# Supplementary material for: Mapping the cellular etiology of schizophrenia and complex brain phenotypes
Source: Nat Neurosci. 2025 Jan 20;28(2):248–58. doi: 10.1038/s41593-024-01834-w (PMC11802450; doi:10.1038/s41593-024-01834-w)
Supplement: Supplementary file 2 — Supplementary Tables 1–17. [file 41593_2024_1834_MOESM2_ESM.xlsx]

## Sheet: Table_of_contents
Supplementary Tables 1-17 (of 23 total Supplementary Tables in Duncan et al.)
1	Supp_Table1_SCHIZOPHRENIA
2	Supp_Table2_ALCOHOL_per_week
3	Supp_Table3_SLEEP_per_night
4	Supp_Table4_MULTIPLE_SCLEROSIS
5	Supp_Table5_ALZHEIMERS_DISEASE
6	Supp_Table_6_SchizophreniaGenes
7	Supp_Table_7_AlcPerWeekGenes
8	Supp_Table_8_SleepPerNightGenes
9	Supp_Table_9_MSGenes
10	Supp_Table_10_AlzheimersGenes
11	Supp_Table_11_Bipolar_disorder
12	Supp_Table_12_Depression
13	Supp_Table_13_Anorexia
14	Supp_Table_14_Substance use
15	Supp_Table_15_PTSD
16	Supp_Table_16_Autism
17	Supp_Table_17_ADHD
Extra data file	Entrez_to_gene_name	Conversion file for gene names from entrz numbers
Abbrevious for the brain dissections from Siletti et al., for the 105 brain regions are given here:	https://atlas.brain-map.org/atlas?atlas=265297126
Notes
Green	Denotes significant independent cell types
Yellow	Denotes Bonferroni significant p-values (only applied in the p-value "P" column); superseeded by green for significant independent cell types. Conditional analyses conducted for the psychiatric phenotypes.

## Sheet: Supp_Table_1_SCHIZOPHRENIA
Cell_type	VARIABLE	TYPE	NGENES	BETA	BETA_STD	SE	P	Supercluster	Class auto-annotation	Neurotransmitter auto-annotation	Neuropeptide auto-annotation	Subtype auto-annotation	Transferred MTG Label	Top three regions	Dissections	Top Enriched Genes	Number of cells	DoubletFinder score	Total UMI	Fraction unspliced	Fraction mitochondrial	H19.30.002	H19.30.001	H18.30.002	H18.30.001	Fraction cells from top donor	Number_of_dissections	Top_dissection_percentage
239	Cluster239	COVAR	16641	58.505	0.078578	7.0201	4.2912e-17	MGE interneuron	NEUR	GABA	CCK CHGA CHGB CORT IGF NAMPT NMU NPPC NUCB NXPH PNOC SCG SST TAC UBL VGF proSAAS	INT-SST	N/A	Cerebral cortex: 95.4%, Hippocampus: 1.5%, Basal forebrain: 1.2%	M1C:9.99%, MTG:6.87%, A29-A30:5.09%, A44-A45:5.00%, A25:4.19%, A40:4.14%, A46:4.07%, A13:3.70%, A5-A7:3.50%, A43:3.48%, ITG:3.35%, S1C:3.35%, A23:2.86%, A32:2.81%, A19:2.60%, V2:2.57%, A38:2.52%, TF:2.19%, Ig:2.14%, STG:2.13%, A1C:2.11%, FI:2.08%, V1C:1.90%, A24:1.90%, Pro:1.72%, AON:1.64%, TH-TL:1.52%, MEC:1.49%, A14:1.47%, Idg:1.44%, Sub_tail:1.06%, Pir:0.62%, A35-A36:0.57%, HTHso:0.54%, Cla:0.…	AC022905.1, NMU, MAFB, SCARA5, PRDM1, TRBC2, MYO5B, PDCL2, BLM, PNOC	6114	0.0361186	14793.1	0.692878	0.00855371	1782	1840	2261	231	0.369807	61	9.99
242	Cluster242	COVAR	16641	59.901	0.076521	7.3465	1.9212e-16	MGE interneuron	NEUR	0	CBLN CCK CHGA CHGB IGF NMU NUCB NXPH PENK PNOC SCG SST TAC proSAAS	0	Sst	Cerebral cortex: 90.8%, Hippocampus: 4.6%, Basal forebrain: 1.8%	M1C:6.78%, MTG:6.38%, A32:5.15%, A29-A30:5.05%, A40:4.84%, A43:4.30%, A23:4.24%, Idg:3.60%, A5-A7:3.44%, S1C:3.37%, ITG:3.28%, A25:3.18%, A44-A45:2.86%, A13:2.84%, A38:2.77%, A24:2.65%, A19:2.63%, A46:2.54%, TH-TL:2.22%, Ig:2.21%, FI:1.98%, STG:1.89%, TF:1.89%, AON:1.75%, A1C:1.39%, V2:1.28%, A35-A36:1.22%, Sub_tail:1.21%, Cla:1.11%, A14:1.08%, Pro:0.93%, CA1-CA3_C:0.81%, V1C:0.78%, LEC:0.77%, HT…	AC022905.1, AC113347.4, MCUB, ELFN1, DCN, FBN2, SLC27A6, TNFSF15, SST, LINC02397	15796	0.0178501	9370.53	0.700512	0.0125	5310	4467	5710	309	0.361484	80	6.78
288	Cluster288	COVAR	16641	54.612	0.077414	6.8721	1.0327e-15	CGE interneuron	NEUR	GABA	CBLN CCK CHGA CHGB CORT CRH IGF NAMPT NUCB NXPH SCG UBL proSAAS	INT-LAMP5	Lamp5	Cerebral cortex: 70.6%, Amygdala: 13.7%, Hippocampus: 6.3%	M1C:7.33%, MTG:5.02%, MEC:4.66%, BL:4.27%, La:3.45%, LEC:2.71%, Cla:2.66%, A38:2.48%, A40:2.35%, S1C:2.24%, A29-A30:2.22%, FI:2.22%, CEN:2.20%, A44-A45:2.18%, ITG:2.09%, Idg:2.09%, A43:2.08%, TH-TL:2.05%, A13:1.98%, TF:1.93%, A25:1.85%, A1C:1.81%, STG:1.81%, A23:1.80%, BM:1.78%, A5-A7:1.78%, Ig:1.78%, Pir:1.72%, A24:1.67%, A46:1.66%, V2:1.49%, A19:1.46%, CMN:1.38%, A35-A36:1.31%, Sub_tail:1.19%, …	HAPLN1, AC137770.1, LINC00298, AC132803.1, KIT, PKP2, EYA4, ROR2, NXPH2, GRPR	24831	0.0140701	14227.5	0.665533	0.00821453	8063	8313	7588	867	0.334783	90	7.33
278	Cluster278	COVAR	16641	50.8	0.074096	6.4278	1.466e-15	CGE interneuron	NEUR	GABA VGLUT3	CCK CHGA CHGB CRH IGF NAMPT NPW NUCB NXPH PNOC SCG SST UBL proSAAS	0	Pax6	Cerebral cortex: 78.0%, Amygdala: 10.4%, Hippocampus: 8.1%	MEC:5.95%, LEC:4.77%, M1C:4.65%, MTG:4.57%, A38:3.89%, Pir:3.50%, A32:3.47%, Idg:3.39%, CA1-CA3_U:2.73%, A29-A30:2.72%, ITG:2.62%, A44-A45:2.48%, TH-TL:2.44%, A40:2.44%, CMN:2.34%, A13:2.29%, A25:2.26%, FI:2.19%, La:2.16%, A43:2.06%, A23:2.03%, A35-A36:1.96%, BL:1.95%, A46:1.92%, S1C:1.85%, CEN:1.71%, STG:1.70%, A24:1.62%, Ig:1.57%, BM:1.50%, A1C:1.44%, TF:1.38%, A19:1.24%, CA1-CA3_C:1.17%, A5-A7…	SP8, CXCL14, DDR2, AC006305.1, AC005064.1, RELN, ABCB5, GRPR, AC092819.3, NDNF	7177	0.0402136	15390.4	0.655601	0.0119465	2298	2635	2168	76	0.367145	76	5.95
262	Cluster262	COVAR	16641	56.191	0.075103	7.1214	1.6218e-15	MGE interneuron	NEUR	GABA	CCK CHGA CHGB CORT IGF NAMPT NMU NPPC NUCB NXPH PNOC SCG TAC UBL VGF proSAAS	INT-PVALB	Pvalb	Cerebral cortex: 94.5%, Basal forebrain: 2.1%, Hippocampus: 1.8%	M1C:8.72%, MTG:7.95%, A29-A30:4.47%, A43:4.02%, A25:3.90%, TF:3.87%, A40:3.77%, A44-A45:3.32%, A13:3.18%, V2:3.11%, A19:3.06%, A46:3.05%, STG:3.04%, ITG:3.02%, A5-A7:2.94%, Ig:2.93%, S1C:2.86%, A23:2.82%, A1C:2.67%, A24:2.60%, TH-TL:2.31%, Pro:2.15%, A32:2.01%, A38:2.00%, Idg:1.99%, V1C:1.68%, FI:1.68%, Sub_tail:1.41%, AON:1.40%, A14:1.20%, Cla:1.09%, BM:0.84%, SEP:0.75%, LEC:0.72%, Pir:0.68%, A3…	RNF144B, AL136114.1, PRDM1, SULF1, LRRC38, TCIM, WNT16, MYO5B, KCNS3, AL096865.1	10119	0.0186445	16405.7	0.698203	0.0114587	3248	3195	3183	493	0.32098	58	8.72
263	Cluster263	COVAR	16641	51.499	0.074045	6.5788	2.6637e-15	MGE interneuron	NEUR	GABA	CCK CHGA CHGB IGF NAMPT NPPC NUCB NXPH PNOC TAC UBL proSAAS	0	Pvalb	Cerebral cortex: 98.5%, Basal forebrain: 0.6%, Hippocampus: 0.4%	M1C:18.55%, A29-A30:10.60%, V1C:9.32%, S1C:6.13%, A1C:5.78%, Ig:3.81%, A43:3.57%, V2:3.52%, STG:3.22%, MTG:3.22%, A44-A45:3.20%, A23:3.16%, A5-A7:3.02%, A40:2.85%, A13:2.66%, Pro:2.55%, A32:2.22%, A46:2.16%, A19:2.03%, TF:1.59%, ITG:1.09%, TH-TL:0.79%, A25:0.59%, Cla:0.59%, A38:0.56%, FI:0.46%, Idg:0.44%, Sub_tail:0.33%, A24:0.32%, Pir:0.32%, AON:0.23%, Unknown:0.21%, BM:0.20%, A14:0.14%, MEC:0.1…	LRRC38, OSTN, SULF1, TCIM, PVALB, ADAMTS17, RNF144B, AC118942.1, PRDM1, AL096865.1	6587	0.0117588	17773.2	0.690364	0.00656326	2114	1940	2075	458	0.320935	48	18.55
241	Cluster241	COVAR	16641	51.103	0.073564	6.5683	3.8855e-15	MGE interneuron	NEUR	GABA	CBLN CCK CHGA CHGB CORT IGF NAMPT NMU NUCB NXPH PNOC SCG SST UBL proSAAS	INT-SST	Sst	Cerebral cortex: 90.2%, Basal forebrain: 3.5%, Hippocampus: 2.5%	MTG:6.32%, Idg:6.00%, M1C:5.32%, A40:5.14%, A43:5.09%, A38:4.44%, A25:4.42%, A24:3.73%, ITG:3.58%, A44-A45:3.46%, A5-A7:2.96%, FI:2.90%, S1C:2.76%, TH-TL:2.72%, A46:2.67%, TF:2.60%, Ig:2.51%, A19:2.38%, A23:2.29%, A32:2.13%, Cla:2.02%, A13:1.95%, AON:1.74%, A35-A36:1.67%, LEC:1.63%, Pro:1.47%, A29-A30:1.43%, STG:1.40%, HTHso:1.16%, A1C:1.15%, Pir:1.09%, A14:1.07%, V2:0.95%, BM:0.90%, CA1-CA3_U:0.…	AC011586.2, MSR1, AC022905.1, AC113347.4, MCOLN2, AC011586.1, CMTM8, MYO5B, AL355672.1, SLC27A6	5583	0.0235493	13116	0.715208	0.010724	1901	1503	2066	113	0.370052	65	6.32
240	Cluster240	COVAR	16641	52.919	0.070101	6.9785	1.7967e-14	MGE interneuron	NEUR	GABA	CBLN CCK CHGA CHGB CORT IGF NAMPT NMU NPPC NUCB NXPH PNOC SCG SST TAC UBL proSAAS	INT-SST	Pvalb	Cerebral cortex: 92.3%, Amygdala: 3.0%, Hippocampus: 2.3%	M1C:10.47%, MTG:7.61%, A40:5.05%, A43:4.67%, A32:4.14%, A5-A7:3.92%, Idg:3.77%, A46:3.39%, A25:3.39%, A38:3.09%, ITG:3.09%, A44-A45:3.09%, A19:3.01%, A29-A30:2.86%, A23:2.79%, A1C:2.56%, TF:2.41%, S1C:2.26%, Ig:2.19%, V1C:2.11%, V2:2.11%, A24:2.03%, STG:2.03%, FI:1.81%, A13:1.81%, TH-TL:1.13%, AON:1.06%, BM:1.06%, Pir:0.90%, Pro:0.83%, Cla:0.83%, Sub_tail:0.83%, CA1-CA3_U:0.83%, A14:0.75%, MEC:0.…	AC011586.2, AC022905.1, MSR1, IL18R1, PRDM1, MYO5B, RGS5, CDKN2B-AS1, CMTM8, CDCA7	1327	0.038676	15338.9	0.722396	0.00994752	425	464	398	40	0.349661	54	10.47
259	Cluster259	COVAR	16641	52.911	0.069375	7.2371	1.4005e-13	MGE interneuron	NEUR	GABA	CBLN CCK CHGA CHGB CORT IGF NAMPT NMU NPPC NUCB NXPH PNOC SCG TAC UBL VGF proSAAS	INT-PVALB	Pvalb	Cerebral cortex: 89.3%, Amygdala: 3.4%, Hippocampus: 3.3%	MTG:6.40%, M1C:6.33%, A43:3.97%, Idg:3.78%, A44-A45:3.67%, A38:3.59%, A25:3.56%, A40:3.50%, A32:3.40%, A13:3.27%, A23:3.16%, ITG:2.85%, TH-TL:2.81%, A5-A7:2.71%, Ig:2.70%, A29-A30:2.69%, A24:2.67%, TF:2.52%, A19:2.38%, A46:2.36%, FI:2.28%, MEC:2.23%, LEC:2.02%, AON:1.99%, STG:1.93%, S1C:1.91%, A1C:1.59%, Cla:1.47%, Sub_tail:1.42%, Pir:1.38%, V2:1.28%, Pro:1.22%, BM:1.21%, A35-A36:1.18%, A14:1.08%…	RGS5, AC022905.1, MYO5B, AL136114.1, TCIM, KCNS3, AC011586.2, MAFB, LHX6, CRHBP	17841	0.0259151	20368.9	0.693963	0.00999804	5517	5451	6364	509	0.356706	77	6.4
132	Cluster132	COVAR	16641	42.067	0.068076	5.7946	2.0471e-13	Miscellaneous	NEUR	VGLUT1 VGLUT2	CBLN CCK CHGA CHGB NAMPT NUCB SCG UBL VGF proSAAS	0	N/A	Cerebral cortex: 98.4%, Hippocampus: 0.8%, Midbrain: 0.8%	A29-A30:90.85%, Pro:5.08%, M1C:1.22%, SC:0.81%, Sub_tail:0.61%, V1C:0.61%, V2:0.20%, A23:0.20%, CA1-2_R:0.20%, A46:0.20%,	CD53, DPP4, AC060765.1, LINC01721, AC112770.1, AL157769.1, VIPR2, PCSK1, AC016687.2, QRFPR	492	0.0218496	13983.2	0.582765	0.01723	74	114	298	6	0.605691	10	90.85
264	Cluster264	COVAR	16641	44.769	0.065626	6.4098	1.4985e-12	LAMP5-LHX6 and Chandelier	0	GABA	CCK CHGA CHGB CRH IGF NAMPT NPPC NUCB NXPH PTHLH SCG SPX TAC UBL VGF proSAAS	CHAND	Chandelier	Cerebral cortex: 84.5%, Amygdala: 5.7%, Basal forebrain: 4.7%	M1C:6.46%, S1C:5.61%, A29-A30:4.81%, MTG:4.26%, A1C:4.03%, A5-A7:3.73%, V2:3.51%, A44-A45:3.46%, A43:3.21%, A25:3.19%, TH-TL:3.07%, A32:2.85%, Cla:2.83%, Ig:2.82%, ITG:2.80%, A19:2.76%, FI:2.73%, V1C:2.68%, Pro:2.62%, A23:2.59%, STG:2.34%, A46:2.11%, Sub_tail:2.10%, La:2.01%, A13:1.69%, A24:1.66%, A38:1.59%, A40:1.56%, Pir:1.32%, SEP:1.18%, BL:1.12%, LEC:1.08%, Idg:0.99%, CEN:0.99%, MEC:0.99%, BM…	COL15A1, LINC00943, AC046195.2, NOG, LINC01837, C1QL1, CA8, PTHLH, CRH, ZNF385D-AS2	6669	0.028672	12659.1	0.654055	0.00760821	2850	2674	1096	49	0.42735	76	6.46
283	Cluster283	COVAR	16641	47.132	0.065998	6.7715	1.7764e-12	CGE interneuron	NEUR	GABA	CCK CHGA CHGB IGF NAMPT NUCB NXPH PNOC SCG SST UBL VGF proSAAS	0	Sncg	Cerebral cortex: 81.0%, Hippocampus: 9.3%, Amygdala: 5.0%	MTG:5.20%, A32:4.30%, MEC:4.10%, M1C:3.68%, A29-A30:3.54%, Idg:3.41%, A25:3.39%, A40:3.31%, A38:3.29%, ITG:3.05%, TH-TL:3.01%, A44-A45:2.69%, FI:2.64%, A43:2.59%, A13:2.56%, CA1-CA3_U:2.46%, Pir:2.37%, LEC:2.36%, A24:2.23%, A23:2.01%, A46:1.92%, S1C:1.90%, STG:1.89%, CA1-CA3_C:1.83%, TF:1.77%, Ig:1.72%, A1C:1.70%, AON:1.52%, A5-A7:1.47%, Cla:1.46%, A19:1.45%, V2:1.40%, A35-A36:1.39%, CMN:1.35%, P…	CXCL14, AC004862.1, BAGE2, PCDH18, AL139090.1, AL356585.4, AL391832.4, SGO1-AS1, AC073316.1, KMO	10636	0.0237204	12154.8	0.691815	0.00678337	3332	3837	3348	119	0.360756	81	5.2
233	Cluster233	COVAR	16641	48.414	0.064835	7.022	2.8225e-12	Eccentric medium spiny neuron	NEUR	GABA	CHGA CHGB NAMPT NUCB PDYN PENK SCG UBL VGF proSAAS	MSN-D1 MSN-ECC	N/A	Amygdala: 73.7%, Thalamus: 9.5%, Hypothalamus: 5.8%	La:23.40%, CEN:17.26%, BNST:12.82%, ANC:8.38%, CMN:7.10%, BM:6.68%, BL:6.11%, SI:3.71%, PV:3.16%, A35-A36:2.85%, HTHpo:2.56%, Pir:1.05%, VA:1.02%, CA1_U:0.90%, NAC:0.58%, SEP:0.45%, CA1-CA3_U:0.42%, GPe:0.42%, CoA:0.35%, AON:0.29%, VLN:0.10%, FI:0.10%, Cla:0.10%, Pu:0.06%, HTHso:0.06%, Idg:0.03%, LP:0.03%, HTHso-HTHtub_ventromedial_only:0.03%,	ZNF736P9Y, NPFFR2, GABRQ, NMBR, LMNTD1, PRSS35, FRMD7, PCDH11Y, CAPSL, LINC00354	3128	0.0252656	18268.4	0.750835	0.00894149	1121	784	1223	0	0.390985	28	23.4
243	Cluster243	COVAR	16641	46.052	0.066773	6.712	3.5649e-12	MGE interneuron	NEUR	GABA	CBLN CCK CHGA CHGB CORT IGF NAMPT NMU NPY NUCB NXPH PENK SCG SST TAC UBL VGF proSAAS	INT-SST	Sst	Cerebral cortex: 96.3%, Hippocampus: 1.4%, Basal forebrain: 1.1%	MTG:8.23%, A40:5.86%, STG:4.51%, M1C:4.47%, A5-A7:4.35%, A1C:4.31%, A29-A30:4.25%, Ig:4.16%, V2:4.07%, A44-A45:3.72%, A43:3.62%, A19:3.52%, ITG:3.50%, TF:3.40%, Pro:3.18%, S1C:3.11%, A23:3.08%, TH-TL:3.02%, V1C:2.91%, Idg:2.60%, A13:2.42%, A46:2.29%, A25:2.12%, A38:2.06%, A32:1.72%, A35-A36:1.15%, AON:1.01%, A24:0.98%, Sub_tail:0.95%, A14:0.92%, Cla:0.87%, FI:0.81%, BM:0.69%, Pir:0.57%, LEC:0.27%…	LINC01687, AC011586.2, AC113347.4, MSR1, HPGD, AC011586.1, CMTM8, SST, DCN, AOX1	16126	0.02222	14487.3	0.736768	0.00689727	4285	5305	6256	280	0.387945	65	8.23
260	Cluster260	COVAR	16641	46.474	0.064849	6.7883	3.9606e-12	MGE interneuron	NEUR	GABA	CCK CHGA CHGB CORT IGF NAMPT NPPC NUCB NXPH PNOC SCG TAC UBL VGF proSAAS	INT-PVALB	Pvalb	Cerebral cortex: 86.4%, Amygdala: 4.6%, Basal forebrain: 4.2%	MEC:9.05%, A25:6.26%, FI:6.23%, A24:5.84%, Idg:4.86%, LEC:4.10%, AON:4.04%, A38:3.73%, M1C:3.72%, Pir:3.69%, A13:3.65%, A32:3.46%, TH-TL:3.09%, A43:2.96%, HTHso:2.69%, MTG:2.37%, A44-A45:2.27%, A46:2.06%, Cla:1.93%, A23:1.87%, Ig:1.38%, A14:1.38%, CoA:1.37%, SEP:1.37%, A40:1.26%, A29-A30:1.21%, ITG:1.18%, TF:1.01%, Sub_tail:1.00%, A35-A36:0.93%, S1C:0.93%, STG:0.93%, SI:0.85%, A5-A7:0.82%, BM:0.8…	OSTN, IQGAP2, TCIM, AC022905.1, C1QL1, ACADL, WNT16, LHX6, CRHBP, MYO5B	6212	0.0175522	21983.2	0.682856	0.0104658	1933	1855	2268	156	0.3651	55	9.05
273	Cluster273	COVAR	16641	47.503	0.065318	6.9633	4.6845e-12	LAMP5-LHX6 and Chandelier	NEUR	GABA	CCK CHGA CHGB CORT IGF NAMPT NPPC NUCB NXPH SCG TAC UBL VGF proSAAS	INT-LAMP5-LHX6	Lamp5 Lhx6	Amygdala: 44.9%, Cerebral cortex: 33.4%, Hippocampus: 7.3%	BL:11.49%, CEN:9.93%, CMN:8.97%, La:7.53%, LEC:7.50%, MEC:6.45%, Pir:6.05%, BM:4.09%, A35-A36:2.92%, ANC:2.52%, CA1-CA3_U:1.91%, BNST:1.87%, SEP:1.84%, CA1_U:1.72%, AON:1.69%, FI:1.69%, PV:1.63%, SI:1.23%, Cla:1.23%, Sub_head:1.20%, M1C:1.14%, A24:1.14%, HTHso:1.11%, CoA:0.98%, A38:0.92%, HTHpo:0.77%, HTHtub:0.71%, A25:0.61%, LG:0.58%, Sub_tail:0.49%, ETH:0.46%, MTG:0.43%, TH-TL:0.43%, HTHso-HTHt…	LINC01344, SFRP1, HAPLN1, CHRDL1, EYA4, ANO1, ADGRG6, TMEM255A, MYB, CHST9	3254	0.0259417	18610.8	0.710161	0.00856904	1154	1004	1065	31	0.35464	83	11.49
294	Cluster294	COVAR	16641	44.552	0.063852	6.5706	6.2393e-12	CGE interneuron	NEUR	GABA	CBLN CCK CHGA CHGB CRH IGF NAMPT NPPC NUCB PTHLH SCG TAC UBL VGF VIP proSAAS	INT-VIP	Vip	Cerebral cortex: 64.4%, Hippocampus: 14.7%, Amygdala: 10.8%	MEC:5.29%, M1C:5.16%, Cla:4.66%, FI:3.69%, CA1-CA3_U:3.02%, LEC:2.96%, MTG:2.91%, A25:2.78%, CEN:2.66%, A24:2.46%, A13:2.36%, Pir:2.33%, A43:2.31%, BL:2.28%, A29-A30:2.26%, S1C:2.16%, A44-A45:2.11%, CA1-CA3_C:2.08%, CMN:1.86%, A46:1.83%, A38:1.80%, AON:1.80%, SEP:1.68%, La:1.63%, CA4-DGC_C:1.62%, CA3_R:1.62%, A40:1.61%, TH-TL:1.55%, Idg:1.54%, Sub_tail:1.53%, A23:1.46%, A32:1.43%, CA1-CA3_R:1.39%…	VIP, ABI3BP, PTHLH, IQGAP2, TAC3, CRH, DLX1, AC104129.1, NPR3, LAMA3	14134	0.024769	14501.2	0.644189	0.00940721	4558	4629	4606	341	0.327508	84	5.29
228	Cluster228	COVAR	16641	50.682	0.063994	7.5256	8.5587e-12	Eccentric medium spiny neuron	NEUR	GABA	CCK CHGA CHGB NAMPT NUCB PDYN SCG TAC UBL VGF proSAAS	MSN-D1	N/A	Amygdala: 83.7%, Cerebral cortex: 12.2%, Thalamus: 1.9%	La:25.35%, BM:17.48%, CEN:16.08%, BL:13.63%, A35-A36:10.41%, CMN:9.39%, ANC:1.64%, BNST:1.55%, Pir:1.43%, PV:0.90%, CA1_U:0.50%, HTHpo:0.28%, LEC:0.22%, SI:0.22%, VA:0.22%, CoA:0.19%, Pu:0.12%, CA1-CA3_U:0.06%, Cla:0.06%, FI:0.06%, AON:0.06%, GPe:0.06%, SEP:0.03%, HTHso:0.03%, Unknown:0.03%,	NPFFR2, AC087516.2, AC083837.1, AC008127.1, AL365255.1, AC097459.1, AC092590.1, EYA2, DBX2, SCN5A	3227	0.0302189	17620.2	0.753781	0.00747816	1843	766	618	0	0.571119	24	25.35
296	Cluster296	COVAR	16641	40.02	0.063827	5.9693	1.053e-11	CGE interneuron	NEUR	GABA	CBLN CCK CHGA CHGB CRH IGF NAMPT NPPC NUCB NXPH PTHLH SCG TAC UBL VGF VIP proSAAS	INT-VIP	Vip	Cerebral cortex: 72.9%, Amygdala: 10.5%, Hippocampus: 9.0%	M1C:8.11%, MEC:6.18%, MTG:4.68%, S1C:3.32%, A29-A30:3.17%, Cla:2.94%, BL:2.87%, A40:2.60%, A44-A45:2.41%, A43:2.30%, La:2.30%, A23:2.23%, CA1-CA3_U:2.14%, A1C:2.03%, CEN:1.99%, A5-A7:1.97%, FI:1.95%, A38:1.94%, TH-TL:1.90%, Idg:1.89%, ITG:1.88%, LEC:1.84%, V2:1.82%, A24:1.81%, Ig:1.74%, A46:1.70%, TF:1.69%, A19:1.69%, A25:1.67%, A13:1.65%, STG:1.61%, Sub_tail:1.56%, CA1-CA3_C:1.47%, A32:1.40%, CM…	EREG, VIP, TAC3, IQGAP2, AREG, CXCL14, PTHLH, AC011990.1, SP8, NPR3	9524	0.0250776	12499.4	0.658416	0.0096408	2933	3154	3154	283	0.331163	90	8.11
251	Cluster251	COVAR	16641	41.579	0.065499	6.2342	1.3345e-11	MGE interneuron	NEUR	GABA	CBLN CCK CHGA CHGB CORT IGF NAMPT NMU NUCB NXPH PNOC SCG SST UBL VGF proSAAS	0	Sst	Cerebral cortex: 94.0%, Hippocampus: 2.5%, Basal forebrain: 2.4%	MTG:6.63%, A29-A30:5.64%, M1C:4.61%, A40:4.37%, TF:4.26%, TH-TL:3.74%, A5-A7:3.68%, A1C:3.61%, A43:3.53%, S1C:3.39%, A44-A45:3.35%, STG:3.22%, A46:3.21%, A23:3.18%, A25:3.07%, Ig:3.05%, A19:3.03%, V2:2.80%, ITG:2.69%, A38:2.67%, Idg:2.41%, A24:2.38%, Pro:2.35%, FI:2.31%, A13:2.24%, Sub_tail:2.03%, A32:1.74%, Cla:1.62%, V1C:1.47%, A14:1.23%, AON:1.01%, LEC:0.97%, A35-A36:0.87%, Pir:0.73%, SEP:0.45…	EDNRA, NMU, MAFB, CYP26A1, PNOC, PDCL2, KCNJ5, SST, TRBC2, ADGRG6	16688	0.0138823	10511.4	0.693474	0.00722557	5283	5680	5370	355	0.340364	67	6.63
261	Cluster261	COVAR	16641	43.895	0.063263	6.5836	1.3538e-11	MGE interneuron	NEUR	GABA	CCK CHGA CHGB CORT IGF NAMPT NMU NPPC NUCB NXPH PNOC SCG TAC UBL VGF proSAAS	INT-PVALB	Pvalb	Cerebral cortex: 95.5%, Hippocampus: 1.4%, Basal forebrain: 1.4%	M1C:13.22%, MTG:6.50%, A29-A30:4.80%, A44-A45:4.12%, A40:4.02%, S1C:4.02%, A43:3.62%, V2:3.57%, A23:3.49%, A5-A7:3.41%, MEC:3.33%, A46:3.27%, V1C:3.16%, STG:2.86%, A13:2.80%, A19:2.75%, A1C:2.73%, Ig:2.61%, TF:2.45%, ITG:2.30%, Pro:2.30%, A25:2.10%, A32:1.79%, TH-TL:1.76%, A38:1.49%, A24:1.48%, FI:1.40%, Idg:1.33%, Cla:0.99%, Sub_tail:0.87%, AON:0.73%, A14:0.67%, LEC:0.43%, A35-A36:0.42%, Pir:0.4…	TCIM, RNF144B, LRRC38, ADAMTS17, PRDM1, KCNS3, MYO5B, RGS5, OSTN, LHX6	21457	0.021886	21126	0.700674	0.00736913	6962	6173	7369	953	0.343431	74	13.22
286	Cluster286	COVAR	16641	44.16	0.063843	6.6258	1.3762e-11	CGE interneuron	NEUR	GABA	CBLN CCK CHGA CHGB CORT CRH IGF NAMPT NPW NPY NUCB NXPH PNOC SCG SST UBL VGF proSAAS	INT-LAMP5	Lamp5	Cerebral cortex: 70.6%, Hippocampus: 13.8%, Amygdala: 10.2%	MEC:5.76%, M1C:5.51%, MTG:4.33%, A32:3.50%, A29-A30:3.31%, CA1-CA3_U:2.97%, CMN:2.77%, Pir:2.77%, A44-A45:2.64%, CA4-DGC_C:2.46%, A13:2.36%, A40:2.33%, LEC:2.23%, S1C:2.16%, ITG:2.15%, CEN:2.12%, A43:2.12%, CA1-CA3_C:2.10%, A46:2.02%, Idg:1.99%, A25:1.89%, A38:1.87%, A23:1.80%, Ig:1.78%, BL:1.76%, STG:1.76%, TH-TL:1.69%, FI:1.67%, A5-A7:1.65%, A1C:1.60%, BM:1.47%, CA1-2_R:1.37%, A19:1.33%, V2:1.3…	NDNF, CXCL14, AC005064.1, RELN, NMBR, LINC00298, MYH11, AC092819.3, NR2E1, SLC25A48	15597	0.024459	14374.6	0.669025	0.00998484	4793	5425	5142	237	0.347823	91	5.76
287	Cluster287	COVAR	16641	39.71	0.064824	5.9646	1.4456e-11	CGE interneuron	NEUR	GABA	CBLN CCK CHGA CHGB CORT CRH IGF NAMPT NUCB NXPH SCG SST UBL proSAAS	INT-LAMP5	Lamp5	Cerebral cortex: 53.6%, Amygdala: 17.5%, Hippocampus: 15.0%	M1C:6.20%, MEC:5.77%, BL:4.07%, MTG:3.84%, CEN:3.82%, CMN:3.37%, LG:3.35%, La:3.34%, CA1-CA3_U:2.94%, Pir:2.91%, CA4-DGC_C:2.79%, CA1-CA3_C:2.47%, LEC:2.32%, BM:2.06%, A29-A30:1.91%, Cla:1.83%, A44-A45:1.76%, A35-A36:1.67%, A40:1.63%, SEP:1.61%, S1C:1.45%, A23:1.44%, A43:1.39%, Pul:1.39%, Idg:1.39%, A32:1.39%, A38:1.38%, A46:1.34%, CA1-CA3_R:1.34%, ITG:1.34%, Ig:1.32%, A5-A7:1.29%, A1C:1.23%, CA1…	MYH11, LINC00298, HAPLN1, AC092819.3, AC137770.1, EYA4, KIT, TRPC3, AC132803.1, RELN	18571	0.0176169	14697.9	0.689203	0.00885323	6239	5996	5950	386	0.335954	96	6.2
252	Cluster252	COVAR	16641	43.447	0.06435	6.5392	1.5854e-11	MGE interneuron	NEUR	GABA VGLUT3	CCK CHGA CHGB CORT IGF NAMPT NMU NUCB NXPH PNOC SCG SST TAC UBL VGF proSAAS	INT-SST	Sst	Cerebral cortex: 85.8%, Hippocampus: 8.0%, Basal forebrain: 3.6%	M1C:11.72%, MTG:6.10%, S1C:4.30%, A29-A30:3.60%, A25:3.36%, A43:3.06%, A38:3.05%, FI:3.01%, TH-TL:2.96%, A44-A45:2.85%, TF:2.66%, A24:2.57%, A23:2.54%, A46:2.38%, A40:2.32%, ITG:2.32%, Idg:2.21%, Ig:2.17%, A1C:2.05%, Cla:2.03%, A5-A7:1.99%, A13:1.92%, Pro:1.80%, V2:1.77%, Sub_tail:1.75%, A19:1.71%, STG:1.70%, AON:1.62%, CA1-CA3_C:1.59%, LEC:1.48%, CA1-CA3_R:1.23%, CA1-CA3_U:1.21%, A32:1.18%, A14:…	EDNRA, AL450345.2, NMU, SST, PAWR, TAC3, DCN, PNOC, CYP26A1, ITGA1	16079	0.0214244	14458.9	0.710105	0.00774453	4758	5088	5285	948	0.32869	71	11.72
231	Cluster231	COVAR	16641	46.407	0.062167	6.9914	1.6543e-11	Eccentric medium spiny neuron	NEUR	GABA	CHGB NAMPT NUCB PDYN PENK SCG VGF proSAAS	MSN-D1	N/A	Amygdala: 60.2%, Basal forebrain: 16.4%, Cerebral cortex: 13.7%	CMN:15.94%, CEN:12.82%, SI:11.64%, La:10.75%, BNST:7.25%, BM:6.79%, Pir:5.44%, BL:5.23%, AON:4.72%, A35-A36:3.50%, ANC:2.53%, HTHpo:2.49%, GPe:2.07%, PV:1.52%, CoA:1.48%, HTHso:1.35%, Pu:1.31%, VA:1.31%, NAC:0.63%, SEP:0.42%, VLN:0.17%, Unknown:0.17%, Cla:0.17%, CA1_U:0.08%, CA1-CA3_U:0.08%, SN:0.04%, A24:0.04%, CaB:0.04%, LEC:0.04%,	LMNTD1, NPFFR2, AC012078.2, ZNF736P9Y, GABRQ, EYA2, PCDH11Y, CAPSL, DRAXIN, ITGA6	2372	0.0208327	16507.8	0.747989	0.00858789	805	673	894	0	0.376897	28	15.94
250	Cluster250	COVAR	16641	39.726	0.067049	5.9948	1.782e-11	MGE interneuron	NEUR	GABA	CBLN CCK CHGA CHGB CORT IGF NAMPT NMU NUCB NXPH PNOC SCG SST TAC UBL VGF proSAAS	0	Sst	Cerebral cortex: 92.5%, Hippocampus: 2.4%, Basal forebrain: 2.2%	MEC:7.10%, M1C:7.01%, MTG:5.65%, A40:3.81%, A43:3.54%, S1C:3.37%, A25:3.29%, A5-A7:3.27%, A46:3.15%, A44-A45:3.11%, A24:3.07%, Idg:2.81%, TH-TL:2.78%, A29-A30:2.76%, A38:2.63%, FI:2.62%, Ig:2.56%, A23:2.45%, A1C:2.44%, A13:2.37%, ITG:2.35%, STG:2.29%, A32:2.17%, TF:2.07%, A19:2.00%, V2:1.96%, LEC:1.76%, Pro:1.75%, V1C:1.69%, AON:1.36%, Cla:1.34%, Sub_tail:1.27%, A14:1.16%, Pir:1.04%, A35-A36:0.79…	PROM1, NMU, ADGRG6, AC022905.1, KCNJ5, MCUB, PAWR, SST, SCARA5, AC113347.4	16604	0.021383	13912.8	0.746955	0.00468622	4945	5180	6025	454	0.362864	69	7.1
249	Cluster249	COVAR	16641	46.782	0.06171	7.1286	2.7405e-11	MGE interneuron	NEUR	GABA	CBLN CCK CHGA CHGB CORT IGF NAMPT NMU NPY NUCB NXPH PNOC SCG SST TAC UBL VGF proSAAS	INT-SST	Sst	Cerebral cortex: 61.8%, Hippocampus: 23.3%, Amygdala: 10.2%	MEC:10.22%, LEC:7.83%, CA1-CA3_C:6.12%, FI:5.33%, Pir:4.71%, CA1-CA3_U:4.54%, CA1-CA3_R:3.97%, M1C:3.25%, A38:3.16%, Idg:3.14%, A25:2.78%, A24:2.61%, MTG:2.22%, AON:2.11%, CEN:2.10%, BL:1.92%, CMN:1.82%, CA4-DGC_C:1.67%, La:1.60%, TH-TL:1.55%, BM:1.48%, A43:1.46%, A35-A36:1.44%, Cla:1.37%, HTHso:1.36%, DG-CA4_U:1.25%, Sub_head:1.22%, CA1-2_R:1.10%, CoA:1.05%, Ig:1.03%, Sub_tail:1.01%, CA1_U:0.91%…	SCARA5, SST, ELFN1, DCN, ITGA1, PAWR, FAM89A, TNFSF15, MCUB, CRHBP	5821	0.0381628	21121.6	0.749662	0.00444819	1744	1715	2259	103	0.388078	66	10.22
280	Cluster280	COVAR	16641	35.915	0.060384	5.4972	3.3316e-11	CGE interneuron	NEUR	GABA	CCK CHGA CHGB CRH IGF NAMPT NUCB PNOC SCG UBL VIP proSAAS	INT-VIP	N/A	Cerebral cortex: 73.7%, Amygdala: 13.3%, Hippocampus: 7.8%	MEC:7.21%, Pir:5.99%, LEC:5.58%, MTG:3.88%, CMN:3.72%, A25:3.72%, A32:3.62%, CEN:3.17%, A29-A30:3.02%, A38:2.98%, Idg:2.92%, FI:2.90%, M1C:2.49%, BM:2.41%, A24:2.39%, TH-TL:2.29%, A35-A36:2.04%, ITG:2.00%, BL:1.94%, HTHso:1.92%, CA1-CA3_U:1.88%, A23:1.84%, AON:1.72%, A44-A45:1.72%, A13:1.70%, A43:1.53%, A40:1.51%, CA1-CA3_C:1.41%, TF:1.29%, Cla:1.18%, A46:1.12%, La:1.06%, S1C:1.04%, Pro:0.96%, Ig…	AC006305.1, LINC01416, AL391832.4, LINC01905, SP8, DCN, CHRNB3, CXCL14, CHRNA7, CRH	5106	0.0289113	15170.4	0.673662	0.00961139	1563	1818	1695	30	0.356052	74	7.21
270	Cluster270	COVAR	16641	40.446	0.060956	6.2505	5.0421e-11	LAMP5-LHX6 and Chandelier	NEUR	GABA	CCK CHGA CHGB CORT IGF NAMPT NPPC NUCB NXPH PNOC SCG TAC UBL proSAAS	INT-LAMP5-LHX6	Lamp5 Lhx6	Cerebral cortex: 86.2%, Hippocampus: 6.7%, Thalamus: 3.3%	M1C:12.33%, MTG:5.22%, S1C:4.46%, A40:3.87%, A44-A45:3.83%, A29-A30:3.56%, A13:3.54%, A32:3.39%, Sub_tail:3.39%, A23:3.26%, A43:3.16%, A46:3.01%, A19:2.97%, STG:2.84%, V2:2.69%, A5-A7:2.59%, A1C:2.27%, TF:2.27%, A25:2.21%, ITG:2.08%, Ig:1.94%, TH-TL:1.73%, Idg:1.64%, Pro:1.49%, V1C:1.49%, A24:1.39%, A38:1.30%, FI:1.24%, CA4-DGC_C:1.16%, Cla:1.12%, A14:1.09%, AON:1.01%, Pul:0.88%, CA1-CA3_U:0.82%,…	LINC01344, SFRP1, ANO1, EYA4, LINC00943, CA1, PDGFD, NOS1, CHRDL1, CDCA7	4751	0.0251052	15133.9	0.670137	0.0121262	1735	1504	1330	182	0.365186	80	12.33
229	Cluster229	COVAR	16641	42.871	0.058965	6.7375	1.0214e-10	Eccentric medium spiny neuron	NEUR	GABA	CCK CHGA CHGB NAMPT NUCB NXPH PDYN PENK SCG TAC UBL VGF proSAAS	MSN-D1	N/A	Amygdala: 56.1%, Basal forebrain: 28.8%, Cerebral cortex: 11.2%	CEN:21.70%, CMN:17.77%, Cla:12.87%, Pu:9.10%, La:7.70%, Pir:6.41%, BM:4.15%, SI:3.55%, AON:2.48%, GPe:2.37%, CoA:2.32%, HTHso:1.62%, A35-A36:1.56%, BNST:1.51%, HTHpo:1.29%, BL:0.97%, ANC:0.48%, SEP:0.43%, A25:0.32%, NAC:0.32%, FI:0.22%, VA:0.22%, LEC:0.11%, VLN:0.11%, CaB:0.11%, PV:0.11%, M1C:0.11%, Unknown:0.05%, HTHso-HTHtub_ventromedial_only:0.05%,	NPFFR2, AC087516.2, CACNG5, EYA2, PDYN, ISM2, ZNF736P9Y, LINC00354, FOXP2, GPR88	1857	0.0369539	17306.7	0.744963	0.00819242	801	480	574	2	0.431341	28	21.7
269	Cluster269	COVAR	16641	45.085	0.05955	7.1125	1.1945e-10	LAMP5-LHX6 and Chandelier	NEUR	GABA	CCK CHGA CHGB IGF NAMPT NPPC NUCB NXPH PNOC SCG TAC UBL VGF proSAAS	INT-LAMP5-LHX6	N/A	Cerebral cortex: 43.7%, Hippocampus: 25.7%, Amygdala: 22.8%	MEC:8.49%, CMN:6.88%, CA1-CA3_U:6.22%, LEC:5.76%, FI:5.01%, Pir:4.67%, La:4.36%, CEN:4.32%, BL:3.98%, CA1-CA3_C:3.48%, CA4-DGC_C:3.14%, CA1_U:2.96%, HTHso:2.92%, AON:2.89%, A25:2.89%, A24:2.77%, CA3_R:2.36%, M1C:2.05%, CA1-CA3_R:1.99%, Idg:1.65%, BM:1.56%, SEP:1.46%, CoA:1.37%, Sub_tail:1.31%, A38:1.21%, DG-CA4_U:1.21%, DG-CA4_R:1.15%, SI:0.96%, Cla:0.93%, A35-A36:0.90%, Sub_head:0.87%, TH-TL:0.7…	CHRDL1, C1QL1, ANO1, TMEM255A, ACADL, LINC01344, ISM1, CHST9, NGF, GRPR	3214	0.0213293	19522.7	0.71161	0.00909994	980	1034	1147	53	0.356876	67	8.49
234	Cluster234	COVAR	16641	48.204	0.060266	7.6526	1.5446e-10	Eccentric medium spiny neuron	NEUR	GABA	CCK CHGA CHGB NAMPT NUCB PENK SCG UBL VGF proSAAS	MSN-D1	N/A	Amygdala: 75.9%, Cerebral cortex: 14.6%, Thalamus: 5.4%	BM:29.15%, CEN:16.63%, CMN:14.29%, A35-A36:13.98%, La:5.39%, BNST:5.29%, BL:5.14%, ANC:4.92%, PV:1.56%, CA1_U:1.15%, SI:0.62%, Pir:0.50%, VA:0.47%, HTHpo:0.44%, SEP:0.12%, AON:0.06%, Unknown:0.06%, CA1-CA3_U:0.06%, LG:0.03%, GPi:0.03%, LEC:0.03%, MEC:0.03%, Pu:0.03%,	NPFFR2, ZNF736P9Y, GABRQ, LMNTD1, EYA2, AC012078.2, AC087516.2, PCDH11Y, LINC00354, NMBR	3211	0.0342186	19006.8	0.757492	0.00838687	1430	838	943	0	0.445344	23	29.15
237	Cluster237	COVAR	16641	44.982	0.056806	7.1476	1.6024e-10	Splatter	NEUR	GABA	CCK CHGA CHGB CORT IGF NAMPT NMU NPPC NUCB NXPH PTHLH SCG SST TAC UBL VGF proSAAS	INT-SST	N/A	Amygdala: 57.4%, Cerebral cortex: 20.2%, Basal forebrain: 8.4%	BL:16.03%, CMN:13.88%, CEN:8.59%, BM:8.46%, La:5.55%, A35-A36:4.70%, MEC:3.67%, SI:3.67%, Pir:3.54%, BNST:3.45%, ANC:3.31%, PV:3.31%, AON:2.01%, NAC:1.79%, HTHso:1.79%, HTHpo:1.79%, LEC:1.61%, CoA:1.48%, FI:1.39%, A25:1.03%, Cla:0.94%, Sub_head:0.90%, CA1_U:0.67%, GPe:0.63%, SEP:0.58%, Pu:0.49%, M1C:0.45%, HTHtub:0.45%, CA1-CA3_U:0.40%, Idg:0.36%, A24:0.31%, A14:0.27%, SN:0.22%, MTG:0.22%, CaB:0.…	FBN2, LHX6, PDGFD, SNTG2, SOX6, CDCA7, AKR1C8P, AC022905.1, IGFBP4, AP002989.1	2234	0.0581884	24975.9	0.736406	0.00842191	765	541	918	10	0.410922	55	16.03
275	Cluster275	COVAR	16641	39.473	0.059104	6.3065	1.9954e-10	LAMP5-LHX6 and Chandelier	NEUR	GABA	CCK CHGA CHGB CORT IGF NAMPT NPPC NUCB NXPH PTHLH SCG UBL UCN proSAAS	INT-LAMP5-LHX6	Lamp5 Lhx6	Cerebral cortex: 66.0%, Amygdala: 16.5%, Basal forebrain: 9.9%	Cla:7.45%, MEC:6.85%, MTG:5.89%, A38:5.47%, M1C:4.92%, CEN:4.60%, LEC:4.42%, FI:4.28%, TH-TL:3.82%, ITG:3.77%, BL:3.45%, TF:2.90%, Pir:2.67%, A24:2.62%, A25:2.58%, CMN:2.58%, La:2.44%, BM:2.35%, Idg:1.89%, Ig:1.66%, A13:1.56%, SEP:1.47%, CA1-CA3_U:1.38%, Sub_tail:1.29%, A1C:1.20%, A35-A36:1.01%, STG:0.97%, A14:0.97%, AON:0.97%, A43:0.87%, CA1-CA3_R:0.78%, Sub_head:0.74%, A19:0.74%, CoA:0.69%, A40…	LINC01344, SFRP1, HAPLN1, PDGFD, EYA4, ADGRG6, ANO1, AC137770.1, AP002989.1, CRABP1	2174	0.0190591	17263.1	0.701216	0.00849664	770	718	589	97	0.354186	67	7.45
423	Cluster423	COVAR	16641	48.927	0.054998	8.1276	8.9589e-10	Splatter	NEUR	GABA	CART CCK CHGA CHGB IGF NAMPT NUCB NXPH PENK SCG SST UBL VGF proSAAS	INT-LAMP5	N/A	Amygdala: 50.6%, Thalamus: 19.8%, Hypothalamus: 15.4%	ANC:19.20%, CEN:17.41%, CMN:13.78%, BNST:12.81%, PV:8.96%, HTHpo:3.79%, SI:3.79%, BM:3.56%, Unknown:3.21%, HTHso-HTHtub_ventromedial_only:2.57%, GPe:2.34%, La:1.99%, A35-A36:1.77%, Pir:0.77%, BL:0.77%, GPi:0.77%, VA:0.58%, NAC:0.42%, LEC:0.29%, CoA:0.29%, SEP:0.19%, MEC:0.10%, Pu:0.10%, CA1-2_R:0.10%, AON:0.06%, Idg:0.06%, HTHso-HTHtub_ventromedial_and_dorsomedial:0.03%, VLN:0.03%, FI:0.03%, Cla:…	CYP19A1, SCN5A, DGKK, GABRQ, ARHGAP36, DIRAS3, NTS, FBXL21P, AL035425.2, VWA5B1	3114	0.0765205	23115.4	0.720758	0.0127194	827	1344	943	0	0.431599	34	19.2
133	Cluster133	COVAR	16641	44.083	0.056542	7.378	1.1801e-09	Upper-layer intratelencephalic	NEUR	VGLUT1 VGLUT2	ADCYAP CBLN CCK CHGA CHGB NAMPT NUCB SCG UBL VGF proSAAS	0	N/A	Cerebral cortex: 100.0%, Basal forebrain: 0.0%, Hypothalamus: 0.0%	V1C:62.92%, V2:17.60%, Pro:14.65%, M1C:2.37%, A1C:1.23%, Ig:0.32%, A29-A30:0.28%, STG:0.20%, S1C:0.17%, A5-A7:0.07%, TF:0.04%, A23:0.03%, A19:0.02%, MTG:0.01%, A13:0.01%, Cla:0.01%, A32:0.00%, A44-A45:0.00%, MEC:0.00%, MN:0.00%, A40:0.00%, TH-TL:0.00%, A43:0.00%, LG:0.00%,	LINC02388, AC112770.1, AC092448.1, AC126182.3, VIPR2, TRPC3, AC020637.1, IGFBP2, SLC38A11, LINC02296	20086	0.0442057	18991.9	0.646127	0.00947277	7773	5686	6160	467	0.386986	24	62.92
284	Cluster284	COVAR	16641	38.186	0.055733	6.4084	1.3026e-09	CGE interneuron	NEUR	GABA	CBLN CCK CHGA CHGB IGF NAMPT NPPC NUCB NXPH PNOC PTHLH SCG TAC UBL VGF VIP proSAAS	INT-VIP	Vip	Cerebral cortex: 74.7%, Amygdala: 9.9%, Hippocampus: 9.3%	M1C:5.93%, MEC:5.76%, MTG:4.91%, LEC:3.33%, A38:2.84%, A29-A30:2.71%, A25:2.70%, A43:2.58%, FI:2.55%, A44-A45:2.51%, Pir:2.46%, BL:2.45%, CMN:2.45%, A24:2.44%, A13:2.32%, A40:2.29%, CA1-CA3_U:2.25%, Idg:2.17%, A32:2.14%, TH-TL:2.11%, Cla:2.11%, ITG:2.09%, A46:1.91%, S1C:1.90%, A23:1.77%, CA1-CA3_C:1.73%, TF:1.72%, A35-A36:1.59%, A5-A7:1.48%, Ig:1.45%, CEN:1.43%, STG:1.43%, La:1.43%, A19:1.39%, BM…	AC011990.1, PCDH18, CXCL14, LINC01931, KMO, PTGFR, LINC02397, AL136114.1, LINC02144, VIP	9109	0.0287552	14202.8	0.697712	0.0061539	2906	2946	3029	228	0.332528	82	5.93
290	Cluster290	COVAR	16641	35.873	0.056874	6.0257	1.3461e-09	CGE interneuron	NEUR	GABA	CBLN CCK CHGA CHGB CRH IGF NAMPT NPPC NUCB NXPH PTHLH SCG TAC UBL VGF VIP proSAAS	INT-VIP	Vip	Cerebral cortex: 83.0%, Hippocampus: 8.5%, Amygdala: 5.2%	MTG:7.14%, M1C:5.45%, A40:3.94%, A29-A30:3.63%, ITG:3.48%, MEC:3.36%, A5-A7:3.24%, STG:3.04%, S1C:2.85%, TF:2.76%, TH-TL:2.67%, V2:2.67%, A43:2.63%, A19:2.58%, A38:2.52%, A32:2.51%, A1C:2.44%, A23:2.44%, Idg:2.30%, A44-A45:2.30%, CA1-CA3_U:2.15%, Ig:2.03%, A46:1.93%, Pro:1.72%, V1C:1.71%, Sub_tail:1.70%, A13:1.66%, LEC:1.64%, A25:1.62%, Cla:1.61%, CA1-CA3_C:1.39%, A24:1.37%, Pir:1.35%, A35-A36:1.…	SHISA8, VIP, SCTR, FLT1, SLC22A3, KMO, PTHLH, GGT4P, CXCL12, LINC02488	20794	0.0165909	12325.8	0.663486	0.00677122	6625	7226	6588	355	0.347504	84	7.14
293	Cluster293	COVAR	16641	33.041	0.055526	5.6247	2.1743e-09	CGE interneuron	NEUR	GABA	CBLN CCK CHGA CHGB CRH IGF NAMPT NPPC NUCB PTHLH SCG TAC UBL VGF VIP proSAAS	INT-VIP	Vip	Cerebral cortex: 70.3%, Hippocampus: 15.1%, Amygdala: 8.5%	MTG:5.05%, MEC:5.01%, M1C:4.25%, CA1-CA3_U:3.36%, CA1-CA3_C:3.27%, A29-A30:2.97%, LEC:2.93%, A38:2.79%, ITG:2.66%, Cla:2.33%, FI:2.23%, A25:2.22%, Pir:2.21%, A43:2.19%, S1C:2.13%, A40:2.08%, TH-TL:2.06%, Idg:2.01%, TF:1.96%, Sub_tail:1.92%, A23:1.90%, BL:1.88%, A44-A45:1.84%, A5-A7:1.81%, A13:1.77%, A32:1.72%, STG:1.72%, A24:1.62%, A46:1.61%, CEN:1.60%, A19:1.59%, CA4-DGC_C:1.57%, Ig:1.55%, BM:1.…	VIP, PTHLH, TAC3, AC020930.1, IQGAP2, HS3ST3A1, AC013265.1, AL391832.4, LAMA3, SLC22A3	20104	0.0199499	12579.6	0.652114	0.00647246	6457	7124	6255	268	0.354357	84	5.05
217	Cluster217	COVAR	16641	45.492	0.056037	7.7831	2.5921e-09	Medium spiny neuron	NEUR	GABA	CBLN CCK CHGA CHGB NAMPT NUCB PENK SCG UBL VGF proSAAS	MSN-D2	N/A	Amygdala: 69.5%, Basal forebrain: 15.7%, Hypothalamus: 7.4%	CEN:36.42%, BNST:21.17%, SI:12.30%, CMN:7.04%, PV:3.71%, HTHpo:3.60%, La:3.48%, VA:1.87%, ANC:1.82%, GPe:1.58%, AON:1.52%, Pir:0.94%, BM:0.91%, A35-A36:0.59%, NAC:0.58%, Unknown:0.51%, CA1_U:0.40%, BL:0.34%, Pu:0.28%, CaB:0.17%, SEP:0.14%, GPi:0.11%, HTHso:0.11%, CoA:0.10%, VLN:0.07%, M1C:0.06%, FI:0.06%, DG-CA4_R:0.06%, HTHso-HTHtub_ventromedial_only:0.03%, LP:0.03%, CA1-CA3_R:0.01%, LG:0.01%, C…	DCDC2C, PENK, AC015631.1, SIX3, P2RY1, LINC02462, LINC01305, CALCR, CACNG5, LINC01833	7260	0.0409836	22575.3	0.754972	0.0135561	1428	1874	3954	4	0.544628	32	36.42
274	Cluster274	COVAR	16641	38.131	0.055325	6.5548	3.0602e-09	LAMP5-LHX6 and Chandelier	NEUR	GABA	CCK CHGA CHGB CORT IGF NAMPT NPPC NUCB NXPH SCG UBL UCN proSAAS	INT-LAMP5-LHX6	Lamp5 Lhx6	Cerebral cortex: 84.6%, Basal forebrain: 5.9%, Hippocampus: 3.1%	M1C:11.74%, MTG:7.56%, Cla:4.77%, S1C:4.22%, MEC:3.84%, A29-A30:3.23%, Ig:3.14%, A1C:3.14%, A43:3.03%, A44-A45:3.00%, TF:2.92%, FI:2.73%, A23:2.65%, A40:2.48%, A5-A7:2.46%, A13:2.45%, ITG:2.43%, A25:2.13%, STG:2.09%, TH-TL:2.06%, V2:2.04%, A46:1.90%, A19:1.90%, Sub_tail:1.87%, A38:1.85%, Idg:1.57%, Pro:1.47%, A24:1.43%, V1C:1.35%, CEN:1.05%, MD:0.97%, LEC:0.93%, AON:0.80%, ETH:0.80%, A14:0.66%, S…	LINC01344, AC137770.1, SFRP1, AC132803.1, HAPLN1, EYA4, PDGFD, ANO1, AP002989.1, LINC00298	6373	0.022103	18240.7	0.696553	0.00752036	2240	2033	1749	351	0.351483	74	11.74
123	Cluster123	COVAR	16641	41.007	0.054467	7.1768	5.6442e-09	Upper-layer intratelencephalic	NEUR	VGLUT1	ADCYAP CBLN CCK CHGA CHGB NAMPT NUCB SCG UBL VGF proSAAS	0	L2/3 IT	Cerebral cortex: 99.2%, Hippocampus: 0.4%, Basal forebrain: 0.3%	A5-A7:7.95%, V2:7.93%, A40:6.86%, V1C:6.32%, M1C:5.95%, A23:5.80%, S1C:5.66%, Pro:5.29%, STG:5.07%, A19:4.96%, A1C:4.80%, A43:4.53%, A29-A30:4.53%, MTG:4.15%, Ig:3.48%, A44-A45:3.39%, A46:3.02%, A13:2.02%, A32:1.54%, ITG:1.01%, TF:0.94%, TH-TL:0.82%, A25:0.73%, A14:0.51%, A24:0.42%, Sub_tail:0.37%, Idg:0.37%, AON:0.32%, FI:0.24%, A38:0.24%, Cla:0.22%, Unknown:0.12%, Pir:0.12%, A35-A36:0.05%, SEP:…	LINC02263, AP001994.2, LINC02306, LINC00507, LINC00508, AC021613.1, ART3, AC110614.1, LINC01484, COL5A1	55595	0.0261423	16392.1	0.687257	0.00470721	16545	17243	20761	1046	0.373433	60	7.95
256	Cluster256	COVAR	16641	34.133	0.051124	5.9936	6.3032e-09	MGE interneuron	NEUR	GABA VGLUT3	CCK CHGA CHGB IGF NAMPT NPPC NUCB NXPH SCG TAC UBL VGF proSAAS	INT-PVALB	Pvalb	Cerebral cortex: 68.6%, Hippocampus: 21.8%, Basal forebrain: 5.0%	M1C:8.34%, CA1-CA3_U:6.01%, Sub_tail:6.01%, MTG:5.37%, A38:3.40%, Cla:3.22%, CA1-CA3_R:3.15%, TF:3.08%, FI:3.06%, A25:3.00%, S1C:2.80%, CA1-CA3_C:2.79%, ITG:2.62%, TH-TL:2.42%, A24:2.28%, A40:2.26%, A43:2.19%, A29-A30:2.01%, A19:2.01%, CA1_U:1.97%, Ig:1.88%, Idg:1.88%, MEC:1.81%, A23:1.77%, LEC:1.56%, AON:1.52%, A13:1.50%, A5-A7:1.45%, A44-A45:1.39%, A1C:1.23%, A46:1.23%, STG:1.21%, BM:1.18%, V2:…	WNT16, AC046195.2, MEPE, MYBPC1, AC006364.1, SRPK3, CPED1, AC106865.1, LHX6, AC022905.1	5526	0.0235053	15112.4	0.699719	0.00769992	1956	2010	1314	246	0.363735	65	8.34
292	Cluster292	COVAR	16641	35.293	0.053266	6.2336	7.6485e-09	CGE interneuron	NEUR	GABA	AGT CBLN CCK CHGA CHGB CRH IGF NAMPT NUCB PTHLH SCG TAC UBL VGF VIP proSAAS	INT-VIP	Vip	Cerebral cortex: 86.1%, Hippocampus: 7.4%, Amygdala: 3.1%	MTG:6.95%, M1C:6.09%, A29-A30:4.28%, A40:3.73%, ITG:3.43%, V2:3.10%, A38:2.95%, A5-A7:2.92%, A44-A45:2.92%, MEC:2.77%, S1C:2.77%, A19:2.69%, A32:2.64%, TH-TL:2.64%, A23:2.60%, A43:2.53%, Pro:2.51%, STG:2.39%, A46:2.38%, TF:2.38%, A25:2.36%, Idg:2.34%, A1C:2.23%, Ig:2.21%, V1C:2.19%, A13:1.96%, Cla:1.70%, FI:1.41%, CA4-DGC_C:1.41%, Sub_tail:1.37%, LEC:1.33%, CA1-CA3_C:1.31%, Pir:1.31%, A24:1.20%, …	NPR3, VIP, PPP1R1C, AC020930.1, CHRNA2, AC013265.1, SP8, CRH, AL391832.4, AC062021.1	12439	0.0265217	13349.7	0.652182	0.0100095	3826	4546	3804	263	0.365463	74	6.95
266	Cluster266	COVAR	16641	35.225	0.051425	6.244	8.6035e-09	LAMP5-LHX6 and Chandelier	NEUR	GABA	CCK CHGA CHGB CRH IGF NAMPT NPPC NUCB NXPH PTHLH SCG SPX TAC UBL proSAAS	CHAND	N/A	Amygdala: 42.8%, Hippocampus: 27.1%, Cerebral cortex: 25.1%	CMN:12.45%, BL:8.78%, La:8.41%, CEN:7.60%, Pir:7.57%, CA1-CA3_U:6.48%, MEC:5.69%, LEC:4.35%, CA1_U:3.95%, CA1-CA3_C:3.70%, A35-A36:3.56%, BM:3.00%, CA4-DGC_C:2.78%, CA1-CA3_R:2.50%, CA3_R:1.96%, Sub_tail:1.54%, BNST:1.40%, FI:1.35%, CoA:1.21%, Sub_head:1.21%, Cla:1.09%, CA1-2_R:0.98%, DG-CA4_U:0.93%, SI:0.79%, SEP:0.70%, DG-CA4_R:0.70%, AON:0.56%, HTHso:0.53%, CA2-CA3_U:0.39%, HTHtub:0.36%, A38:0…	IL18R1, C1QL1, COL15A1, IBSP, LINC01837, CPED1, LINC00943, GRIN2C, LHX6, PTHLH	3566	0.0254168	18470.5	0.694617	0.0082187	1259	1260	1043	4	0.353337	62	12.45
271	Cluster271	COVAR	16641	35.564	0.054023	6.3131	9.0202e-09	LAMP5-LHX6 and Chandelier	NEUR	GABA	CCK CHGA CHGB CORT IGF NAMPT NPPC NUCB NXPH PNOC SCG SST TAC UBL VGF proSAAS	INT-LAMP5-LHX6	Lamp5 Lhx6	Cerebral cortex: 63.9%, Amygdala: 16.6%, Hippocampus: 9.9%	MEC:11.62%, LEC:5.69%, CEN:4.57%, MTG:4.55%, CMN:3.78%, FI:3.61%, Cla:3.24%, M1C:3.14%, A38:2.97%, BL:2.94%, Pir:2.92%, A25:2.79%, A24:2.74%, Idg:2.60%, BM:2.57%, CA1-CA3_U:2.42%, TH-TL:2.27%, AON:2.18%, Sub_tail:1.88%, La:1.73%, A13:1.63%, SEP:1.63%, A35-A36:1.48%, A29-A30:1.46%, ITG:1.46%, TF:1.38%, A23:1.14%, CA1_U:1.11%, A43:1.11%, CA1-2_R:1.04%, A44-A45:0.96%, A40:0.91%, CA4-DGC_C:0.89%, A32…	LINC01344, SFRP1, ANO1, CHRDL1, EYA4, HAPLN1, ADGRG6, AL136456.1, MYB, CASP4LP	4045	0.0232508	20247.1	0.699463	0.00832819	1490	1275	1169	111	0.368356	81	11.62
291	Cluster291	COVAR	16641	35.79	0.051521	6.538	2.2371e-08	CGE interneuron	NEUR	GABA	CBLN CCK CHGA CHGB CRH IGF NAMPT NUCB PNOC PTHLH SCG UBL VGF VIP proSAAS	INT-VIP	Vip	Cerebral cortex: 75.1%, Hippocampus: 14.3%, Amygdala: 7.1%	MTG:6.34%, M1C:5.18%, MEC:4.57%, CA1-CA3_U:3.18%, Idg:3.03%, CA1-CA3_C:2.81%, ITG:2.77%, A38:2.68%, A40:2.66%, TH-TL:2.57%, A29-A30:2.50%, LEC:2.46%, A43:2.35%, A23:2.21%, A5-A7:2.16%, FI:2.12%, Pir:2.12%, A13:2.09%, Ig:2.09%, A44-A45:2.06%, A32:1.98%, CA4-DGC_C:1.87%, A25:1.86%, STG:1.83%, V2:1.81%, TF:1.81%, CMN:1.76%, Pro:1.74%, A19:1.69%, A1C:1.67%, S1C:1.64%, BM:1.60%, A24:1.52%, A35-A36:1.3…	Z83818.2, NPR3, KMO, AL391832.4, AL136114.1, EDNRA, SLC10A4, AC013265.1, PCDH18, TMEM100	12240	0.0327118	17173.1	0.669695	0.00856535	3469	4497	4041	233	0.367402	78	6.34
253	Cluster253	COVAR	16641	33.983	0.051695	6.2298	2.4944e-08	MGE interneuron	NEUR	GABA	CBLN CCK CHGA CHGB CORT IGF NAMPT NMU NPY NUCB NXPH PNOC SCG SST TAC UBL VGF proSAAS	INT-SST	Sst	Cerebral cortex: 81.1%, Amygdala: 8.4%, Basal forebrain: 6.1%	M1C:8.29%, FI:6.33%, MTG:5.35%, A25:4.33%, Cla:3.77%, A13:3.38%, A24:3.24%, A43:3.17%, A38:3.09%, CEN:2.95%, Idg:2.75%, Ig:2.65%, S1C:2.52%, TF:2.45%, Pir:2.40%, AON:2.37%, TH-TL:2.31%, A44-A45:2.26%, A23:2.16%, A46:2.05%, La:1.86%, A5-A7:1.77%, A29-A30:1.75%, ITG:1.72%, A40:1.67%, A1C:1.65%, Pro:1.46%, MEC:1.46%, LEC:1.35%, SEP:1.33%, A14:1.33%, A19:1.26%, STG:1.19%, Sub_tail:1.12%, BM:0.96%, V2…	LINC00943, SCARA5, AC092353.2, AL450345.2, SST, LHX6, PAWR, TH, TLL2, NMU	5703	0.0389522	20145.9	0.734895	0.00555257	1727	2022	1690	264	0.35455	59	8.29
289	Cluster289	COVAR	16641	29.51	0.051665	5.4569	3.2452e-08	CGE interneuron	NEUR	GABA	CBLN CCK CHGA CHGB CRH IGF NAMPT NPPC NUCB NXPH PNOC PTHLH SCG TAC UBL VGF VIP proSAAS	INT-VIP	Vip	Cerebral cortex: 82.1%, Hippocampus: 7.9%, Amygdala: 5.8%	M1C:7.04%, MTG:6.56%, MEC:4.80%, A29-A30:3.73%, A40:3.65%, ITG:3.18%, A38:2.97%, A5-A7:2.89%, Idg:2.68%, TH-TL:2.61%, TF:2.61%, S1C:2.53%, A1C:2.51%, STG:2.37%, A43:2.31%, LEC:2.30%, A23:2.25%, A44-A45:2.25%, Ig:2.09%, A19:2.06%, A46:2.02%, V2:2.02%, Cla:1.95%, CA1-CA3_U:1.81%, A24:1.79%, A32:1.72%, Sub_tail:1.68%, A25:1.61%, Pir:1.59%, FI:1.56%, A13:1.41%, Pro:1.41%, BL:1.40%, CEN:1.19%, La:1.19…	TAC3, AC011990.1, KMO, AJ006995.1, SCTR, SHISA8, SLC22A3, AL450338.2, LINC02488, DCN	14326	0.0189432	11952.3	0.690667	0.00552014	4586	4804	4552	384	0.335334	78	7.04
265	Cluster265	COVAR	16641	32.682	0.050411	6.1108	4.5148e-08	LAMP5-LHX6 and Chandelier	NEUR	GABA	CBLN CCK CHGA CHGB CRH IGF NAMPT NPPC NUCB NXPH PTHLH SCG TAC UBL VGF proSAAS	CHAND	Chandelier	Cerebral cortex: 72.8%, Amygdala: 17.1%, Hippocampus: 5.1%	MEC:6.14%, M1C:4.78%, BL:4.23%, CEN:4.02%, FI:3.83%, A25:3.79%, MTG:3.62%, Pir:3.53%, LEC:3.51%, CMN:3.39%, A43:3.32%, A32:2.94%, A24:2.73%, A13:2.54%, La:2.54%, A38:2.45%, A46:2.42%, Idg:2.28%, BM:2.00%, A40:1.88%, A44-A45:1.88%, ITG:1.76%, TH-TL:1.76%, AON:1.72%, S1C:1.65%, A23:1.62%, Sub_tail:1.58%, A1C:1.58%, Cla:1.55%, STG:1.43%, A35-A36:1.43%, A29-A30:1.34%, A5-A7:1.34%, Ig:1.27%, A19:1.13%…	AC046195.2, LINC00943, PCDH18, COL15A1, PTHLH, C1QL1, LINC01837, NOG, CA8, PLEKHH2	4251	0.0500708	19015.9	0.691004	0.0079426	1474	1446	1274	57	0.346742	67	6.14
140	Cluster140	COVAR	16641	36.437	0.050536	6.8246	4.7499e-08	Deep-layer intratelencephalic	NEUR	VGLUT1 VGLUT2	CBLN CCK CHGA CHGB NAMPT NUCB SCG UBL VGF proSAAS	0	N/A	Cerebral cortex: 99.2%, Hippocampus: 0.5%, Basal forebrain: 0.2%	M1C:11.62%, V1C:8.41%, MTG:7.53%, V2:7.32%, S1C:6.17%, A1C:5.31%, A5-A7:5.14%, A23:4.88%, Pro:4.56%, A19:4.51%, A43:4.35%, A44-A45:4.19%, A46:3.36%, A40:3.31%, A13:2.95%, STG:2.85%, Ig:2.84%, A29-A30:2.51%, TF:1.48%, ITG:1.45%, A25:0.89%, A14:0.81%, A32:0.61%, AON:0.52%, TH-TL:0.51%, Sub_tail:0.43%, Pir:0.33%, A24:0.26%, Idg:0.22%, Cla:0.17%, FI:0.16%, A38:0.10%, CA1-CA3_R:0.10%, BM:0.05%, Unknow…	AC016687.2, LINC01680, AP003066.1, AL138927.1, AC016687.3, AL033539.2, AC023503.1, AC060765.2, AC073091.1, AL353709.1	12455	0.0260197	21920.1	0.661278	0.0092184	3428	4047	4309	671	0.345965	39	11.62
232	Cluster232	COVAR	16641	36.131	0.049281	6.7998	5.4616e-08	Eccentric medium spiny neuron	NEUR	GABA	CHGB NAMPT NUCB PDYN PENK SCG UBL VGF proSAAS	MSN-D1	N/A	Basal forebrain: 32.8%, Amygdala: 30.3%, Hypothalamus: 20.9%	SI:25.67%, HTHpo:17.00%, BNST:16.38%, CMN:9.56%, AON:8.31%, NAC:5.89%, Pir:5.89%, PV:2.01%, CoA:2.01%, HTHso:1.90%, CEN:1.28%, GPe:0.84%, ANC:0.79%, VA:0.65%, La:0.60%, BL:0.41%, SEP:0.33%, A35-A36:0.16%, BM:0.11%, Pu:0.08%, VLN:0.05%, Cla:0.03%, LP:0.03%, FI:0.03%,	ZNF736P9Y, CAPSL, GABRQ, LMNTD1, EYA2, NPFFR2, OTOF, PCDH11Y, RD3, LINC01550	3682	0.020362	19294.5	0.733284	0.0102117	876	1072	1734	0	0.47094	24	25.67
177	Cluster177	COVAR	16641	35.033	0.049072	6.6221	6.2044e-08	Miscellaneous	NEUR	VGLUT1 VGLUT2	CBLN CCK CHGA CHGB NAMPT NUCB PDYN SCG UBL VGF proSAAS	0	N/A	Hippocampus: 68.2%, Midbrain: 20.5%, Cerebral cortex: 10.8%	Sub_tail:39.53%, CA1-2_R:23.75%, SC:20.43%, TH-TL:9.29%, DG-CA4_R:3.30%, CA1-CA3_U:1.47%, Pro:1.40%, MG:0.43%, TF:0.13%, CA1_U:0.08%, LG:0.08%, CA1-CA3_C:0.05%, CA1-CA3_R:0.03%, Pul:0.03%, PTR:0.03%,	AC008662.1, AC097528.1, LINC01339, COBLL1, AC018680.1, VIPR2, AC091096.1, LINC01524, LINC02143, AL109930.1	3941	0.016857	18748	0.680332	0.00736122	1767	1233	941	0	0.448363	15	39.53
282	Cluster282	COVAR	16641	25.34	0.049449	4.7984	6.5249e-08	CGE interneuron	NEUR	GABA	CCK CHGA CHGB CRH IGF NAMPT NUCB PNOC SCG UBL proSAAS	0	Sncg	Cerebral cortex: 82.6%, Hippocampus: 11.9%, Amygdala: 2.2%	MTG:5.10%, A32:4.95%, M1C:4.82%, A29-A30:4.71%, MEC:4.39%, CA1-CA3_C:3.34%, A44-A45:3.03%, A43:2.97%, A40:2.87%, A25:2.83%, A38:2.73%, ITG:2.71%, TH-TL:2.61%, S1C:2.56%, Idg:2.55%, V2:2.47%, A46:2.40%, TF:2.33%, A13:2.31%, A23:2.24%, A5-A7:2.13%, CA1-CA3_U:2.09%, A24:2.05%, A19:1.95%, STG:1.93%, CA4-DGC_C:1.91%, Ig:1.90%, Pro:1.86%, FI:1.72%, A1C:1.58%, V1C:1.43%, LEC:1.39%, Cla:1.31%, AON:1.18%,…	AC004862.1, AC091576.1, ADAM33, CXCL14, NDNF, AL139090.1, AL391832.4, AC073316.1, ARHGAP36, AC068633.1	10065	0.0224188	11794.5	0.687095	0.00796319	3030	3864	3070	101	0.383905	79	5.24
295	Cluster295	COVAR	16641	27.454	0.05101	5.2086	6.8922e-08	CGE interneuron	NEUR	GABA	CBLN CCK CHGA CHGB CRH IGF NAMPT NPPC NUCB PTHLH SCG TAC UBL VGF VIP proSAAS	INT-VIP	Vip	Cerebral cortex: 67.0%, Amygdala: 17.8%, Hippocampus: 8.6%	MEC:5.18%, M1C:5.16%, BL:4.16%, Pir:4.06%, CMN:4.00%, LEC:3.70%, CEN:3.60%, MTG:3.47%, BM:2.76%, La:2.48%, Cla:2.46%, S1C:2.40%, A43:2.38%, FI:2.34%, A40:2.13%, ITG:2.07%, A44-A45:2.05%, A38:2.03%, TH-TL:1.99%, Idg:1.95%, Ig:1.91%, A5-A7:1.89%, CA1-CA3_C:1.89%, CA1-CA3_U:1.83%, A29-A30:1.75%, A25:1.73%, A46:1.71%, A35-A36:1.71%, A24:1.61%, A13:1.58%, A19:1.36%, A1C:1.34%, A23:1.34%, TF:1.32%, Pro…	VIP, EREG, CRH, AC013265.1, TAC3, SLC6A2, AC062021.1, AL391832.4, SP8, PTHLH	4922	0.0214431	12338	0.643081	0.0103221	1571	1767	1520	64	0.359	79	5.18
404	Cluster404	COVAR	16641	38.591	0.045045	7.3356	7.2867e-08	Miscellaneous	NEUR	VGLUT1	CBLN CCK CHGA CHGB IGF NAMPT NUCB NXPH SCG SST TAC VGF proSAAS	0	N/A	Cerebral cortex: 94.4%, Amygdala: 2.5%, Basal forebrain: 1.2%	A14:59.95%, M1C:11.21%, A43:3.21%, A46:1.88%, MEC:1.57%, Unknown:1.49%, A38:1.49%, MTG:1.41%, A44-A45:1.41%, ITG:1.25%, BM:1.18%, V1C:1.10%, FI:0.86%, A25:0.86%, Ig:0.78%, A32:0.78%, V2:0.55%, Idg:0.55%, SI:0.55%, CA1-CA3_U:0.55%, A13:0.47%, CEN:0.47%, TH-TL:0.39%, Cla:0.39%, CMN:0.39%, A5-A7:0.39%, A29-A30:0.39%, A24:0.39%, Pro:0.31%, TF:0.31%, Pir:0.24%, Sub_head:0.24%, HTHso:0.24%, BL:0.24%, S…	AC016687.2, AC021134.1, LINC02378, LINC02263, LINC01915, CXCL14, AL033539.2, AC004862.1, AC073578.2, LINC02306	1276	0.0660253	11870.4	0.721757	0.00524338	132	86	1006	52	0.788401	54	59.95
226	Cluster226	COVAR	16641	35.493	0.04894	6.7768	8.2609e-08	Eccentric medium spiny neuron	NEUR	GABA	CHGB NAMPT NUCB PDYN PENK SCG TAC UBL VGF proSAAS	MSN-D1 MSN-ECC	N/A	Basal forebrain: 33.6%, Amygdala: 33.3%, Hypothalamus: 19.3%	SI:25.59%, BNST:15.84%, HTHpo:14.41%, CMN:12.13%, AON:10.73%, NAC:4.56%, CEN:4.05%, HTHso:3.02%, PV:1.84%, GPe:1.67%, Pir:1.42%, Pu:0.78%, La:0.71%, ANC:0.71%, VA:0.62%, SEP:0.46%, CoA:0.44%, Cla:0.39%, FI:0.13%, BM:0.10%, A35-A36:0.07%, Unknown:0.07%, BL:0.07%, VLN:0.05%, Idg:0.05%, HTHso-HTHtub_ventromedial_only:0.03%, CaB:0.03%, A14:0.02%, GPi:0.02%,	NPFFR2, OTOF, GDNF-AS1, PDYN, ZNF736P9Y, DRD1, LINC01550, FBXL21P, AC034226.1, GFRA1	5927	0.0285604	21166.5	0.742605	0.0119596	1708	1866	2353	0	0.396997	28	25.59
225	Cluster225	COVAR	16641	31.103	0.04868	5.9692	9.5555e-08	Eccentric medium spiny neuron	NEUR	GABA	CHGB NAMPT NUCB PDYN PENK SCG TAC UBL VGF proSAAS	MSN-D1 MSN-ECC	N/A	Amygdala: 47.2%, Basal forebrain: 33.3%, Cerebral cortex: 10.2%	SI:15.16%, BNST:14.11%, La:12.02%, CEN:11.98%, CMN:8.01%, NAC:4.70%, Cla:4.70%, AON:4.70%, VA:3.88%, GPe:3.14%, Pir:2.48%, SEP:2.40%, PV:2.09%, FI:1.83%, Pu:1.70%, HTHpo:1.66%, CaB:1.26%, ANC:1.09%, CoA:0.70%, HTHso:0.57%, Idg:0.39%, BL:0.26%, A13:0.22%, A43:0.17%, Unknown:0.17%, A14:0.13%, A1C:0.09%, BM:0.09%, LP:0.04%, A35-A36:0.04%, A44-A45:0.04%, LEC:0.04%, A25:0.04%, A24:0.04%, GPi:0.04%,	AC008786.1, ZNF736P9Y, LMNTD1, CASZ1, OTOF, S100Z, AC068633.1, DNAH8, CALCRL, MUC19	2296	0.0284163	21505.4	0.74719	0.00934298	647	686	963	0	0.419425	34	15.16
248	Cluster248	COVAR	16641	33.458	0.049354	6.4282	9.8493e-08	MGE interneuron	NEUR	GABA	CCK CHGA CHGB CORT IGF NAMPT NMU NPY NUCB NXPH PNOC SCG SST TAC UBL VGF proSAAS	INT-SST	Sst	Cerebral cortex: 78.8%, Hippocampus: 12.5%, Amygdala: 5.0%	V1C:11.16%, M1C:10.06%, MTG:4.42%, CA1-CA3_R:3.23%, Idg:3.16%, FI:3.16%, S1C:3.12%, A38:3.00%, Pro:2.72%, TF:2.60%, CA1-CA3_U:2.49%, LEC:2.49%, TH-TL:2.41%, A43:2.37%, Ig:2.21%, A25:1.93%, A44-A45:1.93%, A40:1.85%, Pir:1.81%, A1C:1.74%, A24:1.74%, A23:1.74%, CA1-CA3_C:1.70%, MEC:1.66%, Cla:1.50%, A5-A7:1.50%, CEN:1.50%, BM:1.34%, CA1-2_R:1.30%, A46:1.26%, ITG:1.22%, A19:1.14%, Sub_tail:1.14%, CA1…	HPGD, TAC1, FAM89A, AL450345.2, DCN, ALDH1A3, AC096751.2, CORT, BMP3, LHX6	2535	0.0682847	22094.5	0.705161	0.00585094	708	768	910	149	0.358974	57	11.16
122	Cluster122	COVAR	16641	36.379	0.049159	6.9941	1.0038e-07	Upper-layer intratelencephalic	NEUR	VGLUT1 VGLUT2	ADCYAP CBLN CCK CHGA CHGB NAMPT NUCB SCG UBL VGF proSAAS	0	L2/3 IT	Cerebral cortex: 93.9%, Basal forebrain: 2.6%, Hippocampus: 1.7%	MTG:12.95%, Ig:10.19%, Idg:9.67%, TF:8.43%, ITG:6.64%, A43:6.53%, TH-TL:5.92%, A40:4.82%, A38:4.59%, A1C:3.99%, STG:3.84%, Cla:2.61%, A5-A7:2.49%, A19:2.21%, A35-A36:2.00%, Pro:1.65%, Sub_tail:1.59%, BM:1.53%, M1C:1.44%, A23:1.38%, V2:1.01%, S1C:0.75%, V1C:0.54%, A25:0.51%, A32:0.31%, AON:0.30%, A13:0.29%, A29-A30:0.26%, A44-A45:0.19%, A46:0.15%, LEC:0.15%, FI:0.15%, Pir:0.13%, A14:0.12%, A24:0.1…	LINC01500, CASP4LP, LINC01484, AC097512.1, PDGFD, ART3, MUC19, AC093607.1, AC021613.1, AL353604.1	29434	0.025533	17447.9	0.708434	0.00387568	9134	9088	10834	378	0.368078	68	12.95
267	Cluster267	COVAR	16641	33.494	0.048888	6.4674	1.1329e-07	LAMP5-LHX6 and Chandelier	NEUR	GABA VGLUT3	CCK CHGA CHGB CORT IGF NAMPT NPPC NPW NUCB NXPH SCG TAC UBL VGF proSAAS	INT-LAMP5-LHX6	N/A	Hippocampus: 80.6%, Cerebral cortex: 13.8%, Amygdala: 1.9%	CA4-DGC_C:23.18%, DG-CA4_R:11.39%, CA1-CA3_U:10.41%, CA1-CA3_C:9.53%, CA3_R:9.04%, DG-CA4_U:5.60%, MEC:4.91%, CA1-CA3_R:4.52%, CA1-2_R:3.14%, M1C:2.75%, CA1_U:2.16%, CA2-CA3_U:1.08%, A24:0.98%, LG:0.98%, AON:0.79%, LEC:0.69%, SN:0.69%, CoA:0.59%, Pir:0.59%, Sub_tail:0.59%, TF:0.49%, CMN:0.49%, A38:0.49%, Pul:0.49%, A23:0.39%, A40:0.29%, SEP:0.29%, S1C:0.29%, BL:0.29%, HTHtub:0.20%, ANC:0.20%, MN:…	EXOC1L, CASP4LP, AC092819.3, ACADL, LINC01344, ANO1, CHST9, CHRDL1, ROR1, MYB	1018	0.039141	23600.1	0.683551	0.0113356	384	236	379	19	0.37721	54	23.18
403	Cluster403	COVAR	16641	24.989	0.046068	4.8489	1.2967e-07	Splatter	NEUR	GABA	CCK CHGB CORT NAMPT NUCB NXPH PENK SCG TAC VGF proSAAS	0	N/A	Cerebral cortex: 45.6%, Amygdala: 33.5%, Hypothalamus: 9.8%	AON:25.73%, CoA:18.10%, Pir:14.11%, CMN:11.43%, HTHso:8.90%, SI:2.42%, SEP:1.38%, CEN:1.38%, BNST:1.34%, ANC:1.30%, Cla:1.23%, A25:1.19%, FI:0.96%, La:0.73%, Pul:0.65%, NAC:0.54%, CaB:0.54%, A24:0.50%, HTHma-HTHtub:0.42%, VLN:0.38%, Pu:0.35%, GPe:0.35%, A13:0.31%, BL:0.31%, VA:0.31%, A29-A30:0.27%, LP:0.27%, HTHpo:0.23%, MEC:0.23%, BM:0.23%, S1C:0.23%, TH-TL:0.19%, STH:0.19%, A35-A36:0.19%, Ig:0.…	FRMD7, TRDN, AC007422.1, KANK3, CACNG5, SP8, ROR2, LINC01812, LINC01411, SCGN	2608	0.0234645	10997.7	0.70165	0.00832045	893	558	1156	1	0.443252	70	25.73
257	Cluster257	COVAR	16641	35.117	0.047284	6.8807	1.6888e-07	MGE interneuron	NEUR	GABA	CCK CHGA CHGB CORT IGF NAMPT NPPC NUCB NXPH SCG TAC UBL VGF proSAAS	INT-PVALB	Pvalb	Cerebral cortex: 73.5%, Hippocampus: 19.7%, Amygdala: 3.5%	M1C:9.48%, MTG:5.22%, CA1-CA3_U:4.57%, MEC:4.30%, CA1_U:3.77%, LEC:3.11%, FI:2.98%, A38:2.96%, Idg:2.86%, CA1-CA3_R:2.83%, A43:2.69%, A25:2.63%, A24:2.48%, Sub_tail:2.39%, TF:2.37%, A13:2.33%, ITG:2.18%, A44-A45:2.14%, A23:2.10%, CA1-CA3_C:2.04%, CA1-2_R:2.02%, TH-TL:1.94%, A40:1.93%, S1C:1.90%, A46:1.90%, A29-A30:1.86%, Ig:1.79%, A19:1.49%, Pir:1.44%, A5-A7:1.34%, STG:1.34%, AON:1.32%, Cla:1.27%…	MEPE, WNT16, MTND6P22, RGS5, HGF, RNF144B, AC006974.2, AC006364.1, LHX6, CPED1	12242	0.0345701	25571.3	0.716935	0.00537276	3721	3798	4143	580	0.338425	72	9.48
230	Cluster230	COVAR	16641	29.671	0.045315	5.8591	2.0803e-07	Eccentric medium spiny neuron	NEUR	GABA	CHGA CHGB NAMPT NUCB NXPH SCG UBL proSAAS	MSN-D1	N/A	Amygdala: 41.5%, Basal forebrain: 26.8%, Cerebral cortex: 15.8%	SI:21.01%, BNST:15.91%, CMN:12.87%, HTHpo:9.64%, AON:8.36%, Pir:6.60%, CEN:5.64%, NAC:2.91%, La:2.88%, CoA:2.69%, HTHso:2.47%, GPe:1.44%, PV:1.41%, ANC:1.22%, VA:1.02%, BM:0.77%, BL:0.70%, A35-A36:0.61%, SEP:0.54%, Pu:0.45%, Unknown:0.22%, Cla:0.16%, VLN:0.13%, FI:0.10%, GPi:0.06%, CA1_U:0.03%, A25:0.03%, MEC:0.03%, MD:0.03%, A24:0.03%, CA1-CA3_U:0.03%,	EYA2, NPFFR2, CAPSL, ZNF736P9Y, PRSS35, LINC00354, PCDH11Y, AL359649.1, ITGA6, ISM2	3123	0.0214606	15461.6	0.729688	0.0111552	866	876	1381	0	0.442203	30	21.01
428	Cluster428	COVAR	16641	36.412	0.046837	7.1939	2.108e-07	Splatter	NEUR	GABA	CBLN CCK CHGA CHGB NAMPT NUCB NXPH PNOC SCG UBL VGF proSAAS	0	N/A	Basal forebrain: 59.7%, Amygdala: 16.1%, Hypothalamus: 13.8%	SEP:55.09%, BNST:12.38%, ANC:5.72%, HTHpo:5.59%, PV:5.19%, SI:2.92%, Pir:2.51%, CMN:2.17%, HTHso-HTHtub_ventromedial_only:2.14%, AON:1.51%, NAC:1.29%, CoA:1.01%, HTHso:0.72%, CEN:0.44%, CaB:0.44%, M1C:0.19%, A25:0.09%, BL:0.06%, CA3_R:0.06%, HTHma-HTHtub:0.06%, HTHtub:0.06%, CA1-CA3_U:0.06%, DG-CA4_R:0.06%, A35-A36:0.03%, A24:0.03%, BM:0.03%, PnRF:0.03%, CA4-DGC_C:0.03%, Pul:0.03%, CA1-CA3_R:0.03…	FREM2, AC092958.2, SCGN, AC092957.1, ZIC2, LHX8, PRDM12, PRDM16, ZIC5, TTR	3182	0.0708911	19098.8	0.718551	0.0120556	328	1737	1111	6	0.545883	30	55.09
277	Cluster277	COVAR	16641	29.336	0.046977	5.8489	2.6778e-07	CGE interneuron	NEUR	GABA VGLUT3	CCK CHGA CHGB CRH IGF NAMPT NUCB NXPH PNOC SCG UBL VGF proSAAS	0	N/A	Cerebral cortex: 77.4%, Amygdala: 13.3%, Hippocampus: 6.1%	M1C:6.85%, LEC:5.09%, FI:4.85%, MTG:4.24%, Idg:4.18%, A38:4.12%, MEC:4.00%, CMN:3.39%, Pir:3.21%, A13:3.03%, Ig:2.73%, A44-A45:2.55%, La:2.55%, A25:2.48%, A35-A36:2.42%, A32:2.30%, A43:2.24%, BL:2.18%, S1C:2.18%, CEN:2.00%, BM:2.00%, A24:1.88%, A40:1.82%, TH-TL:1.82%, A46:1.64%, STG:1.58%, A29-A30:1.58%, Cla:1.58%, A5-A7:1.52%, A23:1.45%, TF:1.27%, A19:1.21%, CA1-CA3_C:1.15%, A1C:1.09%, CoA:1.03%…	SCGN, SP8, LINC01497, DDR2, AC005064.1, LINC01162, ABCB5, TNFSF11, ANGPT1, RELN	1650	0.0732382	22521.8	0.681484	0.00634971	546	495	571	38	0.346061	63	6.85
141	Cluster141	COVAR	16641	31.943	0.046944	6.4207	3.3029e-07	Deep-layer intratelencephalic	NEUR	VGLUT1 VGLUT2	CCK CHGA CHGB NAMPT NUCB PDYN SCG UBL VGF proSAAS	0	L4 IT	Cerebral cortex: 95.4%, Basal forebrain: 2.0%, Hippocampus: 1.4%	MTG:7.89%, Ig:5.96%, TF:5.71%, V2:4.85%, TH-TL:4.70%, A43:4.44%, A44-A45:4.13%, A19:4.12%, M1C:3.98%, A1C:3.80%, Pro:3.70%, Idg:3.58%, A13:3.20%, A46:2.94%, ITG:2.94%, A5-A7:2.94%, A40:2.86%, A23:2.55%, STG:2.31%, A25:2.27%, V1C:2.14%, A38:2.12%, S1C:1.90%, A29-A30:1.81%, Cla:1.64%, A14:1.54%, A32:1.50%, A24:1.40%, FI:1.36%, Sub_tail:1.27%, BM:1.06%, A35-A36:0.78%, LEC:0.71%, AON:0.70%, SEP:0.35%…	AP003066.1, AC080079.2, BARX2, LINC01680, AL033539.2, AL353709.1, AL138927.1, AC073091.1, AC073091.2, TRABD2A	9992	0.0226914	19747.7	0.674919	0.00755478	2896	3058	3702	336	0.370496	45	7.89
426	Cluster426	COVAR	16641	38.12	0.046433	7.695	3.6826e-07	Eccentric medium spiny neuron	NEUR	GABA	CCK CHGA CHGB NAMPT NUCB NXPH PENK SCG SST TAC UBL VGF proSAAS	MSN-D1	N/A	Amygdala: 81.9%, Cerebral cortex: 10.0%, Thalamus: 3.2%	CEN:36.31%, CMN:31.38%, BM:8.69%, A35-A36:6.56%, ANC:2.94%, La:2.44%, BNST:2.12%, Pir:1.69%, PV:1.25%, SI:0.94%, M1C:0.81%, CoA:0.56%, HTHpo:0.56%, AON:0.56%, Cla:0.44%, HTHso:0.44%, GPe:0.38%, BL:0.38%, Pu:0.31%, Unknown:0.31%, VA:0.19%, LEC:0.12%, MEC:0.12%, HTHso-HTHtub_ventromedial_only:0.12%, FI:0.06%, CA1-2_R:0.06%, ETH:0.06%, CaB:0.06%, A13:0.06%, NAC:0.06%,	LINC01497, NPFFR2, DGKK, PAX6, SCN5A, EYA2, AL161629.1, LINC01305, NPNT, AL592156.1	1600	0.0625612	20877.8	0.753603	0.00923937	588	609	390	13	0.380625	29	36.31
268	Cluster268	COVAR	16641	30.882	0.046012	6.2511	3.9489e-07	LAMP5-LHX6 and Chandelier	NEUR	GABA	CCK CHGA CHGB CORT IGF NAMPT NPPC NUCB NXPH SCG SST TAC UBL VGF proSAAS	INT-LAMP5-LHX6	Lamp5 Lhx6	Hippocampus: 95.5%, Cerebral cortex: 2.4%, Amygdala: 1.1%	CA1-CA3_U:17.77%, CA3_R:17.56%, CA4-DGC_C:13.95%, CA1-CA3_C:13.19%, CA1-CA3_R:10.20%, DG-CA4_U:6.53%, DG-CA4_R:5.65%, CA1_U:3.83%, CA1-2_R:3.23%, CA2-CA3_U:2.00%, Sub_tail:1.51%, M1C:1.43%, CMN:0.47%, SEP:0.44%, BL:0.29%, SN:0.16%, ANC:0.13%, MEC:0.13%, Pir:0.13%, BM:0.13%, MTG:0.13%, Sub_head:0.10%, A32:0.10%, PV:0.08%, La:0.05%, TF:0.05%, CoA:0.05%, AON:0.05%, Cla:0.05%, BNST:0.05%, LEC:0.05%, …	CHRDL1, AL136456.1, EYA4, HAPLN1, LINC01344, CHST9, ANO1, TACR1, GRPR, NPPC	3843	0.0276744	22371.8	0.67616	0.00801723	1167	1179	1442	55	0.375228	50	17.77
272	Cluster272	COVAR	16641	25.569	0.047493	5.1793	4.0207e-07	LAMP5-LHX6 and Chandelier	NEUR	GABA	CCK CHGA CHGB CORT IGF NAMPT NPPC NUCB NXPH PNOC SCG TAC UBL UCN VGF proSAAS	INT-LAMP5-LHX6	Lamp5 Lhx6	Cerebral cortex: 67.5%, Amygdala: 16.1%, Basal forebrain: 7.8%	MEC:6.22%, A25:5.97%, FI:5.92%, LEC:4.85%, Pir:4.23%, M1C:4.18%, A24:4.03%, A38:3.57%, La:3.52%, Cla:3.47%, BL:3.42%, Idg:3.16%, CEN:2.86%, CMN:2.81%, AON:2.70%, A13:2.40%, MTG:2.35%, SEP:2.35%, BM:2.09%, TF:2.04%, A44-A45:1.73%, TH-TL:1.68%, A14:1.63%, SI:1.58%, A43:1.58%, Sub_tail:1.38%, HTHso:1.33%, ITG:1.33%, CA1-CA3_U:1.22%, A46:1.07%, CoA:1.02%, Ig:0.82%, CA1_U:0.77%, S1C:0.77%, A23:0.66%, …	LINC01344, SFRP1, ANO1, PDGFD, EYA4, FREM2, AP002989.1, CHRDL1, HAPLN1, ADGRG6	1960	0.0150375	17750.5	0.710613	0.00806286	714	607	587	52	0.364286	68	6.22
224	Cluster224	COVAR	16641	31.498	0.045019	6.5109	6.6383e-07	Eccentric medium spiny neuron	NEUR	GABA	CART CHGA CHGB CRH NAMPT NPPB NUCB PDYN PENK SCG TAC UBL VGF proSAAS	MSN-D1 MSN-D2 MSN-ECC	N/A	Basal forebrain: 70.9%, Amygdala: 13.6%, Cerebral cortex: 8.2%	SI:29.81%, NAC:26.65%, BNST:13.01%, GPe:10.71%, AON:7.94%, HTHpo:6.63%, SEP:3.35%, HTHso:0.35%, CMN:0.33%, Pu:0.19%, CEN:0.16%, Pir:0.16%, PV:0.16%, VA:0.14%, CaB:0.09%, CoA:0.07%, Unknown:0.07%, ANC:0.05%, FI:0.05%, A25:0.05%, GPi:0.02%, VLN:0.02%,	SLC35D3, CASZ1, AL590867.1, AC022133.2, FBXL21P, AC022126.1, DRD1, LECT2, C6orf141, RXRG	4297	0.018702	21307.5	0.709705	0.0108698	1121	1495	1681	0	0.391203	21	29.81
258	Cluster258	COVAR	16641	30.859	0.045941	6.3953	7.0667e-07	MGE interneuron	NEUR	GABA VGLUT3	CCK CHGA CHGB CORT IGF NAMPT NMU NPPC NUCB NXPH PNOC SCG SST TAC UBL VGF proSAAS	INT-SST	Pvalb	Cerebral cortex: 80.1%, Hippocampus: 6.7%, Amygdala: 6.3%	M1C:8.81%, MEC:6.63%, FI:5.52%, MTG:4.28%, A25:4.07%, A24:3.60%, Cla:3.50%, LEC:3.24%, Idg:2.77%, A38:2.70%, Pir:2.64%, AON:2.51%, CEN:2.50%, TH-TL:2.46%, A13:2.36%, TF:2.30%, S1C:2.23%, Sub_tail:2.16%, A43:1.87%, A23:1.84%, Ig:1.82%, A29-A30:1.77%, A44-A45:1.75%, CA1-CA3_U:1.56%, A1C:1.53%, A46:1.45%, ITG:1.44%, Pro:1.41%, A40:1.40%, SEP:1.30%, STG:1.26%, La:1.18%, A19:1.14%, A32:1.12%, V2:1.06%…	WNT16, LINC01035, HGF, LHX6, TCIM, AC006364.1, AC046195.2, MYO5B, CRHBP, ARX	12943	0.0366993	23493.6	0.714244	0.00645623	4091	4150	4012	690	0.320637	69	8.81
236	Cluster236	COVAR	16641	29.751	0.044615	6.1715	7.2319e-07	MGE interneuron	NEUR	GABA	CCK CHGA CHGB CORT IGF NAMPT NPPC NPY NUCB NXPH PNOC SCG SST TAC UBL VGF proSAAS	INT-SST	Pvalb	Hippocampus: 61.2%, Cerebral cortex: 21.0%, Amygdala: 16.5%	CA1-CA3_C:17.27%, CA1-CA3_U:11.60%, CA1-CA3_R:8.60%, Pir:7.58%, CMN:7.58%, LEC:7.39%, CA4-DGC_C:6.39%, CA1_U:4.90%, BL:3.42%, CA1-2_R:2.93%, MEC:2.81%, DG-CA4_U:2.51%, Sub_head:2.16%, CA2-CA3_U:1.79%, BM:1.79%, CEN:1.63%, A35-A36:1.51%, Sub_tail:1.49%, La:0.98%, CA3_R:0.95%, AON:0.91%, CoA:0.91%, DG-CA4_R:0.58%, HTHso:0.53%, M1C:0.26%, SI:0.23%, BNST:0.21%, HTHtub:0.14%, TH-TL:0.14%, ANC:0.12%, I…	LHX6, MYO5B, CRHBP, PRTG, AC022905.1, NGF, TRG-AS1, RGS5, TAC1, RASGRF2-AS1	4303	0.0331372	28794.4	0.710267	0.00550536	1320	1367	1605	11	0.372996	47	17.27
227	Cluster227	COVAR	16641	30.594	0.044475	6.405	9.0119e-07	Eccentric medium spiny neuron	NEUR	GABA	CHGB NAMPT NTS NUCB PDYN PENK SCG TAC VGF proSAAS	MSN-D1	N/A	Amygdala: 52.6%, Basal forebrain: 20.6%, Hypothalamus: 20.3%	CMN:22.01%, SI:19.22%, CEN:13.65%, BNST:11.98%, PV:10.86%, HTHpo:8.36%, BM:5.01%, ANC:4.18%, AON:0.84%, Pir:0.84%, HTHso:0.84%, Unknown:0.84%, A35-A36:0.56%, HTHso-HTHtub_ventromedial_only:0.28%, SEP:0.28%, GPe:0.28%,	NPFFR2, FAM160A1, AC002072.1, NTS, FAM9B, NPNT, GDNF-AS1, RD3, WFS1, OTOF	359	0.0498113	17906.5	0.767716	0.0106686	102	147	110	0	0.409471	15	22.01
427	Cluster427	COVAR	16641	33.405	0.043786	7.0194	9.8318e-07	Medium spiny neuron	NEUR	GABA	CART CCK CHGA CHGB NAMPT NUCB NXPH SCG SST TAC UBL VGF proSAAS	MSN-D1	N/A	Amygdala: 56.6%, Hypothalamus: 19.3%, Thalamus: 14.0%	BNST:46.48%, ANC:13.15%, HTHpo:9.90%, PV:9.17%, CEN:9.05%, SI:7.45%, NAC:1.19%, VA:0.84%, CMN:0.76%, SEP:0.47%, BM:0.26%, Unknown:0.23%, M1C:0.23%, GPe:0.20%, HTHso-HTHtub_ventromedial_only:0.17%, AON:0.15%, Pir:0.12%, La:0.06%, VLN:0.03%, HTHso-HTHtub_ventromedial_and_dorsomedial:0.03%, A35-A36:0.03%, SN:0.03%,	AC022433.1, ISL1, AC010478.1, SCML4, GPR101, GABRG1, AC096759.1, TMEM215, AC025244.1, SCN5A	3436	0.0676834	23952.3	0.729289	0.0255696	535	1188	1705	8	0.496217	20	46.48
424	Cluster424	COVAR	16641	31.869	0.042614	6.9221	2.0913e-06	Splatter	NEUR	GABA	AVP CBLN CCK CHGA CHGB NAMPT NUCB NXPH PNOC SCG SST TAC UBL VGF proSAAS	0	N/A	Amygdala: 34.9%, Hypothalamus: 32.8%, Thalamus: 29.6%	ANC:29.45%, BNST:16.95%, PV:15.52%, HTHpo:10.11%, CEN:9.10%, CMN:7.47%, HTHso-HTHtub_ventromedial_only:6.96%, SI:1.51%, BM:1.09%, A35-A36:0.42%, Pir:0.25%, SEP:0.21%, BL:0.21%, VA:0.13%, HTHma:0.08%, AON:0.08%, Unknown:0.04%, M1C:0.04%, PAG-DR:0.04%, HTHma-HTHtub:0.04%, CoA:0.04%, MEC:0.04%, HTHtub:0.04%, HTHso-HTHtub_ventromedial_and_dorsomedial:0.04%, HTHso:0.04%, ETH:0.04%, DG-CA4_R:0.04%,	CYP19A1, CALCR, ARHGAP36, DGKK, GABRE, SCN5A, GABRQ, TMEM255A, LHX6, RADX	2384	0.0702725	21724.8	0.716555	0.0160133	453	1044	886	1	0.437919	26	29.45
149	Cluster149	COVAR	16641	31.545	0.043054	6.8778	2.274e-06	Deep-layer intratelencephalic	NEUR	VGLUT1	ADCYAP CBLN CCK CHGA CHGB NAMPT NUCB SCG UBL UCN VGF proSAAS	0	L6 IT	Cerebral cortex: 98.6%, Basal forebrain: 0.6%, Hippocampus: 0.5%	M1C:24.55%, MTG:8.23%, S1C:6.28%, A44-A45:4.13%, A23:3.97%, A13:3.88%, A46:3.75%, A43:3.64%, A1C:3.60%, STG:3.47%, V2:3.41%, V1C:3.38%, Ig:2.92%, A19:2.91%, A5-A7:2.83%, Pro:2.47%, A40:2.39%, A29-A30:2.34%, A25:2.12%, ITG:1.53%, A14:1.19%, TF:0.87%, A24:0.86%, AON:0.73%, Pir:0.67%, A32:0.66%, A38:0.55%, Idg:0.42%, Cla:0.41%, FI:0.39%, TH-TL:0.35%, Sub_tail:0.27%, CA1-CA3_R:0.20%, SEP:0.18%, BM:0.…	THEMIS, LINC00343, AL356432.3, SH2D1B, AC011754.1, AC099517.1, ISLR, MIR3976HG, AC079380.1, AL117329.1	31428	0.0264142	29943.2	0.709565	0.00513572	8138	9131	10473	3686	0.333238	54	24.55
108	Cluster108	COVAR	16641	33.098	0.043518	7.2719	2.6874e-06	Deep-layer corticothalamic and 6b	NEUR	VGLUT1	CBLN CCK CHGA CHGB NAMPT NUCB NXPH UBL proSAAS	0	N/A	Cerebral cortex: 89.4%, Hippocampus: 6.0%, Basal forebrain: 2.1%	M1C:19.44%, A29-A30:16.64%, A44-A45:5.64%, A13:5.25%, A46:4.70%, S1C:4.08%, A23:3.96%, A24:3.68%, FI:3.39%, CA1_U:3.38%, A25:3.37%, A43:2.44%, A14:1.59%, A32:1.53%, AON:1.51%, MTG:1.48%, Idg:1.42%, SEP:1.21%, Pir:1.10%, CA1-CA3_U:0.99%, Pro:0.95%, Sub_tail:0.93%, A38:0.78%, Cla:0.76%, TH-TL:0.73%, V2:0.70%, A5-A7:0.70%, STG:0.58%, V1C:0.55%, HTHso:0.52%, MEC:0.50%, CMN:0.49%, Ig:0.47%, CEN:0.43%,…	LINC02699, AC105021.1, LINC02726, SH2D1B, IL4R, SEMA3E, LINC02718, AC046195.1, VWA2, TMC3	9206	0.0182233	19876.6	0.703214	0.0158154	2762	2538	3266	640	0.354769	56	19.44
220	Cluster220	COVAR	16641	27.555	0.042586	6.1083	3.2522e-06	Medium spiny neuron	NEUR	GABA	CBLN CCK CHGA CHGB NAMPT NUCB PDYN PENK SCG SST TAC UBL UCN VGF proSAAS	MSN-D1	N/A	Amygdala: 91.6%, Thalamus: 8.4%, Cerebral cortex: 0.0%	CEN:87.47%, VA:6.39%, La:2.56%, ANC:1.79%, BNST:1.28%, CMN:0.26%, LP:0.26%,	FAM9B, ISL1, AC010478.1, PTGDR, NPNT, EBF1, DRD1, MYO3A, LPL, GDNF-AS1	391	0.048875	38135.5	0.780739	0.00857518	5	12	374	0	0.956522	7	87.47
238	Cluster238	COVAR	16641	29.633	0.041867	6.6119	3.7321e-06	Splatter	NEUR	GABA	CALCB CCK CHGA CHGB CORT CRH IGF NAMPT NPPC NUCB NXPH PTHLH SCG UBL proSAAS	0	N/A	Basal forebrain: 57.1%, Amygdala: 27.7%, Cerebral cortex: 6.8%	CaB:15.59%, NAC:12.69%, SI:10.82%, BNST:9.97%, La:7.52%, Pu:6.25%, SEP:5.72%, BL:5.63%, GPe:4.73%, AON:2.89%, CEN:2.60%, HTHpo:2.09%, VA:2.01%, PV:1.16%, CMN:1.14%, MEC:1.05%, ANC:0.91%, Cla:0.90%, LEC:0.77%, BM:0.59%, Pir:0.52%, CA4-DGC_C:0.42%, LP:0.31%, A35-A36:0.30%, CoA:0.30%, HTHso:0.26%, M1C:0.24%, Unknown:0.22%, CA1-CA3_U:0.20%, FI:0.18%, VLN:0.17%, A38:0.17%, GPi:0.14%, MTG:0.12%, MD:0.1…	CRABP1, KLB, AP002989.1, HTR3A, PLSCR5, PDGFD, HAPLN1, EXOC1L, IL1RAPL2, AL356108.1	7651	0.027449	22107.5	0.677384	0.0121274	2363	2649	2623	16	0.346229	66	15.59
281	Cluster281	COVAR	16641	22.17	0.040834	5.1524	8.4928e-06	CGE interneuron	NEUR	GABA	CCK CHGA CHGB CRH IGF NAMPT NUCB PNOC SCG UBL VIP proSAAS	INT-VIP	N/A	Cerebral cortex: 70.5%, Amygdala: 13.0%, Hippocampus: 10.6%	Pir:5.73%, MEC:4.61%, M1C:4.48%, CMN:4.21%, FI:4.16%, Idg:3.89%, MTG:3.63%, CEN:3.45%, A38:3.27%, LEC:3.22%, A25:2.64%, A32:2.64%, A24:2.55%, A13:2.42%, A35-A36:2.37%, A43:2.15%, A29-A30:2.10%, CA1-CA3_U:2.06%, TH-TL:2.01%, BM:2.01%, AON:1.92%, Ig:1.88%, CA1-CA3_C:1.61%, A44-A45:1.61%, A23:1.57%, SEP:1.52%, CA4-DGC_C:1.52%, CoA:1.43%, A40:1.43%, Cla:1.39%, A46:1.34%, BL:1.16%, TF:1.12%, A5-A7:1.0…	HTR3A, AC004862.1, AL139090.1, HGFAC, AL391832.4, CHRNA6, EDNRA, AC006305.1, CHRNB3, TNFAIP8L3	2234	0.0551263	21801.4	0.702685	0.0105846	678	749	774	33	0.346464	70	5.73
285	Cluster285	COVAR	16641	27.38	0.039626	6.5136	1.3223e-05	CGE interneuron	NEUR	GABA	CCK CHGA CHGB IGF NAMPT NUCB NXPH PENK PNOC SCG TAC UBL VIP proSAAS	INT-VIP	Vip	Cerebral cortex: 62.9%, Hippocampus: 22.3%, Amygdala: 9.5%	M1C:7.66%, CA1-CA3_C:5.25%, CA1-CA3_U:4.22%, MEC:4.16%, CMN:3.90%, MTG:3.75%, CA4-DGC_C:3.52%, Pir:2.75%, LEC:2.75%, S1C:2.45%, A29-A30:2.43%, A43:2.35%, Idg:2.28%, CA1-CA3_R:2.22%, TH-TL:2.09%, A44-A45:2.03%, BL:1.98%, A38:1.98%, A32:1.79%, A13:1.77%, A25:1.62%, Cla:1.62%, CA3_R:1.62%, FI:1.60%, A46:1.56%, A35-A36:1.56%, Ig:1.51%, A40:1.51%, Sub_tail:1.32%, CEN:1.30%, A1C:1.28%, A23:1.26%, A24:1…	PTGFR, PENK, PCDH18, LINC01497, NR2E1, OSTM1-AS1, VIP, CXCL14, AC008798.3, HTR3A	4688	0.0491991	18438	0.67542	0.00786452	1425	1530	1573	160	0.335538	75	7.66
156	Cluster156	COVAR	16641	25.193	0.038257	6.0022	1.3598e-05	Amygdala excitatory	NEUR	VGLUT1 VGLUT2	CBLN CCK CHGB NAMPT NUCB VGF proSAAS	0	N/A	Amygdala: 78.4%, Hippocampus: 19.2%, Cerebral cortex: 2.3%	CMN:37.99%, BL:24.66%, CA1-CA3_U:16.45%, BM:15.20%, Sub_head:2.52%, Pir:1.33%, A35-A36:0.83%, CoA:0.22%, CA1_U:0.18%, CEN:0.18%, La:0.17%, M1C:0.07%, LEC:0.04%, TH-TL:0.02%, HTHma-HTHtub:0.02%, MEC:0.02%, SEP:0.02%, BNST:0.02%, Idg:0.02%, SN:0.02%, AON:0.02%,	CAPN8, TACR3, TG, AC099565.1, CERS3-AS1, TRHR, AL392086.3, AL136985.3, AL136441.1, DSP	5433	0.0238029	17264.5	0.747637	0.00432851	922	2021	2486	4	0.457574	21	37.99
245	Cluster245	COVAR	16641	27.145	0.038906	6.4771	1.3985e-05	MGE interneuron	NEUR	GABA	CBLN CCK CHGA CHGB CORT IGF NAMPT NPY NUCB NXPH PNOC SCG SST TAC UBL VGF proSAAS	INT-SST INT-SST-CHODL	N/A	Amygdala: 50.6%, Cerebral cortex: 31.0%, Hippocampus: 15.3%	CMN:23.75%, BL:9.20%, BM:7.60%, Pir:7.34%, A35-A36:6.83%, CEN:5.81%, CA1-CA3_U:5.56%, LEC:4.21%, La:2.75%, MEC:2.36%, CA1-CA3_C:2.30%, CA1_U:2.17%, CA1-CA3_R:1.60%, A38:1.40%, A24:1.28%, Idg:1.28%, FI:1.02%, CoA:0.89%, Cla:0.89%, CA1-2_R:0.77%, A25:0.77%, CA3_R:0.70%, BNST:0.64%, ANC:0.64%, MTG:0.64%, Sub_head:0.64%, CA2-CA3_U:0.57%, TH-TL:0.57%, A43:0.51%, HTHso:0.51%, DG-CA4_U:0.45%, PV:0.38%, …	NPY, LINC02397, ELFN1, SST, MCUB, AC022905.1, STK32B, TNFSF15, AC105411.1, AC113347.4	1566	0.0415673	20820.8	0.745627	0.00774386	542	449	571	4	0.364623	54	23.75
440	Cluster440	COVAR	16641	25.098	0.038961	5.9941	1.4213e-05	Midbrain-derived inhibitory	NEUR	GABA	CBLN CHGA CHGB IGF NAMPT NPPC NUCB NXPH PRL SCG UBL proSAAS	0	N/A	Thalamus: 87.1%, Midbrain: 10.2%, Pons: 1.9%	ETH:15.18%, Pul:11.68%, MD:10.47%, VLN:9.46%, CM-Pf:9.23%, MD-Re:6.87%, MG:5.44%, ANC:5.32%, LP:4.22%, LG:3.91%, PTR:3.52%, CM:3.14%, SC:2.38%, IC:1.34%, PAG:0.95%, VPL:0.94%, SN:0.77%, LP-VPL:0.58%, SN-RN:0.58%, VA:0.57%, PAG-DR:0.54%, PB:0.52%, PN:0.50%, DTg:0.39%, BNST:0.29%, PnEN:0.26%, RN:0.15%, PnRF:0.15%, STH:0.10%, HTHma-HTHtub:0.07%, Unknown:0.07%, SI:0.07%, CbDN:0.05%, MN:0.05%, HTHso-H…	AC008163.1, OTX2-AS1, DMBX1, AL161757.4, OTX2, AL137100.3, LINC01210, CASR, GATA3, SOX14	7366	0.0482309	20754.8	0.71897	0.00847166	2996	2406	1964	0	0.406734	44	15.18
425	Cluster425	COVAR	16641	30.995	0.038437	7.4319	1.5289e-05	Splatter	NEUR	GABA	AVP CCK CHGA CHGB NAMPT NPY NUCB NXPH SCG SST UBL VGF proSAAS	0	N/A	Thalamus: 35.4%, Hypothalamus: 29.5%, Amygdala: 29.1%	ANC:34.89%, BNST:23.44%, PV:16.44%, HTHpo:6.32%, HTHso-HTHtub_ventromedial_only:4.77%, CEN:3.55%, SI:2.73%, CMN:1.65%, SEP:0.92%, HTHso-HTHtub_ventromedial_and_dorsomedial:0.78%, HTHma-HTHtub:0.40%, NAC:0.33%, BM:0.33%, HTHtub:0.28%, A35-A36:0.24%, VA:0.21%, PAG:0.19%, MN:0.19%, CA3_R:0.16%, SN:0.16%, HTHma:0.16%, GPe:0.14%, HTHso:0.14%, Pir:0.14%, M1C:0.12%, PB:0.12%, BL:0.12%, Unknown:0.09%, IC…	SLC7A3, SHISAL2B, ARHGAP36, GABRQ, DGKK, NPY, CYP19A1, ECEL1, CALCR, CITED1	4253	0.053388	18378.5	0.680815	0.0150032	1238	1637	1373	5	0.384905	52	34.89
244	Cluster244	COVAR	16641	25.602	0.038159	6.2282	1.9848e-05	MGE interneuron	NEUR	GABA	CBLN CCK CHGA CHGB CORT IGF NAMPT NPY NUCB NXPH PENK SCG SST TAC UBL VGF proSAAS	INT-SST INT-SST-CHODL	N/A	Cerebral cortex: 77.4%, Amygdala: 13.7%, Hippocampus: 6.5%	MEC:5.80%, MTG:5.46%, LEC:5.38%, Pir:5.12%, La:4.18%, BL:4.10%, Idg:3.67%, A35-A36:3.41%, M1C:3.33%, A5-A7:2.99%, A40:2.90%, Ig:2.47%, A43:2.47%, A23:2.47%, A32:2.22%, A25:2.22%, AON:2.05%, A38:1.96%, FI:1.88%, A29-A30:1.79%, A13:1.79%, ITG:1.79%, A1C:1.71%, TF:1.62%, A24:1.62%, A44-A45:1.62%, A19:1.62%, A46:1.54%, CA1-CA3_R:1.54%, BM:1.45%, CEN:1.45%, S1C:1.37%, STG:1.37%, CMN:1.37%, TH-TL:1.28%…	NPY, SST, AC011586.2, LINC01687, ELFN1, MSR1, MCUB, ADAMTS12, CORT, TAC3	1172	0.0628735	25187.8	0.720167	0.00636319	323	329	508	12	0.433447	53	5.8
98	Cluster98	COVAR	16641	21.62	0.037455	5.2834	2.1503e-05	Deep-layer corticothalamic and 6b	NEUR	VGLUT1	CBLN CCK CHGA CHGB IGF NAMPT NPY NUCB NXPH SCG UBL UCN VGF proSAAS	0	L6b	Cerebral cortex: 75.6%, Basal forebrain: 10.3%, Amygdala: 7.8%	FI:8.10%, MTG:8.06%, M1C:5.90%, A25:5.57%, Cla:5.39%, A24:4.52%, Sub_tail:3.45%, Idg:2.97%, CEN:2.85%, SEP:2.85%, S1C:2.73%, A1C:2.69%, A13:2.67%, AON:2.56%, Pir:2.50%, Ig:2.20%, CMN:2.04%, A46:2.04%, La:2.02%, A44-A45:1.86%, A43:1.80%, A38:1.80%, SI:1.72%, TH-TL:1.72%, A5-A7:1.62%, STG:1.49%, CA1-CA3_R:1.49%, A23:1.47%, TF:1.39%, A40:1.35%, Pro:1.29%, A19:1.27%, ITG:1.23%, A14:1.15%, A29-A30:1.0…	ERG, CCN2, AC079949.3, SLC15A5, SCUBE1, AC002331.1, CDH24, DPP4, TNIP3, OLFML2B	4953	0.0416121	28058.7	0.726186	0.00715565	1567	2052	1148	186	0.414294	56	8.1
179	Cluster179	COVAR	16641	24.264	0.038152	5.9953	2.6072e-05	Hippocampal CA1-3	NEUR	VGLUT1	CBLN CHGA CHGB NAMPT NUCB UBL proSAAS	0	N/A	Hippocampus: 97.2%, Cerebral cortex: 2.8%, Amygdala: 0.0%	CA1-CA3_C:40.79%, CA4-DGC_C:19.41%, Sub_tail:16.83%, CA1-CA3_R:12.63%, CA1-CA3_U:4.26%, M1C:2.66%, CA1_U:1.51%, DG-CA4_U:0.60%, CA2-CA3_U:0.53%, CA1-2_R:0.36%, CA3_R:0.16%, A29-A30:0.08%, DG-CA4_R:0.08%, BL:0.02%, CMN:0.02%, MEC:0.01%, HTHso-HTHtub_ventromedial_only:0.01%, Sub_head:0.01%,	AP001636.3, FNDC1, AC004160.1, CTXND1, FIBCD1, AC117386.2, AL356417.2, CASC6, COL5A2, BX255923.2	8293	0.0200615	16062.5	0.681891	0.00529928	3859	2815	1398	221	0.465332	18	40.79
434	Cluster434	COVAR	16641	21.776	0.037526	5.3999	2.7721e-05	Midbrain-derived inhibitory	NEUR	GABA	CBLN CHGA CHGB IGF NAMPT NPPC NUCB NXPH SCG UBL VGF proSAAS	0	N/A	Thalamus: 89.3%, Midbrain: 8.9%, Pons: 1.3%	VLN:16.53%, LG:15.24%, LP:14.13%, CM-Pf:8.91%, MG:7.59%, MD:7.27%, VPL:5.74%, Pul:4.88%, SN-RN:4.32%, LP-VPL:3.46%, CM:3.13%, ETH:1.65%, PAG:1.33%, RN:0.98%, PTR:0.86%, SC:0.52%, MD-Re:0.47%, PN:0.46%, SN:0.43%, PnEN:0.31%, ANC:0.31%, MN:0.24%, PAG-DR:0.22%, DTg:0.21%, IC:0.20%, PnRF:0.17%, PB:0.14%, IO:0.08%, HTHma-HTHtub:0.06%, HTHma:0.04%, VA:0.02%, CbDN:0.02%, SI:0.01%, MoRF-MoEN:0.01%, BNST:…	NPSR1, CASR, LINC01210, OTX2, AL161757.4, SOX14, DMBX1, AL137100.3, NPPC, AL133493.1	8469	0.0509586	22105.1	0.67923	0.00848191	2965	3611	1893	0	0.426379	37	16.53
407	Cluster407	COVAR	16641	24.262	0.035849	6.0215	2.8147e-05	Amygdala excitatory	NEUR	VGLUT2 VGLUT3	CART CCK CHGA CHGB NAMPT NUCB NXPH SCG TAC UBL VGF proSAAS	0	N/A	Amygdala: 72.6%, Cerebral cortex: 23.5%, Hippocampus: 2.7%	CEN:31.10%, CMN:27.22%, A35-A36:18.14%, BM:7.93%, La:3.04%, BL:2.74%, Pir:2.32%, CA1_U:1.39%, MEC:1.31%, LEC:1.10%, CA1-CA3_U:0.55%, PV:0.46%, Sub_head:0.42%, CoA:0.34%, ANC:0.25%, BNST:0.21%, SI:0.21%, M1C:0.17%, A38:0.13%, AON:0.13%, CA1-2_R:0.13%, CA1-CA3_R:0.13%, Idg:0.08%, HTHso-HTHtub_ventromedial_and_dorsomedial:0.08%, HTHso:0.08%, STG:0.04%, HTHma-HTHtub:0.04%, TH-TL:0.04%, A1C:0.04%, Unk…	TFAP2C, PAPPA2, CARTPT, BARHL2, LINC01798, MEIS1-AS3, AC006065.4, LHX9, GALR1, POU2F3	2370	0.0577439	26367.7	0.757328	0.00631947	907	1049	410	4	0.442616	33	31.1
138	Cluster138	COVAR	16641	22.668	0.038312	5.6274	2.8257e-05	Upper-layer intratelencephalic	NEUR	VGLUT1 VGLUT2	CBLN CCK CHGA CHGB NAMPT NUCB SCG UBL VGF proSAAS	0	L4 IT	Cerebral cortex: 96.4%, Basal forebrain: 1.2%, Hippocampus: 1.2%	MTG:14.26%, V2:5.21%, A40:4.53%, A19:4.48%, A44-A45:4.31%, TF:4.28%, ITG:4.07%, Ig:3.89%, A43:3.86%, A5-A7:3.63%, A13:3.35%, Pro:3.30%, A38:3.25%, TH-TL:3.15%, A23:3.15%, M1C:2.85%, STG:2.75%, A46:2.70%, S1C:2.55%, A1C:2.27%, Idg:2.20%, V1C:1.98%, A29-A30:1.87%, FI:1.39%, A25:1.38%, A35-A36:1.22%, Sub_tail:1.13%, BM:1.10%, A14:1.09%, Cla:1.07%, A32:1.05%, AON:0.76%, Pir:0.61%, LEC:0.48%, A24:0.42…	AL450352.1, AC073578.2, AC112770.1, AC016687.2, LINC01721, AP003066.1, SCHLAP1, COBLL1, AL355672.1, VIPR2	58263	0.0193865	18562.6	0.670377	0.00744332	16367	18645	22075	1176	0.378885	56	14.26
439	Cluster439	COVAR	16641	20.072	0.036362	4.9912	2.9078e-05	Midbrain-derived inhibitory	NEUR	GABA	CBLN CHGA CHGB IGF NAMPT NPPC NUCB NXPH SCG UBL proSAAS	0	N/A	Midbrain: 52.8%, Thalamus: 31.3%, Pons: 10.7%	SC:11.18%, PAG:10.28%, PTR:9.36%, PAG-DR:7.55%, ETH:6.58%, MG:6.51%, IC:5.49%, SN-RN:4.85%, PB:4.51%, CM-Pf:3.78%, SN:3.28%, Pul:3.15%, DTg:2.96%, CM:2.69%, LG:2.16%, VLN:1.92%, PnEN:1.61%, HTHma:1.55%, MD-Re:1.24%, PnRF:1.06%, HTHma-HTHtub:1.02%, MD:0.97%, RN:0.79%, MN:0.72%, PV:0.66%, ANC:0.62%, STH:0.48%, LP:0.45%, LP-VPL:0.41%, HTHtub:0.28%, Unknown:0.25%, VPL:0.25%, PN:0.20%, BNST:0.16%, HTH…	DMBX1, OTX2-AS1, OTX2, LINC01210, GATA3, AC008163.1, AL161757.4, LINC02055, SOX14, PRSS12	21004	0.0382803	11376.7	0.689569	0.010125	8408	6905	5690	1	0.400305	52	11.18
433	Cluster433	COVAR	16641	18.035	0.036561	4.4883	2.9483e-05	Midbrain-derived inhibitory	NEUR	GABA	CHGA CHGB IGF NAMPT NPPC NUCB NXPH SCG TAC UBL proSAAS	0	N/A	Midbrain: 89.4%, Thalamus: 8.3%, Hypothalamus: 1.3%	SC:51.74%, PTR:13.84%, IC:9.10%, SN-RN:5.03%, PAG:4.00%, MG:3.92%, PAG-DR:3.63%, ETH:1.92%, SN:1.33%, Pul:1.33%, MN:1.11%, LG:0.81%, RN:0.74%, M1C:0.59%, CM-Pf:0.15%, PB:0.15%, CM:0.07%, HTHma:0.07%, GPi:0.07%, PnRF:0.07%, HTHma-HTHtub:0.07%, Unknown:0.07%, HTHtub:0.07%, MD-Re:0.07%,	OTX2, LINC01210, OTX2-AS1, AL137100.3, AL161757.4, CHODL, PRSS12, AL109761.1, GALR1, SOX14	1351	0.0451191	10268	0.687559	0.00359353	345	720	278	8	0.532939	23	51.74
109	Cluster109	COVAR	16641	27.498	0.038497	6.8813	3.2372e-05	Deep-layer corticothalamic and 6b	NEUR	VGLUT1	CBLN CCK CHGA CHGB NAMPT NUCB NXPH UBL proSAAS	0	L6 CT	Cerebral cortex: 94.0%, Hippocampus: 3.3%, Basal forebrain: 1.8%	M1C:16.52%, MTG:9.77%, TH-TL:5.65%, Ig:4.56%, A23:4.49%, A1C:4.39%, V2:4.10%, STG:3.88%, A43:3.79%, Pro:3.64%, Idg:3.64%, S1C:3.62%, TF:3.60%, A38:3.39%, A19:3.15%, A5-A7:3.06%, A40:2.88%, ITG:2.86%, V1C:2.49%, Sub_tail:1.79%, Cla:1.77%, A13:0.96%, CA1-CA3_R:0.96%, A29-A30:0.74%, BM:0.72%, A44-A45:0.69%, LEC:0.50%, CA2-CA3_U:0.45%, A46:0.42%, FI:0.37%, A35-A36:0.20%, A25:0.20%, Pir:0.20%, A24:0.0…	AC105021.1, AC073968.2, VWA2, IL4R, C5AR2, SEMA3E, SH2D1B, ABCC9, SGCG, ADAMTSL1	10646	0.0166629	24803.2	0.740818	0.00294388	3034	3672	2924	1016	0.344918	49	16.52
92	Cluster92	COVAR	16641	23.911	0.03809	6.027	3.6529e-05	Deep-layer near-projecting	NEUR	VGLUT1	CCK CHGA CHGB GRP NAMPT NUCB NXPH UBL UCN VGF proSAAS	0	L5/6 NP	Cerebral cortex: 94.7%, Hippocampus: 2.5%, Basal forebrain: 2.2%	MTG:12.13%, Ig:8.64%, A1C:6.89%, TF:5.71%, Idg:5.62%, A40:5.57%, TH-TL:5.10%, M1C:4.91%, A43:4.91%, V2:4.77%, STG:4.62%, A5-A7:4.34%, A19:3.87%, S1C:3.73%, ITG:3.26%, V1C:3.26%, Pro:2.88%, A38:2.22%, Cla:2.17%, Sub_tail:1.56%, CA1-CA3_R:0.76%, BM:0.66%, A35-A36:0.47%, A13:0.33%, A23:0.33%, FI:0.33%, A44-A45:0.28%, Unknown:0.24%, CA1-CA3_U:0.14%, LEC:0.14%, Pir:0.09%, HTHma-HTHtub:0.05%, A29-A30:0…	CD200R1L, ERG, IFNG-AS1, NPSR1-AS1, BARX2, LINC02042, AC009081.2, AC129807.1, CD200R1L-AS1, CCDC80	2119	0.022688	22297.9	0.717178	0.0043546	587	718	724	90	0.341671	32	12.13
120	Cluster120	COVAR	16641	26.088	0.036493	6.6369	4.2553e-05	Upper-layer intratelencephalic	NEUR	VGLUT1 VGLUT2	CBLN CCK CHGA CHGB NAMPT NUCB SCG UBL UCN VGF proSAAS	0	L2/3 IT	Cerebral cortex: 91.5%, Hypothalamus: 4.6%, Basal forebrain: 2.9%	FI:14.26%, M1C:13.20%, A24:12.62%, A25:11.75%, A32:7.72%, A43:5.43%, HTHso:4.49%, AON:4.38%, S1C:4.25%, A44-A45:3.75%, A13:3.46%, A46:2.80%, Idg:1.99%, SEP:1.55%, A23:1.41%, A14:1.33%, SI:1.05%, Unknown:0.91%, Pir:0.67%, CoA:0.59%, A38:0.45%, A5-A7:0.35%, Cla:0.27%, Ig:0.21%, BNST:0.18%, A40:0.17%, TH-TL:0.10%, CMN:0.10%, A29-A30:0.09%, PAG-DR:0.06%, Pro:0.05%, HTHpo:0.03%, MTG:0.03%, STG:0.03%, …	GLP2R, LINC02248, LINC02306, AC009878.2, LINC01622, CBLN2, SLCO2A1, TTC6, LINC01378, AL132633.1	21417	0.0356866	27253.5	0.729577	0.00287664	6191	5446	9247	533	0.43176	61	14.26
222	Cluster222	COVAR	16641	20.115	0.036689	5.1217	4.3145e-05	Eccentric medium spiny neuron	NEUR	GABA	CHGA CHGB CRH EDN NAMPT NUCB PDYN PENK PTHLH SCG TAC UBL VGF proSAAS	MSN-D1 MSN-D2 MSN-ECC	N/A	Basal forebrain: 93.9%, Thalamus: 1.9%, Cerebral cortex: 1.8%	Pu:38.68%, CaB:28.34%, NAC:12.14%, GPe:9.84%, SEP:2.90%, VA:1.84%, AON:1.73%, BNST:1.24%, CA4-DGC_C:0.99%, Cla:0.92%, SI:0.74%, Unknown:0.32%, HTHso:0.11%, ANC:0.07%, GPi:0.04%, CA1-CA3_R:0.04%, Pir:0.04%, CEN:0.04%,	AL445584.2, CASZ1, AC022133.2, LINC01735, TAC1, LOXHD1, C6orf141, PENK, FBXL21P, SLC35D3	2826	0.0208295	27920.9	0.704579	0.00797055	772	862	1192	0	0.421798	17	38.68
367	Cluster367	COVAR	16641	28.917	0.036348	7.3745	4.4261e-05	Splatter	NEUR	VGLUT2	ADCYAP CBLN CCK CHGA CHGB NAMPT NUCB NXPH SCG TAC UBL VGF proSAAS	0	N/A	Midbrain: 96.9%, Thalamus: 2.6%, Pons: 0.3%	SC:38.45%, IC:29.30%, PAG:15.18%, PTR:7.70%, PAG-DR:6.03%, MG:2.48%, DTg:0.17%, SN-RN:0.15%, PB:0.10%, LG:0.05%, PnRF:0.05%, ETH:0.05%, SN:0.05%, CMN:0.05%, CM:0.05%, MoSR:0.02%, CEN:0.02%, PnEN:0.02%, Pir:0.02%, Unknown:0.02%, MoRF-MoEN:0.02%,	LHX9, TFAP2D, TAC1, SAMD11, POU4F1, FAM9B, BARHL1, AC092114.1, SLC17A6, LINC01568	4065	0.0572304	19822	0.654758	0.00451054	1198	2111	756	0	0.519311	21	38.45
146	Cluster146	COVAR	16641	26.213	0.036885	6.7063	4.6609e-05	Deep-layer intratelencephalic	NEUR	VGLUT1 VGLUT2	ADCYAP CBLN CCK CHGA CHGB NAMPT NUCB SCG UBL VGF proSAAS	0	N/A	Amygdala: 65.4%, Cerebral cortex: 33.1%, Hypothalamus: 0.8%	Pir:22.23%, CEN:19.81%, BL:17.16%, CoA:13.62%, CMN:7.04%, A35-A36:5.68%, BM:5.09%, La:2.72%, FI:1.61%, AON:1.33%, LEC:1.01%, HTHso:0.80%, M1C:0.74%, Cla:0.34%, SI:0.25%, Idg:0.19%, A13:0.14%, A38:0.11%, Pu:0.09%, A43:0.02%, TF:0.02%, A25:0.02%,	CCN4, STPG2-AS1, AC105450.1, LINC00683, ATP10A, SNTG2, UCMA, TMEM244, FGF10, LINC02008	5654	0.0320111	35795	0.781449	0.00301844	1160	2464	1988	42	0.435798	22	22.23
279	Cluster279	COVAR	16641	20.744	0.036004	5.3224	4.8832e-05	CGE interneuron	NEUR	GABA VGLUT3	CCK CHGA CHGB CRH IGF NAMPT NUCB NXPH SCG UBL VIP proSAAS	INT-VIP	N/A	Cerebral cortex: 54.6%, Hippocampus: 26.0%, Amygdala: 14.6%	MEC:5.43%, CMN:5.00%, CA4-DGC_C:5.00%, Pir:4.92%, CA1-CA3_C:4.84%, LEC:4.58%, M1C:3.91%, CA1-CA3_U:3.56%, FI:3.53%, BL:2.93%, CA1-CA3_R:2.83%, MTG:2.67%, CEN:2.31%, BM:2.08%, A38:2.04%, Idg:1.93%, A29-A30:1.91%, A24:1.85%, A25:1.81%, Sub_tail:1.81%, CA1_U:1.77%, Cla:1.76%, DG-CA4_R:1.59%, TH-TL:1.50%, A35-A36:1.46%, A13:1.40%, A43:1.40%, DG-CA4_U:1.30%, AON:1.29%, CA1-2_R:1.22%, A32:1.17%, A23:1.…	LINC01162, AC006305.1, HTR3A, HGFAC, SP8, CXCL14, SLC17A8, CNR1, LINC01470, LINC01416	7444	0.0468446	25857.8	0.688733	0.0111007	2603	2108	2644	89	0.355185	75	5.43
223	Cluster223	COVAR	16641	20.202	0.036114	5.2065	5.2433e-05	Eccentric medium spiny neuron	NEUR	GABA	CHGA CHGB NAMPT NPPB NUCB PENK SCG TAC UBL VGF proSAAS	MSN-D1 MSN-ECC	N/A	Basal forebrain: 74.1%, Amygdala: 12.2%, Thalamus: 9.6%	CaB:31.76%, SEP:12.28%, NAC:10.94%, BNST:9.60%, VA:9.33%, GPe:6.21%, Pu:5.23%, Cla:4.56%, SI:2.59%, AON:1.12%, La:1.07%, CA4-DGC_C:0.85%, CEN:0.67%, CMN:0.63%, PV:0.40%, Unknown:0.36%, Idg:0.27%, FI:0.22%, CoA:0.22%, ANC:0.22%, GPi:0.18%, A13:0.18%, A24:0.13%, Pir:0.09%, A46:0.09%, CA1-CA3_R:0.09%, HTHso:0.09%, A43:0.09%, A25:0.09%, Ig:0.09%, VLN:0.04%, A40:0.04%, A5-A7:0.04%, STG:0.04%, A1C:0.04…	FRMD7, LINC01735, FBXL21P, CASZ1, AL445584.2, SCN5A, LECT2, CALCRL, AC022133.2, C6orf141	2239	0.026001	22786.6	0.716427	0.00818042	499	896	844	0	0.400179	37	31.76
167	Cluster167	COVAR	16641	21.528	0.035188	5.596	6.0052e-05	Miscellaneous	NEUR	VGLUT1	ADCYAP CBLN CCK CHGA CHGB GRP NAMPT NUCB SCG UBL VGF proSAAS	0	N/A	Hippocampus: 76.8%, Cerebral cortex: 14.3%, Midbrain: 8.2%	Sub_tail:29.35%, CA1-CA3_U:25.44%, CA1-2_R:15.86%, TH-TL:11.76%, SC:8.11%, DG-CA4_R:3.85%, MEC:2.43%, CA1_U:1.77%, CA1-CA3_C:0.35%, MG:0.35%, LG:0.20%, CA1-CA3_R:0.15%, HTHtub:0.10%, PAG-DR:0.05%, A43:0.05%, Pro:0.05%, A24:0.05%, SN:0.05%,	LINC01524, ANO2, AL109930.1, FRMD6-AS2, AL391097.3, AL031674.1, TRPC6, RASSF9, AL391097.1, SEMA3D	1973	0.0207151	15704.3	0.688506	0.00569108	1044	556	373	0	0.529143	18	29.35
255	Cluster255	COVAR	16641	22.336	0.03452	5.8817	7.3404e-05	MGE interneuron	NEUR	GABA	CBLN CCK CHGA CHGB CORT IGF NAMPT NPPC NUCB NXPH PNOC SCG TAC UBL VGF proSAAS	0	Pvalb	Cerebral cortex: 67.2%, Amygdala: 13.0%, Hippocampus: 12.1%	M1C:5.57%, CEN:4.97%, MTG:4.25%, FI:3.92%, Cla:3.89%, LEC:3.56%, CA1-CA3_U:3.44%, Sub_tail:3.35%, MEC:3.02%, A25:3.02%, AON:2.75%, Idg:2.72%, A24:2.60%, CMN:2.48%, A38:2.39%, TF:2.33%, La:2.30%, S1C:2.30%, Pir:2.21%, A29-A30:2.16%, TH-TL:2.13%, A43:2.04%, ITG:1.98%, A23:1.86%, SEP:1.68%, CA1_U:1.65%, A13:1.62%, A46:1.56%, A1C:1.53%, STG:1.53%, A44-A45:1.53%, A40:1.50%, CA1-CA3_R:1.35%, BL:1.32%, …	AC046195.2, WNT16, GLP1R, HGF, AL138899.1, MYBPC1, TRDN, LINC01885, AC046195.1, AC006364.1	3341	0.0339273	19759.4	0.70735	0.00685023	1074	1445	718	104	0.432505	61	5.57
436	Cluster436	COVAR	16641	20.522	0.034516	5.4722	8.8732e-05	Midbrain-derived inhibitory	NEUR	GABA	CBLN CHGA CHGB IGF NAMPT NPPC NUCB NXPH SCG UBL VGF proSAAS	0	N/A	Thalamus: 82.2%, Midbrain: 17.5%, Hypothalamus: 0.1%	LG:28.29%, Pul:26.34%, SC:7.48%, LP:5.59%, PTR:5.53%, MG:3.78%, ETH:2.96%, MD:2.80%, CM-Pf:2.58%, VLN:2.38%, MD-Re:2.35%, ANC:1.91%, CM:1.41%, IC:1.18%, SN-RN:1.07%, LP-VPL:1.05%, PAG-DR:0.78%, PAG:0.76%, VPL:0.71%, SN:0.58%, RN:0.12%, MN:0.05%, DTg:0.04%, HTHma-HTHtub:0.04%, PB:0.04%, VA:0.03%, GPi:0.03%, HTHma:0.01%, PnRF:0.01%, PV:0.01%, PN:0.01%, STH:0.01%, HTHtub:0.01%, DG-CA4_R:0.01%, CbDN:…	HMCN1, LINC01210, OTX2, SOX14, DMBX1, AC246817.2, OTX2-AS1, AC245123.1, AL133493.1, AC007159.1	13890	0.0333128	17030.4	0.704975	0.0107157	5911	4422	3557	0	0.425558	40	28.29
131	Cluster131	COVAR	16641	25.017	0.035164	6.6716	8.8895e-05	Upper-layer intratelencephalic	NEUR	VGLUT1 VGLUT2	ADCYAP CBLN CCK CHGA CHGB NAMPT NUCB SCG UBL UCN VGF proSAAS	0	L2/3 IT	Cerebral cortex: 99.9%, Hypothalamus: 0.0%, Basal forebrain: 0.0%	M1C:71.03%, S1C:11.11%, A43:3.67%, A32:3.21%, A44-A45:2.75%, A13:1.90%, A46:1.76%, A14:0.73%, A5-A7:0.68%, Unknown:0.43%, A40:0.36%, AON:0.35%, FI:0.33%, A25:0.25%, A23:0.20%, A38:0.18%, Idg:0.18%, Pir:0.15%, A24:0.12%, A29-A30:0.11%, MTG:0.10%, A19:0.08%, Ig:0.06%, V2:0.05%, STG:0.03%, SEP:0.02%, HTHso-HTHtub_ventromedial_only:0.02%, Pro:0.02%, A1C:0.02%, PAG-DR:0.01%, ITG:0.01%, HTHso:0.01%, Cl…	AC092353.2, LINC02306, MIR3976HG, AL132633.1, AC018742.1, AC087883.2, LAMA2, AL450313.1, DPP4, LINC01965	22050	0.0331602	28230.7	0.718287	0.00278839	4440	4261	9278	4071	0.420771	41	71.03
139	Cluster139	COVAR	16641	22.11	0.034133	5.941	9.9369e-05	Deep-layer intratelencephalic	NEUR	VGLUT1 VGLUT2	CBLN CCK CHGA CHGB NAMPT NUCB SCG UBL UCN VGF proSAAS	0	L5 IT	Cerebral cortex: 95.2%, Basal forebrain: 1.9%, Hippocampus: 1.5%	MTG:11.98%, M1C:7.76%, A43:4.36%, A44-A45:4.24%, A25:4.07%, A40:3.82%, A19:3.52%, A13:3.52%, Ig:3.50%, A46:3.47%, A23:3.07%, TF:3.00%, A5-A7:2.93%, ITG:2.87%, S1C:2.82%, TH-TL:2.79%, Idg:2.74%, A1C:2.55%, A24:2.45%, A38:2.36%, V2:2.11%, FI:2.06%, STG:2.00%, Pro:2.00%, A29-A30:1.99%, A14:1.88%, AON:1.50%, A32:1.32%, Sub_tail:1.10%, SEP:0.92%, V1C:0.92%, Cla:0.81%, BM:0.79%, Pir:0.64%, A35-A36:0.47…	AC016687.2, AC016687.3, AP003066.1, AL033539.2, AC099517.1, AC073578.2, Z68323.1, AC060765.2, AC021134.1, RCSD1	24657	0.0265657	23385.1	0.689133	0.00759016	6690	7447	9361	1159	0.379649	54	11.98
94	Cluster94	COVAR	16641	22.119	0.034878	5.9569	0.00010274	Deep-layer near-projecting	NEUR	VGLUT1	CCK CHGA CHGB NAMPT NUCB NXPH UBL UCN VGF proSAAS	0	L5/6 NP	Cerebral cortex: 94.1%, Hippocampus: 2.6%, Amygdala: 2.0%	MTG:18.02%, TF:6.56%, V2:6.24%, A19:5.69%, ITG:5.22%, A38:5.06%, A1C:4.52%, A40:4.48%, Pro:4.40%, STG:4.28%, Idg:3.89%, V1C:3.77%, Ig:3.61%, M1C:3.38%, TH-TL:3.26%, A5-A7:3.14%, A23:2.87%, A43:1.81%, BM:1.77%, S1C:1.65%, CA1-CA3_R:1.41%, Cla:1.22%, Sub_tail:1.18%, A35-A36:0.86%, A29-A30:0.67%, LEC:0.27%, CEN:0.20%, A44-A45:0.12%, La:0.08%, FI:0.08%, Pir:0.08%, A46:0.08%, Unknown:0.04%, CA2-CA3_U:…	IFNG-AS1, CD200R1L, LINC02218, NPSR1-AS1, LINC02042, CCDC80, IL26, BARX2, CD200R1L-AS1, ERG	2547	0.0252014	22041.8	0.704897	0.00450357	758	862	844	83	0.338437	35	18.02
202	Cluster202	COVAR	16641	20.226	0.033637	5.456	0.00010527	Hippocampal dentate gyrus	NEUR	VGLUT1	CBLN CHGB GRP NAMPT NUCB UBL proSAAS	DG-GRAN	N/A	Hippocampus: 100.0%, Cerebral cortex: 0.0%, Amygdala: 0.0%	DG-CA4_R:87.69%, CA1-CA3_R:12.31%,	TTR, FOLR1, LINC01697, AC097528.1, AC097487.1, AL672167.1, NTF3, AL591518.1, TARID, AJ006995.1	398	0.0311055	12568.8	0.761598	0.0153367	0	398	0	0	1	2	87.69
254	Cluster254	COVAR	16641	18.914	0.035409	5.1357	0.00011573	MGE interneuron	NEUR	GABA VGLUT3	CBLN CCK CHGA CHGB CORT IGF NAMPT NMU NUCB NXPH PNOC SCG SST TAC UBL VGF proSAAS	INT-SST	Sst	Cerebral cortex: 77.9%, Hippocampus: 13.0%, Amygdala: 4.5%	M1C:8.29%, MTG:6.22%, MEC:4.62%, FI:3.26%, A29-A30:3.22%, S1C:3.20%, Sub_tail:3.01%, A25:2.90%, CA1-CA3_U:2.90%, A23:2.81%, Cla:2.65%, A44-A45:2.56%, A43:2.51%, A38:2.45%, A24:2.32%, A46:2.25%, CA1-CA3_R:2.22%, TF:2.19%, TH-TL:2.19%, A13:2.19%, A40:2.16%, CA1-CA3_C:2.04%, A1C:1.99%, Ig:1.98%, Pro:1.95%, Idg:1.92%, CEN:1.87%, STG:1.78%, LEC:1.76%, ITG:1.64%, A19:1.46%, A5-A7:1.42%, V2:1.37%, V1C:1…	LINC01035, KLHL14, AL450345.2, ITGA1, PAWR, FBN2, AL590608.1, AC022133.2, SLC17A8, SST	7539	0.035768	18546.8	0.693047	0.00702858	2257	2857	2111	314	0.378963	67	8.29
158	Cluster158	COVAR	16641	22.965	0.033243	6.253	0.00012049	Amygdala excitatory	NEUR	VGLUT1 VGLUT2	CBLN CCK CHGB NAMPT NUCB SCG UBL UCN VGF proSAAS	0	N/A	Amygdala: 68.1%, Cerebral cortex: 25.8%, Hippocampus: 6.0%	CMN:38.68%, BM:16.02%, CoA:12.59%, A35-A36:10.25%, Pir:9.77%, LEC:4.98%, Sub_head:3.15%, CA1-CA3_U:2.84%, MEC:0.83%, BL:0.70%, CEN:0.08%, HTHma-HTHtub:0.05%, SN:0.03%, MN:0.02%, SEP:0.02%,	TACR3, TG, AC002480.2, SEMA3D, ALKAL2, TRHR, NPFFR2, LINC01865, GPC4, WDR86	6409	0.0413682	34879.3	0.753273	0.00413479	1712	1335	3362	0	0.524575	15	38.68
444	Cluster444	COVAR	16641	17.643	0.034491	4.8313	0.00013067	Midbrain-derived inhibitory	NEUR	GABA	CBLN CHGA CHGB IGF NAMPT NPPC NUCB NXPH PRL SCG UBL VGF proSAAS	0	N/A	Thalamus: 83.2%, Midbrain: 14.0%, Pons: 1.9%	LG:57.23%, Pul:4.66%, MD:4.23%, SC:4.08%, ETH:3.31%, MD-Re:2.66%, VLN:2.63%, PTR:2.63%, MG:2.61%, PAG-DR:2.31%, PAG:2.05%, ANC:1.95%, IC:1.55%, CM-Pf:1.10%, CM:1.08%, LP:0.98%, SN-RN:0.83%, PB:0.73%, PnEN:0.40%, SN:0.40%, VPL:0.30%, DTg:0.30%, LP-VPL:0.30%, PN:0.25%, PnRF:0.18%, VA:0.18%, RN:0.18%, PV:0.18%, BNST:0.18%, HTHma:0.13%, HTHtub:0.05%, MoRF-MoEN:0.05%, HTHso-HTHtub_ventromedial_and_dor…	OTX2-AS1, DMBX1, OTX2, CASR, NPPC, AL137100.3, AL161757.4, AL133493.1, LINC01210, LINC02253	3991	0.0323029	12854	0.666847	0.0173366	1432	1171	1387	1	0.358807	40	57.23
178	Cluster178	COVAR	16641	19.183	0.031564	5.2596	0.00013308	Miscellaneous	NEUR	VGLUT1 VGLUT2	CCK CHGA CHGB NAMPT NUCB NXPH PDYN SCG UBL proSAAS	0	N/A	Hippocampus: 43.8%, Midbrain: 29.4%, Cerebral cortex: 26.8%	Sub_tail:37.92%, SC:29.38%, TH-TL:21.56%, Pro:3.76%, CA1-CA3_U:3.33%, CA1-2_R:2.32%, TF:1.30%, CA1_U:0.14%, MEC:0.14%, DG-CA4_R:0.14%,	AC008662.1, AC091096.1, AP003066.1, AL391117.1, COBLL1, AC099517.1, AC097528.1, LINC02143, AC008415.1, AC004052.1	691	0.0378935	18018.1	0.747488	0.00316893	378	296	17	0	0.547033	10	37.92
456	Cluster456	COVAR	16641	22.962	0.034269	6.3086	0.00013691	Thalamic excitatory	NEUR	VGLUT2	ADCYAP CART CBLN CCK CHGA CHGB CRH NAMPT NUCB NXPH SCG UBL VGF proSAAS	0	N/A	Thalamus: 99.8%, Hippocampus: 0.2%, Cerebral cortex: 0.0%	LG:92.53%, Pul:3.73%, MG:1.96%, VPL:1.18%, LP:0.39%, DG-CA4_R:0.20%,	ST8SIA6, AC012535.1, AC093334.1, ST8SIA6-AS1, AP000331.1, AC006487.1, SHOX2, ANXA3, AC087482.1, VANGL1	509	0.0481332	18287.6	0.721453	0.0139568	115	239	155	0	0.469548	6	92.53
128	Cluster128	COVAR	16641	24.815	0.034823	6.8431	0.00014428	Upper-layer intratelencephalic	NEUR	VGLUT1 VGLUT2	ADCYAP CBLN CCK CHGA CHGB NAMPT NUCB SCG UBL VGF proSAAS	0	L2/3 IT	Cerebral cortex: 99.9%, Hypothalamus: 0.0%, Basal forebrain: 0.0%	M1C:73.08%, S1C:17.91%, A32:3.90%, A43:2.40%, A44-A45:0.77%, A46:0.56%, A13:0.53%, Unknown:0.24%, A23:0.16%, A5-A7:0.09%, A29-A30:0.07%, HTHso-HTHtub_ventromedial_only:0.04%, A1C:0.04%, FI:0.04%, A24:0.03%, Pir:0.03%, Ig:0.01%, A40:0.01%, A25:0.01%, A19:0.01%, Cla:0.01%, LEC:0.01%, PAG-DR:0.01%, CaB:0.01%, ETH:0.01%, Pro:0.01%, CoA:0.01%, Idg:0.01%, STG:0.01%,	AJ009632.2, MIR3976HG, LAMA2, TWIST1, VIPR2, AC087883.2, LINC02055, COL5A2, AL138694.1, SCTR	10650	0.0247451	23508.7	0.70793	0.00410905	2288	2573	5172	617	0.485634	28	73.08
125	Cluster125	COVAR	16641	24.415	0.034209	6.7565	0.00015161	Upper-layer intratelencephalic	NEUR	VGLUT1 VGLUT2	ADCYAP CART CBLN CCK CHGA CHGB NAMPT NUCB SCG UBL UCN VGF proSAAS	0	L2/3 IT	Cerebral cortex: 98.3%, Basal forebrain: 0.9%, Amygdala: 0.4%	MTG:11.96%, V2:10.32%, A5-A7:8.97%, A40:7.36%, Pro:6.76%, A23:5.43%, A19:5.26%, V1C:4.91%, Ig:4.60%, A43:4.38%, STG:4.28%, S1C:3.28%, A1C:3.19%, ITG:2.90%, Idg:2.46%, TF:2.21%, M1C:2.15%, A29-A30:1.66%, TH-TL:1.30%, A13:0.88%, A38:0.84%, Cla:0.84%, A44-A45:0.75%, A46:0.49%, A32:0.41%, A35-A36:0.40%, BM:0.37%, A14:0.31%, A25:0.29%, AON:0.20%, FI:0.13%, A24:0.13%, Sub_tail:0.10%, CA1-CA3_C:0.09%, C…	LINC02306, AC110614.1, LINC00507, LINC00326, AC097512.1, LINC00508, AC092440.1, AL132633.1, CYP1B1, AC093607.1	13397	0.0580269	26952.3	0.707183	0.00487628	4014	3841	5305	237	0.395984	56	11.96
389	Cluster389	COVAR	16641	21.509	0.032609	5.958	0.00015357	Splatter	NEUR	GABA	CBLN CCK CHGA CHGB NAMPT NUCB NXPH PNOC SCG SST TAC UBL VGF proSAAS	0	N/A	Pons: 67.3%, Midbrain: 29.6%, Thalamus: 2.4%	PnEN:55.99%, PAG:12.65%, DTg:9.75%, PTR:8.70%, SN-RN:3.82%, PAG-DR:3.56%, MG:2.37%, PnRF:0.79%, PB:0.79%, SN:0.66%, HTHma-HTHtub:0.40%, IC:0.26%, PV:0.13%, MoSR:0.13%,	NMB, GATA3, AL121974.1, IRX2, CALCR, GATA2, TACR3, TRPM8, VWA5B1, LMO1	759	0.0538586	20991.8	0.675486	0.00657567	161	103	495	0	0.652174	14	55.99
438	Cluster438	COVAR	16641	20.09	0.033663	5.5708	0.00015584	Midbrain-derived inhibitory	NEUR	GABA	CBLN CHGA CHGB IGF NAMPT NPPC NUCB NXPH SCG TAC UBL VGF proSAAS	0	N/A	Midbrain: 44.9%, Thalamus: 38.0%, Hypothalamus: 8.8%	SN-RN:11.59%, CM-Pf:8.91%, PAG:7.07%, PTR:6.47%, SN:6.35%, LG:5.84%, RN:5.78%, VLN:5.06%, MN:4.87%, MG:4.62%, SC:2.95%, ETH:2.57%, PAG-DR:2.42%, LP:2.31%, IC:2.31%, Pul:2.16%, PnEN:2.11%, HTHma-HTHtub:1.81%, CM:1.80%, PB:1.67%, DTg:1.67%, VPL:1.54%, HTHma:1.28%, PN:1.01%, MD:1.01%, PnRF:0.80%, MD-Re:0.72%, LP-VPL:0.66%, HTHtub:0.58%, ANC:0.48%, STH:0.29%, PnAN:0.18%, MoRF-MoEN:0.18%, GPi:0.15%, P…	AC008163.1, AL161757.4, LINC01210, OTX2, OTX2-AS1, DMBX1, CASR, AL137100.3, SOX14, GATA3	11928	0.054442	20377.2	0.703702	0.00579155	4407	4462	3059	0	0.374078	48	11.59
93	Cluster93	COVAR	16641	22.3	0.034284	6.2	0.00016166	Deep-layer near-projecting	NEUR	VGLUT1	CCK CHGA CHGB NAMPT NUCB NXPH UBL UCN VGF proSAAS	0	L5/6 NP	Cerebral cortex: 97.2%, Basal forebrain: 1.1%, Hypothalamus: 0.7%	M1C:28.46%, A23:15.16%, A29-A30:9.34%, A44-A45:8.25%, A46:7.08%, S1C:5.14%, A43:4.15%, A13:3.61%, Pro:1.80%, V2:1.62%, MTG:1.40%, A32:1.13%, A5-A7:1.08%, A40:0.90%, A24:0.86%, ITG:0.77%, TF:0.77%, V1C:0.72%, HTHso:0.72%, STG:0.72%, Idg:0.72%, A25:0.72%, Ig:0.68%, Cla:0.54%, SEP:0.50%, Sub_tail:0.50%, Pir:0.45%, A19:0.45%, TH-TL:0.32%, AON:0.27%, BNST:0.27%, A14:0.18%, FI:0.14%, A35-A36:0.14%, A38…	IFNG-AS1, NPSR1-AS1, ERG, CD200R1L, LINC02218, BARX2, CCDC80, IL26, LINC02042, ROBO3	2217	0.0168017	16276	0.688293	0.00771444	611	655	682	269	0.307623	40	28.46
106	Cluster106	COVAR	16641	21.288	0.034059	5.9297	0.00016592	Deep-layer corticothalamic and 6b	NEUR	VGLUT1	ADCYAP CBLN CCK CHGA CHGB IGF NAMPT NUCB NXPH SCG UBL UCN VGF proSAAS	0	L6b	Cerebral cortex: 99.0%, Hippocampus: 0.6%, Basal forebrain: 0.4%	M1C:20.58%, MTG:8.76%, A23:6.80%, S1C:6.26%, A44-A45:5.38%, A46:4.90%, A13:4.28%, A1C:4.14%, A43:3.97%, Ig:3.85%, A29-A30:3.58%, A5-A7:3.15%, Pro:2.90%, STG:2.80%, A19:2.44%, V2:2.39%, A25:2.27%, A40:2.15%, V1C:2.08%, A14:1.24%, ITG:1.13%, A32:0.76%, TF:0.62%, AON:0.59%, FI:0.47%, Idg:0.44%, Pir:0.44%, A24:0.34%, Cla:0.30%, Sub_tail:0.28%, CA1-CA3_R:0.25%, TH-TL:0.15%, A38:0.07%, CA1-CA3_C:0.06%,…	AC023503.1, MDFIC, AC022133.2, AL138927.1, AC104689.2, DPP4, NPFFR2, KRT17, OLFML2B, CCN2	9905	0.0290318	29076	0.721069	0.00414916	2566	3359	2984	996	0.339122	43	20.58
86	Cluster86	COVAR	16641	20.762	0.034442	5.7838	0.00016612	Deep-layer near-projecting	NEUR	VGLUT1 VGLUT2	CCK CHGA CHGB NAMPT NUCB NXPH UBL UCN VGF proSAAS	0	L5/6 NP	Cerebral cortex: 97.0%, Basal forebrain: 1.8%, Hippocampus: 1.1%	M1C:30.77%, S1C:8.62%, Ig:6.37%, A43:6.03%, MTG:4.18%, A23:3.85%, A1C:3.78%, A44-A45:3.71%, A5-A7:3.51%, A40:3.18%, Idg:2.98%, A46:2.59%, V1C:2.39%, TH-TL:2.19%, TF:2.12%, STG:2.12%, Cla:1.72%, Pro:1.72%, V2:1.39%, A19:1.13%, A13:1.13%, A29-A30:0.99%, ITG:0.93%, Sub_tail:0.86%, A38:0.27%, CA1-CA3_R:0.27%, A25:0.20%, A32:0.20%, A35-A36:0.20%, FI:0.20%, A24:0.13%, AON:0.07%, BM:0.07%, SEP:0.07%, Un…	IFNG-AS1, NPSR1-AS1, IL26, ROBO3, AC087863.2, LINC02444, SLC9C1, LINC02218, NPSR1, LINC01479	1508	0.0188479	19307.7	0.684538	0.00424444	406	393	453	256	0.300398	34	30.77
103	Cluster103	COVAR	16641	14.843	0.032079	4.1519	0.00017567	Deep-layer corticothalamic and 6b	NEUR	VGLUT1	ADCYAP CBLN CCK CHGA CHGB NAMPT NUCB NXPH PDYN SCG UBL VGF proSAAS	0	L6b	Cerebral cortex: 62.0%, Hippocampus: 25.8%, Amygdala: 12.1%	MEC:45.43%, LEC:14.75%, CA1-CA3_U:11.28%, Sub_head:10.17%, BL:4.10%, CMN:3.79%, CA1_U:3.47%, BM:2.44%, La:1.66%, Pir:0.87%, CA1-2_R:0.55%, M1C:0.55%, A35-A36:0.39%, Sub_tail:0.32%, CEN:0.16%, HTHma:0.08%,	CCN2, AC092131.1, VWA2, GUCA1C, SLC15A5, ITPRID1, C12orf42, F2R, LINC01735, LINC02218	1268	0.0288904	41470.7	0.756428	0.00328947	313	427	521	7	0.410883	15	45.43
437	Cluster437	COVAR	16641	19.411	0.033157	5.4426	0.00018151	Midbrain-derived inhibitory	NEUR	GABA	CBLN CHGA CHGB IGF NAMPT NPPC NUCB NXPH SCG UBL VGF proSAAS	0	N/A	Thalamus: 85.5%, Midbrain: 13.8%, Pons: 0.5%	Pul:19.65%, ETH:12.51%, MD:11.88%, LG:10.44%, SC:7.43%, MD-Re:5.99%, CM-Pf:4.78%, ANC:4.23%, MG:3.87%, LP:3.82%, VLN:3.79%, PTR:3.01%, CM:2.18%, VPL:1.22%, LP-VPL:1.02%, IC:0.94%, PAG-DR:0.91%, PAG:0.81%, SN-RN:0.37%, SN:0.28%, PB:0.21%, DTg:0.10%, BNST:0.08%, VA:0.05%, CbDN:0.05%, MN:0.05%, HTHma:0.05%, PnRF:0.05%, RN:0.05%, Unknown:0.03%, PnEN:0.03%, PnAN:0.03%, STH:0.02%, SpC:0.02%, PN:0.02%, …	AC245123.1, OTX2-AS1, LINC01210, OTX2, AC245187.2, AC246817.2, DMBX1, AL133493.1, GATA3, CASR	6147	0.0478475	20065.6	0.743704	0.00841396	2441	2032	1674	0	0.397104	35	19.65
391	Cluster391	COVAR	16641	17.927	0.03193	5.0538	0.00019531	Splatter	NEUR	GABA	AVP CHGA CHGB NAMPT NUCB NXPH SCG UBL proSAAS	0	N/A	Hypothalamus: 92.3%, Thalamus: 3.3%, Midbrain: 2.8%	PV:48.49%, HTHma-HTHtub:13.66%, HTHma:12.21%, MN:8.71%, HTHtub:3.39%, HTHso-HTHtub_ventromedial_only:3.26%, HTHso-HTHtub_ventromedial_and_dorsomedial:2.54%, CM-Pf:2.18%, SN:0.73%, ANC:0.73%, SN-RN:0.60%, PAG-DR:0.48%, SpC:0.48%, IC:0.36%, PTR:0.36%, MoSR:0.36%, PAG:0.24%, MoRF-MoEN:0.24%, PB:0.12%, SEP:0.12%, BNST:0.12%, MoAN:0.12%, MD-Re:0.12%, MD:0.12%, ETH:0.12%, PnRF:0.12%,	SFRP1, AVP, PDGFD, AL158013.1, EGFL6, ABI3BP, GBX1, NFIA-AS2, AC008415.1, LINC01938	827	0.0412049	11495.8	0.601725	0.0120684	471	291	65	0	0.569528	25	48.49
429	Cluster429	COVAR	16641	22.453	0.034055	6.3511	0.00020434	Splatter	NEUR	GABA	CHGA CHGB NAMPT NUCB NXPH PNOC SCG UBL VGF proSAAS	0	N/A	Basal forebrain: 55.9%, Amygdala: 24.1%, Thalamus: 12.9%	SEP:48.25%, BNST:23.83%, ANC:12.94%, NAC:6.05%, HTHpo:3.47%, PV:1.94%, SI:1.52%, HTHso-HTHtub_ventromedial_only:1.22%, AON:0.23%, CMN:0.18%, Pir:0.12%, CaB:0.07%, CEN:0.03%, HTHso:0.02%, HTHso-HTHtub_ventromedial_and_dorsomedial:0.02%, MN:0.02%, PAG-DR:0.01%, STH:0.01%, DTg:0.01%, La:0.01%, A25:0.01%, GPe:0.01%, Idg:0.01%, A35-A36:0.01%,	PRDM16, FREM2, TTR, PRDM16-DT, AC092957.1, ZIC2, SCN5A, Z96074.1, C14orf39, ZIC5	9792	0.0652302	17411.3	0.716374	0.0243585	1276	4105	4411	0	0.45047	23	48.25
360	Cluster360	COVAR	16641	19.588	0.03306	5.5557	0.00021186	Splatter	NEUR	GABA	CHGA CHGB NAMPT NPPC NUCB SCG TAC UBL proSAAS	0	N/A	Midbrain: 99.1%, Pons: 0.8%, Thalamus: 0.1%	SC:87.08%, IC:10.62%, PTR:0.58%, DTg:0.41%, PAG-DR:0.41%, PnEN:0.33%, PAG:0.25%, SN-RN:0.16%, PnRF:0.08%, LG:0.08%,	IGFL1, AP000146.1, LINC01692, OTX2, GATA3, IRX2, DMBX1, COL6A2, IRX3, FST	1215	0.0406792	12616.6	0.645327	0.004344	238	766	211	0	0.630453	10	87.08
206	Cluster206	COVAR	16641	15.987	0.032711	4.5436	0.00021775	Medium spiny neuron	NEUR	0	CCK CHGB NUCB PDYN SCG TAC UBL UCN VGF proSAAS	0	N/A	Hippocampus: 97.1%, Thalamus: 2.3%, Cerebral cortex: 0.6%	CA4-DGC_C:96.51%, Pul:1.74%, Idg:0.58%, DG-CA4_R:0.58%, LG:0.58%,	LINC02137, AC015631.1, GLI3, PLEK, AP003121.1, LINC02462, RGS9, MME, PTPN7, AL445584.2	172	0.0169767	20089.6	0.743044	0.00573311	170	2	0	0	0.988372	5	96.51
430	Cluster430	COVAR	16641	20.968	0.033587	5.9712	0.00022348	Medium spiny neuron	NEUR	GABA	CART CCK CHGA CHGB NAMPT NUCB PENK SCG SST UBL VGF proSAAS	0	N/A	Amygdala: 87.9%, Hypothalamus: 6.5%, Thalamus: 3.4%	CEN:41.52%, BM:23.72%, BNST:19.74%, PV:6.17%, ANC:2.87%, CMN:1.85%, SI:0.63%, BL:0.53%, La:0.53%, CA1_U:0.49%, VA:0.49%, A35-A36:0.44%, HTHpo:0.29%, SEP:0.29%, GPe:0.19%, Unknown:0.15%, M1C:0.05%, NAC:0.05%,	FREM2, IQGAP2, P2RY1, PENK, TRHR, GABRG1, ANKRD34B, TMEM215, LINC01305, FREM2-AS1	2057	0.0292384	33493.3	0.729735	0.0165553	551	335	1170	1	0.568789	17	41.52
405	Cluster405	COVAR	16641	21.408	0.032122	6.1605	0.00025618	Amygdala excitatory	NEUR	VGLUT1 VGLUT2	CBLN CCK CHGA CHGB NAMPT NUCB SCG TAC UBL VGF proSAAS	0	N/A	Cerebral cortex: 41.9%, Hypothalamus: 27.8%, Amygdala: 27.3%	AON:31.05%, HTHso:26.63%, CoA:12.23%, CMN:6.64%, CEN:4.77%, Pir:4.00%, A35-A36:3.85%, BM:1.91%, A25:1.75%, SEP:1.39%, BNST:1.31%, SI:1.19%, HTHpo:1.11%, A24:0.56%, M1C:0.34%, BL:0.24%, La:0.21%, NAC:0.16%, FI:0.11%, MEC:0.10%, LEC:0.08%, MN:0.05%, CA1-CA3_U:0.05%, TH-TL:0.03%, PAG-DR:0.03%, CA1_U:0.03%, MTG:0.03%, Sub_tail:0.02%, ANC:0.02%, MD:0.02%, A43:0.02%, CA2-CA3_U:0.02%, Cla:0.02%, S1C:0.0…	ROR2, TACR3, AC022523.1, AC020704.1, WDR86, AC025470.2, AL136119.1, NFIA-AS2, RXFP2, AC087516.2	6125	0.0495373	29484.9	0.753093	0.00880696	2431	945	2728	21	0.445388	35	31.05
221	Cluster221	COVAR	16641	17.02	0.031542	4.9132	0.00026679	Medium spiny neuron	NEUR	GABA	CHGA CHGB NAMPT NUCB PENK SCG TAC UBL VGF proSAAS	MSN-D2	N/A	Basal forebrain: 78.8%, Amygdala: 9.0%, Cerebral cortex: 6.5%	SI:19.80%, Pu:16.37%, NAC:15.56%, CaB:12.06%, GPe:11.36%, AON:6.42%, BNST:6.30%, HTHpo:3.03%, SEP:1.83%, CMN:1.48%, VA:1.32%, Cla:1.13%, CEN:1.13%, HTHso:0.74%, Unknown:0.39%, GPi:0.27%, CA4-DGC_C:0.27%, DG-CA4_R:0.12%, PV:0.12%, Pir:0.08%, ANC:0.08%, La:0.04%, PTR:0.04%, CbDN:0.04%, BM:0.04%,	AC048352.1, GPR6, LINC01305, DRD2, AC005482.1, RDH10, SIX3, LOXHD1, AC023905.1, AL392086.1	2571	0.036792	31331.3	0.720243	0.00594674	699	825	1047	0	0.407235	24	19.8
185	Cluster185	COVAR	16641	18.302	0.032334	5.2925	0.0002728	Hippocampal CA1-3	NEUR	VGLUT1	CBLN CCK CHGB NAMPT NTS NUCB SCG UBL VGF proSAAS	0	N/A	Hippocampus: 100.0%, Cerebral cortex: 0.0%, Amygdala: 0.0%	CA1-CA3_C:42.96%, Sub_tail:38.86%, CA1-2_R:13.01%, CA1-CA3_R:1.96%, CA1-CA3_U:1.43%, CA1_U:1.43%, DG-CA4_R:0.18%, CA4-DGC_C:0.18%,	NTS, FNDC1, AC116345.1, LINC02153, AC023781.1, ESRRAP2, GNA14-AS1, AC092661.1, C16orf74, AL356417.2	561	0.0235103	20560.9	0.664421	0.00231934	302	178	81	0	0.538324	8	42.96
168	Cluster168	COVAR	16641	20.69	0.031921	5.9867	0.00027493	Miscellaneous	NEUR	VGLUT1 VGLUT2	CBLN CCK CHGB NAMPT NUCB SCG UBL UCN VGF proSAAS	0	N/A	Cerebral cortex: 92.4%, Hippocampus: 7.6%, Amygdala: 0.0%	TH-TL:56.26%, MEC:34.39%, Sub_tail:4.44%, CA1-CA3_U:2.54%, Pro:1.27%, LEC:0.48%, CA1-CA3_C:0.32%, CA1_U:0.32%,	GRB14, DUXAP9, SCHLAP1, MET, TWIST2, LINC01297, LINC01524, DUXAP10, FER1L6-AS2, DCN	631	0.0247385	36330.8	0.72909	0.00594223	225	52	354	0	0.561014	8	56.26
85	Cluster85	COVAR	16641	17.889	0.029772	5.1861	0.00028178	Deep-layer near-projecting	NEUR	VGLUT1 VGLUT2 VGLUT3	CBLN CCK CHGA CHGB GRP NAMPT NUCB NXPH SCG UBL UCN proSAAS	0	N/A	Cerebral cortex: 47.1%, Basal forebrain: 37.0%, Hypothalamus: 10.9%	A24:32.30%, SEP:25.88%, SI:9.73%, AON:8.56%, HTHso:8.17%, BNST:4.28%, M1C:2.92%, HTHpo:2.72%, A25:2.14%, NAC:1.17%, FI:0.39%, LP:0.19%, CA1-2_R:0.19%, Ig:0.19%, A29-A30:0.19%, Cla:0.19%, CoA:0.19%, ITG:0.19%, CA1-CA3_U:0.19%, TH-TL:0.19%,	AC005909.2, FER1L6-AS2, PRELP, AC093912.1, NPSR1-AS1, VWA2, LPIN3, ABCC9, CDCP1, MROH2A	514	0.0621067	28261.8	0.738267	0.00704469	218	144	137	15	0.424125	20	32.3
207	Cluster207	COVAR	16641	18.131	0.032603	5.2658	0.00028839	Medium spiny neuron	NEUR	GABA	CHGB NAMPT NUCB PENK SCG TAC UBL UCN VGF proSAAS	MSN-D2	N/A	Basal forebrain: 92.9%, Thalamus: 4.1%, Amygdala: 1.9%	Pu:54.11%, CaB:28.25%, GPe:5.35%, VA:4.06%, NAC:2.77%, BNST:1.68%, SEP:1.12%, CA4-DGC_C:1.03%, Cla:0.58%, Unknown:0.40%, SI:0.18%, CEN:0.16%, GPi:0.15%, AON:0.04%, Pul:0.02%, PV:0.02%, La:0.01%, Idg:0.01%, DG-CA4_R:0.01%, A1C:0.00%, CMN:0.00%, ANC:0.00%, STG:0.00%, LG:0.00%,	GPR6, AL139379.1, DRD2, AC073325.1, ADORA2A, LINC02137, PENK, GPR88, AL450332.1, LPL	20569	0.027614	26586.7	0.723578	0.00510462	6985	6404	7180	0	0.349069	23	54.11
91	Cluster91	COVAR	16641	17.389	0.03157	5.0941	0.00032151	Deep-layer near-projecting	NEUR	VGLUT1	CCK CHGA CHGB NAMPT NUCB NXPH UBL UCN VGF proSAAS	0	L5/6 NP	Cerebral cortex: 89.4%, Basal forebrain: 4.7%, Hippocampus: 3.3%	MTG:15.96%, Idg:10.44%, TF:7.81%, A38:7.22%, M1C:5.45%, ITG:5.38%, TH-TL:5.19%, A19:4.86%, Cla:4.66%, A40:4.60%, A23:3.41%, Ig:2.50%, Pro:2.36%, A5-A7:2.36%, BM:2.36%, V2:2.23%, Sub_tail:2.10%, STG:1.71%, A43:1.58%, S1C:1.25%, LEC:1.18%, A1C:1.18%, A35-A36:0.92%, CA1-CA3_R:0.79%, FI:0.72%, Pir:0.46%, CA1-CA3_U:0.33%, CEN:0.26%, V1C:0.26%, A44-A45:0.13%, A29-A30:0.13%, A13:0.07%, A46:0.07%, CA2-CA…	CD200R1L, NPSR1-AS1, IFNG-AS1, LINC02042, CCDC80, ERG, BARX2, CD200R1L-AS1, TRIM22, PDLIM1	1523	0.0217479	22948.6	0.720668	0.00452301	422	488	530	83	0.347997	34	15.96
218	Cluster218	COVAR	16641	19.754	0.031427	5.8134	0.00034035	Medium spiny neuron	NEUR	0	CART CCK CHGA CHGB NAMPT NUCB SCG TAC UBL proSAAS	0	N/A	Basal forebrain: 50.9%, Amygdala: 22.3%, Hypothalamus: 18.5%	SI:38.05%, BNST:19.55%, HTHpo:16.22%, AON:6.82%, NAC:6.14%, GPe:5.32%, PV:1.97%, CEN:1.49%, CMN:1.13%, VA:0.70%, ANC:0.49%, Unknown:0.49%, Pu:0.39%, HTHso:0.33%, SEP:0.21%, Cla:0.13%, GPi:0.12%, Pir:0.10%, La:0.09%, CaB:0.06%, A25:0.04%, BM:0.04%, CA1_U:0.01%, LP:0.01%, FI:0.01%, SN:0.01%, BL:0.01%, A35-A36:0.01%, CoA:0.01%,	AC093515.1, AC079052.1, AC022433.1, ISL1, AC010478.1, DRD3, RXFP2, GDNF-AS1, AC006972.1, COL1A1	6712	0.0367818	20701.1	0.752477	0.0111932	1583	1716	3413	0	0.508492	28	38.05
155	Cluster155	COVAR	16641	23.565	0.031887	6.9684	0.00036117	Amygdala excitatory	NEUR	VGLUT1 VGLUT2	ADCYAP CBLN CCK CHGA CHGB NAMPT NUCB NXPH PYY UBL VGF proSAAS	0	N/A	Amygdala: 99.6%, Cerebral cortex: 0.2%, Hippocampus: 0.2%	La:77.03%, BL:17.21%, CEN:5.21%, CA1-CA3_U:0.16%, A35-A36:0.15%, CMN:0.12%, BM:0.07%, M1C:0.04%, Pir:0.01%,	AC005909.2, LINC02770, AL445207.1, LINC01903, AC099517.1, AC022655.1, DCSTAMP, AC068112.1, LINC01821, AC115100.1	11716	0.0427714	30655.7	0.817964	0.00304527	5185	1728	4798	5	0.442557	9	77.03
124	Cluster124	COVAR	16641	19.642	0.031621	5.8174	0.00036811	Upper-layer intratelencephalic	NEUR	VGLUT1 VGLUT2	ADCYAP CBLN CCK CHGA CHGB NAMPT NUCB SCG UBL UCN VGF proSAAS	0	L2/3 IT	Cerebral cortex: 98.9%, Basal forebrain: 0.5%, Hippocampus: 0.2%	MTG:12.50%, A44-A45:10.10%, A13:8.95%, A46:6.13%, A40:6.05%, A43:5.34%, A5-A7:4.92%, Ig:4.16%, STG:4.10%, A19:4.05%, A1C:3.72%, A25:3.60%, A14:2.95%, ITG:2.86%, AON:2.60%, M1C:2.40%, A23:2.02%, A32:1.62%, S1C:1.54%, FI:1.54%, TF:1.28%, Pro:1.18%, Idg:0.94%, Pir:0.94%, A38:0.91%, V2:0.88%, TH-TL:0.69%, Cla:0.48%, A24:0.47%, A29-A30:0.34%, Sub_tail:0.19%, HTHso:0.17%, Unknown:0.06%, A35-A36:0.05%, …	LINC00507, LINC00508, AC097512.1, AC110614.1, LINC02263, LINC02306, LINC00326, AC092440.1, AC093607.1, AC110014.1	28224	0.0426188	24822.1	0.723313	0.00304237	8059	7392	12201	572	0.432292	55	12.5
435	Cluster435	COVAR	16641	14.203	0.031976	4.2157	0.00037809	Midbrain-derived inhibitory	NEUR	GABA	CBLN CHGA CHGB IGF NAMPT NPPC NUCB NXPH SCG TAC UBL proSAAS	0	N/A	Midbrain: 54.9%, Thalamus: 43.2%, Pons: 0.8%	SN-RN:24.17%, CM-Pf:13.15%, PAG:7.37%, CM:7.19%, VLN:7.04%, RN:6.72%, SN:6.54%, PTR:5.14%, LP:2.89%, LP-VPL:2.34%, PAG-DR:2.11%, MG:2.10%, Pul:1.87%, MD-Re:1.59%, IC:1.58%, ETH:1.39%, SC:1.28%, MD:1.12%, VPL:1.05%, LG:0.87%, ANC:0.44%, MN:0.33%, PB:0.25%, GPi:0.20%, DTg:0.18%, HTHma:0.16%, PnRF:0.15%, HTHma-HTHtub:0.12%, PnEN:0.10%, Unknown:0.08%, PV:0.08%, STH:0.08%, VA:0.07%, PN:0.07%, SI:0.05%…	NPSR1, LINC01210, CASR, SOX14, OTX2, OTX2-AS1, AC007159.1, DMBX1, GATA3, AL161757.4	7340	0.0392885	19228.8	0.705312	0.0081511	2677	2693	1970	0	0.366894	40	24.17
148	Cluster148	COVAR	16641	23.092	0.03159	6.8545	0.00037849	Deep-layer intratelencephalic	NEUR	VGLUT1	CBLN CCK CHGA CHGB NAMPT NUCB SCG UBL UCN VGF proSAAS	0	L6 IT	Cerebral cortex: 85.2%, Basal forebrain: 6.0%, Amygdala: 5.0%	MTG:7.71%, A24:7.37%, Idg:6.72%, FI:6.62%, A38:6.40%, A25:6.27%, TH-TL:5.43%, M1C:5.32%, LEC:4.46%, TF:4.20%, Cla:3.95%, Ig:3.25%, A13:2.83%, AON:1.98%, A14:1.86%, Pir:1.80%, CEN:1.77%, Sub_tail:1.75%, SEP:1.52%, A43:1.50%, A1C:1.44%, Pro:1.35%, BM:1.30%, La:1.26%, A32:1.24%, CA1-CA3_R:1.06%, ITG:1.03%, A44-A45:0.85%, A40:0.84%, CA2-CA3_U:0.75%, A35-A36:0.74%, S1C:0.70%, A23:0.61%, STG:0.61%, SI:…	LINC00343, AC011754.1, THEMIS, TMEM233, AL356432.3, AC092131.1, AC079163.2, AC004917.1, AC015943.1, SH2D1B	16196	0.0301694	36002	0.739723	0.00371358	5064	4918	5439	775	0.335824	53	7.71
422	Cluster422	COVAR	16641	24.967	0.031725	7.4325	0.00039208	Splatter	NEUR	GABA	AVP CCK CHGA CHGB NAMPT NUCB NXPH SCG SST TAC UBL VGF proSAAS	0	N/A	Hypothalamus: 44.2%, Amygdala: 23.2%, Thalamus: 20.2%	BNST:22.28%, ANC:20.06%, HTHpo:19.83%, HTHso-HTHtub_ventromedial_only:13.61%, SEP:8.03%, PV:7.63%, SI:3.12%, HTHtub:2.42%, CMN:0.50%, HTHso-HTHtub_ventromedial_and_dorsomedial:0.47%, Pir:0.30%, NAC:0.27%, SN:0.27%, CEN:0.24%, HTHma-HTHtub:0.20%, LG:0.13%, BL:0.10%, PnRF:0.10%, PAG-DR:0.07%, PAG:0.07%, Unknown:0.07%, MN:0.03%, CM-Pf:0.03%, DTg:0.03%, BM:0.03%, GPe:0.03%, HTHso:0.03%, AON:0.03%,	CALCR, LHX8, TMEM255A, DGKK, AL110292.1, ARHGAP36, GABRE, ONECUT3, STK26, LINC00540	2976	0.0785383	22988.8	0.700399	0.0223837	689	1016	1271	0	0.427083	26	22.28
216	Cluster216	COVAR	16641	21.227	0.031448	6.3826	0.00044199	Medium spiny neuron	NEUR	GABA	CCK CHGB NAMPT NUCB PENK SCG UBL VGF proSAAS	MSN-D2	N/A	Basal forebrain: 40.9%, Amygdala: 26.3%, Hypothalamus: 18.3%	SI:36.94%, BNST:19.44%, HTHpo:16.12%, AON:13.06%, CEN:3.25%, CMN:3.13%, NAC:1.92%, PV:1.57%, GPe:1.36%, VA:0.91%, HTHso:0.65%, Unknown:0.40%, La:0.40%, Pir:0.33%, Pu:0.16%, ANC:0.14%, CoA:0.05%, SEP:0.03%, BL:0.03%, CaB:0.02%, BM:0.02%, GPi:0.02%, MEC:0.02%, Cla:0.02%,	DRD2, MYO3A, PENK, ADORA2A, LINC01833, GPR6, LINC02462, AL020994.2, P2RY1, SIX3	5720	0.0342403	23286.3	0.753566	0.0102968	1457	1835	2428	0	0.424476	23	36.94
136	Cluster136	COVAR	16641	15.777	0.029588	4.7537	0.00045315	Deep-layer intratelencephalic	NEUR	VGLUT1 VGLUT2	ADCYAP CBLN CCK CHGA CHGB CRH NAMPT NUCB PYY SCG UBL UCN VGF proSAAS	0	N/A	Amygdala: 54.6%, Cerebral cortex: 36.2%, Hypothalamus: 8.6%	CoA:54.61%, AON:28.29%, HTHso:8.55%, Pir:5.26%, A25:1.32%, Cla:0.66%, M1C:0.66%, A38:0.66%,	AC099517.1, LINC02196, AC079380.1, LINC02465, AL138927.1, AC073578.2, AL450352.1, ARHGAP15, TNNT2, LINC02378	152	0.041642	47993.3	0.743367	0.00713218	14	7	130	1	0.855263	8	54.61
130	Cluster130	COVAR	16641	23.08	0.031113	6.9853	0.00047781	Upper-layer intratelencephalic	NEUR	VGLUT1 VGLUT2	ADCYAP CBLN CCK CHGA CHGB NAMPT NUCB SCG UBL UCN VGF proSAAS	0	L2/3 IT	Cerebral cortex: 97.8%, Amygdala: 0.7%, Basal forebrain: 0.7%	A29-A30:18.08%, MTG:12.00%, A23:7.70%, STG:5.37%, A1C:5.24%, A5-A7:4.82%, M1C:4.78%, Ig:4.49%, A40:3.71%, A19:3.51%, TF:2.93%, V2:2.58%, A43:2.56%, ITG:2.29%, S1C:2.26%, Pro:2.21%, TH-TL:1.97%, V1C:1.87%, A38:1.55%, A44-A45:1.33%, Idg:1.15%, A32:1.11%, A13:1.07%, A46:0.89%, A35-A36:0.73%, BM:0.67%, A24:0.50%, Cla:0.48%, A25:0.46%, Sub_tail:0.42%, AON:0.23%, A14:0.19%, SEP:0.15%, HTHso:0.13%, Pir:…	AC008568.1, AC025839.1, LINC02296, AJ009632.2, SLC38A11, AL117329.1, ENPEP, MIR3976HG, AC016598.2, MFGE8	25496	0.0399007	27164.9	0.687466	0.00876547	7574	7572	9260	1090	0.363194	68	18.08
331	Cluster331	COVAR	16641	16.205	0.02858	4.9114	0.00048572	Mammillary body	NEUR	VGLUT2	ADCYAP CBLN CCK CHGA CHGB NAMPT NUCB NXPH SCG TAC UBL VGF proSAAS	0	N/A	Hypothalamus: 96.6%, Midbrain: 2.3%, Cerebral cortex: 1.1%	MN:45.71%, HTHma:22.86%, HTHma-HTHtub:18.86%, HTHtub:9.14%, M1C:1.14%, SN:1.14%, SN-RN:1.14%,	PITX2, SIM1, PANCR, AC083837.1, FOXB1, AL691420.1, LHX1-DT, C14orf39, PKHD1L1, NPSR1	175	0.0659429	19672.3	0.731829	0.0058005	30	75	68	2	0.428571	7	45.71
247	Cluster247	COVAR	16641	19.654	0.030656	5.9737	0.00050208	MGE interneuron	NEUR	GABA	CBLN CCK CHGA CHGB CORT IGF NAMPT NMU NPY NUCB NXPH SCG SST TAC UBL VGF proSAAS	0	Sst	Hippocampus: 91.0%, Amygdala: 4.8%, Cerebral cortex: 3.4%	CA1-CA3_C:20.27%, CA1-CA3_U:19.10%, CA1_U:16.58%, CA1-CA3_R:14.14%, CA4-DGC_C:5.05%, CA1-2_R:4.14%, CMN:3.60%, Sub_tail:3.42%, CA3_R:3.06%, DG-CA4_U:2.25%, M1C:2.25%, CA2-CA3_U:1.98%, Sub_head:0.54%, DG-CA4_R:0.45%, Pir:0.45%, CEN:0.45%, BL:0.36%, MEC:0.36%, Cla:0.27%, SI:0.27%, BM:0.18%, TH-TL:0.09%, TF:0.09%, Unknown:0.09%, BNST:0.09%, CaB:0.09%, A25:0.09%, ANC:0.09%, Pu:0.09%, CoA:0.09%,	AC022133.2, AC022126.1, AL450345.2, KCNJ5, TNFSF15, LINC02624, MYHAS, ZAP70, LINC02192, FAM89A	1110	0.0508242	28003.5	0.723415	0.00616228	351	330	404	25	0.363964	29	20.27
352	Cluster352	COVAR	16641	18.303	0.030277	5.6586	0.00061066	Splatter	0	GABA	CHGA CHGB NAMPT NPPC NUCB NXPH PNOC SCG UBL proSAAS	0	N/A	Midbrain: 97.3%, Pons: 0.9%, Medulla: 0.8%	SC:81.79%, IC:10.44%, PAG-DR:2.67%, PTR:1.16%, SN-RN:0.70%, MoSR:0.46%, PAG:0.46%, ETH:0.46%, MoRF-MoEN:0.35%, PnEN:0.35%, PB:0.35%, MD-Re:0.23%, DTg:0.12%, HTHma-HTHtub:0.12%, SN:0.12%, Unknown:0.12%, M1C:0.12%,	LHX1, EBF1, EBF3, GATA3, TRAC, GATA3-AS1, PVALB, HAS2-AS1, HAS2, LHX1-DT	862	0.0248573	11072.6	0.577339	0.00817489	177	554	130	1	0.642691	16	81.79
390	Cluster390	COVAR	16641	21.567	0.029398	6.7807	0.00073639	Splatter	NEUR	GABA	CBLN CCK CHGA CHGB NAMPT NMB NPB NPPC NUCB NXPH PNOC SCG SST UBL VGF proSAAS	0	N/A	Thalamus: 81.4%, Amygdala: 5.6%, Pons: 5.3%	LG:41.98%, ANC:34.70%, BNST:5.44%, PV:3.39%, VLN:2.70%, PnEN:2.58%, PB:1.37%, SN:1.25%, SN-RN:0.89%, PAG:0.89%, DTg:0.74%, VPL:0.71%, CM-Pf:0.65%, PnAN:0.51%, PAG-DR:0.21%, HTHma-HTHtub:0.18%, HTHma:0.15%, VA:0.12%, MoSR:0.12%, ETH:0.12%, CMN:0.09%, Pul:0.09%, HTHso-HTHtub_ventromedial_only:0.09%, DG-CA4_R:0.09%, MoRF-MoEN:0.09%, LP-VPL:0.06%, LP:0.06%, SI:0.06%, PnRF:0.06%, MoAN:0.06%, STH:0.06%…	ECEL1, SST, LINC00540, PAX6, DLK1, ARHGAP36, EGFL6, GPC3, LHX1, SIX3	3366	0.0553926	15378.3	0.629335	0.0108804	1102	1734	530	0	0.515152	47	41.98
219	Cluster219	COVAR	16641	17.251	0.028826	5.4376	0.00075708	Medium spiny neuron	NEUR	GABA	CHGA CHGB NAMPT NUCB NXPH PDYN PENK SCG TAC UBL VGF VIP proSAAS	MSN-D1	N/A	Amygdala: 33.2%, Basal forebrain: 32.8%, Hypothalamus: 18.6%	SI:30.98%, BNST:23.16%, HTHpo:13.57%, CMN:7.83%, AON:5.91%, Pir:5.06%, HTHso:2.98%, ANC:2.22%, PV:2.04%, VA:1.32%, NAC:1.20%, CEN:0.97%, CoA:0.78%, FI:0.62%, La:0.23%, Cla:0.20%, SEP:0.18%, GPe:0.14%, BM:0.14%, Pu:0.10%, BL:0.07%, Idg:0.07%, A35-A36:0.07%, Unknown:0.05%, A25:0.04%, HTHso-HTHtub_ventromedial_only:0.02%, MN:0.01%, Ig:0.01%, A38:0.01%, A24:0.01%,	ISL1, NPNT, AC010478.1, LINC02462, PROK2, AC015631.1, DRD3, AC022433.1, NMBR, LINC01951	8342	0.0311394	16908.8	0.716584	0.0135146	1775	2415	4152	0	0.497722	29	30.98
99	Cluster99	COVAR	16641	16.119	0.029478	5.1203	0.00082376	Deep-layer corticothalamic and 6b	NEUR	VGLUT1	CBLN CCK CHGA CHGB NAMPT NUCB NXPH SCG UBL UCN VGF proSAAS	0	L6b	Cerebral cortex: 80.0%, Basal forebrain: 11.2%, Hippocampus: 6.5%	FI:11.26%, A24:10.29%, Cla:8.03%, MTG:7.98%, A25:5.36%, M1C:4.52%, Idg:3.48%, A13:3.46%, S1C:3.01%, A46:2.71%, Sub_tail:2.67%, A1C:2.35%, Ig:2.31%, A23:2.28%, A5-A7:2.19%, A44-A45:1.97%, A43:1.70%, SEP:1.67%, CA1-CA3_R:1.56%, AON:1.56%, Pro:1.45%, A19:1.40%, A29-A30:1.31%, CA1-CA3_C:1.27%, V1C:1.24%, A14:1.20%, TH-TL:1.02%, CMN:0.97%, STG:0.97%, A32:0.84%, A38:0.81%, A40:0.81%, TF:0.77%, ITG:0.77…	CCN2, VWA2, SLC15A5, AC092131.1, DPP4, CDH24, AL596257.1, AC002331.1, KRT17, ADTRP	4421	0.0382475	32273.9	0.735026	0.00562357	1520	1837	934	130	0.415517	51	11.26
201	Cluster201	COVAR	16641	18.895	0.029131	6.0049	0.00082762	Hippocampal dentate gyrus	NEUR	VGLUT1	CBLN CHGB GRP IGF NAMPT NUCB PDYN UBL proSAAS	DG-GRAN	N/A	Hippocampus: 99.9%, Midbrain: 0.1%, Thalamus: 0.0%	DG-CA4_R:48.99%, DG-CA4_U:34.27%, CA4-DGC_C:7.55%, CA3_R:2.45%, CA2-CA3_U:2.08%, CA1-CA3_R:1.84%, CA1-2_R:1.57%, CA1-CA3_U:0.80%, CA1-CA3_C:0.30%, SN:0.12%, Pul:0.01%, STH:0.01%,	AC097487.1, AC097528.1, COL6A3, NTF3, LINC01697, ANKRD20A19P, AL672167.1, LINC01324, AC092110.1, AL445985.1	18996	0.036673	25758.2	0.787422	0.00487986	8730	1582	8684	0	0.45957	13	34.35
350	Cluster350	COVAR	16641	15.005	0.030157	4.7778	0.00084466	Splatter	NEUR	GLY	CART CHGA CHGB NAMPT NUCB NXPH PENK PNOC SCG UBL VGF proSAAS	0	N/A	Medulla: 98.2%, Spinal cord: 1.0%, Pons: 0.7%	MoRF-MoEN:48.62%, MoAN:35.11%, MoSR:14.49%, SpC:1.00%, PnAN:0.37%, PnRF:0.11%, PnEN:0.11%, DTg:0.06%, PV:0.03%, SN:0.03%, BNST:0.03%, PAG-DR:0.03%,	SLC6A5, HOXB3, SKOR2, TFAP2A, LBX1-AS1, CRABP1, HOXA3, MAB21L2, HOXB2, HOXD3	3486	0.0790203	13275.8	0.680922	0.0101924	482	1238	1766	0	0.506598	12	48.62
88	Cluster88	COVAR	16641	18.019	0.02933	5.7667	0.00089177	Deep-layer near-projecting	NEUR	VGLUT1	CCK CHGA CHGB NAMPT NUCB NXPH UBL UCN VGF proSAAS	0	L5/6 NP	Cerebral cortex: 92.2%, Basal forebrain: 4.8%, Amygdala: 1.9%	MTG:15.31%, Idg:12.98%, FI:7.95%, M1C:7.82%, A38:6.52%, TF:5.23%, Cla:4.46%, ITG:3.81%, Ig:3.75%, A40:2.97%, A19:2.91%, A1C:2.78%, STG:2.33%, A43:2.26%, TH-TL:1.94%, A5-A7:1.55%, A23:1.36%, BM:1.36%, S1C:1.29%, A24:1.23%, Pro:1.03%, A25:0.97%, A13:0.97%, CA1-CA3_R:0.84%, A35-A36:0.84%, A44-A45:0.78%, A46:0.71%, A29-A30:0.58%, Pir:0.58%, AON:0.39%, A14:0.32%, A32:0.32%, CEN:0.32%, LEC:0.32%, SEP:0…	IFNG-AS1, LINC02218, NPSR1-AS1, NPSR1, CD200R1L, AC244502.1, AC005909.2, IL26, CD36, CDCP1	1548	0.0225803	23881.7	0.71354	0.00379889	486	444	529	89	0.341731	43	15.31
159	Cluster159	COVAR	16641	18.347	0.028429	5.9202	0.00097301	Amygdala excitatory	NEUR	VGLUT1 VGLUT2	ADCYAP CBLN CCK CHGA CHGB NAMPT NUCB SCG UBL UCN VGF proSAAS	0	N/A	Amygdala: 80.8%, Cerebral cortex: 17.6%, Hippocampus: 1.3%	CMN:32.17%, BM:26.72%, CEN:17.32%, A35-A36:12.80%, Pir:4.66%, CoA:3.49%, BL:1.07%, CA1-CA3_U:0.98%, CA1_U:0.33%, ANC:0.23%, MEC:0.09%, BNST:0.05%, SI:0.05%, M1C:0.05%,	POSTN, AC018742.1, LINC02653, AL583785.1, DCSTAMP, PWWP3B, NPFFR2, AL139340.1, KCNG1, AC068633.1	2148	0.0577774	42267.2	0.788903	0.00687204	751	380	1016	1	0.472998	14	32.17
162	Cluster162	COVAR	16641	17.583	0.028388	5.6937	0.0010088	Amygdala excitatory	NEUR	VGLUT1 VGLUT2	CART CBLN CCK CHGA CHGB GRP NAMPT NUCB UBL proSAAS	0	N/A	Amygdala: 84.9%, Hippocampus: 8.9%, Cerebral cortex: 6.2%	BL:29.24%, CMN:27.01%, BM:25.53%, CA1-CA3_U:5.82%, Sub_head:2.97%, A35-A36:2.97%, Pir:2.73%, La:2.35%, CoA:0.50%, LEC:0.25%, MEC:0.25%, CEN:0.25%, CA1_U:0.12%,	AC018742.1, POSTN, MEPE, MCOLN3, P2RX2, LINC01885, LINC01606, AC009411.2, DCDC2C, SYTL1	807	0.0673186	33963.7	0.770085	0.0054015	122	164	521	0	0.645601	13	29.24
441	Cluster441	COVAR	16641	18.281	0.028823	5.9224	0.0010135	Midbrain-derived inhibitory	NEUR	GABA	CBLN CHGA CHGB IGF NAMPT NPPC NUCB PRL SCG UBL proSAAS	0	N/A	Thalamus: 89.9%, Midbrain: 8.8%, Pons: 0.7%	Pul:15.30%, MD:13.60%, ETH:12.96%, ANC:7.81%, MD-Re:7.74%, LP:7.42%, VLN:6.40%, MG:5.62%, CM-Pf:5.26%, LG:5.06%, SC:2.56%, PTR:2.42%, CM:1.33%, IC:1.09%, PAG-DR:1.01%, PAG:0.95%, VPL:0.79%, SN-RN:0.41%, VA:0.31%, SN:0.31%, LP-VPL:0.30%, PB:0.29%, BNST:0.20%, DTg:0.18%, PN:0.09%, HTHma:0.07%, PnEN:0.07%, RN:0.07%, PnRF:0.06%, PV:0.06%, HTHma-HTHtub:0.04%, STH:0.04%, Unknown:0.04%, MN:0.04%, CbDN:0…	DMBX1, OTX2-AS1, AC008163.1, AL161757.4, OTX2, TSPAN12, AL137100.3, LINC01210, CASR, MYO3B	22931	0.0253975	20891.9	0.696175	0.00880884	8118	7876	6937	0	0.354019	42	15.3
134	Cluster134	COVAR	16641	18.366	0.028644	5.9879	0.0010825	Upper-layer intratelencephalic	NEUR	VGLUT1 VGLUT2	ADCYAP CBLN CCK CHGA CHGB NAMPT NUCB SCG UBL UCN VGF proSAAS	0	L2/3 IT	Cerebral cortex: 99.3%, Hippocampus: 0.5%, Basal forebrain: 0.2%	M1C:13.04%, MTG:9.38%, A29-A30:8.19%, V2:7.65%, A1C:5.66%, A44-A45:5.47%, A23:4.78%, A43:4.46%, A5-A7:4.37%, Pro:4.20%, Ig:4.07%, A46:3.93%, A19:3.61%, A40:3.57%, A13:3.43%, S1C:2.73%, V1C:2.43%, STG:2.19%, TF:2.13%, ITG:1.47%, A32:0.68%, TH-TL:0.60%, Pir:0.48%, Sub_tail:0.45%, Cla:0.20%, A38:0.19%, A14:0.16%, Idg:0.12%, Unknown:0.10%, A25:0.09%, BM:0.06%, AON:0.06%, A24:0.02%, GPi:0.01%, ETH:0.0…	AL157769.1, LINC02444, VIPR2, LINC01721, COBLL1, CCDC168, CCDC68, LINC02296, SLC38A11, AC246817.1	12095	0.0355725	25787	0.699069	0.00570138	2982	3565	4049	1499	0.334766	36	13.04
396	Cluster396	COVAR	16641	15.949	0.028275	5.2296	0.0011474	Splatter	NEUR	VGLUT3	ADCYAP CBLN CHGA CHGB NAMPT NUCB NXPH PENK SCG SST TAC UBL VGF proSAAS	0	N/A	Pons: 66.2%, Midbrain: 31.2%, Hypothalamus: 1.2%	DTg:31.97%, PnEN:26.24%, PAG:17.41%, PnRF:7.84%, IC:7.46%, SN-RN:3.23%, PTR:1.68%, SN:0.93%, MG:0.68%, HTHma-HTHtub:0.68%, SC:0.37%, HTHso-HTHtub_ventromedial_only:0.19%, HTHma:0.19%, PB:0.12%, ANC:0.12%, SI:0.12%, PAG-DR:0.12%, ETH:0.12%, HTHtub:0.12%, BNST:0.06%, MoAN:0.06%, MoRF-MoEN:0.06%, SpC:0.06%, V1C:0.06%, CMN:0.06%,	LMX1B, FEV, TPH2, SLC17A8, RLN3, GATA3, LINC01956, SLC6A4, GATA2, VWA5B1	1608	0.099405	24730.1	0.698119	0.0104154	580	76	952	0	0.59204	25	31.97
370	Cluster370	COVAR	16641	19.871	0.027571	6.6242	0.0013534	Splatter	NEUR	VGLUT2	ADCYAP CCK CHGA CHGB NAMPT NUCB NXPH PENK SCG TAC UBL proSAAS	0	N/A	Midbrain: 98.8%, Pons: 0.5%, Thalamus: 0.5%	SC:76.09%, IC:11.29%, PTR:7.92%, PAG:1.79%, PAG-DR:1.68%, PB:0.30%, MG:0.28%, ETH:0.17%, DTg:0.08%, CMN:0.08%, PnRF:0.06%, PnEN:0.06%, Pul:0.03%, M1C:0.03%, CbDN:0.03%, MoAN:0.03%, MN:0.03%, AON:0.03%, SpC:0.03%,	EBF2, TFAP2B, EBF3, EBF1, LHX9, POU4F1, HSPD1P8, LEF1, TFAP2D, LGR5	3622	0.0376469	15025.9	0.625934	0.00328307	773	2238	610	1	0.617891	19	76.09
102	Cluster102	COVAR	16641	15.495	0.027316	5.168	0.0013599	Deep-layer corticothalamic and 6b	NEUR	VGLUT1	CBLN CCK CHGA CHGB EDN IGF NAMPT NUCB NXPH SCG UBL VGF proSAAS	0	L6b	Amygdala: 66.6%, Cerebral cortex: 28.9%, Hippocampus: 4.2%	La:17.97%, BL:17.03%, LEC:16.41%, CEN:15.52%, BM:9.17%, Pir:7.14%, CMN:6.88%, A35-A36:3.18%, Sub_head:2.55%, CA1-CA3_U:1.20%, MEC:1.04%, A38:0.42%, M1C:0.42%, CA1_U:0.31%, Cla:0.31%, CA2-CA3_U:0.16%, FI:0.10%, Unknown:0.10%, Idg:0.05%, MTG:0.05%,	AC092131.1, LINC01194, CCN2, VWA2, AC064875.1, SLC15A5, HCP5, SNHG31, AC023669.2, AP003100.2	1920	0.0347829	43869.9	0.780995	0.00359705	365	939	608	8	0.489063	19	17.97
147	Cluster147	COVAR	16641	21.685	0.027705	7.251	0.0013947	Deep-layer intratelencephalic	NEUR	VGLUT1	CBLN CCK CHGA CHGB NAMPT NUCB SCG UBL VGF proSAAS	0	N/A	Cerebral cortex: 65.1%, Amygdala: 19.4%, Basal forebrain: 11.8%	Cla:9.42%, Idg:7.44%, FI:6.78%, CEN:5.68%, BL:4.95%, Pir:4.87%, LEC:4.70%, A24:4.69%, A38:4.22%, M1C:4.03%, La:3.84%, TH-TL:3.75%, MTG:3.68%, AON:2.80%, A25:2.63%, TF:2.44%, CoA:2.42%, Ig:2.00%, BM:1.62%, A1C:1.45%, SEP:1.20%, A13:1.19%, Sub_tail:1.15%, HTHso:1.06%, A35-A36:1.00%, CMN:0.84%, MEC:0.78%, A43:0.75%, STG:0.62%, S1C:0.62%, ITG:0.61%, SI:0.61%, Pu:0.57%, A14:0.57%, A32:0.57%, CA2-CA3_U…	CCN4, TMEM233, AP000331.1, THEMIS, AC079163.2, RXFP2, VIT, AC011754.1, SH2D1B, PXDN	13265	0.040905	33193.1	0.751218	0.00419737	3948	4667	4291	359	0.351828	55	9.42
129	Cluster129	COVAR	16641	19.589	0.027804	6.7477	0.0018508	Upper-layer intratelencephalic	NEUR	VGLUT1 VGLUT2	ADCYAP CART CBLN CCK CHGA CHGB NAMPT NUCB SCG UBL UCN VGF proSAAS	0	L2/3 IT	Cerebral cortex: 99.1%, Hippocampus: 0.4%, Basal forebrain: 0.4%	MTG:14.37%, A44-A45:8.52%, A46:6.65%, A13:6.59%, A5-A7:5.59%, A40:5.15%, A23:4.93%, M1C:4.86%, A43:4.55%, A19:4.20%, Ig:3.94%, A1C:3.72%, STG:3.57%, ITG:2.86%, TF:2.38%, S1C:2.18%, A32:2.13%, Pro:1.95%, A14:1.73%, V2:1.62%, A25:1.45%, A29-A30:1.32%, TH-TL:1.04%, Pir:0.86%, AON:0.73%, A38:0.58%, Idg:0.54%, A24:0.46%, Sub_tail:0.41%, Cla:0.34%, FI:0.32%, V1C:0.11%, Unknown:0.10%, BM:0.05%, A35-A36:…	LINC02296, LINC00326, AC110014.1, AC016598.2, AJ009632.2, LINC01478, AC016598.1, AC008696.2, LINC00508, LINC00507	46343	0.0450857	33171.4	0.71809	0.00381866	12733	12617	19015	1978	0.41031	49	14.37
310	Cluster310	COVAR	16641	11.079	0.027358	3.891	0.0022068	Upper rhombic lip	NEUR	VGLUT1	AGT CBLN CHGB NUCB UBL proSAAS	CB-GRAN	N/A	Cerebellum: 52.4%, Pons: 26.2%, Medulla: 15.1%	CBV:34.78%, PnAN:19.72%, CbDN:13.14%, IO:8.13%, IC:4.99%, CBL:4.51%, MoAN:4.08%, PnEN:2.30%, PB:2.20%, MoRF-MoEN:1.69%, PnRF:1.26%, MoSR:1.18%, DTg:0.42%, PN:0.29%, M1C:0.25%, SpC:0.25%, PAG-DR:0.23%, MN:0.15%, PTR:0.10%, SC:0.07%, MG:0.04%, GPe:0.03%, LG:0.03%, PAG:0.02%, HTHma:0.02%, ETH:0.01%, SN-RN:0.01%, ANC:0.01%, CM-Pf:0.01%, TH-TL:0.01%, Pul:0.01%, SN:0.01%, CMN:0.01%, LEC:0.01%, CA1-CA3_…	CBLN3, AC092957.1, CRTAM, AC021698.1, LINC01036, AC073225.1, LINC01798, SLC22A31, AC044798.3, AC020659.1	33405	0.0596357	4860.39	0.669597	0.00878435	11073	12928	9319	85	0.387008	42	34.78
411	Cluster411	COVAR	16641	11.089	0.026884	3.9088	0.0022811	Splatter	NEUR	VGLUT2	AVP CBLN CCK CHGA CHGB GRP NAMPT NPY NUCB NXPH PDYN SCG UBL VGF proSAAS	0	N/A	Hypothalamus: 99.2%, Amygdala: 0.2%, Midbrain: 0.2%	HTHma-HTHtub:37.30%, PV:36.70%, MN:10.75%, HTHso-HTHtub_ventromedial_and_dorsomedial:6.01%, HTHtub:5.05%, HTHma:3.24%, SN:0.18%, BNST:0.12%, HTHpo:0.12%, CEN:0.06%, ANC:0.06%, MoSR:0.06%, ETH:0.06%, VA:0.06%, M1C:0.06%, PAG:0.06%, MoRF-MoEN:0.06%, CMN:0.06%,	PPP1R17, GABRE, ECEL1, LHX5-AS1, PRDM13, RERGL, RADX, KC877982.1, PIK3C2G, SLITRK6	1665	0.0263209	10490.6	0.608721	0.011185	888	684	92	1	0.533333	18	37.3
144	Cluster144	COVAR	16641	17.96	0.02632	6.3871	0.0024665	Deep-layer intratelencephalic	NEUR	VGLUT1	CBLN CCK CHGA CHGB NAMPT NUCB SCG UBL UCN VGF proSAAS	0	L5 IT	Cerebral cortex: 96.2%, Basal forebrain: 1.4%, Amygdala: 1.2%	MTG:13.05%, M1C:10.40%, A43:4.97%, A23:4.23%, Ig:4.11%, TH-TL:3.87%, A1C:3.54%, A13:3.29%, A25:3.24%, TF:3.16%, A44-A45:3.12%, A40:3.07%, S1C:2.92%, STG:2.77%, A46:2.76%, A38:2.69%, A19:2.61%, A5-A7:2.58%, ITG:2.36%, A29-A30:2.11%, Idg:2.06%, Pro:1.86%, A14:1.85%, A32:1.63%, A24:1.58%, FI:1.42%, V2:1.21%, A35-A36:1.17%, BM:1.13%, AON:0.92%, Cla:0.82%, Sub_tail:0.82%, Pir:0.61%, SEP:0.50%, LEC:0.4…	AC021134.1, AL033539.2, TRABD2A, AC079052.1, AL138927.1, LINC01680, AL158835.1, AC073091.1, AL445207.1, Z68323.1	27079	0.0311618	30471.2	0.713274	0.00584237	7697	8213	9885	1284	0.365043	51	13.05
384	Cluster384	COVAR	16641	17.586	0.025959	6.2544	0.0024673	Splatter	NEUR	VGLUT2	ADCYAP CBLN CCK CHGA CHGB NAMPT NTS NUCB NXPH SCG TAC UBL VGF proSAAS	0	N/A	Hypothalamus: 43.2%, Midbrain: 39.3%, Pons: 9.4%	SN:20.03%, SN-RN:17.32%, HTHma-HTHtub:17.03%, HTHma:14.65%, MN:9.42%, PB:7.61%, STH:6.81%, HTHtub:1.65%, PAG:1.06%, PnEN:0.94%, VLN:0.58%, IC:0.45%, DTg:0.42%, PnRF:0.42%, HTHso-HTHtub_ventromedial_and_dorsomedial:0.35%, MG:0.23%, PAG-DR:0.19%, PTR:0.16%, LG:0.13%, GPi:0.10%, SC:0.10%, MoSR:0.06%, PV:0.06%, ETH:0.06%, CM-Pf:0.03%, HTHpo:0.03%, MoRF-MoEN:0.03%, CM:0.03%, MoAN:0.03%,	NTS, LMX1A, PITX2, LMX1B, CDH23, PANCR, GIPR, FOXA1, LINC02520, AL161908.1	3100	0.09731	21753.7	0.675333	0.00483402	408	2090	602	0	0.674194	29	20.03
369	Cluster369	COVAR	16641	18.544	0.025637	6.644	0.0026307	Splatter	NEUR	VGLUT2	CBLN CCK CHGA CHGB NAMPT NTS NUCB NXPH SCG TAC UBL VGF proSAAS	0	N/A	Midbrain: 96.5%, Thalamus: 2.3%, Pons: 0.6%	PTR:42.22%, SC:39.56%, IC:6.25%, PAG-DR:6.18%, PAG:2.12%, ETH:1.18%, MG:0.40%, CM-Pf:0.27%, MoRF-MoEN:0.24%, Pul:0.20%, PB:0.17%, SN-RN:0.13%, ANC:0.13%, DTg:0.13%, PnEN:0.13%, PnRF:0.13%, CEN:0.10%, CMN:0.10%, M1C:0.07%, LG:0.07%, SN:0.03%, A35-A36:0.03%, MD:0.03%, Unknown:0.03%, MD-Re:0.03%, BNST:0.03%,	TFAP2B, FOXB1, LHX9, TFAP2D, SHOX2, NTS, EBF3, FAM9B, LEF1, AC074237.1	2975	0.0549544	20270.9	0.656873	0.00559566	961	1598	414	2	0.537143	25	42.22
419	Cluster419	COVAR	16641	18.516	0.02508	6.6696	0.0027537	Amygdala excitatory	NEUR	VGLUT1 VGLUT2	ADCYAP CART CCK CHGA CHGB NAMPT NUCB NXPH SCG UBL VGF proSAAS	0	N/A	Amygdala: 78.9%, Cerebral cortex: 14.0%, Thalamus: 5.1%	CMN:28.99%, BM:24.61%, CEN:18.39%, A35-A36:13.73%, ANC:4.84%, La:3.64%, BNST:2.40%, PV:1.29%, BL:0.92%, SI:0.32%, Pir:0.28%, VA:0.23%, HTHpo:0.18%, SEP:0.05%, VLN:0.05%, CA1-CA3_U:0.05%, SC:0.05%,	AC025244.1, AC096759.1, SCN5A, FAM9B, GABRQ, LINC01920, VWA5B1, CYP19A1, CARM1P1, LINC02498	2170	0.0566015	21157.9	0.764066	0.00867119	806	785	579	0	0.371429	17	28.99
371	Cluster371	COVAR	16641	13.014	0.025168	4.7331	0.002988	Splatter	NEUR	VGLUT2	ADCYAP CART CCK CHGA CHGB CRH NAMPT NTS NUCB NXPH SCG UBL VGF proSAAS	0	N/A	Midbrain: 99.7%, Cerebellum: 0.3%, Cerebral cortex: 0.0%	SC:93.47%, IC:6.03%, CbDN:0.25%, PAG-DR:0.25%,	CPA6, BNC2, NPSR1, EBF2, PGM5, OTOS, SHISAL2B, EBF1, LEF1, TAGLN2	398	0.0188855	14967.5	0.54438	0.00353216	42	281	75	0	0.70603	4	93.47
87	Cluster87	COVAR	16641	13.787	0.026099	5.0803	0.0033304	Deep-layer near-projecting	NEUR	VGLUT1 VGLUT2	CCK CHGA CHGB GRP NAMPT NUCB NXPH UBL UCN VGF proSAAS	0	L5/6 NP	Cerebral cortex: 83.9%, Basal forebrain: 12.2%, Hypothalamus: 2.8%	A24:25.77%, A25:17.62%, FI:11.47%, AON:7.98%, SEP:7.65%, SI:4.16%, A13:3.82%, A14:3.82%, M1C:3.66%, A32:2.83%, HTHso:2.58%, Idg:2.49%, A38:2.00%, Pir:1.50%, CoA:0.58%, A44-A45:0.42%, Cla:0.33%, BNST:0.25%, HTHpo:0.25%, Sub_tail:0.17%, Ig:0.17%, Pro:0.08%, A35-A36:0.08%, NAC:0.08%, A29-A30:0.08%, TH-TL:0.08%, CA1-CA3_U:0.08%,	IFNG-AS1, NPSR1-AS1, LINC02218, MROH2A, NPSR1, AC244502.1, SLC9C1, CDCP1, PIWIL1, ERG	1203	0.0244958	25492.2	0.72004	0.00394009	424	282	453	44	0.376559	27	25.77
328	Cluster328	COVAR	16641	14.015	0.024124	5.1896	0.0034653	Mammillary body	NEUR	HDC VGLUT2	ADCYAP CHGA CHGB NAMPT NUCB NXPH SCG TAC VGF proSAAS	0	N/A	Hypothalamus: 100.0%, Cerebral cortex: 0.0%, Amygdala: 0.0%	MN:40.37%, HTHma:29.45%, HTHtub:26.04%, HTHma-HTHtub:3.88%, HTHso-HTHtub_ventromedial_and_dorsomedial:0.26%,	LINC00410, PITX2, AL691420.1, SIM1, LHX1-DT, FOXB1, AC087664.2, TNFRSF11B, LHX1, FSHR	2346	0.0290819	33095.5	0.768018	0.0396739	613	782	951	0	0.405371	5	40.37
454	Cluster454	COVAR	16641	15.004	0.026006	5.591	0.0036457	Thalamic excitatory	0	VGLUT2	ADCYAP ADM CART CBLN CCK CHGA CHGB CRH GAL NAMPT NMU NUCB NXPH SCG UBL VGF proSAAS	0	N/A	Thalamus: 99.5%, Midbrain: 0.5%, Cerebral cortex: 0.0%	Pul:76.85%, LP:8.60%, ETH:7.50%, MD:1.45%, MD-Re:1.29%, VPL:1.15%, LG:0.95%, ANC:0.79%, SC:0.36%, MG:0.25%, CM-Pf:0.22%, VLN:0.21%, PTR:0.13%, LP-VPL:0.11%, CM:0.08%, SN-RN:0.02%, PAG-DR:0.02%, SN:0.01%, PAG:0.01%,	RGS16, ST8SIA6-AS1, AP000331.1, AL162718.1, ST8SIA6, LEF1, VANGL1, LINC00868, CYP27C1, MATN3	11893	0.0352124	28809.6	0.656266	0.015122	4916	3601	3376	0	0.413352	19	76.85
41	Cluster41	COVAR	16641	9.8165	0.024355	3.6995	0.0039878	Committed oligodendrocyte precursor	OLIGO	0	0	0	N/A	Amygdala: 24.7%, Hypothalamus: 23.3%, Basal forebrain: 20.2%	HTHso:18.09%, La:17.25%, GPe:16.11%, HTHtub:4.20%, Pir:3.89%, MEC:3.59%, CA1-CA3_C:2.60%, BL:2.60%, CA1_U:2.60%, SI:2.06%, CMN:1.68%, CoA:1.53%, CA4-DGC_C:1.07%, CA1-CA3_U:0.99%, CA3_R:0.99%, MoSR:0.84%, A24:0.69%, DG-CA4_R:0.69%, BNST:0.69%, CEN:0.69%, LEC:0.61%, Pu:0.61%, A19:0.61%, FI:0.53%, A38:0.53%, M1C:0.46%, A46:0.46%, A40:0.46%, SEP:0.46%, Sub_head:0.46%, CaB:0.46%, Sub_tail:0.38%, MTG:0…	OPALIN, LINC01608, CD22, CDH1, FA2H, LINC01099, LINC01792, MYRF, LINC00639, AC110285.1	1310	0.0272911	2983.64	0.685196	0.012289	273	124	910	3	0.694656	91	18.09
212	Cluster212	COVAR	16641	13.212	0.024588	5.0598	0.0045175	Medium spiny neuron	NEUR	GABA	CHGB NAMPT NUCB PENK SCG TAC UBL UCN VGF proSAAS	MSN-D2	N/A	Basal forebrain: 90.4%, Cerebral cortex: 3.6%, Amygdala: 3.6%	CaB:25.40%, Pu:22.30%, NAC:18.41%, GPe:13.56%, SEP:5.59%, AON:3.54%, BNST:3.52%, SI:3.23%, VA:2.23%, Cla:1.56%, Unknown:0.31%, GPi:0.07%, ANC:0.04%, CA4-DGC_C:0.04%, HTHso:0.04%, CMN:0.03%, FI:0.03%, HTHpo:0.03%, Pul:0.01%, STG:0.01%, DG-CA4_R:0.01%, PV:0.01%, VLN:0.01%,	PENK, AL139379.1, GPR6, DRD2, AL450332.1, ADORA2A, AC107208.1, GPR88, AC092979.1, LINC02137	6867	0.0302219	28319.3	0.724594	0.00465652	2053	2422	2392	0	0.352701	22	25.4
311	Cluster311	COVAR	16641	8.3357	0.024737	3.2077	0.0046841	Upper rhombic lip	NEUR	VGLUT1	AGT CBLN CHGB NUCB proSAAS	CB-GRAN	N/A	Cerebellum: 72.7%, Medulla: 10.3%, Pons: 8.2%	CBV:33.66%, CBL:22.95%, CbDN:16.14%, IC:7.38%, IO:5.72%, PnAN:3.68%, MoRF-MoEN:3.16%, PB:2.32%, MoAN:1.18%, PnEN:0.95%, PnRF:0.81%, SpC:0.80%, PN:0.32%, MoSR:0.21%, DTg:0.15%, GPe:0.13%, PAG-DR:0.12%, LG:0.05%, SC:0.04%, SN-RN:0.04%, MN:0.03%, PTR:0.03%, SN:0.02%, MG:0.01%, CEN:0.01%, HTHma:0.01%, TF:0.01%, Pul:0.01%, CMN:0.01%, PAG:0.01%, PV:0.01%, CA4-DGC_C:0.01%, MD:0.01%, ANC:0.00%, ETH:0.00%…	CBLN3, AC073225.1, AC092957.1, CRTAM, SLC22A31, CDH15, PRR35, LINC01798, FAT2, AC044798.3	97038	0.0356726	4259.22	0.665903	0.00772804	38422	35215	23400	1	0.395948	55	33.66
307	Cluster307	COVAR	16641	11.92	0.024102	4.599	0.0047793	Cerebellar inhibitory	NEUR	GABA	CHGB NAMPT NUCB NXPH UBL VGF proSAAS	CB-MolLayerInt2	N/A	Cerebellum: 70.3%, Medulla: 12.1%, Pons: 11.7%	CBV:58.87%, CBL:10.03%, PnEN:5.66%, MoAN:4.80%, IC:4.57%, MoSR:3.77%, IO:3.11%, PnAN:2.85%, CbDN:1.36%, PB:1.19%, DTg:0.99%, SpC:0.86%, PnRF:0.79%, MoRF-MoEN:0.36%, MN:0.20%, PN:0.17%, PAG-DR:0.07%, PTR:0.07%, HTHma:0.03%, MD:0.03%, SN:0.03%, Unknown:0.03%, SC:0.03%, GPe:0.03%, BNST:0.03%, V2:0.03%,	SCGN, TFAP2B, LINC00492, TFAP2A, TPTE2P4, CLCNKA, LIPG, LRRC38, LINC02552, LBX1-AS1	3020	0.0716502	11223.7	0.68343	0.0113181	1353	1178	489	0	0.448013	25	58.87
447	Cluster447	COVAR	16641	12.176	0.023934	4.729	0.0050207	Thalamic excitatory	0	VGLUT2	ADCYAP CHGA CHGB CRH NAMPT NUCB SCG UBL VGF proSAAS	0	N/A	Thalamus: 100.0%, Cerebral cortex: 0.0%, Amygdala: 0.0%	LG:98.63%, Pul:0.65%, VPL:0.24%, LP:0.21%, MG:0.17%, VLN:0.07%, CM-Pf:0.03%,	SHOX2, PVALB, CHRNA2, AL355612.1, DEFB1, AP001605.1, DCDC2C, PPP1R17, TGFBR2, LINC01695	2924	0.0500447	15670.8	0.628313	0.0329888	1424	508	992	0	0.487004	7	98.63
306	Cluster306	COVAR	16641	10.673	0.022846	4.1739	0.0052814	Cerebellar inhibitory	0	GABA	CHGB NAMPT NPPC NUCB UBL proSAAS	CB-MolLayerInt1	N/A	Cerebellum: 91.6%, Pons: 3.4%, Medulla: 3.3%	CBV:84.22%, CBL:7.21%, PnEN:1.53%, MoAN:1.29%, IC:1.21%, PnAN:1.09%, IO:0.96%, MoSR:0.91%, DTg:0.29%, SpC:0.24%, PB:0.24%, CbDN:0.20%, PnRF:0.20%, MoRF-MoEN:0.18%, PN:0.06%, MN:0.05%, SN-RN:0.03%, PAG-DR:0.02%, TH-TL:0.02%, SEP:0.02%, RN:0.02%, GPe:0.02%,	SCGN, TFAP2B, LIPG, LMCD1, LRRC38, BHLHE22, TFAP2A, LBX1-AS1, EN2, CHRNA3	6586	0.0329171	11581.4	0.685361	0.00935986	2336	3636	614	0	0.55208	22	84.22
386	Cluster386	COVAR	16641	12.228	0.022425	4.7903	0.0053518	Splatter	NEUR	VGLUT2	ADCYAP CBLN CHGA CHGB NAMPT NUCB NXPH SCG VGF proSAAS	0	N/A	Medulla: 98.2%, Pons: 1.2%, Midbrain: 0.6%	MoRF-MoEN:55.09%, MoSR:38.92%, MoAN:4.19%, PnAN:1.20%, PAG:0.60%,	TACR3, LINC01876, AC074099.1, HOXB3, HSPD1P8, POU4F1, PGR-AS1, PGR, LINC02742, HOXA3	167	0.081186	16491.4	0.774775	0.0109047	3	20	144	0	0.862275	5	55.09
90	Cluster90	COVAR	16641	13.839	0.024001	5.4372	0.0054643	Deep-layer near-projecting	NEUR	VGLUT1	CCK CHGA CHGB NAMPT NUCB NXPH UBL UCN VGF proSAAS	0	L5/6 NP	Cerebral cortex: 95.7%, Basal forebrain: 3.4%, Hypothalamus: 0.6%	M1C:21.62%, A25:12.97%, FI:10.48%, A44-A45:8.48%, A24:6.98%, S1C:6.26%, A13:5.82%, A46:4.99%, A43:4.77%, AON:3.22%, A14:2.77%, A32:2.72%, Idg:2.33%, SEP:1.83%, SI:0.94%, Pir:0.89%, Cla:0.61%, Ig:0.55%, HTHso:0.50%, CoA:0.39%, A40:0.28%, A5-A7:0.17%, A23:0.17%, A1C:0.11%, HTHma:0.06%, TF:0.06%, STG:0.06%,	IFNG-AS1, AC244502.1, NPSR1-AS1, CCDC80, CD200R1L, ERG, LINC02218, PDLIM1, BARX2, AC093912.1	1804	0.0154731	22328.1	0.713689	0.00325871	512	494	636	162	0.35255	27	21.62
393	Cluster393	COVAR	16641	17.328	0.023701	6.8081	0.0054675	Splatter	NEUR	GABA	CBLN CHGA CHGB IGF NAMPT NMU NUCB NXPH PNOC SCG SST UBL VGF proSAAS	0	N/A	Thalamus: 76.5%, Hypothalamus: 10.6%, Midbrain: 6.0%	ANC:35.48%, VLN:13.87%, LG:9.88%, PV:7.92%, BNST:5.05%, SN:3.56%, Pul:3.34%, VA:2.98%, VPL:2.36%, ETH:2.00%, MG:1.71%, LP:1.60%, SN-RN:1.34%, HTHso-HTHtub_ventromedial_only:1.31%, MD:1.02%, Unknown:1.02%, PTR:0.94%, MD-Re:0.80%, CM:0.65%, HTHtub:0.62%, CM-Pf:0.51%, GPi:0.29%, STH:0.29%, HTHma-HTHtub:0.25%, HTHma:0.25%, PN:0.18%, GPe:0.18%, HTHso-HTHtub_ventromedial_and_dorsomedial:0.15%, SEP:0.11…	AC006065.4, ISL1, LINC00943, LINC02058, SST, AC010478.1, SIX3, AC093298.2, COL8A1, INHBB	2754	0.0793615	26838.2	0.712511	0.00833096	473	1812	468	1	0.657952	34	35.48
329	Cluster329	COVAR	16641	15.621	0.023839	6.1643	0.0056431	Mammillary body	NEUR	HDC VGLUT2	ADCYAP CBLN CHGA CHGB IGF NAMPT NUCB NXPH SCG TAC UBL proSAAS	0	N/A	Hypothalamus: 99.7%, Midbrain: 0.3%, Thalamus: 0.1%	HTHma-HTHtub:33.36%, HTHtub:25.82%, MN:23.47%, HTHma:17.01%, SN-RN:0.20%, STH:0.07%, SN:0.07%,	SIM1, AL691420.1, FOXB1, PITX2, AC244258.1, LHX1-DT, ADGRL4, DAPL1, ANXA3, AC093912.1	1487	0.02692	28960.5	0.755961	0.0121338	211	753	523	0	0.506389	7	33.36
416	Cluster416	COVAR	16641	12.955	0.024028	5.1212	0.0057138	Splatter	NEUR	GABA	AVP CHGA CHGB GAL NAMPT NTS NUCB NXPH PENK PNOC SCG UBL VGF proSAAS	0	N/A	Hypothalamus: 65.4%, Thalamus: 17.9%, Amygdala: 8.1%	ANC:17.70%, HTHpo:16.03%, HTHso-HTHtub_ventromedial_only:15.25%, HTHma-HTHtub:10.50%, PV:9.90%, HTHtub:9.30%, BNST:7.98%, SN:5.77%, HTHso-HTHtub_ventromedial_and_dorsomedial:3.86%, SEP:2.60%, HTHma:0.36%, MN:0.24%, STH:0.24%, SI:0.12%, CMN:0.06%, CEN:0.03%, BL:0.03%, Cla:0.03%,	GAL, HMX3, ECEL1, ISL1, ARHGAP36, DLK1, HMX2, DIRAS3, AC010478.1, C14orf39	3344	0.0716304	20804.3	0.642132	0.0185085	1010	1311	1023	0	0.392045	17	19.11
42	Cluster42	COVAR	16641	9.3835	0.023377	3.7198	0.0058309	Committed oligodendrocyte precursor	OLIGO	0	0	0	N/A	Thalamus: 92.7%, Midbrain: 2.3%, Pons: 1.5%	VLN:69.83%, ANC:6.15%, LG:4.96%, CM-Pf:4.36%, Pul:2.31%, LP:2.22%, IC:0.94%, SC:0.60%, CM:0.60%, HTHtub:0.60%, MD-Re:0.60%, PnEN:0.60%, MoSR:0.51%, LP-VPL:0.51%, GPe:0.43%, VPL:0.43%, SN:0.34%, DTg:0.26%, PB:0.26%, PnRF:0.26%, HTHma-HTHtub:0.26%, MD:0.26%, STH:0.26%, IO:0.26%, PAG:0.17%, PAG-DR:0.17%, MEC:0.17%, VA:0.17%, A29-A30:0.09%, PN:0.09%, ETH:0.09%, SpC:0.09%, La:0.09%, CA3_R:0.09%, SN-RN…	CNDP1, LINC01608, GREM1, OPALIN, FA2H, AC110285.1, MYRF, CD22, LINC01792, LINC00906	1170	0.0291523	3293.62	0.704598	0.0156394	158	79	933	0	0.797436	46	69.83
364	Cluster364	COVAR	16641	13.801	0.023366	5.4727	0.005843	Splatter	NEUR	VGLUT2	ADCYAP CBLN CHGA CHGB NAMPT NUCB NXPH SCG TAC UBL VGF proSAAS	0	N/A	Midbrain: 99.6%, Thalamus: 0.2%, Medulla: 0.1%	IC:97.46%, SC:1.74%, MG:0.24%, PTR:0.15%, SN-RN:0.08%, PAG-DR:0.07%, PAG:0.07%, MoAN:0.07%, DTg:0.03%, MoRF-MoEN:0.03%, IO:0.01%, Unknown:0.01%, M1C:0.01%, PnRF:0.01%, PB:0.01%,	TFAP2D, LHX9, LINC01956, HNF4G, TMEM176B, LINC01568, AL138720.1, IRX2, WDR72, ZFHX4-AS1	7200	0.0770451	25341.8	0.692735	0.00500978	1883	3334	1982	1	0.463056	14	97.46
355	Cluster355	COVAR	16641	19.069	0.023248	7.5795	0.0059434	Splatter	NEUR	GABA	CBLN CCK CHGA CHGB NAMPT NPPC NPY NUCB NXPH PENK PNOC SCG TAC UBL VGF proSAAS	0	N/A	Midbrain: 87.7%, Pons: 9.3%, Thalamus: 2.4%	IC:35.78%, SC:26.84%, PTR:14.34%, PB:6.59%, PAG:4.53%, SN-RN:2.88%, PAG-DR:2.33%, DTg:1.62%, MG:1.60%, SN:0.92%, PnEN:0.57%, ETH:0.43%, PnRF:0.30%, HTHma:0.25%, Unknown:0.23%, Pul:0.21%, LG:0.14%, RN:0.11%, MN:0.05%, CM:0.05%, MoAN:0.05%, HTHma-HTHtub:0.02%, IO:0.02%, HTHtub:0.02%, PnAN:0.02%, VPL:0.02%, MoRF-MoEN:0.02%, PV:0.02%, M1C:0.02%,	PAX5, GATA3, LINC01956, LHX5-AS1, LINC01497, PAX7, LINC01210, GATA3-AS1, GATA2, LHX1	4371	0.0702464	22641.5	0.655787	0.00738076	1037	2028	1305	1	0.463967	28	35.78
110	Cluster110	COVAR	16641	13.172	0.023195	5.2375	0.0059573	Deep-layer corticothalamic and 6b	NEUR	VGLUT1	CBLN CCK CHGA CHGB NAMPT NPY NUCB SCG UBL proSAAS	0	L6 CT	Cerebral cortex: 84.7%, Basal forebrain: 6.3%, Amygdala: 5.0%	FI:9.60%, A24:9.21%, A38:7.12%, MTG:6.68%, Idg:5.89%, LEC:5.61%, M1C:4.75%, A25:4.43%, Cla:4.06%, TH-TL:3.53%, A13:2.97%, AON:2.80%, TF:2.79%, A46:2.15%, A14:1.84%, BM:1.73%, ITG:1.65%, SEP:1.54%, A1C:1.54%, Sub_tail:1.44%, Ig:1.43%, A44-A45:1.35%, A43:1.30%, CEN:1.25%, A32:1.17%, Pir:1.14%, CoA:1.05%, STG:1.00%, La:0.95%, CA2-CA3_U:0.82%, A19:0.80%, A5-A7:0.77%, CA1-CA3_R:0.76%, Pro:0.66%, S1C:0…	AC105021.1, TRIM22, SULF1, C5AR2, AC073968.2, LGR6, CAV1, AC079380.1, S100Z, ABCC9	8324	0.020879	29783.5	0.766942	0.00348222	2651	2807	2547	319	0.337218	52	9.6
246	Cluster246	COVAR	16641	12.514	0.023303	5.0183	0.0063282	MGE interneuron	NEUR	GABA	CBLN CCK CHGA CHGB CORT IGF NAMPT NMU NPPC NPY NUCB NXPH PENK PNOC SCG SST TAC UBL VGF proSAAS	INT-SST	N/A	Hippocampus: 72.3%, Cerebral cortex: 16.5%, Amygdala: 8.9%	CA4-DGC_C:21.52%, CA3_R:12.62%, CA1-CA3_C:9.48%, DG-CA4_R:8.52%, CA1-CA3_U:6.14%, MEC:6.00%, Pir:4.76%, CMN:4.05%, CA1-CA3_R:3.76%, DG-CA4_U:3.24%, LEC:3.14%, CA1_U:2.57%, CEN:1.90%, BL:1.33%, Sub_tail:1.29%, CA2-CA3_U:1.24%, Sub_head:1.05%, A35-A36:0.90%, CA1-2_R:0.90%, BM:0.90%, M1C:0.81%, SN:0.81%, CoA:0.38%, HTHtub:0.38%, La:0.33%, SEP:0.33%, TH-TL:0.29%, A24:0.19%, ANC:0.19%, SI:0.14%, LG:0.…	AC113347.4, PROM1, ELFN1, SST, LINC02192, TNFSF15, TAC1, LINC01687, DEPDC1, NGF	2100	0.0627779	29732.6	0.70721	0.00756587	727	505	851	17	0.405238	39	21.52
443	Cluster443	COVAR	16641	12.241	0.022609	4.9145	0.0063803	Midbrain-derived inhibitory	NEUR	GABA	CBLN CHGA CHGB IGF NAMPT NPPC NUCB NXPH SCG UBL VGF proSAAS	0	N/A	Thalamus: 98.3%, Midbrain: 1.6%, Pons: 0.1%	Pul:26.65%, MD:14.67%, LP:13.71%, VLN:10.93%, ANC:9.37%, MD-Re:5.68%, ETH:4.14%, CM-Pf:3.96%, LG:3.46%, MG:2.53%, CM:1.14%, LP-VPL:1.08%, VPL:0.80%, PTR:0.71%, SC:0.37%, VA:0.13%, PAG-DR:0.12%, PAG:0.12%, SN-RN:0.08%, SN:0.06%, RN:0.06%, PnEN:0.04%, IC:0.04%, BNST:0.03%, MN:0.02%, Unknown:0.01%, DTg:0.01%, PN:0.01%, PB:0.01%, SI:0.01%, PV:0.01%, PnRF:0.01%, CbDN:0.01%, HTHma-HTHtub:0.01%, HTHma:0…	CASR, LINC01210, OTX2-AS1, OTX2, AL133493.1, AL161757.4, AL137100.3, NPPC, DMBX1, SOX14	14414	0.0312776	24506.9	0.720443	0.00965038	5354	4977	4083	0	0.371444	34	26.65
387	Cluster387	COVAR	16641	12.4	0.023693	4.9853	0.0064402	Splatter	NEUR	VGLUT2	ADCYAP CBLN CCK CHGA CHGB NAMPT NMB NPB NUCB NXPH PENK SCG UBL proSAAS	0	N/A	Pons: 89.9%, Midbrain: 8.9%, Medulla: 0.7%	PB:67.90%, DTg:16.13%, PAG:7.93%, PnRF:2.94%, PnEN:1.50%, Unknown:1.00%, IC:0.44%, PnAN:0.39%, IO:0.33%, SN-RN:0.22%, MoAN:0.17%, CMN:0.17%, HTHma:0.17%, MoRF-MoEN:0.17%, PTR:0.11%, CM:0.11%, SN:0.11%, HTHma-HTHtub:0.06%, SC:0.06%, PN:0.06%, CEN:0.06%,	PAX5, EBF2, LINC01798, AC090993.1, F13A1, DLK1, AC004080.1, TMEM255A, GLP1R, EBF3	1804	0.0968867	21178.3	0.696351	0.00660387	304	314	1186	0	0.657428	20	68.9
154	Cluster154	COVAR	16641	13.025	0.023771	5.2416	0.0064857	Amygdala excitatory	NEUR	VGLUT1 VGLUT2	CBLN CCK CHGA CHGB NAMPT NUCB NXPH UBL UCN VGF proSAAS	0	N/A	Amygdala: 87.5%, Cerebral cortex: 6.8%, Hippocampus: 5.7%	BL:55.38%, La:20.49%, BM:8.17%, A35-A36:6.71%, CA1_U:3.44%, CMN:2.94%, CA1-CA3_U:2.25%, CEN:0.56%, M1C:0.04%, Sub_head:0.01%, Pir:0.01%,	DCSTAMP, AL445207.1, PTGER3, AC005909.2, LINC01821, SMIM36, AC099517.1, AC018742.1, AC022655.1, AC004704.1	7970	0.0391105	31810.7	0.798426	0.00363211	2914	1461	3592	3	0.45069	11	55.38
449	Cluster449	COVAR	16641	12.079	0.023382	4.8617	0.0064924	Thalamic excitatory	0	VGLUT2	ADCYAP ADM CART CBLN CHGA CHGB CRH NAMPT NMU NTS NUCB NXPH PTHLH SCG UBL VGF proSAAS	0	N/A	Thalamus: 98.7%, Amygdala: 1.0%, Midbrain: 0.3%	LP:53.94%, ANC:23.20%, Pul:7.46%, VLN:4.83%, LG:2.88%, VPL:2.20%, CM-Pf:1.61%, CM:1.24%, BNST:1.05%, MD:0.57%, MG:0.34%, MD-Re:0.20%, PTR:0.14%, ETH:0.11%, VA:0.08%, SN:0.06%, PAG-DR:0.06%, GPi:0.03%,	CASQ2, RGS16, AC105213.1, MATN3, FAM20A, SHOX2, TAFA4, NTS, IRAG1, VANGL1	3539	0.0387441	39482.3	0.648158	0.00979856	977	1538	1024	0	0.434586	18	53.94
198	Cluster198	COVAR	16641	10.367	0.023046	4.1891	0.0066749	Hippocampal CA4	NEUR	VGLUT1 VGLUT2	ADCYAP CART CBLN CCK CHGA CHGB IGF NAMPT NUCB PYY SCG UBL UCN VGF proSAAS	0	N/A	Hippocampus: 89.9%, Midbrain: 10.1%, Cerebral cortex: 0.0%	CA4-DGC_C:45.08%, DG-CA4_R:37.17%, SN:10.07%, DG-CA4_U:4.56%, CA2-CA3_U:1.68%, CA1-CA3_R:0.72%, CA1-CA3_C:0.48%, CA3_R:0.24%,	MORC1, IGF2BP2, KREMEN2, ARL6IP1P3, AC006487.1, AP001978.1, LINC02720, AC021594.2, ABCA13, AC019127.1	417	0.0963005	36892.6	0.73188	0.00957088	175	101	141	0	0.419664	9	45.08
203	Cluster203	COVAR	16641	13.678	0.022659	5.5565	0.0069226	Hippocampal dentate gyrus	NEUR	VGLUT1	CBLN CCK CHGB GRP NAMPT NUCB SCG UBL proSAAS	DG-GRAN	N/A	Hippocampus: 98.3%, Midbrain: 1.4%, Cerebral cortex: 0.2%	DG-CA4_U:42.84%, DG-CA4_R:27.56%, CA4-DGC_C:12.64%, CA1-CA3_U:8.65%, CA1-CA3_R:1.89%, CA2-CA3_U:1.55%, SN:1.42%, CA1-CA3_C:1.31%, CA3_R:0.97%, CA1-2_R:0.86%, M1C:0.17%, Sub_tail:0.06%, Pul:0.05%, MTG:0.01%, A1C:0.01%, LG:0.01%,	AC097528.1, LINC02248, AC097487.1, AC092110.1, AC079772.1, AC009878.2, COL6A3, AL445985.1, GRP, AL161629.1	8378	0.0299841	22338.4	0.750679	0.00315712	4364	2424	1576	14	0.520888	17	42.84
450	Cluster450	COVAR	16641	11.18	0.023632	4.5528	0.0070388	Thalamic excitatory	0	VGLUT2	ADCYAP ADM CART CBLN CCK CHGA CHGB CRH NAMPT NMU NTS NUCB NXPH PTHLH SCG UBL UCN VGF proSAAS	0	N/A	Thalamus: 99.9%, Basal forebrain: 0.0%, Hypothalamus: 0.0%	MD:45.76%, ANC:20.76%, ETH:14.46%, VLN:9.54%, Pul:5.17%, MD-Re:2.81%, CM-Pf:0.65%, LP:0.52%, CM:0.13%, LG:0.10%, GPi:0.03%, HTHma-HTHtub:0.03%, SN-RN:0.03%,	CASQ2, RGS16, AC016766.1, SHOX2, GDNF, TGFBR2, FAM20A, VANGL1, IRAG1, LINC00868	3092	0.0297215	53802.3	0.668801	0.0205527	1096	971	1025	0	0.354463	13	45.76
382	Cluster382	COVAR	16641	12.501	0.022204	5.1033	0.0071592	Splatter	NEUR	VGLUT2	ADCYAP CCK CHGA CHGB IGF NAMPT NUCB NXPH SCG SST UBL VGF proSAAS	0	N/A	Amygdala: 32.1%, Hypothalamus: 30.4%, Basal forebrain: 21.9%	BNST:19.64%, SI:14.17%, HTHpo:13.46%, PV:13.18%, ANC:11.08%, CMN:7.29%, CEN:5.19%, GPe:3.09%, SN:2.66%, HTHso-HTHtub_ventromedial_only:2.10%, Unknown:2.10%, GPi:1.40%, HTHtub:0.84%, HTHma-HTHtub:0.70%, SEP:0.56%, A35-A36:0.42%, Pir:0.42%, VA:0.42%, NAC:0.28%, Pu:0.28%, STH:0.14%, PTR:0.14%, MN:0.14%, VLN:0.14%, AON:0.14%,	FST, LINC00348, CALCR, RSPO3, KCNJ5, DMRTA2, LHX5-AS1, PGM5, LHX5, FAM9B	713	0.0911475	26904.3	0.723952	0.016928	120	292	301	0	0.42216	24	19.64
372	Cluster372	COVAR	16641	13.502	0.022056	5.5305	0.0073228	Thalamic excitatory	NEUR	VGLUT2	ADCYAP CALCB CART CBLN CCK CHGA CHGB CRH IGF NAMPT NMB NPB NUCB NXPH PTHLH SCG UBL VGF proSAAS	0	N/A	Midbrain: 53.2%, Thalamus: 44.2%, Cerebral cortex: 2.5%	PTR:40.76%, MG:22.56%, SN-RN:9.99%, CM-Pf:7.37%, LG:6.17%, CM:4.70%, M1C:2.51%, ETH:2.28%, SN:1.54%, PAG-DR:0.77%, Pul:0.27%, ANC:0.19%, LP-VPL:0.19%, VLN:0.19%, MD-Re:0.15%, MD:0.12%, IC:0.08%, Pir:0.04%, BNST:0.04%, PAG:0.04%, SC:0.04%,	PTH2, FAM9B, CALCA, CALCB, GBX2, AC019068.1, AC012535.1, LINC01568, LHX9, CALB2	2593	0.0851531	28054.9	0.661925	0.00600866	740	1324	464	65	0.510605	21	40.76
89	Cluster89	COVAR	16641	13.661	0.023051	5.6079	0.0074308	Deep-layer near-projecting	NEUR	VGLUT1 VGLUT2	CCK CHGA CHGB NAMPT NUCB NXPH UBL UCN VGF proSAAS	0	L5/6 NP	Cerebral cortex: 98.1%, Basal forebrain: 1.6%, Amygdala: 0.1%	M1C:40.14%, FI:7.97%, A44-A45:7.69%, S1C:7.69%, A46:5.98%, A43:5.55%, Idg:4.06%, A25:3.77%, A13:3.20%, A24:2.28%, A32:1.85%, A14:1.71%, A23:1.57%, Cla:1.35%, A5-A7:1.21%, AON:0.71%, Ig:0.71%, A40:0.43%, Pir:0.43%, A29-A30:0.36%, A38:0.21%, SEP:0.21%, HTHso:0.14%, CoA:0.14%, V2:0.14%, MTG:0.14%, A1C:0.14%, TH-TL:0.07%, A19:0.07%, Pro:0.07%,	AC244502.1, NPSR1-AS1, IFNG-AS1, LINC02218, CD200R1L, CCDC80, LINC02042, CD36, AL161782.1, AC074139.1	1405	0.019471	26813.4	0.718379	0.00270517	361	278	518	248	0.368683	30	40.14
208	Cluster208	COVAR	16641	12.994	0.022918	5.3543	0.0076219	Medium spiny neuron	NEUR	GABA	CHGB NAMPT NUCB PENK SCG TAC UBL UCN VGF proSAAS	MSN-D2	N/A	Basal forebrain: 89.6%, Amygdala: 5.6%, Cerebral cortex: 3.5%	CaB:31.15%, NAC:28.85%, GPe:12.16%, Pu:9.92%, BNST:5.58%, SEP:4.15%, AON:3.51%, SI:2.97%, VA:1.24%, Unknown:0.31%, Cla:0.05%, ANC:0.04%, GPi:0.02%, PTR:0.02%, VLN:0.01%, PV:0.01%, DG-CA4_R:0.01%, Pul:0.01%, CA4-DGC_C:0.01%, HTHpo:0.01%, HTHso:0.01%,	PENK, GPR6, ADORA2A, DRD2, LINC02137, AC004551.1, SMOC2, AC107208.1, LPL, EYA1	13170	0.0254344	28652.5	0.720978	0.00550647	4513	4765	3892	0	0.361807	20	31.15
388	Cluster388	COVAR	16641	11.024	0.021735	4.5509	0.0077156	Splatter	NEUR	VGLUT2	ADCYAP CBLN CCK CHGA CHGB NAMPT NMU NUCB NXPH SCG SST UBL VGF proSAAS	0	N/A	Pons: 90.9%, Hypothalamus: 4.1%, Amygdala: 3.6%	PnEN:81.73%, PnAN:4.57%, DTg:4.06%, PV:3.05%, CEN:1.52%, CMN:1.52%, HTHpo:1.02%, PAG:0.51%, BNST:0.51%, MoRF-MoEN:0.51%, PnRF:0.51%, ANC:0.51%,	LINC01798, SCTR, LHX5-AS1, VSX2, APELA, VWA5B1, HPGD, LINC01828, LINC01799, ADCYAP1	197	0.0347885	16118	0.630963	0.00596336	7	23	167	0	0.847716	12	81.73
276	Cluster276	COVAR	16641	13.698	0.021886	5.6559	0.007725	CGE interneuron	NEUR	GABA VGLUT3	CCK CHGA CHGB GRP IGF NAMPT NPY NUCB NXPH PNOC SCG SST UBL VGF VIP proSAAS	INT-VIP	N/A	Hippocampus: 73.7%, Amygdala: 13.0%, Cerebral cortex: 10.8%	CA3_R:12.60%, CA4-DGC_C:12.21%, CA1-CA3_U:11.15%, CA1-CA3_C:9.66%, CA1_U:9.57%, CMN:8.89%, CA1-CA3_R:4.86%, MEC:4.23%, DG-CA4_R:3.99%, Pir:3.32%, CA1-2_R:3.12%, Sub_tail:2.16%, DG-CA4_U:2.16%, CA2-CA3_U:1.83%, CEN:1.35%, BM:1.15%, A35-A36:1.01%, SEP:0.77%, BL:0.72%, LEC:0.67%, CoA:0.53%, M1C:0.53%, SN:0.48%, ANC:0.48%, Sub_head:0.34%, FI:0.29%, NAC:0.24%, BNST:0.19%, TH-TL:0.14%, LG:0.14%, La:0.1…	SHISAL2B, HTR3A, SLC17A8, LINC01997, GAS2L3, SCGN, AC112178.1, GPC3, PTGFR, ACADL	2080	0.0736067	29291.9	0.685451	0.00786052	626	489	955	10	0.459135	49	12.6
332	Cluster332	COVAR	16641	13.981	0.022616	5.7924	0.0079017	Mammillary body	NEUR	VGLUT2	ADCYAP CCK CHGA CHGB NAMPT NUCB NXPH SCG TAC UBL proSAAS	0	N/A	Hypothalamus: 99.9%, Thalamus: 0.1%, Cerebral cortex: 0.0%	MN:44.67%, HTHma:37.04%, HTHtub:9.61%, HTHma-HTHtub:8.58%, STH:0.09%,	SIM1, FOXB1, PITX2, LHX1-DT, FRMPD2, LHX1, ANXA3, AC012501.2, AC083837.1, AL691420.1	1061	0.031508	21466.5	0.730315	0.00584323	204	484	373	0	0.456173	5	44.67
375	Cluster375	COVAR	16641	11.847	0.021484	4.9563	0.0084253	Splatter	NEUR	VGLUT2 VGLUT3	ADCYAP CBLN CCK CHGA CHGB CRH NAMPT NUCB SCG UBL VGF proSAAS	0	N/A	Thalamus: 94.3%, Midbrain: 5.4%, Pons: 0.1%	ETH:77.19%, MD-Re:14.88%, PAG-DR:3.29%, SC:1.01%, CM:1.01%, PTR:1.01%, MD:0.87%, ANC:0.22%, CM-Pf:0.07%, DTg:0.07%, PAG:0.07%, IC:0.04%, M1C:0.04%, MoAN:0.04%, MoSR:0.04%, PB:0.04%, Pul:0.04%, LG:0.04%, BNST:0.04%,	GPR151, POU4F1, MMRN1, DLK1, LHX9, LRRC55, LINC01497, EBF1, LINC01876, ONECUT1	2762	0.047062	23135.3	0.656182	0.0174561	1240	990	531	1	0.44895	19	77.19
385	Cluster385	COVAR	16641	13.709	0.022927	5.7407	0.0084764	Splatter	NEUR	VGLUT2	ADCYAP CART CBLN CCK CHGA CHGB NAMPT NUCB NXPH PDYN SCG SST TAC UBL VGF proSAAS	0	N/A	Hypothalamus: 93.4%, Midbrain: 4.5%, Amygdala: 0.8%	HTHma-HTHtub:46.89%, HTHtub:19.56%, HTHma:9.94%, HTHso-HTHtub_ventromedial_and_dorsomedial:9.61%, MN:7.00%, SN:4.00%, BNST:0.61%, SN-RN:0.33%, Pir:0.33%, HTHpo:0.22%, STH:0.22%, PB:0.17%, CMN:0.17%, AON:0.17%, HTHso:0.11%, HTHso-HTHtub_ventromedial_only:0.11%, ANC:0.11%, PAG-DR:0.11%, DTg:0.06%, SI:0.06%, PTR:0.06%, MG:0.06%, CM-Pf:0.06%, Unknown:0.06%,	LMX1A, LMX1B, LINC01667, CARTPT, IRX3, CRNDE, AR, TMEM255A, GABRE, IRX6	1800	0.0683762	24261.7	0.741406	0.00691895	250	1109	441	0	0.616111	22	46.89
163	Cluster163	COVAR	16641	11.255	0.021127	4.7503	0.0089164	Hippocampal CA1-3	NEUR	VGLUT1 VGLUT2	ADCYAP CBLN CCK CHGB NAMPT NUCB PDYN SCG UBL VGF proSAAS	0	N/A	Amygdala: 93.5%, Hippocampus: 5.9%, Hypothalamus: 0.4%	CMN:92.28%, CA1-CA3_U:4.88%, BM:1.22%, HTHma-HTHtub:0.41%, CA1_U:0.41%, CA1-CA3_C:0.41%, Pir:0.20%, Sub_head:0.20%,	POSTN, DCN, GPC3, TACR3, LINC02163, AC068759.1, AC004862.1, LINC01606, IGFBP3, AC002480.2	492	0.0446951	36554.7	0.762327	0.00605194	92	7	393	0	0.79878	8	92.28
309	Cluster309	COVAR	16641	10.713	0.021743	4.5253	0.0089661	Upper rhombic lip	NEUR	VGLUT1 VGLUT2	ADCYAP CBLN CHGB GRP NAMPT NUCB NXPH PENK TRH UBL proSAAS	0	N/A	Pons: 89.0%, Cerebellum: 8.6%, Medulla: 1.6%	PnEN:37.80%, PnAN:28.15%, PB:12.33%, DTg:9.38%, CbDN:8.58%, MoSR:1.34%, PN:1.07%, SN:0.80%, PnRF:0.27%, MoAN:0.27%,	AC017037.5, AC108517.2, AC084740.1, LMX1A, ABCA13, AC092957.1, TMEM255B, CBLN1, CPLX4, AC080079.2	373	0.142194	7005.08	0.643623	0.00948872	148	82	143	0	0.396783	10	37.8
457	Cluster457	COVAR	16641	10.401	0.021483	4.3971	0.009011	Thalamic excitatory	NEUR	VGLUT2	ADCYAP CART CHGA CHGB CRH NAMPT NMU NTS NUCB NXPH PYY SCG UBL UCN VGF proSAAS	0	N/A	Thalamus: 98.3%, Amygdala: 1.4%, Cerebral cortex: 0.3%	ANC:93.92%, ETH:1.69%, BNST:1.35%, CM-Pf:1.01%, MD:0.68%, Pul:0.68%, M1C:0.34%, MD-Re:0.34%,	LINC01036, SPTLC3, AC105213.1, SHOX2, LINC00922, NTS, TGFBI, AC082650.2, AC068989.1, LHX9	296	0.0474889	55944.6	0.750655	0.0179664	5	19	271	1	0.915541	8	93.92
196	Cluster196	COVAR	16641	12.14	0.022124	5.1371	0.0090638	Hippocampal CA4	NEUR	VGLUT1	ADCYAP CART CBLN CCK CHGA CHGB IGF NAMPT NUCB PYY UBL VGF proSAAS	0	N/A	Hippocampus: 99.9%, Midbrain: 0.1%, Cerebral cortex: 0.0%	CA4-DGC_C:55.29%, DG-CA4_R:42.43%, DG-CA4_U:1.62%, CA3_R:0.44%, CA1-2_R:0.15%, SN:0.07%,	MORC1, ABCA13, LINC02196, GUCA1C, ITGA4, LATS2, TSPAN18, MYPN, AC021594.2, AC127526.2	1360	0.0188465	46797.8	0.767987	0.00688316	571	379	410	0	0.419853	7	55.29
137	Cluster137	COVAR	16641	13.61	0.022109	5.806	0.0095422	Deep-layer intratelencephalic	NEUR	VGLUT1 VGLUT2	CBLN CCK CHGA CHGB CRH NAMPT NUCB SCG UBL UCN VGF proSAAS	0	L5 IT	Cerebral cortex: 94.4%, Basal forebrain: 2.1%, Hippocampus: 1.9%	MTG:7.51%, A13:5.64%, A25:5.19%, M1C:4.61%, A24:4.25%, FI:3.91%, Ig:3.81%, A44-A45:3.55%, A43:3.40%, V1C:3.37%, Pro:3.33%, Idg:3.26%, TF:3.11%, A1C:2.99%, V2:2.96%, A40:2.88%, TH-TL:2.76%, STG:2.61%, A46:2.60%, A5-A7:2.53%, A23:2.50%, S1C:2.34%, A14:2.18%, A19:2.16%, AON:2.11%, A38:2.07%, ITG:1.98%, A32:1.54%, Sub_tail:1.45%, Cla:1.04%, A29-A30:0.99%, Pir:0.92%, SEP:0.78%, BM:0.61%, MEC:0.50%, LE…	LINC02196, AC099517.1, AC079380.1, AC073578.2, ADGRL4, PKD2L1, AC021134.1, AL450352.1, TRIM22, ARHGAP15	17737	0.0337489	24536.5	0.708154	0.00517925	5267	5364	6590	516	0.37154	50	7.51
358	Cluster358	COVAR	16641	15.681	0.021618	6.7059	0.0096913	Splatter	NEUR	GABA	CBLN CCK CHGA CHGB NAMPT NMU NPPC NUCB NXPH PENK PNOC SCG TAC UBL VGF proSAAS	0	N/A	Midbrain: 91.5%, Thalamus: 7.8%, Pons: 0.4%	SC:30.39%, PTR:25.95%, PAG:14.05%, PAG-DR:10.83%, IC:9.98%, ETH:6.71%, MG:0.44%, SN-RN:0.28%, PB:0.22%, LG:0.22%, Pul:0.22%, MD-Re:0.16%, ANC:0.09%, PnEN:0.06%, M1C:0.06%, PnRF:0.06%, HTHma-HTHtub:0.06%, MoSR:0.03%, HTHpo:0.03%, HTHtub:0.03%, DTg:0.03%, SN:0.03%, MoAN:0.03%,	TFAP2B, PAX3, GATA3, LINC01497, PAX7, AC005208.1, TFAP2A, LHX5-AS1, GATA3-AS1, AC025946.1	3175	0.0492105	18061	0.656955	0.00746322	1207	1476	490	2	0.464882	23	30.39
101	Cluster101	COVAR	16641	9.2257	0.021841	3.9669	0.010026	Deep-layer corticothalamic and 6b	NEUR	VGLUT1	ADCYAP CBLN CCK CHGA CHGB IGF NAMPT NUCB NXPH PTHLH SCG UBL VGF proSAAS	0	L6b	Cerebral cortex: 65.6%, Hippocampus: 29.5%, Amygdala: 4.8%	MEC:48.55%, Sub_head:17.29%, LEC:16.32%, CA1-CA3_U:10.53%, BM:2.02%, BL:1.82%, CA1_U:1.35%, CMN:0.84%, M1C:0.54%, Sub_tail:0.30%, La:0.17%, TH-TL:0.10%, Unknown:0.07%, MN:0.03%, A38:0.03%, CA2-CA3_U:0.03%,	AC092131.1, CCN2, AL596257.1, AC064875.1, KRT17, AC005482.1, SNHG31, AP003100.2, OLFML2B, AC022133.2	2972	0.021066	43522	0.765221	0.00260499	788	1012	1156	16	0.388964	15	48.55
118	Cluster118	COVAR	16641	10.141	0.020255	4.4004	0.010605	Miscellaneous	NEUR	VGLUT1	ADCYAP CBLN CCK CHGA CHGB NAMPT NUCB NXPH SCG UBL VGF proSAAS	L5-ET	N/A	Hippocampus: 60.6%, Cerebral cortex: 26.6%, Midbrain: 11.9%	Sub_tail:36.70%, TH-TL:23.85%, SC:11.93%, CA1-2_R:11.01%, CA1-CA3_U:7.34%, CA1_U:5.50%, Pro:1.83%, TF:0.92%, MG:0.92%,	CSN1S1, ERG, AC005482.1, ATP6V1C2, SLC5A7, LINC02433, LINC00607, ABCB11, POU3F1, EHF	109	0.088402	20807.9	0.699056	0.00395779	44	44	21	0	0.40367	9	36.7
107	Cluster107	COVAR	16641	10.634	0.02152	4.6179	0.010654	Deep-layer corticothalamic and 6b	NEUR	VGLUT1	CBLN CCK CHGA CHGB NAMPT NUCB NXPH SCG UBL UCN VGF proSAAS	0	N/A	Cerebral cortex: 100.0%, Amygdala: 0.0%, Hippocampus: 0.0%	V1C:68.84%, M1C:9.82%, Pro:9.22%, A1C:8.72%, V2:2.10%, Ig:0.70%, S1C:0.50%, A13:0.10%,	AC023503.1, LINC02699, ITGA11, VWA2, AL121904.2, SYT6, DPP4, CELSR1, AACSP1, AC016598.1	998	0.0354309	30375.8	0.68077	0.0077767	402	171	332	93	0.402806	8	68.84
115	Cluster115	COVAR	16641	9.3348	0.020717	4.1763	0.01271	Hippocampal CA1-3	NEUR	VGLUT1	ADCYAP CBLN CCK CHGA CHGB GNRH NAMPT NUCB PYY SCG UBL UCN VGF proSAAS	L5-ET	N/A	Cerebral cortex: 100.0%, Amygdala: 0.0%, Hippocampus: 0.0%	M1C:100.00%,	CSN1S1, XIST, C22orf34, AC110614.1, LINC02424, AL139379.1, LINC02008, MMP26, C14orf39, LINC01965	140	0.0275	44747.4	0.744755	0.00145055	0	0	0	140	1	1	100
181	Cluster181	COVAR	16641	10.893	0.020752	4.9143	0.013332	Hippocampal CA1-3	NEUR	VGLUT1	CART CBLN CHGA CHGB CORT NAMPT NUCB NXPH SCG UBL UCN VGF proSAAS	0	N/A	Hippocampus: 100.0%, Cerebral cortex: 0.0%, Amygdala: 0.0%	CA1-CA3_C:28.18%, CA1-CA3_R:25.64%, CA1-CA3_U:15.55%, CA2-CA3_U:14.91%, DG-CA4_U:9.51%, CA1_U:3.31%, CA4-DGC_C:2.45%, CA1-2_R:0.22%, CA3_R:0.17%, DG-CA4_R:0.05%, Sub_tail:0.03%,	FNDC1, AL356417.2, AP001636.3, CTXND1, FIBCD1, AC117386.2, AC004160.1, AC084114.1, RUFY4, CABP7	6501	0.0343674	45729	0.722334	0.00143874	2980	1832	1689	0	0.458391	11	28.18
301	Cluster301	COVAR	16641	7.8996	0.019436	3.5909	0.013915	Cerebellar inhibitory	NEUR	GLY	ADCYAP CBLN CHGA CHGB NAMPT NUCB NXPH PENK SCG UBL proSAAS	CB-MolLayerInt1	N/A	Pons: 92.6%, Medulla: 6.6%, Cerebral cortex: 0.7%	PnEN:37.50%, PnAN:26.47%, DTg:16.91%, PB:9.56%, MoAN:4.41%, PnRF:2.21%, MoRF-MoEN:2.21%, M1C:0.74%,	SLC6A5, TFAP2B, AC104574.2, PAX2, TFAP2A, BHLHE22, AC090796.1, XDH, AC018618.1, LBX1-AS1	136	0.106262	12568.5	0.65907	0.0325674	53	28	54	1	0.397059	8	37.5
112	Cluster112	COVAR	16641	13.891	0.021005	6.3158	0.01393	Deep-layer corticothalamic and 6b	NEUR	VGLUT1	CBLN CCK CHGA CHGB NAMPT NUCB UBL proSAAS	0	N/A	Cerebral cortex: 65.2%, Hippocampus: 33.8%, Amygdala: 0.6%	MEC:56.96%, CA1-CA3_U:9.71%, Sub_head:9.06%, Sub_tail:8.54%, LEC:5.78%, CA1-2_R:3.30%, CA1_U:2.98%, TH-TL:1.03%, M1C:0.58%, Pro:0.47%, SC:0.44%, TF:0.33%, BL:0.27%, CMN:0.17%, BM:0.11%, CA2-CA3_U:0.08%, CA1-CA3_C:0.05%, CA1-CA3_R:0.02%, Pir:0.02%, Unknown:0.02%, DG-CA4_R:0.02%, SN:0.02%, GPe:0.02%, A29-A30:0.02%, CA4-DGC_C:0.02%,	AC092131.1, LINC01720, AC004917.1, RXFP2, CCN4, AL137191.1, CPZ, AC073968.2, AL596257.1, ADAMTSL1	6334	0.0191112	34241.5	0.75692	0.00249072	2355	1522	2420	37	0.382065	24	56.96
117	Cluster117	COVAR	16641	9.9528	0.020174	4.5337	0.014081	Miscellaneous	NEUR	VGLUT1	ADCYAP CBLN CCK CHGA CHGB NAMPT NUCB SCG UBL UCN VGF proSAAS	L5-ET VonEcon	N/A	Cerebral cortex: 82.3%, Basal forebrain: 7.9%, Hypothalamus: 7.7%	A24:23.58%, FI:16.35%, AON:14.01%, A25:13.94%, HTHso:7.23%, SEP:4.60%, A13:3.80%, A32:3.43%, SI:3.24%, A14:3.20%, Idg:1.32%, A44-A45:1.02%, CoA:1.02%, BNST:0.90%, Pir:0.68%, HTHpo:0.49%, A46:0.41%, A38:0.23%, M1C:0.15%, CEN:0.11%, MTG:0.08%, Unknown:0.04%, Ig:0.04%, A43:0.04%, Pro:0.04%, NAC:0.04%, Cla:0.04%,	ABCB11, AC016074.2, ATP6V1C2, MIR548XHG, GABRQ, LINC00607, AP003062.2, LINC02717, FEZF2, AC068787.2	2655	0.0625891	49616.2	0.742685	0.0055753	948	526	1181	0	0.444821	26	23.58
420	Cluster420	COVAR	16641	11.912	0.019108	5.4372	0.014242	Splatter	NEUR	VGLUT2	ADCYAP AVP CART CBLN CCK CHGA CHGB NAMPT NUCB NXPH SCG TAC TRH UBL VGF proSAAS	0	N/A	Thalamus: 46.3%, Hypothalamus: 26.8%, Amygdala: 24.7%	ANC:45.12%, BNST:19.31%, PV:17.03%, HTHpo:7.81%, CEN:3.15%, CMN:2.17%, HTHso-HTHtub_ventromedial_only:1.74%, VA:1.08%, SI:0.87%, SEP:0.22%, PnAN:0.11%, PTR:0.11%, HTHma-HTHtub:0.11%, BM:0.11%, HTHso-HTHtub_ventromedial_and_dorsomedial:0.11%, SN-RN:0.11%, CM-Pf:0.11%, SN:0.11%, Unknown:0.11%, Pu:0.11%, MoSR:0.11%, PnRF:0.11%, CA1-CA3_U:0.11%, PB:0.11%,	OTP, SIM1, ARHGAP36, GABRQ, IGSF1, FEZF1, FEZF1-AS1, AC012078.2, CALCR, AL591463.1	922	0.0796048	22421.5	0.701745	0.0105908	153	474	295	0	0.5141	23	45.12
305	Cluster305	COVAR	16641	7.2915	0.018453	3.3332	0.01436	Cerebellar inhibitory	NEUR	GABA	CHGB NAMPT NPPC NUCB NXPH UBL proSAAS	CB-MolLayerInt1 CB-MolLayerInt2	N/A	Cerebellum: 88.0%, Pons: 4.7%, Midbrain: 3.7%	CBV:79.06%, CBL:7.85%, IC:3.66%, PnEN:2.62%, MoSR:2.09%, CbDN:1.05%, PnAN:1.05%, DTg:0.52%, IO:0.52%, SpC:0.52%, SI:0.52%, PnRF:0.52%,	SCGN, TFAP2B, LIPG, LRRC38, LBX1-AS1, BHLHE22, LINC02058, LHX1, LMCD1, EN2	191	0.0638859	10286.4	0.691282	0.00582294	62	103	26	0	0.539267	12	79.06
153	Cluster153	COVAR	16641	10.657	0.0196	4.8891	0.014649	Amygdala excitatory	NEUR	VGLUT1 VGLUT2	CBLN CCK CHGB NAMPT NUCB UBL VGF proSAAS	0	N/A	Amygdala: 93.4%, Hippocampus: 5.3%, Cerebral cortex: 1.3%	BL:77.73%, La:9.74%, CA1-CA3_U:5.25%, CEN:3.41%, BM:2.47%, A35-A36:1.17%, Pir:0.13%, CMN:0.09%,	LINC02770, DCSTAMP, AC005909.2, AC068112.1, LINC01903, AL445207.1, AC022655.1, TG, PPP1R1C, LINC02073	2227	0.032059	26747.8	0.771839	0.00377964	635	455	1137	0	0.510552	8	77.73
188	Cluster188	COVAR	16641	12.039	0.019495	5.5695	0.015335	Hippocampal CA1-3	NEUR	VGLUT1	CBLN CCK NTS NUCB NXPH SCG proSAAS	0	N/A	Hippocampus: 98.4%, Cerebral cortex: 1.2%, Amygdala: 0.3%	CA1-CA3_U:31.41%, Sub_tail:31.14%, CA1_U:29.56%, CA1-CA3_C:1.92%, CA1-CA3_R:1.58%, M1C:0.75%, DG-CA4_U:0.75%, CA2-CA3_U:0.75%, CA4-DGC_C:0.55%, DG-CA4_R:0.27%, CA3_R:0.27%, CA1-2_R:0.21%, CMN:0.21%, BNST:0.07%, TH-TL:0.07%, A14:0.07%, A29-A30:0.07%, A25:0.07%, MEC:0.07%, A46:0.07%, BL:0.07%, MG:0.07%,	NTS, AC023781.1, CTXND1, AC004160.1, LINC02153, AC010230.1, FNDC1, ABCA13, COL24A1, AC092661.1	1458	0.0237803	8062.78	0.710718	0.00454396	697	294	456	11	0.478052	22	31.41
363	Cluster363	COVAR	16641	9.1064	0.01881	4.261	0.016302	Splatter	NEUR	VGLUT2	CHGA CHGB CRH NAMPT NUCB NXPH PENK PNOC SCG SST UBL proSAAS	0	N/A	Thalamus: 64.4%, Basal forebrain: 20.9%, Hypothalamus: 7.4%	ANC:64.24%, SEP:20.78%, BNST:6.68%, PV:5.53%, HTHso-HTHtub_ventromedial_only:0.94%, HTHpo:0.74%, CMN:0.20%, HTHtub:0.20%, VA:0.13%, Pir:0.13%, Unknown:0.07%, AON:0.07%, MTG:0.07%, Pul:0.07%, SN:0.07%, PTR:0.07%,	EBF2, EBF3, AC009081.2, EOMES, CNGA3, AC092675.1, AC079160.1, GLP1R, ST8SIA6, CPA6	1482	0.036728	14501.1	0.690807	0.00880132	548	674	260	0	0.454791	16	64.24
442	Cluster442	COVAR	16641	11.848	0.020051	5.5775	0.016837	Midbrain-derived inhibitory	NEUR	GABA	CBLN CHGA CHGB IGF NAMPT NPPC NUCB NXPH PRL SCG UBL proSAAS	0	N/A	Thalamus: 99.1%, Midbrain: 0.8%, Pons: 0.1%	Pul:22.34%, MD:18.25%, LP:13.82%, MD-Re:11.18%, VLN:7.95%, ETH:5.63%, ANC:5.45%, CM-Pf:4.98%, MG:4.00%, LG:1.67%, VPL:1.37%, CM:1.17%, LP-VPL:1.14%, PTR:0.40%, SC:0.18%, VA:0.14%, PAG-DR:0.06%, PN:0.06%, RN:0.04%, IC:0.04%, SN-RN:0.03%, SN:0.03%, PnEN:0.03%, DTg:0.01%, CbDN:0.01%, PAG:0.01%, PnAN:0.01%,	AL137100.3, CASR, AL161757.4, OTX2-AS1, OTX2, DMBX1, TSPAN12, LINC01210, NPSR1, VASH2	7951	0.0373956	23846.1	0.70643	0.00927	2711	2974	2266	0	0.374041	27	22.34
300	Cluster300	COVAR	16641	8.0411	0.018744	3.7894	0.016929	Cerebellar inhibitory	NEUR	GABA	CHGA CHGB NAMPT NUCB NXPH PTHLH SCG UBL VGF proSAAS	CB-PurkLayerInt	N/A	Cerebellum: 61.4%, Pons: 32.9%, Midbrain: 3.2%	CbDN:58.88%, PnEN:12.40%, PnRF:8.12%, PB:4.44%, PN:4.02%, DTg:2.60%, CBV:2.01%, SC:1.76%, PnAN:1.34%, IC:1.09%, MoAN:1.09%, MoSR:0.50%, CBL:0.50%, MoRF-MoEN:0.25%, IO:0.25%, LG:0.25%, PAG-DR:0.17%, SN:0.08%, ETH:0.08%, PTR:0.08%, MN:0.08%,	PAX2, SLC4A11, TFAP2B, NDNF, TFAP2A, IL15, SRD5A2, BHLHE22, ANGPT1, SLC22A3	1194	0.081631	14621.9	0.677045	0.0148617	226	205	763	0	0.639028	21	58.88
210	Cluster210	COVAR	16641	9.4751	0.019671	4.5198	0.018034	Medium spiny neuron	NEUR	GABA	CHGB NAMPT NUCB PENK SCG TAC UBL UCN VGF proSAAS	MSN-D1	N/A	Basal forebrain: 97.9%, Thalamus: 1.9%, Hippocampus: 0.2%	Pu:80.06%, CaB:12.66%, GPe:4.41%, VA:1.90%, Cla:0.64%, CA4-DGC_C:0.18%, Unknown:0.07%, GPi:0.03%, SEP:0.01%, PAG-DR:0.01%, MTG:0.01%, SI:0.01%, La:0.01%,	LINC02137, AL445584.2, AL450332.1, DDIT4L, PTPN7, LPL, AC092979.1, MME, PLEK, SLC25A24P1	10299	0.0316422	29569.9	0.731589	0.00443778	2998	3308	3993	0	0.387708	12	80.06
105	Cluster105	COVAR	16641	9.9024	0.019372	4.8038	0.019644	Deep-layer corticothalamic and 6b	NEUR	VGLUT1	ADCYAP CBLN CCK CHGA CHGB EDN IGF NAMPT NUCB NXPH SCG UBL UCN VGF proSAAS	0	L6b	Cerebral cortex: 80.5%, Basal forebrain: 8.4%, Hippocampus: 7.2%	A25:11.52%, A24:11.03%, FI:10.17%, Idg:7.82%, TH-TL:6.91%, A38:5.81%, Sub_tail:4.80%, M1C:4.19%, Cla:3.63%, Ig:3.47%, TF:3.30%, SEP:3.09%, AON:3.02%, MTG:2.90%, A14:2.62%, SI:1.64%, Pro:1.57%, A32:1.50%, BM:1.45%, CA1-CA3_R:1.26%, A13:1.12%, CA2-CA3_U:0.89%, CEN:0.84%, LEC:0.80%, La:0.70%, HTHso:0.68%, Pir:0.47%, A35-A36:0.47%, A1C:0.42%, Unknown:0.35%, MEC:0.19%, ITG:0.16%, A43:0.16%, A44-A45:0.…	AL138927.1, KRT17, CCN2, AC023503.1, MDFIC, AC104689.2, SNHG31, OLFML2B, AL358335.2, LINC01680	4269	0.0361892	38693.1	0.743643	0.00401053	1115	1659	1317	178	0.388616	44	11.52
359	Cluster359	COVAR	16641	10.234	0.016904	4.9938	0.020224	Splatter	NEUR	GABA	CCK CHGA CHGB NAMPT NPPC NUCB NXPH SCG SST UBL VGF proSAAS	0	N/A	Midbrain: 99.1%, Thalamus: 0.4%, Pons: 0.3%	SC:70.06%, IC:14.28%, PTR:8.51%, PAG:3.44%, PAG-DR:2.76%, ETH:0.26%, PnEN:0.14%, PB:0.12%, DTg:0.08%, MG:0.05%, Pul:0.05%, LG:0.05%, M1C:0.05%, SN-RN:0.05%, CM-Pf:0.02%, PV:0.02%, HTHso:0.02%, BNST:0.02%, A43:0.02%, CMN:0.02%, MoSR:0.02%, SEP:0.02%, MoAN:0.02%,	TFAP2B, PAX7, GATA3, TFAP2A, ADAMTS20, LHX5-AS1, EMX2, LINC01210, GATA3-AS1, AC025946.1	6660	0.0391414	12878.9	0.633799	0.00489726	1738	3957	962	3	0.594144	23	70.06
195	Cluster195	COVAR	16641	9.4592	0.019013	4.634	0.020621	Hippocampal CA4	NEUR	VGLUT1	CART CBLN CCK CHGA CHGB IGF NAMPT NUCB UBL VGF proSAAS	0	N/A	Hippocampus: 99.4%, Thalamus: 0.5%, Cerebral cortex: 0.1%	CA4-DGC_C:87.17%, CA3_R:4.82%, CA1-CA3_C:4.68%, DG-CA4_R:2.32%, Pul:0.51%, CA1-CA3_R:0.14%, CA1-2_R:0.14%, A29-A30:0.09%, DG-CA4_U:0.09%, CA2-CA3_U:0.05%,	SCGN, MORC1, ITGA4, AC127526.2, ABCA13, AC127526.1, LINC02237, AL450311.1, AC021594.2, CASC6	2159	0.0165502	24040.3	0.689688	0.0042893	1238	653	268	0	0.573414	11	87.17
200	Cluster200	COVAR	16641	8.8343	0.018031	4.3561	0.021289	Hippocampal dentate gyrus	NEUR	VGLUT1	CBLN CHGB GRP NAMPT NUCB PDYN proSAAS	DG-GRAN	N/A	Hippocampus: 99.4%, Thalamus: 0.5%, Midbrain: 0.1%	CA4-DGC_C:59.11%, DG-CA4_R:20.86%, DG-CA4_U:11.30%, Sub_tail:4.13%, CA1-CA3_R:1.13%, CA1-CA3_C:0.99%, CA3_R:0.93%, Pul:0.45%, CA2-CA3_U:0.44%, CA1-CA3_U:0.35%, CA1-2_R:0.19%, SN:0.09%, M1C:0.02%, LG:0.02%, MG:0.00%,	LINC01697, AC097487.1, AJ006995.1, CHRNA1, TARID, AC097528.1, AC079793.1, NTF3, MCOLN3, COL6A3	23293	0.0330161	17663.1	0.759618	0.00363963	8807	6908	7574	4	0.378096	16	59.11
180	Cluster180	COVAR	16641	8.2913	0.018697	4.1253	0.022234	Hippocampal CA1-3	NEUR	VGLUT1	CART CBLN CHGA CHGB CORT NAMPT NUCB NXPH SCG UBL UCN VGF proSAAS	0	N/A	Hippocampus: 99.6%, Cerebral cortex: 0.4%, Amygdala: 0.0%	CA1-CA3_C:78.99%, CA4-DGC_C:17.23%, CA1-CA3_R:2.01%, DG-CA4_U:0.56%, CA1-CA3_U:0.53%, A29-A30:0.36%, Sub_tail:0.12%, CA1_U:0.09%, CA2-CA3_U:0.04%, CA3_R:0.04%, CA1-2_R:0.02%, DG-CA4_R:0.01%,	AP001636.3, FNDC1, RUFY4, FIBCD1, CTXND1, BHLHE22, AC004160.1, GLYATL1, PTTG1, CABP7	14007	0.0366223	39961.4	0.669274	0.00295637	4602	2567	6838	0	0.488184	12	78.99
415	Cluster415	COVAR	16641	11.1	0.018579	5.635	0.024444	Splatter	NEUR	GABA VGLUT2	AVP CHGA CHGB NAMPT NUCB NXPH SCG UBL VGF proSAAS	0	N/A	Hypothalamus: 78.7%, Midbrain: 7.6%, Thalamus: 3.7%	PV:30.82%, HTHso-HTHtub_ventromedial_only:14.26%, HTHso-HTHtub_ventromedial_and_dorsomedial:12.38%, HTHtub:7.51%, HTHma-HTHtub:7.38%, HTHpo:4.18%, PAG-DR:2.22%, BNST:1.98%, ANC:1.89%, PAG:1.67%, SN:1.29%, MN:1.12%, PTR:1.05%, HTHma:1.01%, PnEN:1.00%, MoRF-MoEN:0.97%, MoSR:0.93%, DTg:0.88%, SEP:0.81%, ETH:0.72%, PB:0.65%, SC:0.64%, CM-Pf:0.45%, SN-RN:0.41%, IC:0.34%, CMN:0.33%, SI:0.31%, PnRF:0.31…	AVP, ECEL1, ARHGAP36, C14orf39, HMX3, ISL1, SIX6, DIRAS3, PMCH, ZCCHC12	25816	0.0489064	10315.1	0.585769	0.0320024	12227	8712	4848	29	0.473621	84	30.82
408	Cluster408	COVAR	16641	5.8222	0.017372	2.9646	0.02478	Amygdala excitatory	NEUR	VGLUT1 VGLUT2	ADCYAP CART CBLN CCK CHGA CHGB IGF NAMPT NUCB NXPH SCG VGF proSAAS	0	N/A	Cerebral cortex: 82.2%, Amygdala: 13.3%, Hypothalamus: 4.4%	AON:77.78%, CoA:8.89%, CEN:4.44%, Pir:4.44%, HTHso:4.44%,	EOMES, RXFP2, CDHR1, CARTPT, LINC01866, LINC01965, SHISA3, LGR6, AKAIN1, LINC01621	45	0.048	10216.5	0.670957	0.0152947	39	0	6	0	0.866667	5	77.78
377	Cluster377	COVAR	16641	10.814	0.018023	5.5242	0.025154	Splatter	NEUR	VGLUT2	ADCYAP AVP CBLN CHGA CHGB NAMPT NUCB NXPH SCG TRH UBL VGF proSAAS	0	N/A	Hypothalamus: 33.0%, Amygdala: 32.4%, Thalamus: 31.4%	BNST:32.08%, ANC:30.60%, HTHpo:14.31%, PV:12.17%, HTHso-HTHtub_ventromedial_only:6.06%, SEP:1.43%, SI:0.81%, HTHtub:0.25%, SN:0.20%, HTHma:0.15%, LG:0.15%, MD:0.15%, PnEN:0.15%, CEN:0.15%, SC:0.15%, BM:0.10%, Unknown:0.10%, VA:0.10%, CM-Pf:0.10%, MD-Re:0.10%, CMN:0.10%, ETH:0.10%, PTR:0.10%, PN:0.05%, HTHma-HTHtub:0.05%, HTHso-HTHtub_ventromedial_and_dorsomedial:0.05%, AON:0.05%, STH:0.05%, PAG:0…	MIR217HG, AGTR1, ARHGAP36, DLK1, ONECUT3, LHX5-AS1, C14orf39, TFPI, CALCR, ONECUT1	1964	0.0704964	22269.9	0.679625	0.0191376	894	530	540	0	0.455193	29	32.08
324	Cluster324	COVAR	16641	9.5162	0.018397	4.9028	0.026142	Mammillary body	NEUR	VGLUT2	ADCYAP CBLN CHGA CHGB NAMPT NUCB NXPH SCG TAC TRH UBL VGF proSAAS	0	N/A	Hypothalamus: 100.0%, Cerebral cortex: 0.0%, Amygdala: 0.0%	MN:52.26%, HTHma-HTHtub:34.19%, HTHma:13.55%,	LINC00410, AC244258.1, PITX2, FOXB1, TNFRSF11B, AL691420.1, LHX1-DT, LHX1, DRD3, MYO5B	3071	0.0335135	40205.2	0.693367	0.00728864	345	1466	1260	0	0.477369	3	52.26
104	Cluster104	COVAR	16641	8.1636	0.017815	4.2333	0.026913	Deep-layer corticothalamic and 6b	NEUR	VGLUT1	CCK CHGA CHGB NAMPT NUCB NXPH PDYN SCG UBL VGF proSAAS	0	N/A	Cerebral cortex: 47.1%, Hippocampus: 34.6%, Amygdala: 18.1%	MEC:31.27%, CA1-CA3_U:12.21%, LEC:9.63%, Sub_head:6.44%, CEN:5.98%, Sub_tail:4.26%, La:3.90%, CMN:3.50%, CA2-CA3_U:3.40%, CA1_U:3.14%, BL:2.84%, CA1-2_R:1.98%, BM:1.93%, TH-TL:1.77%, Pir:1.72%, CA1-CA3_R:1.57%, CA1-CA3_C:1.52%, A35-A36:1.06%, TF:0.71%, A38:0.51%, Unknown:0.20%, MTG:0.10%, V1C:0.05%, CA4-DGC_C:0.05%, SC:0.05%, STH:0.05%, DG-CA4_R:0.05%, A1C:0.05%, M1C:0.05%,	AC092131.1, LINC02550, SLC15A5, CCN2, VWA2, AL663058.2, LINC00607, ADTRP, LINC02218, TRHR	1973	0.0375613	41522.2	0.758011	0.00314166	520	852	600	1	0.43183	27	31.27
40	Cluster40	COVAR	16641	5.8315	0.018002	3.0435	0.02769	Oligodendrocyte	OLIGO	0	0	0	Oligo	Hippocampus: 24.8%, Cerebral cortex: 23.4%, Amygdala: 10.0%	DG-CA4_R:5.09%, CA4-DGC_C:4.66%, CA1_U:4.32%, DG-CA4_U:4.15%, MTG:3.36%, SN:3.30%, CEN:3.03%, PnRF:2.36%, PnEN:2.18%, SpC:2.04%, Sub_head:1.97%, A35r:1.87%, TH-TL:1.85%, GPe:1.81%, MoAN:1.75%, SN-RN:1.67%, BM:1.65%, SEP:1.55%, Cla:1.55%, CbDN:1.49%, CA1-CA3_C:1.49%, BL:1.45%, STH:1.40%, CMN:1.38%, MEC:1.36%, PAG:1.32%, Pir:1.26%, STG:1.22%, La:1.22%, MoSR:1.22%, LEC:1.20%, SI:1.18%, LP:0.94%, A35…	OPALIN, CD9, AC020909.2, MAL, LINC00639, AC110285.1, PLLP, LINC01170, MAG, SLCO1A2	4913	0.0149278	4145.46	0.68115	0.00305807	1373	1161	2363	16	0.480969	106	4.66
343	Cluster343	COVAR	16641	6.3095	0.018321	3.3172	0.028592	Splatter	NEUR	VGLUT2	CBLN CHGA CHGB NAMPT NPPC NTS NUCB SCG SST TRH UBL proSAAS	0	N/A	Medulla: 57.2%, Spinal cord: 34.1%, Pons: 5.9%	MoAN:47.69%, SpC:34.07%, MoSR:9.19%, DTg:3.18%, PnEN:1.57%, PAG-DR:0.89%, SC:0.61%, PnRF:0.61%, PnAN:0.46%, PV:0.39%, MoRF-MoEN:0.36%, MG:0.14%, PTR:0.14%, ETH:0.11%, AON:0.11%, CEN:0.07%, HTHso-HTHtub_ventromedial_and_dorsomedial:0.04%, IC:0.04%, HTHma:0.04%, PB:0.04%, CMN:0.04%, Unknown:0.04%, VLN:0.04%, M1C:0.04%, SN:0.04%, PAG:0.04%, LG:0.04%,	EBF2, DRGX, LMX1B, EBF1, MAFA, EBF3, HOXB7, HOXB3, AC024230.1, HOXD3	2797	0.033274	13248	0.636396	0.0059332	124	281	2391	1	0.854844	26	47.69
394	Cluster394	COVAR	16641	9.4506	0.017031	5.0091	0.029613	Splatter	NEUR	VGLUT2	ADCYAP CBLN CCK CHGA CHGB NAMPT NMB NPB NUCB NXPH SCG TAC UBL VGF proSAAS	0	N/A	Pons: 92.2%, Midbrain: 6.7%, Medulla: 0.5%	PB:77.11%, DTg:10.27%, PAG:4.58%, PnRF:2.23%, IC:1.51%, Unknown:1.23%, PnEN:1.12%, SN-RN:0.34%, MoRF-MoEN:0.28%, CMN:0.22%, PnAN:0.22%, IO:0.17%, HTHma-HTHtub:0.11%, SN:0.11%, PTR:0.11%, MG:0.11%, CEN:0.06%, MD:0.06%, MoSR:0.06%, SC:0.06%, ANC:0.06%,	NPS, LINC01798, IRX4, SLC5A7, LHX9, AC006296.3, AC074099.1, IRX2, LINC01876, TH	1791	0.0972474	22616.7	0.658985	0.00389034	146	402	1243	0	0.694026	20	78.34
451	Cluster451	COVAR	16641	8.6968	0.017943	4.6259	0.030062	Thalamic excitatory	0	VGLUT2	ADCYAP ADM CART CBLN CCK CHGA CHGB CRH GAL NAMPT NMU NTS NUCB NXPH PNOC PTHLH SCG UBL UCN VGF proSAAS	0	N/A	Thalamus: 99.9%, Midbrain: 0.1%, Hypothalamus: 0.0%	MD:29.14%, ETH:20.05%, ANC:18.73%, Pul:10.45%, MD-Re:9.19%, VLN:8.90%, CM-Pf:2.36%, CM:0.71%, LP:0.23%, PTR:0.08%, MG:0.06%, LG:0.05%, HTHma-HTHtub:0.02%, PAG-DR:0.01%, SN-RN:0.01%, GPi:0.01%,	CASQ2, AC016766.1, LINC00868, RGS16, C2orf83, TGFBR2, CYP27C1, AC106874.1, AOX2P, SHOX2	9740	0.03575	51844.8	0.702086	0.0221092	2181	3868	3691	0	0.397125	16	29.14
378	Cluster378	COVAR	16641	10.147	0.017113	5.4218	0.030654	Splatter	NEUR	HDC VGLUT2	CBLN CHGA CHGB NAMPT NUCB NXPH SCG UBL proSAAS	0	N/A	Amygdala: 29.4%, Basal forebrain: 25.2%, Hypothalamus: 22.3%	BNST:27.79%, ANC:18.05%, SEP:16.84%, HTHpo:11.97%, SI:6.29%, HTHso-HTHtub_ventromedial_only:4.26%, PV:3.65%, NAC:1.83%, HTHtub:1.62%, ETH:1.62%, PTR:0.81%, Pir:0.61%, BL:0.61%, HTHma:0.41%, HTHma-HTHtub:0.41%, CEN:0.41%, PAG-DR:0.41%, VA:0.41%, CMN:0.41%, La:0.20%, SC:0.20%, VLN:0.20%, IC:0.20%, AON:0.20%, GPe:0.20%, MD-Re:0.20%, MD:0.20%,	ONECUT3, C14orf39, ONECUT1, MIR217HG, ISL1, VWA5B1, AC022433.1, AC092957.1, COL15A1, AC010478.1	493	0.083317	20166.2	0.682734	0.0158053	139	180	174	0	0.365112	27	27.79
116	Cluster116	COVAR	16641	9.2549	0.017198	4.9731	0.031382	Miscellaneous	NEUR	VGLUT1	CBLN CCK CHGA CHGB NAMPT NUCB SCG UBL UCN VGF proSAAS	0	N/A	Cerebral cortex: 93.4%, Amygdala: 3.3%, Basal forebrain: 2.6%	Idg:23.94%, A38:12.23%, M1C:8.28%, Ig:8.05%, MTG:5.37%, FI:5.37%, LEC:4.33%, A43:3.80%, TH-TL:3.36%, Pir:2.91%, S1C:2.68%, Cla:2.61%, TF:2.16%, STG:1.86%, A1C:1.64%, CEN:1.57%, A35-A36:1.42%, BM:1.27%, V1C:1.04%, ITG:1.04%, A19:1.04%, V2:0.75%, A40:0.67%, A5-A7:0.60%, La:0.45%, Pro:0.37%, Sub_tail:0.22%, A23:0.22%, CA1-CA3_R:0.22%, AON:0.15%, HTHso:0.15%, A13:0.07%, HTHpo:0.07%, A32:0.07%,	ERG, MIR548XHG, ABCB11, CSN1S1, ATP6V1C2, AC016074.2, MIR1-1HG-AS1, FEZF2, POU3F1, AL158058.2	1341	0.100915	43364.5	0.723728	0.00390278	468	293	580	0	0.432513	34	23.94
235	Cluster235	COVAR	16641	6.9134	0.016941	3.747	0.032527	Splatter	NEUR	GABA	CBLN CCK CHGA CHGB CORT IGF NAMPT NPY NUCB NXPH PNOC SCG SST TAC UBL VGF proSAAS	INT-SST-CHODL	N/A	Cerebral cortex: 31.8%, Amygdala: 28.5%, Basal forebrain: 25.2%	SI:7.69%, CEN:6.94%, Pu:5.74%, BNST:5.56%, CMN:5.12%, BL:4.44%, La:4.42%, Cla:2.88%, AON:2.57%, NAC:2.57%, Pir:2.49%, FI:2.42%, M1C:2.18%, GPe:2.10%, LEC:2.05%, CaB:2.03%, Sub_tail:1.92%, SEP:1.87%, CA1-CA3_U:1.79%, MEC:1.74%, MTG:1.69%, CA1-CA3_R:1.64%, HTHpo:1.64%, BM:1.43%, A24:1.35%, S1C:1.30%, PV:1.27%, ANC:1.25%, A35-A36:1.17%, A29-A30:1.12%, Idg:0.99%, A38:0.91%, A25:0.91%, CA1-CA3_C:0.88%…	NPY, CORT, SST, NOS1, AC005837.1, TLL2, CRHBP, TENT5A, TACR1, LHX6	3850	0.0808485	21510.4	0.694128	0.00870805	1232	1403	1180	35	0.364416	73	7.69
417	Cluster417	COVAR	16641	10.276	0.016652	5.6236	0.033843	Splatter	NEUR	GABA HDC	AVP CBLN CHGA CHGB GAL NAMPT NUCB SCG SST UBL VGF proSAAS	0	N/A	Hypothalamus: 95.8%, Midbrain: 4.0%, Amygdala: 0.1%	HTHtub:32.25%, HTHma-HTHtub:26.69%, HTHso-HTHtub_ventromedial_and_dorsomedial:24.63%, HTHso-HTHtub_ventromedial_only:6.72%, SN:3.99%, MN:3.89%, PV:1.24%, HTHma:0.39%, PAG-DR:0.05%, ANC:0.05%, MoSR:0.03%, CEN:0.03%, M1C:0.03%, BNST:0.03%,	GHRH, OTP, CALCR, ECEL1, DLK1, C14orf39, ISL1, GAL, GABRE, SIX6	3885	0.0570657	21423	0.658173	0.0122106	1082	1547	1255	1	0.398198	13	32.25
325	Cluster325	COVAR	16641	9.3416	0.017175	5.1886	0.03591	Mammillary body	NEUR	VGLUT2	ADCYAP CBLN CHGA CHGB IGF NAMPT NUCB NXPH SCG TAC TRH UBL VGF proSAAS	0	N/A	Hypothalamus: 100.0%, Cerebral cortex: 0.0%, Amygdala: 0.0%	MN:50.63%, HTHma-HTHtub:43.39%, HTHma:5.99%,	LINC00410, AC244258.1, FSHR, PITX2, FOXB1, TNFRSF11B, AL691420.1, AC009975.1, LHX1-DT, LHX1	2155	0.0361578	38953.2	0.682623	0.00816095	219	1064	872	0	0.493735	3	50.63
157	Cluster157	COVAR	16641	8.4394	0.016061	4.7778	0.038676	Amygdala excitatory	NEUR	VGLUT1 VGLUT2	CBLN CCK CHGB NAMPT NUCB UBL VGF proSAAS	0	N/A	Amygdala: 65.8%, Cerebral cortex: 28.7%, Hippocampus: 5.5%	BL:31.28%, BM:23.37%, Pir:14.21%, A35-A36:9.05%, CMN:8.48%, LEC:5.18%, CA1-CA3_U:3.22%, Sub_head:2.29%, La:1.27%, CoA:0.90%, CEN:0.49%, MEC:0.09%, M1C:0.07%, MG:0.01%, Idg:0.01%, PTR:0.01%, AON:0.01%, Cla:0.01%, HTHma-HTHtub:0.01%, SI:0.01%, MN:0.01%, A38:0.01%, HTHso:0.01%, MTG:0.01%,	TG, CERS3-AS1, AC099565.1, CAPN8, AL136441.1, SLA, MOXD1, DSP, AL136985.3, SEMA3D	14855	0.0281011	20742.4	0.730436	0.00266904	2325	6301	6218	11	0.424167	24	31.28
327	Cluster327	COVAR	16641	9.7889	0.016676	5.5719	0.039485	Mammillary body	NEUR	VGLUT2	ADCYAP CBLN CHGA CHGB NAMPT NUCB NXPH SCG TAC TRH UBL VGF proSAAS	0	N/A	Hypothalamus: 99.9%, Midbrain: 0.1%, Cerebral cortex: 0.0%	MN:66.67%, HTHma:27.77%, HTHma-HTHtub:5.44%, HTHtub:0.06%, SN-RN:0.06%,	LINC00410, PITX2, AC244258.1, AL691420.1, FOXB1, TNFRSF11B, LHX1-DT, LHX1, DRD3, MYO5B	1581	0.0469197	50795.5	0.752718	0.00812261	278	526	777	0	0.491461	5	66.67
455	Cluster455	COVAR	16641	8.2575	0.016387	4.7162	0.039994	Thalamic excitatory	NEUR	VGLUT2	ADCYAP ADM CART CBLN CCK CHGA CHGB CRH GAL NAMPT NMU NUCB NXPH SCG UBL UCN VGF proSAAS	0	N/A	Thalamus: 97.9%, Midbrain: 2.1%, Cerebral cortex: 0.0%	Pul:40.51%, ETH:38.19%, MD:5.49%, MD-Re:5.27%, CM-Pf:4.22%, LP:1.69%, PAG-DR:1.69%, CM:1.48%, LP-VPL:0.63%, PTR:0.42%, VLN:0.42%,	AC037486.1, LINC01151, SMILR, MATN3, FSHR, COL6A5, CYP27C1, CLEC3A, ITIH5, AC012535.1	474	0.0584683	33311.3	0.700149	0.0174425	122	222	130	0	0.468354	11	40.51
299	Cluster299	COVAR	16641	7.8633	0.01564	4.5548	0.042151	Cerebellar inhibitory	NEUR	GLY	CHGA CHGB NAMPT NMU NUCB NXPH PNOC PTHLH SCG UBL VGF proSAAS	CB-PurkLayerInt	N/A	Cerebellum: 71.1%, Pons: 20.4%, Midbrain: 4.5%	CbDN:64.64%, PnEN:7.14%, PB:6.61%, CBV:4.64%, PnRF:3.21%, IC:2.32%, PnAN:2.14%, SC:1.96%, CBL:1.79%, MoAN:1.43%, M1C:1.07%, IO:0.89%, PN:0.71%, DTg:0.54%, MoSR:0.54%, MoRF-MoEN:0.18%, PAG:0.18%,	SLC6A5, PAX2, TFAP2B, IGF2BP2, TFAP2A, GBA3, INHBA, LIPG, ANGPT1, BHLHE22	560	0.122123	18613.7	0.67601	0.0156117	133	81	340	6	0.607143	17	64.64
354	Cluster354	COVAR	16641	11.665	0.015791	6.7897	0.042901	Splatter	NEUR	GABA	CBLN CHGA CHGB IGF NAMPT NMU NPPC NPY NUCB NXPH PNOC SCG TAC UBL UCN VGF proSAAS	0	N/A	Midbrain: 86.4%, Thalamus: 9.6%, Pons: 2.2%	PTR:31.64%, SN-RN:20.68%, SN:19.08%, PAG:10.90%, MG:5.20%, PAG-DR:2.36%, ETH:2.22%, IC:1.53%, CM-Pf:1.39%, HTHma-HTHtub:0.97%, PnRF:0.90%, PB:0.56%, HTHma:0.56%, DTg:0.42%, PnEN:0.35%, LG:0.28%, STH:0.21%, RN:0.14%, VLN:0.14%, CM:0.14%, PV:0.07%, SC:0.07%, MN:0.07%, HTHso-HTHtub_ventromedial_only:0.07%, Pir:0.07%,	GATA3, LHX1, LHX1-DT, LHX5-AS1, GATA3-AS1, ASAH2, ST8SIA6, SAMD11, SIX3, GATA2	1441	0.115764	27613.2	0.669636	0.00474658	472	685	284	0	0.475364	25	31.64
182	Cluster182	COVAR	16641	7.3672	0.016026	4.2915	0.043029	Hippocampal CA1-3	NEUR	VGLUT1	CART CBLN CCK CHGA CHGB EDN NAMPT NUCB SCG UBL UCN VGF proSAAS	0	N/A	Hippocampus: 100.0%, Cerebral cortex: 0.0%, Amygdala: 0.0%	CA1-CA3_C:39.52%, CA1-CA3_R:28.37%, CA2-CA3_U:13.02%, CA1-CA3_U:6.48%, DG-CA4_U:6.47%, CA4-DGC_C:4.73%, CA1-2_R:0.52%, CA1_U:0.46%, Sub_tail:0.22%, CA3_R:0.12%, DG-CA4_R:0.08%,	FNDC1, AL356417.2, AC116345.1, FIBCD1, AC117386.2, CASC6, CTXND1, AC004160.1, ESRRAP2, BX255923.2	7341	0.0435327	46462.2	0.711384	0.00145856	2953	2180	2208	0	0.402261	12	39.52
357	Cluster357	COVAR	16641	8.9636	0.014987	5.3016	0.045455	Splatter	NEUR	GABA	CHGA CHGB NAMPT NMU NPPC NUCB NXPH PENK PNOC SCG UBL VGF proSAAS	0	N/A	Midbrain: 97.4%, Pons: 1.6%, Thalamus: 0.9%	SC:32.61%, PTR:30.25%, PAG:17.54%, IC:10.85%, PAG-DR:5.80%, DTg:0.79%, MG:0.64%, PB:0.56%, SN-RN:0.30%, ETH:0.26%, PnEN:0.19%, Unknown:0.07%, SN:0.07%, HTHtub:0.04%, PnRF:0.04%,	TFAP2B, EMX2, LINC01497, PAX7, EMX2OS, FAM9B, GATA3, AC005208.1, LEF1, LHX5-AS1	2674	0.0634079	21913.1	0.657327	0.00680455	995	1259	420	0	0.47083	14	32.61
421	Cluster421	COVAR	16641	9.7003	0.015491	5.7484	0.045767	Splatter	NEUR	GABA	AVP CBLN CHGA CHGB NAMPT NTS NUCB NXPH OXT PNOC SCG TAC UBL VGF proSAAS	0	N/A	Hypothalamus: 64.1%, Amygdala: 19.7%, Thalamus: 14.8%	HTHpo:29.29%, HTHso-HTHtub_ventromedial_only:19.12%, BNST:16.30%, PV:15.24%, ANC:14.68%, CEN:2.68%, SI:0.99%, CMN:0.64%, HTHso-HTHtub_ventromedial_and_dorsomedial:0.21%, SEP:0.14%, SN:0.14%, VA:0.14%, HTHma-HTHtub:0.07%, CA1-CA3_U:0.07%, MN:0.07%, BM:0.07%, Unknown:0.07%, HTHtub:0.07%,	ECEL1, FAM9B, TMEM114, ARHGAP36, AL035425.2, PGR, DGKK, ESR1, DIRAS3, PGR-AS1	1417	0.0935067	31200.8	0.704544	0.0187115	116	646	655	0	0.462244	17	29.29
345	Cluster345	COVAR	16641	5.7426	0.015932	3.4115	0.04617	Splatter	NEUR	VGLUT2	ADCYAP CALCB CBLN CHGA CHGB GRP NAMPT NMB NMU NPB NPPC NUCB PENK SCG SST TAC UBL proSAAS	0	N/A	Medulla: 52.3%, Spinal cord: 35.4%, Midbrain: 6.8%	MoAN:42.17%, SpC:35.37%, MoSR:9.34%, PAG-DR:2.76%, PV:2.17%, IC:1.32%, PAG:1.21%, DTg:0.88%, SC:0.77%, MoRF-MoEN:0.77%, HTHso-HTHtub_ventromedial_and_dorsomedial:0.51%, ETH:0.44%, PTR:0.44%, PnEN:0.37%, SN:0.29%, ANC:0.22%, MG:0.18%, CMN:0.11%, PB:0.11%, MN:0.07%, HTHma-HTHtub:0.07%, PnAN:0.07%, VLN:0.07%, CEN:0.04%, M1C:0.04%, CA1-CA3_U:0.04%, Pir:0.04%, BM:0.04%, STH:0.04%, SI:0.04%,	LMX1B, DRGX, SKOR2, HOXB7, HOXB3, EBF3, EBF2, EBF1, TLX3, HOXD3	2720	0.0403349	12912.9	0.628577	0.00686282	275	326	2118	1	0.778676	30	42.17
187	Cluster187	COVAR	16641	9.8715	0.015888	5.894	0.046996	Hippocampal CA1-3	NEUR	VGLUT1	CBLN CCK CHGA CHGB NAMPT NTS NUCB SCG UBL UCN VGF proSAAS	0	N/A	Hippocampus: 92.4%, Amygdala: 6.4%, Cerebral cortex: 1.1%	CA1_U:35.21%, CA1-CA3_U:17.58%, CA2-CA3_U:13.27%, CA1-2_R:10.19%, CA1-CA3_R:10.01%, CMN:6.28%, CA1-CA3_C:3.86%, Sub_head:1.74%, M1C:1.10%, Sub_tail:0.26%, DG-CA4_R:0.12%, HTHma-HTHtub:0.12%, DG-CA4_U:0.10%, BL:0.09%, BM:0.02%, MEC:0.02%, CA4-DGC_C:0.02%, La:0.02%,	FNDC1, LINC00589, GABRQ, AC023781.1, AL356417.2, ITGA4, AC007877.1, ABCA13, AC010230.1, FEZF2	5797	0.0390831	55958.3	0.745506	0.0025494	1733	892	3108	64	0.536139	17	35.21
304	Cluster304	COVAR	16641	6.1686	0.015086	3.6994	0.047723	Cerebellar inhibitory	0	GABA	CHGB NAMPT NPPC NUCB UBL proSAAS	CB-MolLayerInt1	N/A	Cerebellum: 95.5%, Pons: 2.4%, Medulla: 1.8%	CBV:87.20%, CBL:8.34%, PnAN:1.39%, MoAN:0.83%, IO:0.70%, PnEN:0.56%, PnRF:0.28%, MoSR:0.28%, PV:0.14%, DTg:0.14%, IC:0.14%,	SCGN, TFAP2B, LMCD1, LIPG, AL162718.1, CLCNKA, LRRC38, TFAP2A, BHLHE22, AC010476.2	719	0.0705768	15137.6	0.698179	0.00734832	235	409	75	0	0.568846	11	87.2
135	Cluster135	COVAR	16641	7.6898	0.015398	4.6668	0.049713	Upper-layer intratelencephalic	NEUR	VGLUT1 VGLUT2	ADCYAP CBLN CCK CHGA CHGB GAL NAMPT NUCB NXPH SCG UBL VGF proSAAS	0	N/A	Cerebral cortex: 95.4%, Basal forebrain: 2.7%, Hippocampus: 1.0%	M1C:10.68%, A1C:7.53%, MTG:6.15%, Ig:5.55%, STG:4.48%, A23:4.39%, A43:3.90%, S1C:3.76%, A44-A45:3.67%, A25:3.46%, A24:3.44%, A5-A7:3.38%, A46:3.30%, FI:3.21%, A40:3.20%, Idg:3.06%, A13:2.97%, TH-TL:2.61%, A32:2.39%, A38:2.32%, TF:2.15%, A19:1.83%, Cla:1.72%, A14:1.38%, ITG:1.19%, Pro:1.02%, Sub_tail:1.02%, V2:0.90%, A35-A36:0.85%, Pir:0.80%, SEP:0.75%, AON:0.72%, BM:0.51%, A29-A30:0.50%, LEC:0.44…	LINC01915, COL22A1, AL353811.1, LINC01164, IZUMO3, AL157769.1, LINC01781, ITGA11, TWIST2, AC008459.1	28248	0.0311511	20922.4	0.709804	0.00572101	7414	8077	11454	1303	0.40548	51	10.68
96	Cluster96	COVAR	16641	6.6526	0.014484	4.0486	0.050186	Deep-layer near-projecting	NEUR	VGLUT1 VGLUT2	CCK CHGA CHGB GRP NAMPT NUCB NXPH UBL UCN proSAAS	0	L5/6 NP	Cerebral cortex: 85.1%, Amygdala: 7.0%, Basal forebrain: 5.7%	A38:17.52%, Idg:9.93%, MTG:9.05%, FI:7.15%, Cla:5.69%, LEC:5.55%, Pir:5.26%, CEN:3.94%, A40:3.94%, A43:2.92%, AON:2.63%, A5-A7:2.48%, TF:2.34%, M1C:2.34%, Ig:2.19%, A35-A36:2.04%, BM:2.04%, TH-TL:1.61%, ITG:1.31%, A1C:1.31%, S1C:1.17%, A19:1.17%, STG:1.02%, CA1-CA3_R:0.88%, Sub_tail:0.73%, La:0.73%, V2:0.58%, A25:0.44%, Unknown:0.44%, HTHso:0.44%, A23:0.44%, Pro:0.29%, CoA:0.29%, CA1-CA3_U:0.15%,	HMGA2, AC129807.1, MYOCD, NPSR1-AS1, CD200R1L, ERG, COL8A1, TRIM22, FER1L6-AS2, CCDC80	685	0.0434745	30852.6	0.742677	0.00364202	223	211	236	15	0.344526	33	17.52
193	Cluster193	COVAR	16641	8.0755	0.014896	4.9441	0.051207	Hippocampal CA4	NEUR	VGLUT1	CART CBLN CCK CHGA CHGB NAMPT NUCB UBL VGF proSAAS	0	N/A	Hippocampus: 98.3%, Amygdala: 0.9%, Cerebral cortex: 0.5%	CA4-DGC_C:76.92%, CA1-CA3_C:12.51%, DG-CA4_R:4.39%, CA3_R:4.24%, BNST:0.89%, A29-A30:0.52%, SEP:0.30%, DG-CA4_U:0.15%, CA1-CA3_R:0.07%,	SCGN, MORC1, LINC02237, AL450311.1, ITGA4, C16orf74, HLX-AS1, GUCA1C, TSPAN18, AC127526.2	1343	0.0285899	35698	0.678248	0.00292279	868	190	285	0	0.646314	10	76.92
402	Cluster402	COVAR	16641	7.6076	0.015086	4.6601	0.051299	Splatter	NEUR	GABA	AVP CHGA CHGB NAMPT NUCB SCG SST UBL VGF proSAAS	0	N/A	Midbrain: 58.2%, Hypothalamus: 41.6%, Amygdala: 0.1%	SN:58.16%, HTHtub:19.44%, HTHso-HTHtub_ventromedial_and_dorsomedial:17.74%, HTHma-HTHtub:2.66%, HTHso-HTHtub_ventromedial_only:1.42%, PV:0.28%, MN:0.06%, CEN:0.06%, BNST:0.06%, STH:0.06%, ANC:0.06%,	C14orf39, LMNTD1, AC004704.1, OTP, ISL1, P2RX2, LINC01920, FAM238B, AC010478.1, SLC10A4	1764	0.0862749	18826.6	0.688837	0.0057115	322	1098	344	0	0.622449	10	58.16
379	Cluster379	COVAR	16641	7.7302	0.014936	4.7649	0.052379	Splatter	NEUR	GLY	CBLN CHGA CHGB NAMPT NUCB NXPH SCG SST UBL VGF proSAAS	0	N/A	Pons: 99.2%, Medulla: 0.8%, Cerebral cortex: 0.0%	PnEN:45.00%, DTg:31.67%, PnRF:17.50%, PnAN:5.00%, MoAN:0.83%,	OTP, SLC6A5, EBF2, GLI2, MAB21L2, EBF1, GPR101, AC022034.3, HEPACAM2, NPBWR1	120	0.122229	22141.7	0.667113	0.00790474	26	7	87	0	0.725	5	45
409	Cluster409	COVAR	16641	5.2176	0.014544	3.2306	0.05316	Splatter	NEUR	GABA	CALCB CBLN CHGA CHGB NAMPT NUCB NXPH SCG SST TAC TRH UBL proSAAS	0	N/A	Basal forebrain: 66.5%, Amygdala: 14.2%, Thalamus: 9.9%	CaB:17.76%, SI:12.99%, NAC:11.54%, Pu:11.43%, BNST:9.90%, GPe:6.66%, SEP:3.41%, VA:3.35%, AON:2.94%, ANC:2.41%, PV:2.16%, La:1.94%, LP:1.64%, GPi:1.25%, HTHpo:1.14%, CEN:0.95%, VLN:0.95%, Unknown:0.91%, CMN:0.91%, Cla:0.58%, CA4-DGC_C:0.58%, CM-Pf:0.45%, FI:0.33%, Pir:0.31%, Pul:0.30%, HTHso-HTHtub_ventromedial_only:0.30%, HTHso:0.30%, BL:0.27%, CoA:0.27%, MD:0.25%, STH:0.20%, Ig:0.19%, Idg:0.17%…	GLP1R, CRABP1, CER1, TAC3, AL096799.1, TRH, LINC02203, NANOS1, NPR3, CHRNA3	6395	0.0300207	14166.6	0.658652	0.0112545	1928	2386	2076	5	0.373104	61	17.76
452	Cluster452	COVAR	16641	6.5166	0.014738	4.1239	0.057045	Thalamic excitatory	0	VGLUT2	ADCYAP ADM CART CBLN CHGA CHGB CRH NAMPT NTS NUCB SCG UBL VGF proSAAS	0	N/A	Thalamus: 98.9%, Midbrain: 1.1%, Amygdala: 0.0%	LG:73.71%, VPL:7.20%, MG:6.56%, LP:4.64%, Pul:3.73%, VLN:2.06%, SN-RN:0.54%, CM-Pf:0.54%, PTR:0.42%, CM:0.20%, ETH:0.14%, SN:0.14%, LP-VPL:0.06%, MD:0.04%, CEN:0.02%, PAG:0.02%,	PVALB, ST8SIA6-AS1, PPP1R17, RGS16, SHOX2, TGFBR2, DEFB1, CASQ2, ITM2A, ST8SIA6	5044	0.0430678	21168.1	0.587915	0.0112889	2305	1492	1247	0	0.456979	16	73.71
406	Cluster406	COVAR	16641	8.6998	0.014965	5.5477	0.058432	Amygdala excitatory	NEUR	VGLUT1 VGLUT2	ADCYAP CART CCK CHGA CHGB NAMPT NUCB NXPH SCG TAC UBL UCN VGF proSAAS	0	N/A	Amygdala: 50.5%, Cerebral cortex: 46.9%, Hypothalamus: 2.4%	Pir:27.09%, A35-A36:18.81%, CoA:17.95%, CMN:16.12%, CEN:14.72%, HTHso:2.43%, BM:1.59%, FI:0.45%, AON:0.41%, SI:0.16%, La:0.10%, Idg:0.06%, M1C:0.04%, LEC:0.04%, Cla:0.02%,	RXFP2, AC112178.1, SCUBE1, FBXL21P, TFAP2D, IRAG2, AC109439.1, PLEKHG4B, CARTPT, NDST4	4858	0.0306183	27800.8	0.756997	0.00559595	1558	1828	1470	2	0.376287	15	27.09
214	Cluster214	COVAR	16641	9.0212	0.01475	5.7676	0.058908	Medium spiny neuron	NEUR	GABA	CBLN CCK CHGB NAMPT NUCB PDYN PENK SCG TAC UBL UCN VGF proSAAS	MSN-D1	N/A	Basal forebrain: 61.9%, Amygdala: 15.7%, Cerebral cortex: 13.3%	SI:37.91%, NAC:15.72%, BNST:14.80%, AON:13.28%, HTHpo:7.92%, GPe:6.21%, SEP:1.46%, PV:0.59%, CEN:0.47%, HTHso:0.44%, Pu:0.40%, CMN:0.30%, ANC:0.13%, Unknown:0.09%, La:0.06%, BM:0.06%, VA:0.05%, GPi:0.03%, CaB:0.03%, A25:0.02%, Pir:0.02%, Cla:0.01%, BL:0.01%,	DRD3, AC010478.1, PDYN, AL020994.2, GPR101, AL359220.1, AC092604.1, MYO3A, DRD1, C6orf141	14016	0.0327717	24653.1	0.749412	0.00640495	4120	4690	5206	0	0.371433	22	37.91
170	Cluster170	COVAR	16641	9.0703	0.014294	5.8144	0.059394	Miscellaneous	NEUR	VGLUT1 VGLUT2	ADCYAP CBLN CCK CHGB NAMPT NUCB PDYN SCG UBL VGF proSAAS	0	N/A	Hippocampus: 68.6%, Hypothalamus: 21.7%, Cerebral cortex: 6.4%	CA1_U:57.65%, HTHtub:21.47%, CA1-CA3_U:9.34%, CMN:3.38%, MEC:3.18%, TH-TL:2.98%, Sub_tail:0.60%, DG-CA4_R:0.40%, CA1-CA3_C:0.40%, Pro:0.20%, Sub_head:0.20%, HTHma-HTHtub:0.20%,	LINC02752, POSTN, DCN, ITPRID1, LINC02309, LINC02316, AC124290.1, GRB14, IFNG-AS1, MAFA	503	0.04221	37049.6	0.766679	0.00406773	55	24	424	0	0.842942	11	57.65
302	Cluster302	COVAR	16641	4.3151	0.013523	2.8304	0.063698	Cerebellar inhibitory	NEUR	GLY	CHGA CHGB NAMPT NPPC NUCB NXPH PENK SCG UBL VGF proSAAS	CB-GranLayerInt	N/A	Cerebellum: 60.1%, Medulla: 19.0%, Pons: 15.3%	CBV:42.34%, CBL:12.90%, IO:7.66%, PnAN:6.45%, MoAN:6.45%, IC:4.84%, CbDN:4.84%, MoSR:3.63%, PnEN:2.82%, PN:2.02%, PB:2.02%, DTg:1.21%, MoRF-MoEN:1.21%, PnRF:0.81%, PTR:0.40%, PAG-DR:0.40%,	CPLX4, AC010476.2, SLC6A5, PAX2, AC008725.1, AC068672.2, TFAP2B, LINC01179, AL139351.3, LGI2	248	0.114722	25470.1	0.686709	0.00812536	69	113	66	0	0.455645	16	42.34
183	Cluster183	COVAR	16641	7.5332	0.014037	4.9807	0.065219	Hippocampal CA1-3	NEUR	VGLUT1	CBLN CCK CHGA CHGB EDN NAMPT NUCB SCG UBL UCN VGF proSAAS	0	N/A	Hippocampus: 99.9%, Amygdala: 0.0%, Cerebral cortex: 0.0%	CA2-CA3_U:27.53%, CA1-CA3_R:22.90%, CA1_U:20.04%, CA1-CA3_U:15.29%, CA1-CA3_C:6.76%, CA1-2_R:4.74%, DG-CA4_U:1.80%, CA4-DGC_C:0.56%, Sub_head:0.13%, DG-CA4_R:0.09%, CA3_R:0.06%, BL:0.04%, Sub_tail:0.03%, STH:0.01%, HTHma-HTHtub:0.01%, MTG:0.01%,	ABCA13, FNDC1, AC116345.1, AL356417.2, CASC6, AC007877.1, AC090816.1, AL583785.1, ESRRAP2, AC004160.1	7853	0.034857	49471.1	0.761579	0.00206396	3650	1884	2319	0	0.464791	15	27.53
341	Cluster341	COVAR	16641	6.252	0.013436	4.1388	0.06546	Splatter	NEUR	VGLUT2	CBLN CHGA CHGB NAMPT NUCB SCG UBL UCN proSAAS	0	N/A	Pons: 98.8%, Medulla: 1.2%, Cerebral cortex: 0.0%	DTg:81.29%, PnEN:11.11%, PnAN:4.68%, PnRF:1.17%, MoAN:0.58%, PB:0.58%, MoSR:0.29%, MoRF-MoEN:0.29%,	EBF2, EBF3, AC079160.1, EBF1, DRGX, LINC01798, LINC01645, CNGA3, AC096719.1, LBX1-AS1	342	0.039585	14503.4	0.674472	0.0264418	40	17	285	0	0.833333	8	81.29
400	Cluster400	COVAR	16641	4.4279	0.013619	2.9562	0.067099	Splatter	NEUR	CHOL VGLUT3	CHGA CHGB GNRH IGF NAMPT NPPC NUCB PENK SCG UBL VGF proSAAS	0	N/A	Basal forebrain: 54.0%, Amygdala: 22.9%, Hypothalamus: 14.7%	SI:18.86%, BNST:13.91%, HTHpo:11.70%, NAC:9.49%, CaB:9.10%, Pu:6.89%, AON:5.98%, CMN:5.20%, GPe:4.55%, CEN:3.77%, Unknown:2.47%, SEP:1.69%, PV:1.43%, HTHso-HTHtub_ventromedial_only:1.04%, Pir:1.04%, GPi:0.78%, VA:0.65%, ANC:0.65%, HTHso:0.39%, A25:0.13%, HTHso-HTHtub_ventromedial_and_dorsomedial:0.13%, Cla:0.13%,	SLC5A7, LHX8, CHAT, NTRK1, ECEL1, ISL1, AC091576.1, INSRR, OR8A1, CNBD1	769	0.107597	49153.7	0.712764	0.017177	171	269	329	0	0.427828	20	18.86
346	Cluster346	COVAR	16641	5.2422	0.014971	3.5109	0.067715	Splatter	NEUR	VGLUT2	ADCYAP CBLN CHGA CHGB NAMPT NUCB NXPH PDYN PENK SCG SST TAC UBL proSAAS	0	N/A	Medulla: 60.2%, Spinal cord: 39.4%, Pons: 0.3%	SpC:39.37%, MoAN:34.33%, MoSR:22.36%, MoRF-MoEN:3.46%, PnEN:0.31%, SC:0.16%,	LMX1B, HOXB3, HOXD3, AL161908.1, POU4F1, EBF3, HOXB7, HSPD1P8, NHLH1, TAC3	635	0.0765643	15985	0.743947	0.00840931	10	74	551	0	0.867717	6	39.37
34	Cluster34	COVAR	16641	5.632	0.013888	3.7794	0.068102	Oligodendrocyte precursor	OPC	0	NXPH proSAAS	0	OPC	Hippocampus: 33.6%, Cerebral cortex: 30.9%, Amygdala: 16.5%	CA1_U:11.72%, CEN:8.51%, A35r:6.38%, Sub_head:4.74%, DG-CA4_R:4.53%, CA4-DGC_C:4.41%, DG-CA4_U:4.15%, SEP:3.47%, MTG:3.32%, TH-TL:2.22%, STG:2.17%, Cla:1.96%, BM:1.81%, Pir:1.67%, BL:1.57%, CMN:1.46%, CoA:1.16%, BNST:1.12%, HTHtub:1.02%, HTHso:1.00%, GPe:0.99%, V1C:0.99%, SI:0.96%, CA1-CA3_C:0.88%, A25:0.87%, CA1-CA3_R:0.86%, La:0.84%, Pro:0.80%, V2:0.79%, M1C:0.77%, NAC:0.72%, CA1-CA3_U:0.71%, A…	AC004852.2, AL512308.1, PDGFRA, BX284613.2, GPR17, VCAN, CSPG4, AC117464.1, OLIG2, FERMT1	31058	0.0149599	8316.66	0.775092	0.00287085	5662	4705	20601	90	0.663307	106	11.72
353	Cluster353	COVAR	16641	7.5444	0.01311	5.0951	0.069353	Splatter	NEUR	GABA	CBLN CHGA CHGB NAMPT NMB NPB NPY NUCB NXPH PENK PNOC POMC SCG TAC UBL VGF proSAAS	0	N/A	Thalamus: 97.2%, Midbrain: 2.2%, Hypothalamus: 0.5%	LG:93.90%, VLN:1.41%, CM-Pf:1.06%, PAG-DR:0.59%, SN:0.59%, PV:0.47%, PTR:0.47%, SN-RN:0.23%, ANC:0.23%, SC:0.23%, VPL:0.23%, DTg:0.12%, ETH:0.12%, MD-Re:0.12%, PAG:0.12%, LP-VPL:0.12%,	GATA3, FABP4, HPGD, LHX5-AS1, NPY, GATA3-AS1, LINC00237, AC096751.2, AL138899.1, NDNF	852	0.052162	15660.2	0.57723	0.0088373	72	681	99	0	0.799296	16	93.9
326	Cluster326	COVAR	16641	7.2558	0.013865	5.0062	0.073627	Mammillary body	NEUR	VGLUT2	ADCYAP CHGA CHGB NAMPT NUCB NXPH SCG TAC TRH UBL VGF proSAAS	0	N/A	Hypothalamus: 100.0%, Cerebral cortex: 0.0%, Amygdala: 0.0%	MN:64.13%, HTHma:24.53%, HTHma-HTHtub:11.01%, HTHtub:0.32%,	AC244258.1, SIM1, LINC00410, PITX2, FOXB1, AC087664.2, LHX1-DT, LHX1, AL691420.1, AC012501.2	1553	0.0511526	47143.2	0.729057	0.00676767	327	552	674	0	0.433999	4	64.13
33	Cluster33	COVAR	16641	5.3507	0.013716	3.719	0.075124	Oligodendrocyte precursor	OPC	0	NXPH proSAAS	0	OPC	Pons: 23.8%, Midbrain: 22.9%, Thalamus: 19.2%	PnRF:8.43%, CBV:7.83%, SN-RN:7.81%, SN:7.28%, PN:5.10%, PnEN:4.26%, SpC:3.78%, PAG:3.74%, CbDN:3.54%, LP:2.65%, Pul:2.62%, GPe:2.62%, VLN:2.45%, GPi:2.18%, DTg:2.17%, ANC:1.97%, STH:1.90%, IO:1.85%, MoRF-MoEN:1.62%, IC:1.60%, PnAN:1.60%, PB:1.58%, MoAN:1.49%, SEP:1.47%, LG:1.42%, CM-Pf:1.27%, CBL:1.14%, LP-VPL:1.13%, MN:0.93%, SC:0.85%, CM:0.79%, VPL:0.77%, PAG-DR:0.74%, Unknown:0.74%, MD-Re:0.63…	BX284613.2, MROH9, FMO6P, PDGFRA, VCAN, FERMT1, AL512308.1, OLIG2, AC004852.2, COL9A1	48139	0.0236911	5625.47	0.727417	0.00284224	10915	13964	23209	51	0.482125	106	8.43
95	Cluster95	COVAR	16641	6.872	0.01331	4.7789	0.075231	Deep-layer near-projecting	NEUR	VGLUT1	CCK CHGA CHGB GRP NAMPT NUCB NXPH UBL UCN VGF proSAAS	0	L5/6 NP	Cerebral cortex: 89.0%, Basal forebrain: 7.0%, Hypothalamus: 3.3%	A25:26.70%, A24:13.93%, AON:12.47%, FI:8.57%, A13:6.81%, A14:6.73%, A32:4.21%, SEP:4.06%, HTHso:3.29%, M1C:3.14%, SI:2.75%, Idg:1.84%, A44-A45:1.53%, A46:1.22%, Pir:1.15%, CoA:0.69%, A23:0.31%, A29-A30:0.15%, Cla:0.15%, BNST:0.08%, ITG:0.08%, A43:0.08%, Unknown:0.08%,	NPSR1-AS1, AC009081.2, ERG, CCDC80, HMGA2, MYOCD, PDLIM1, CD200R1L, FSHR, GNAT3	1307	0.0263168	30629.1	0.736956	0.00388731	413	248	606	40	0.463657	22	26.7
410	Cluster410	COVAR	16641	5.6026	0.012904	3.9197	0.076466	Splatter	NEUR	VGLUT2	AVP CART CBLN CHGA CHGB CRH HCRT NAMPT NMB NPB NUCB OXT PENK SCG SST TRH UBL VGF proSAAS	0	N/A	Hypothalamus: 82.0%, Thalamus: 11.6%, Amygdala: 5.2%	PV:58.94%, HTHtub:15.29%, ANC:11.55%, BNST:5.18%, HTHso-HTHtub_ventromedial_only:3.42%, HTHso-HTHtub_ventromedial_and_dorsomedial:1.55%, HTHma-HTHtub:1.27%, HTHpo:0.80%, HTHma:0.48%, MN:0.24%, SI:0.24%, SN:0.24%, PN:0.16%, SEP:0.12%, MoSR:0.08%, STH:0.08%, PnEN:0.08%, PAG-DR:0.08%, Unknown:0.04%, PnRF:0.04%, PnAN:0.04%, CMN:0.04%, IO:0.04%,	AVP, OXT, HCRT, SIM1, OTP, TRH, CARTPT, TH, AC092675.1, PGF	2511	0.0721249	18457.6	0.608803	0.0226414	1162	805	544	0	0.462764	22	58.94
35	Cluster35	COVAR	16641	5.4857	0.013551	3.8473	0.076968	Oligodendrocyte precursor	OPC	0	NXPH proSAAS	0	OPC	Cerebral cortex: 62.3%, Hippocampus: 21.4%, Basal forebrain: 6.5%	A35r:16.95%, Sub_head:9.05%, MTG:7.96%, CA1_U:7.73%, TH-TL:5.15%, Idg:2.06%, BM:1.98%, A25:1.82%, A38:1.71%, A32:1.65%, A43:1.61%, FI:1.54%, Cla:1.50%, Ig:1.48%, STG:1.48%, ITG:1.42%, HTHso:1.38%, A24:1.35%, A40:1.34%, Pir:1.31%, LEC:1.24%, A46:1.24%, CA4-DGC_C:1.21%, NAC:1.15%, BL:1.11%, SI:1.00%, MEC:0.99%, AON:0.99%, DG-CA4_U:0.94%, A44-A45:0.89%, M1C:0.87%, A13:0.84%, Pu:0.82%, CaB:0.78%, TF:…	AC004852.2, PDGFRA, GPNMB, GPR17, AL512308.1, OLIG2, COL20A1, CSPG4, OLIG1, AC117464.1	23965	0.00961457	6078.4	0.756767	0.00298664	4317	3110	16477	61	0.687544	104	16.95
356	Cluster356	COVAR	16641	9.973	0.013052	7.0319	0.078072	Splatter	NEUR	GABA	CBLN CCK CHGA CHGB IGF NAMPT NUCB NXPH PNOC SCG SST UBL VGF proSAAS	0	N/A	Midbrain: 67.5%, Pons: 20.1%, Thalamus: 9.5%	PTR:30.28%, IC:11.05%, SC:8.11%, PAG:7.01%, PAG-DR:6.83%, DTg:6.37%, PB:5.62%, PnRF:5.36%, MG:3.32%, SN-RN:2.79%, PnEN:2.72%, ETH:2.59%, CM-Pf:1.70%, SN:1.40%, MoRF-MoEN:1.14%, ANC:1.01%, IO:0.73%, LG:0.45%, MoAN:0.38%, MoSR:0.36%, CM:0.20%, Pul:0.15%, PV:0.08%, BNST:0.08%, MN:0.07%, M1C:0.05%, MD-Re:0.03%, HTHtub:0.02%, VLN:0.02%, HTHma-HTHtub:0.02%, PnAN:0.02%, CbDN:0.02%, Unknown:0.02%, MD:0.0…	MECOM, COL8A1, GATA3, LHX5-AS1, AC005100.1, GATA3-AS1, LMO1, EBF3, GATA2, TFAP2A	6063	0.0730263	20860	0.680197	0.00953732	2277	2000	1783	3	0.375557	34	30.28
161	Cluster161	COVAR	16641	5.8319	0.012006	4.1926	0.082124	Amygdala excitatory	NEUR	VGLUT1 VGLUT2	CBLN CCK CHGB GRP NAMPT NUCB NXPH PDYN SCG UBL UCN VGF proSAAS	0	N/A	Amygdala: 66.2%, Cerebral cortex: 31.6%, Hippocampus: 1.3%	CMN:57.67%, Pir:21.16%, A35-A36:10.37%, CoA:3.59%, BM:2.75%, CA1-CA3_U:1.26%, CEN:1.07%, BL:0.90%, ANC:0.59%, La:0.16%, PV:0.13%, SN:0.12%, SI:0.08%, SEP:0.04%, HTHma-HTHtub:0.03%, Cla:0.01%, Unknown:0.01%, HTHso:0.01%, LEC:0.01%,	MEPE, P2RX2, OTOF, MOXD1, CARM1P1, TG, S100Z, MS4A8, LINC02338, CNGB1	7442	0.0451246	40807.4	0.779657	0.0063478	1787	1125	4530	0	0.608707	19	57.67
164	Cluster164	COVAR	16641	6.3004	0.012124	4.5716	0.084089	Miscellaneous	NEUR	VGLUT1 VGLUT2	ADCYAP CART CBLN CCK CHGA CHGB IGF NAMPT NUCB NXPH UBL VGF proSAAS	0	N/A	Cerebral cortex: 66.8%, Amygdala: 18.2%, Hippocampus: 15.0%	LEC:42.34%, Pir:23.82%, Sub_head:15.02%, BM:12.29%, CMN:3.95%, CoA:1.82%, MEC:0.61%, La:0.15%,	TMEM45B, LINC02752, LINC02105, BARX2, AC005482.1, DSC3, COL6A2, LINC01482, LINC02653, HMCN2	659	0.0450076	32845.2	0.780987	0.00444402	106	162	391	0	0.593323	8	42.34
173	Cluster173	COVAR	16641	5.7302	0.011901	4.235	0.088032	Amygdala excitatory	NEUR	VGLUT1 VGLUT2	ADCYAP CART CBLN CCK CHGA CHGB IGF NAMPT NUCB PDYN PYY SCG UBL UCN VGF proSAAS	0	N/A	Hippocampus: 55.8%, Amygdala: 36.5%, Cerebral cortex: 7.7%	Sub_head:55.79%, BM:30.47%, CMN:4.72%, Pir:3.43%, LEC:2.15%, MEC:1.72%, BL:1.29%, A35-A36:0.43%,	AC116345.1, AC016766.1, MCOLN2, AC018742.1, S100Z, WDR63, LINC00578, LINC02296, ALKAL2, LINC02015	233	0.057897	61660.9	0.765373	0.00242398	12	12	209	0	0.896996	8	55.79
169	Cluster169	COVAR	16641	6.9686	0.012222	5.2165	0.090806	Hippocampal CA1-3	NEUR	VGLUT1	CBLN CCK CHGB NAMPT NUCB SCG UBL UCN VGF proSAAS	0	N/A	Hippocampus: 98.4%, Cerebral cortex: 1.1%, Amygdala: 0.2%	CA1-CA3_U:27.50%, CA1-2_R:23.64%, Sub_tail:19.85%, CA2-CA3_U:7.71%, CA1-CA3_R:5.63%, CA1_U:5.50%, DG-CA4_R:4.24%, CA1-CA3_C:3.16%, Sub_head:1.14%, M1C:0.70%, MEC:0.32%, SEP:0.19%, BNST:0.13%, LG:0.06%, HTHso:0.06%, CMN:0.06%, Pul:0.06%, AON:0.06%,	LINC02752, DUXAP9, TNFRSF4, ITGA4, DUXAP10, FBLN2, AL136985.3, SMIM36, RFX6, AJ009632.2	1582	0.0464831	37409.1	0.723982	0.00220389	511	579	481	11	0.365992	17	27.5
199	Cluster199	COVAR	16641	4.4939	0.01145	3.4566	0.096798	Hippocampal dentate gyrus	NEUR	VGLUT1	CART CBLN CCK CHGA CHGB GRP NAMPT NTS NUCB PDYN SCG UBL proSAAS	DG-GRAN	N/A	Hippocampus: 96.8%, Thalamus: 3.2%, Cerebral cortex: 0.0%	CA4-DGC_C:50.26%, DG-CA4_R:22.42%, CA1-CA3_R:16.78%, CA1-CA3_C:6.45%, Pul:3.15%, CA3_R:0.59%, DG-CA4_U:0.22%, Sub_tail:0.15%,	AJ006995.1, LINC01697, AC112721.2, CR382285.1, POSTN, CHRNA1, AQP9, LINC01338, TARID, LINC02237	1365	0.0408239	17845.7	0.671094	0.00578795	736	559	70	0	0.539194	8	50.26
211	Cluster211	COVAR	16641	4.9599	0.012153	3.8326	0.097821	Medium spiny neuron	NEUR	GABA	CHGB NAMPT NUCB PDYN PENK SCG TAC UBL UCN VGF proSAAS	MSN-D1	N/A	Basal forebrain: 85.7%, Amygdala: 6.3%, Cerebral cortex: 4.2%	CaB:26.73%, NAC:18.79%, Pu:17.84%, GPe:9.52%, BNST:6.26%, SEP:6.15%, SI:5.64%, AON:4.18%, VA:3.19%, Cla:0.74%, HTHpo:0.35%, Unknown:0.22%, ANC:0.13%, CEN:0.07%, GPi:0.05%, CA4-DGC_C:0.04%, VLN:0.03%, DG-CA4_R:0.02%, HTHso:0.02%, A25:0.01%,	AL445584.2, AL450332.1, LINC02137, TH, CA12, AC138646.1, PDYN, AC107208.1, AL139379.1, MME	9093	0.03025	30213.5	0.728274	0.00477679	2484	3640	2969	0	0.400308	19	26.73
383	Cluster383	COVAR	16641	5.6649	0.011024	4.4621	0.10213	Splatter	NEUR	VGLUT2 VGLUT3	ADCYAP CBLN CCK CHGA CHGB NAMPT NUCB NXPH PTHLH SCG TAC UBL VGF proSAAS	0	N/A	Hypothalamus: 68.0%, Midbrain: 24.6%, Thalamus: 6.6%	HTHma:35.49%, MN:17.10%, HTHma-HTHtub:15.21%, SN-RN:12.30%, CM-Pf:6.14%, PAG-DR:5.72%, RN:2.81%, PAG:2.53%, IC:0.52%, SN:0.32%, MoRF-MoEN:0.22%, PTR:0.22%, MoSR:0.22%, DTg:0.20%, SC:0.17%, ETH:0.15%, HTHtub:0.12%, CM:0.12%, PV:0.12%, ANC:0.05%, PnEN:0.05%, PB:0.05%, MoAN:0.02%, MD-Re:0.02%, SpC:0.02%, VLN:0.02%, MG:0.02%, STH:0.02%,	LMX1A, PITX2, EBF2, EBF3, AP005242.1, FOXA1, LMX1B, LINC01443, LINC01876, AC022034.3	4024	0.0809064	24660.2	0.689955	0.0110392	386	2819	819	0	0.700547	28	35.49
176	Cluster176	COVAR	16641	5.4036	0.010892	4.4072	0.1101	Miscellaneous	NEUR	VGLUT1 VGLUT2	CBLN CCK CHGA CHGB GRP NAMPT NUCB PDYN PNOC SCG UBL VGF proSAAS	0	N/A	Hippocampus: 98.8%, Cerebral cortex: 1.0%, Thalamus: 0.2%	CA1-CA3_U:90.10%, CA1-2_R:4.35%, CA1_U:2.66%, DG-CA4_R:1.45%, TH-TL:0.97%, LG:0.24%, Sub_tail:0.24%,	AC008662.1, AC097528.1, LINC01524, TMC1, AL391097.3, AC091096.1, AL391097.1, COBLL1, ABCA12, LINC02143	414	0.0417874	24635.5	0.686987	0.00576288	199	186	29	0	0.480676	7	90.1
121	Cluster121	COVAR	16641	5.7084	0.01057	4.7035	0.11245	Upper-layer intratelencephalic	NEUR	VGLUT1 VGLUT2	CBLN CCK CHGA CHGB NAMPT NUCB SCG UBL UCN VGF proSAAS	0	L2/3 IT	Cerebral cortex: 91.7%, Amygdala: 3.9%, Basal forebrain: 2.7%	A38:13.45%, TH-TL:11.42%, Idg:9.87%, MTG:9.63%, TF:6.92%, LEC:6.35%, A35-A36:6.17%, ITG:4.37%, BM:3.78%, Ig:3.75%, Pir:3.65%, Cla:2.66%, A1C:1.81%, A40:1.79%, A5-A7:1.55%, STG:1.52%, A43:1.48%, Sub_tail:1.31%, Pro:1.29%, A23:1.22%, A19:1.13%, M1C:1.00%, FI:0.55%, A25:0.39%, S1C:0.34%, AON:0.33%, V2:0.33%, Unknown:0.32%, A32:0.23%, HTHso:0.17%, A24:0.16%, A29-A30:0.15%, A13:0.12%, MEC:0.12%, A14:0…	MUC19, LINC01331, GLP2R, AL136985.3, TTC6, AC009878.2, LINC02248, AC011287.2, LINC01622, AL353604.1	36308	0.0408234	29804	0.736498	0.00334515	11222	10952	13787	347	0.379723	66	13.45
297	Cluster297	COVAR	16641	1.2081	0.010944	0.99756	0.11295	Upper rhombic lip	0	VGLUT1	CHGA CHGB GRP NUCB NXPH SCG UBL proSAAS	0	N/A	Midbrain: 97.1%, Thalamus: 2.9%, Cerebral cortex: 0.0%	SC:73.53%, SN:20.59%, ETH:2.94%, PAG:2.94%,	TPH1, RBP3, AC004852.2, GABRR3, AQP3, NEUROG1, ETV3L, AC063980.1, CACNA2D4, ASB15-AS1	34	0.0129892	7235	0.625557	0.00927807	26	0	8	0	0.764706	4	73.53
392	Cluster392	COVAR	16641	7.3778	0.010831	6.0968	0.11313	Splatter	NEUR	GABA	CHGA CHGB IGF NAMPT NUCB NXPH PENK SCG SST UBL UCN VGF proSAAS	0	N/A	Amygdala: 39.6%, Basal forebrain: 32.7%, Hypothalamus: 21.2%	BNST:24.03%, SI:17.53%, HTHpo:11.36%, CMN:9.70%, PV:5.83%, Unknown:5.68%, GPi:5.15%, CEN:4.93%, ANC:3.99%, HTHso-HTHtub_ventromedial_only:3.35%, GPe:1.73%, Pir:1.35%, SEP:1.28%, Pu:0.71%, AON:0.60%, NAC:0.53%, BM:0.41%, La:0.30%, HTHma-HTHtub:0.26%, HTHso:0.23%, CoA:0.19%, SN:0.19%, A35-A36:0.11%, VA:0.11%, HTHma:0.08%, HTHtub:0.08%, BL:0.08%, CaB:0.08%, M1C:0.04%, MN:0.04%, SC:0.04%, SN-RN:0.04%,	LHX8, GBX1, FGF10-AS1, FGF10, STAC, LHX6, DIAPH3, ELFN1, LINC00886, ASAH2	2659	0.100354	36506.7	0.708292	0.0180684	541	1108	1009	1	0.416698	31	24.03
330	Cluster330	COVAR	16641	6.5517	0.011351	5.4329	0.11393	Mammillary body	NEUR	VGLUT2	ADCYAP CBLN CHGA CHGB NAMPT NUCB NXPH SCG TAC TRH UBL VGF proSAAS	0	N/A	Hypothalamus: 100.0%, Cerebral cortex: 0.0%, Amygdala: 0.0%	MN:44.63%, HTHma-HTHtub:36.12%, HTHma:19.19%, HTHtub:0.06%,	AC244258.1, AL691420.1, PITX2, FOXB1, SIM1, ANXA3, LHX1-DT, AC087664.2, AC093912.1, LHX1	1808	0.0415321	35252.8	0.706319	0.00460176	197	1000	611	0	0.553097	4	44.63
373	Cluster373	COVAR	16641	6.7622	0.010845	5.609	0.114	Splatter	NEUR	VGLUT2	ADCYAP CART CBLN CCK CHGA CHGB NAMPT NMB NPB NUCB NXPH PTH SCG TAC UBL VGF proSAAS	0	N/A	Midbrain: 61.4%, Thalamus: 36.6%, Amygdala: 0.7%	PTR:32.80%, MG:13.04%, SN-RN:9.85%, ETH:8.83%, CM-Pf:8.78%, PAG:8.52%, SN:5.67%, PAG-DR:3.81%, CM:2.82%, LG:1.24%, Pul:0.73%, MD-Re:0.51%, SC:0.45%, ANC:0.40%, PnEN:0.40%, PV:0.37%, CMN:0.31%, IC:0.28%, BNST:0.25%, VLN:0.20%, CEN:0.11%, PB:0.08%, HTHma:0.06%, BM:0.06%, DG-CA4_R:0.06%, PnAN:0.06%, DTg:0.06%, PnRF:0.06%, HTHtub:0.03%, MoSR:0.03%, GPe:0.03%, Unknown:0.03%, HTHpo:0.03%, HTHma-HTHtub:…	PTH2, SHOX2, LHX9, FAM230I, SAMD11, VWA5B1, CALB2, NPB, LINC01920, AC074237.1	3543	0.0752421	26913.5	0.663934	0.00604535	1084	1854	605	0	0.523285	34	32.8
205	Cluster205	COVAR	16641	6.4151	0.010939	5.4328	0.11885	Hippocampal dentate gyrus	NEUR	VGLUT1	CBLN CCK CHGB GRP NAMPT NUCB SCG UBL proSAAS	DG-GRAN	N/A	Hippocampus: 96.5%, Midbrain: 3.4%, Thalamus: 0.0%	DG-CA4_U:73.99%, CA1-CA3_U:17.43%, SN:3.44%, CA3_R:2.44%, DG-CA4_R:1.31%, CA1-2_R:0.64%, CA4-DGC_C:0.34%, CA1-CA3_R:0.31%, CA2-CA3_U:0.03%, Sub_tail:0.03%, CA1-CA3_C:0.02%, Pul:0.02%,	AC097528.1, AC097487.1, LINC01697, AJ006995.1, AC079772.1, LINC02237, LINC02030, GRP, AC021088.1, LINC01324	5813	0.0261804	15045.2	0.701811	0.00253725	1259	4316	238	0	0.742474	13	73.99
347	Cluster347	COVAR	16641	5.8158	0.011578	4.9665	0.12081	Splatter	NEUR	GLY	CCK CHGA CHGB NAMPT NPPC NUCB NXPH PDYN PNOC SCG SST UBL proSAAS	0	N/A	Medulla: 68.6%, Spinal cord: 29.3%, Pons: 0.9%	MoAN:33.40%, SpC:29.29%, MoSR:21.61%, MoRF-MoEN:13.56%, PnEN:0.66%, PAG-DR:0.49%, SC:0.21%, PV:0.16%, DTg:0.16%, ETH:0.12%, PB:0.08%, PAG:0.04%, CEN:0.04%, PnAN:0.04%, PTR:0.04%, IC:0.04%, MG:0.04%,	PAX2, HOXB3, EBF3, NPPC, SLC6A5, HOXB7, AC024230.1, HOXB-AS3, PAX8, PDYN	2434	0.0805588	15555	0.695708	0.00950996	122	467	1845	0	0.758012	17	33.4
312	Cluster312	COVAR	16641	3.4891	0.011384	3.0008	0.12248	Upper rhombic lip	NEUR	VGLUT1	AGT CBLN CHGB UBL proSAAS	CB-GRAN	N/A	Medulla: 61.0%, Pons: 34.8%, Cerebellum: 3.6%	MoAN:47.20%, PnAN:33.22%, MoSR:8.16%, MoRF-MoEN:4.25%, CbDN:2.52%, IO:1.37%, CBV:0.98%, PnEN:0.98%, IC:0.35%, PnRF:0.30%, PB:0.22%, CBL:0.11%, PN:0.09%, PAG-DR:0.04%, MN:0.04%, SEP:0.04%, DG-CA4_R:0.02%, PTR:0.02%, GPe:0.02%, LG:0.02%, SpC:0.02%, PAG:0.02%, Pul:0.02%,	TTR, CBLN3, AC073225.1, AC092957.1, MSR1, CRTAM, LINC01798, AL359208.1, AC044798.3, SLC22A31	5392	0.0212019	3446.68	0.661575	0.00585584	979	2905	1508	0	0.538761	23	47.2
395	Cluster395	COVAR	16641	4.2562	0.010377	3.693	0.12457	Splatter	NEUR	DA VGLUT2	CALCB CBLN CCK CHGA CHGB GRP IGF NAMPT NMB NPB NUCB NXPH SCG TAC UBL proSAAS	0	N/A	Midbrain: 92.6%, Hypothalamus: 6.5%, Thalamus: 0.7%	SN-RN:58.22%, SN:19.24%, PAG-DR:6.21%, HTHma:5.21%, RN:3.71%, PAG:3.71%, MN:0.70%, PTR:0.70%, HTHma-HTHtub:0.60%, STH:0.60%, IC:0.50%, SC:0.30%, MG:0.10%, PB:0.10%, DTg:0.10%,	SLC6A3, LINC01956, TH, EN1, SLC18A2, LMX1B, SLC18A1, LMX1A, LINC00261, ASB4	998	0.129658	31856.3	0.685947	0.00646624	287	425	286	0	0.425852	15	58.22
459	Cluster459	COVAR	16641	6.0128	0.010891	5.2507	0.12608	Thalamic excitatory	NEUR	VGLUT2	ADCYAP CBLN CCK CHGA CHGB NAMPT NMU NTS NUCB NXPH PTHLH SCG UBL VGF proSAAS	0	N/A	Thalamus: 89.9%, Amygdala: 9.2%, Midbrain: 0.6%	MD:26.05%, CM-Pf:20.79%, ANC:20.70%, ETH:13.07%, BNST:9.21%, MD-Re:7.10%, CM:1.33%, VLN:0.82%, PTR:0.31%, PAG:0.16%, M1C:0.13%, HTHma-HTHtub:0.09%, PAG-DR:0.09%, HTHma:0.02%, PV:0.02%, MG:0.02%, Pul:0.02%, SN-RN:0.02%, BM:0.02%, GPi:0.02%,	SLC15A1, COL6A5, LHX9, FSHR, LINC01997, SLITRK6, AC069410.1, GBX2, RERGL, CYP27C1	4507	0.0683569	48031.6	0.692641	0.0227842	2111	1471	919	6	0.468383	20	26.05
339	Cluster339	COVAR	16641	5.1562	0.0097818	4.5641	0.12931	Splatter	NEUR	GLY VGLUT2	CHGA CHGB NAMPT NUCB NXPH PENK SCG TAC UBL VGF proSAAS	0	N/A	Pons: 99.4%, Medulla: 0.4%, Midbrain: 0.2%	DTg:39.06%, PnRF:35.17%, PB:16.56%, PnEN:8.18%, PnAN:0.41%, MoAN:0.41%, SN:0.20%,	SLC6A5, GLRA1, LINC01956, LGI2, EN1, LINC01798, ADGRD2, ASAH2, HOXB-AS1, MAB21L2	489	0.064762	25574.7	0.666167	0.00561715	37	51	401	0	0.820041	7	39.06
349	Cluster349	COVAR	16641	4.8269	0.010753	4.3116	0.13147	Splatter	NEUR	GLY	CHGA CHGB NAMPT NPPC NPY NUCB NXPH PNOC SCG SST TAC UBL VGF proSAAS	0	N/A	Medulla: 84.7%, Spinal cord: 12.7%, Pons: 1.7%	MoRF-MoEN:42.52%, MoAN:28.45%, MoSR:13.74%, SpC:12.72%, PnRF:1.03%, PnAN:0.45%, PAG-DR:0.39%, DTg:0.13%, HTHpo:0.13%, HTHma:0.06%, Pir:0.06%, CM-Pf:0.06%, BNST:0.06%, CMN:0.06%, PV:0.06%, PnEN:0.06%,	SLC6A5, PAX2, HOXB3, HOXD3, PAX8, LINC00540, HOXB2, HOXA3, MAB21L2, GBX2	1557	0.106742	19051.2	0.699018	0.00707514	139	487	931	0	0.597945	16	42.52
366	Cluster366	COVAR	16641	5.858	0.010085	5.2611	0.13277	Splatter	NEUR	VGLUT2	ADCYAP CBLN CCK CHGA CHGB NAMPT NUCB NXPH SCG TAC UBL VGF proSAAS	0	N/A	Midbrain: 57.4%, Pons: 19.9%, Thalamus: 15.2%	PAG:17.88%, PTR:12.34%, ETH:9.38%, SC:8.82%, PB:8.72%, IC:8.59%, PAG-DR:8.24%, PnEN:5.06%, DTg:4.12%, MoRF-MoEN:2.23%, CM-Pf:1.82%, MD-Re:1.68%, SN-RN:1.24%, MoSR:1.10%, MoAN:1.09%, PnRF:1.02%, PnAN:0.92%, MG:0.86%, ANC:0.62%, CbDN:0.53%, CM:0.41%, CMN:0.29%, PV:0.29%, SN:0.27%, MD:0.24%, BNST:0.22%, HTHma:0.22%, CEN:0.21%, IO:0.16%, M1C:0.11%, Unknown:0.10%, HTHma-HTHtub:0.10%, NAC:0.10%, HTHtub…	EBF2, EBF3, EBF1, KLHL1, SHOX2, AC007656.2, TFAP2D, RMST, SLC17A6, NCAPG	11033	0.0777109	20917.5	0.6764	0.00870179	3277	4252	3492	12	0.385389	69	17.88
47	Cluster47	COVAR	16641	3.1846	0.010383	2.8607	0.13281	Oligodendrocyte	OLIGO	0	0	0	Oligo	Thalamus: 24.9%, Cerebral cortex: 20.9%, Hippocampus: 13.8%	GPe:5.20%, STH:4.80%, MTG:4.25%, SN:3.89%, Pul:3.60%, LP:3.37%, SN-RN:3.15%, CA4-DGC_C:3.11%, PAG:2.80%, LP-VPL:2.73%, GPi:2.68%, STG:2.59%, CA1_U:2.07%, PnRF:1.99%, Cla:1.71%, PnEN:1.59%, DG-CA4_U:1.56%, DG-CA4_R:1.52%, VLN:1.40%, CM:1.39%, CA1-CA3_R:1.34%, CA1-CA3_U:1.31%, SEP:1.17%, VPL:1.13%, Sub_head:1.08%, MG:1.08%, TH-TL:1.08%, LG:1.06%, CEN:1.04%, A35r:0.99%, MD-Re:0.93%, VA:0.92%, CM-Pf:…	OPALIN, LINC01608, CD9, LINC01792, RNASE1, CNDP1, AC110285.1, PLLP, NKX6-2, MAG	124837	0.0115559	3251.03	0.650502	0.00491144	32423	39193	52740	481	0.422471	106	5.43
374	Cluster374	COVAR	16641	6.0903	0.010298	5.4861	0.13348	Splatter	NEUR	VGLUT2	ADCYAP CALCB CBLN CCK CHGA CHGB NAMPT NMB NPB NUCB NXPH SCG UBL VGF proSAAS	0	N/A	Pons: 77.9%, Midbrain: 19.6%, Medulla: 2.0%	PB:67.05%, PTR:16.21%, DTg:8.64%, PAG:2.34%, PnAN:1.68%, IO:0.84%, PAG-DR:0.84%, MoRF-MoEN:0.78%, PnEN:0.36%, MoAN:0.36%, ETH:0.30%, SC:0.18%, CEN:0.12%, PnRF:0.12%, HTHma-HTHtub:0.06%, HTHso-HTHtub_ventromedial_and_dorsomedial:0.06%, ANC:0.06%,	LMX1A, TFAP2B, LMX1B, CALCB, CALCA, EBF2, AC007614.1, ONECUT1, BNC2, CBLN1	1666	0.0926821	23011.9	0.658703	0.00501493	256	417	993	0	0.596038	17	67.05
191	Cluster191	COVAR	16641	4.7511	0.0099247	4.3733	0.13866	Hippocampal CA4	NEUR	VGLUT1	CART CBLN CCK CHGA CHGB GRP NAMPT NTS NUCB SCG UBL VGF proSAAS	0	N/A	Hippocampus: 98.1%, Cerebral cortex: 1.6%, Midbrain: 0.2%	CA3_R:41.77%, CA4-DGC_C:41.77%, CA1-CA3_C:8.85%, DG-CA4_R:2.06%, DG-CA4_U:1.23%, A29-A30:1.03%, CA1-CA3_U:0.82%, CA2-CA3_U:0.82%, CA1_U:0.62%, M1C:0.62%, CA1-CA3_R:0.21%, SN:0.21%,	AC021594.2, LINC02237, ITGA4, OR7E14P, LATS2, COL6A3, AC068985.1, AL450311.1, KCNG2, PTGFR	486	0.0393832	41595	0.709723	0.00331572	181	48	254	3	0.522634	12	41.77
166	Cluster166	COVAR	16641	5.1666	0.0098393	4.7687	0.13932	Miscellaneous	NEUR	VGLUT1 VGLUT2	ADCYAP AVP CBLN CCK CHGA CHGB CORT NAMPT NUCB PDYN SCG UBL VGF proSAAS	0	N/A	Cerebral cortex: 79.4%, Hippocampus: 16.1%, Amygdala: 3.1%	MEC:71.29%, Sub_head:14.94%, LEC:7.84%, CMN:1.91%, HTHtub:1.38%, BM:1.17%, CA1_U:1.06%, Pir:0.21%, CA1-CA3_U:0.11%, TH-TL:0.11%,	LINC02752, IFNG-AS1, SNHG31, LINC01297, BARX2, AC072062.1, AC104689.2, TMEM45B, AC116345.1, AL589693.1	944	0.0279237	55764.1	0.774902	0.00191851	192	220	532	0	0.563559	10	71.29
111	Cluster111	COVAR	16641	5.2382	0.0099395	4.8794	0.14153	Deep-layer corticothalamic and 6b	NEUR	VGLUT1 VGLUT2	CBLN CHGA CHGB NAMPT NUCB NXPH SCG UBL VGF proSAAS	0	N/A	Hippocampus: 92.5%, Amygdala: 6.3%, Cerebral cortex: 1.2%	CA1_U:33.51%, CA1-CA3_U:27.23%, CA2-CA3_U:9.31%, CA1-CA3_R:6.86%, CMN:5.76%, CA1-2_R:5.11%, CA1-CA3_C:5.05%, Sub_tail:3.49%, Sub_head:1.49%, M1C:0.71%, BM:0.39%, Pro:0.26%, DG-CA4_U:0.26%, CA4-DGC_C:0.19%, BL:0.13%, TH-TL:0.13%, TF:0.06%, HTHso:0.06%,	CLPSL1, VWA2, CPZ, SULF1, AL353072.2, AC092546.1, ADTRP, MC4R, GABRQ, AC091576.1	1546	0.0407443	38421	0.7373	0.00486475	352	465	718	11	0.464424	17	33.51
376	Cluster376	COVAR	16641	6.2472	0.0095246	5.9314	0.14612	Splatter	NEUR	VGLUT2	ADCYAP AVP CBLN CCK CHGA CHGB NAMPT NUCB NXPH SCG TAC TRH UBL VGF proSAAS	0	N/A	Hypothalamus: 51.0%, Midbrain: 37.9%, Thalamus: 6.6%	SN-RN:18.07%, HTHma:17.45%, HTHso-HTHtub_ventromedial_only:13.95%, PAG-DR:9.09%, PV:5.87%, SN:4.59%, HTHpo:4.55%, HTHtub:3.85%, CM-Pf:3.77%, HTHma-HTHtub:3.61%, PAG:2.76%, ANC:2.14%, PTR:2.02%, PB:1.55%, BNST:1.09%, MN:1.01%, PnRF:0.89%, RN:0.82%, HTHso-HTHtub_ventromedial_and_dorsomedial:0.74%, IC:0.47%, PnEN:0.31%, STH:0.31%, SI:0.27%, DTg:0.19%, ETH:0.16%, MG:0.12%, VLN:0.12%, SC:0.04%, SEP:0.…	TRH, LMX1A, SIM1, OTP, MIR217HG, FEZF1-AS1, ONECUT1, DLK1, PITX2, ONECUT3	2573	0.0952971	24303.6	0.702476	0.0111175	457	1716	400	0	0.666926	32	18.07
171	Cluster171	COVAR	16641	4.3434	0.0093234	4.2611	0.15404	Amygdala excitatory	NEUR	VGLUT1 VGLUT2	ADCYAP CBLN CCK CHGA CHGB NAMPT NTS NUCB PDYN PTHLH SCG UBL UCN VGF proSAAS	0	N/A	Hippocampus: 93.7%, Amygdala: 5.7%, Cerebral cortex: 0.3%	CA1_U:86.75%, Sub_head:6.93%, CMN:5.72%, HTHtub:0.30%, MEC:0.30%,	SERPINB13, TGFBI, AOX1, AC116345.1, ABCA12, LINC01886, AC082650.2, AOX3P, AC068305.2, CRHR2	332	0.0312952	46604.4	0.731106	0.0029764	1	0	331	0	0.996988	5	86.75
43	Cluster43	COVAR	16641	3.0772	0.0092112	3.0247	0.1545	Committed oligodendrocyte precursor	OLIGO	0	NXPH	0	N/A	Thalamus: 36.2%, Hypothalamus: 18.0%, Amygdala: 10.3%	VLN:24.46%, HTHso:11.51%, La:6.00%, HTHtub:5.52%, GPe:3.36%, ANC:2.16%, LG:1.92%, MoSR:1.92%, CbDN:1.68%, SC:1.68%, BNST:1.68%, PnRF:1.68%, CA1_U:1.68%, PnEN:1.44%, MD-Re:1.44%, M1C:1.44%, DTg:1.44%, CA4-DGC_C:1.20%, SEP:1.20%, Pul:1.20%, Pir:1.20%, LP-VPL:1.20%, CEN:0.96%, CM:0.96%, PnAN:0.72%, MoAN:0.72%, VA:0.72%, CM-Pf:0.72%, CA1-CA3_U:0.72%, A40:0.72%, MD:0.72%, CMN:0.72%, CA1-CA3_C:0.72%, P…	SLC5A11, FA2H, AL033523.1, CD22, AC012494.1, MOBP, MYRF, SH3TC2-DT, PRR5L, CNDP1	417	0.0535545	5049.02	0.69425	0.0215581	71	40	304	2	0.729017	68	24.46
84	Cluster84	COVAR	16641	5.7532	0.0095549	5.6585	0.15465	Deep-layer corticothalamic and 6b	NEUR	VGLUT1 VGLUT2 VGLUT3	CCK CHGA CHGB GAL NAMPT NTS NUCB NXPH UBL UCN proSAAS	0	N/A	Hippocampus: 98.5%, Amygdala: 0.8%, Cerebral cortex: 0.7%	CA1-CA3_U:20.09%, CA2-CA3_U:19.29%, CA1-2_R:13.52%, CA1-CA3_R:12.05%, Sub_tail:11.02%, CA1-CA3_C:10.51%, CA1_U:10.28%, Sub_head:1.39%, M1C:0.58%, CMN:0.40%, DG-CA4_R:0.27%, BM:0.27%, BL:0.09%, A24:0.07%, DG-CA4_U:0.07%, CA4-DGC_C:0.04%, A29-A30:0.02%, MEC:0.02%, SC:0.02%,	PIWIL1, NPSR1-AS1, SLC9C1, IFNG-AS1, LINC02218, LINC01479, CPZ, ABCA12, LPO, C3orf52	4474	0.0265436	42891.8	0.735439	0.00263386	1701	1584	1163	26	0.380197	18	20.09
143	Cluster143	COVAR	16641	5.9837	0.0094845	6.0126	0.15983	Deep-layer intratelencephalic	NEUR	VGLUT1	CBLN CCK CHGA CHGB NAMPT NUCB SCG UBL UCN VGF proSAAS	0	L5 IT	Cerebral cortex: 89.0%, Basal forebrain: 4.2%, Amygdala: 4.2%	MEC:14.16%, A24:10.53%, A38:9.94%, A25:9.72%, Idg:7.51%, LEC:6.79%, FI:6.50%, TH-TL:4.14%, M1C:3.56%, Pir:3.25%, TF:2.70%, A35-A36:2.29%, AON:2.25%, SEP:2.05%, BM:2.00%, Cla:1.57%, A14:1.23%, CEN:1.18%, A32:1.10%, Ig:1.00%, Sub_head:0.94%, La:0.76%, HTHso:0.74%, A13:0.72%, Sub_tail:0.67%, SI:0.61%, A43:0.39%, Unknown:0.38%, MTG:0.28%, CA1-CA3_U:0.25%, Pro:0.14%, BL:0.13%, ITG:0.13%, A46:0.13%, Co…	AC021134.1, Z68323.1, AL033539.2, AC079052.1, AC021134.2, LINC01821, TRABD2A, LINC01606, ADTRP, LINC01320	13468	0.0386926	44976.8	0.755769	0.00344533	3683	4143	5165	477	0.383502	46	14.16
418	Cluster418	COVAR	16641	4.5961	0.0093166	4.6537	0.16168	Splatter	NEUR	HDC VGLUT2	ADCYAP AVP CART CBLN CCK CHGA CHGB NAMPT NUCB NXPH SCG SST UBL VGF proSAAS	0	N/A	Hypothalamus: 99.3%, Midbrain: 0.5%, Thalamus: 0.1%	HTHtub:32.86%, HTHso-HTHtub_ventromedial_only:27.27%, HTHso-HTHtub_ventromedial_and_dorsomedial:24.69%, HTHma-HTHtub:10.30%, PV:4.12%, SN:0.41%, ANC:0.06%, PTR:0.06%, CM-Pf:0.06%, MN:0.04%, MoRF-MoEN:0.02%, CEN:0.02%, CMN:0.02%, HTHpo:0.02%, HTHma:0.02%, PAG-DR:0.02%, BNST:0.02%, IO:0.02%,	FEZF1, FEZF1-AS1, PGR, LINC00540, DGKK, ZCCHC12, PRLR, PGR-AS1, SYTL4, ANKRD34B	5390	0.0655717	24341.2	0.686526	0.013173	1554	2061	1775	0	0.382375	17	51.97
446	Cluster446	COVAR	16641	4.372	0.0090476	4.486	0.16489	Thalamic excitatory	0	VGLUT2	ADCYAP CART CHGA CHGB CRH NAMPT NUCB SCG UBL VGF proSAAS	0	N/A	Thalamus: 99.9%, Hippocampus: 0.0%, Midbrain: 0.0%	LG:99.93%, DG-CA4_R:0.03%, PAG-DR:0.03%, LP:0.01%,	DCDC2C, AL355612.1, LINC01491, AC092078.3, SHOX2, AC044810.3, DEFB1, LCP1, AC092078.2, PPP1R17	15148	0.0491843	20619.5	0.66972	0.0269539	4625	2714	7809	0	0.515514	4	99.93
189	Cluster189	COVAR	16641	3.8848	0.008577	4.0024	0.16588	Hippocampal CA1-3	NEUR	VGLUT1	CART CBLN CCK CHGA CHGB NAMPT NUCB SCG UBL UCN VGF proSAAS	0	N/A	Hippocampus: 73.4%, Amygdala: 24.4%, Hypothalamus: 0.9%	CA1_U:38.11%, CA1-CA3_U:30.66%, CMN:24.36%, CA1-CA3_R:2.01%, DG-CA4_U:1.72%, SN:0.86%, HTHma-HTHtub:0.57%, M1C:0.57%, CA1-CA3_C:0.57%, CA2-CA3_U:0.29%, MN:0.29%,	ERG, AQP3, FZD7, AC068985.1, PTGFR, CCN1, CTXND1, CD24, LATS2, LINC00683	349	0.0797994	61392.7	0.740778	0.00655709	94	33	220	2	0.630372	11	38.11
46	Cluster46	COVAR	16641	2.6314	0.0089029	2.7422	0.16864	Oligodendrocyte	OLIGO	0	0	0	Oligo	Thalamus: 22.7%, Midbrain: 19.9%, Cerebral cortex: 13.7%	SN-RN:9.72%, SN:6.70%, CbDN:5.85%, GPe:4.77%, PnEN:4.11%, LP-VPL:4.07%, STH:3.85%, LP:3.30%, GPi:2.70%, VLN:2.58%, STG:2.55%, PnRF:2.51%, Pul:2.22%, MTG:2.04%, CA4-DGC_C:2.02%, CBV:2.00%, VPL:1.44%, M1C:1.42%, DG-CA4_R:1.40%, PnAN:1.34%, PAG:1.30%, PN:1.25%, CM-Pf:1.24%, MoRF-MoEN:1.20%, SpC:1.15%, MoSR:1.04%, DG-CA4_U:1.02%, LG:0.90%, IO:0.90%, MoAN:0.89%, DTg:0.87%, CA1-CA3_U:0.76%, RN:0.76%, C…	CNDP1, LINC01608, OPALIN, RNASE1, LINC01792, NKX6-2, MAG, PPP1R14A, CD9, TMEM98	60616	0.0206214	3740.69	0.653366	0.00233963	15228	22986	22111	291	0.379207	106	9.72
174	Cluster174	COVAR	16641	4.8655	0.0084807	5.1896	0.17425	Amygdala excitatory	NEUR	VGLUT1 VGLUT2	ADCYAP CBLN CCK CHGA CHGB GRP NAMPT NUCB SCG UBL UCN VGF proSAAS	0	N/A	Cerebral cortex: 84.3%, Amygdala: 10.2%, Hippocampus: 5.2%	LEC:47.85%, Pir:27.55%, Sub_head:5.20%, A35-A36:4.79%, CMN:4.15%, MEC:3.83%, BM:3.82%, CEN:1.39%, BL:0.71%, CoA:0.13%, AON:0.10%, HTHtub:0.08%, M1C:0.06%, CA1_U:0.05%, FI:0.04%, Idg:0.04%, TH-TL:0.04%, SEP:0.03%, La:0.03%, HTHpo:0.03%, A38:0.02%, HTHma-HTHtub:0.02%, ANC:0.01%, A40:0.01%, Pu:0.01%, A35r:0.01%, SN:0.01%, SI:0.01%, MN:0.01%,	AC116345.1, P2RX2, AL031073.2, MS4A8, TMEM108-AS1, AL136441.1, AL136985.3, LINC02248, CARM1P1, SEMA3D	10364	0.0361231	40209.6	0.74875	0.00206268	1639	2940	5779	6	0.557603	29	47.85
97	Cluster97	COVAR	16641	3.5015	0.0082427	3.7522	0.17537	Deep-layer corticothalamic and 6b	NEUR	VGLUT1	ADCYAP CCK CHGA CHGB GAL NAMPT NUCB NXPH PDYN SCG UBL VGF proSAAS	0	N/A	Cerebral cortex: 54.4%, Hippocampus: 42.5%, Amygdala: 2.1%	MEC:52.61%, CA1_U:22.65%, CA1-CA3_U:13.94%, Sub_tail:3.14%, CMN:1.74%, TH-TL:1.39%, Sub_head:1.39%, CA1-2_R:1.39%, SC:1.05%, CEN:0.35%, M1C:0.35%,	LINC01194, GUCA1C, AC046195.2, AC023503.1, LINC02067, SLC15A5, ERG, AC092131.1, SCUBE1, IGFBP3	287	0.0492683	30179.5	0.720821	0.0072199	180	26	80	1	0.627178	10	52.61
323	Cluster323	COVAR	16641	4.3935	0.0084713	4.7839	0.17922	Mammillary body	NEUR	VGLUT2	ADCYAP CBLN CHGA CHGB IGF NAMPT NUCB NXPH SCG TAC TRH UBL VGF proSAAS	0	N/A	Hypothalamus: 99.7%, Thalamus: 0.2%, Midbrain: 0.2%	MN:49.24%, HTHma-HTHtub:39.60%, HTHma:7.49%, HTHtub:3.36%, SN:0.15%, STH:0.15%,	AC244258.1, FOXB1, AL691420.1, PITX2, LHX1-DT, LHX1, DRD3, ADGRD1, STAC, AL139231.1	654	0.03237	31826.6	0.694258	0.00518452	47	309	298	0	0.472477	6	49.24
351	Cluster351	COVAR	16641	4.5284	0.0081619	4.9834	0.18176	Splatter	NEUR	GABA	CBLN CHGA CHGB IGF NAMPT NUCB NXPH PNOC SCG SST TAC UBL VGF proSAAS	0	N/A	Midbrain: 90.0%, Thalamus: 8.2%, Hypothalamus: 1.3%	SN-RN:27.91%, PAG:19.68%, PTR:13.06%, PAG-DR:11.45%, IC:10.91%, MG:6.62%, SN:6.08%, HTHma:1.07%, RN:0.72%, ETH:0.54%, CM-Pf:0.36%, LG:0.36%, VLN:0.18%, SC:0.18%, MD:0.18%, PnRF:0.18%, PB:0.18%, MN:0.18%, DTg:0.18%,	LINC00261, FOXA2, TM4SF18, NDNF, PAX5, LINC01956, EMX2OS, ASAH2, EBF3, EMX2	559	0.136884	26365.4	0.675273	0.0119369	173	173	213	0	0.381038	19	27.91
213	Cluster213	COVAR	16641	4.874	0.0084915	5.3757	0.1823	Medium spiny neuron	NEUR	GABA	CBLN CHGB NAMPT NUCB PENK SCG UBL UCN VGF proSAAS	MSN-D2	N/A	Basal forebrain: 75.5%, Cerebral cortex: 12.2%, Amygdala: 9.4%	SI:30.93%, NAC:26.62%, GPe:14.32%, AON:12.10%, BNST:9.39%, SEP:3.58%, HTHpo:2.59%, HTHso:0.21%, A25:0.13%, Pu:0.04%, Unknown:0.04%, PV:0.03%, Cla:0.01%, VA:0.01%, Pir:0.01%, ANC:0.01%,	PENK, AC008786.1, GPR6, DRD3, DRD2, P2RY1, SCIN, AC092604.1, ENTHD1, AL020994.2	13450	0.0250547	24934.5	0.736915	0.00437492	3803	5110	4537	0	0.379926	15	30.93
83	Cluster83	COVAR	16641	3.9587	0.0080789	4.3737	0.18271	Deep-layer near-projecting	NEUR	VGLUT1	CBLN CCK CHGA CHGB CRH IGF NAMPT NUCB NXPH UBL UCN VGF proSAAS	0	N/A	Cerebral cortex: 92.0%, Basal forebrain: 3.2%, Hypothalamus: 1.9%	M1C:22.27%, S1C:5.25%, MTG:4.62%, AON:4.41%, FI:4.41%, Idg:3.57%, V1C:3.57%, A24:2.94%, A13:2.94%, A38:2.73%, A25:2.73%, A44-A45:2.31%, V2:2.31%, TF:2.31%, A1C:2.10%, A29-A30:2.10%, Ig:2.10%, SEP:2.10%, A23:2.10%, A43:2.10%, Pro:1.89%, HTHso:1.89%, ITG:1.68%, A46:1.68%, TH-TL:1.68%, A5-A7:1.68%, Pir:1.05%, STG:1.05%, LEC:1.05%, A40:0.84%, CoA:0.84%, A19:0.84%, A32:0.84%, CA1-CA3_R:0.63%, A14:0.63…	AC022535.1, AL359313.1, AC044893.1, ERG, AL353072.2, MYH4, AC005909.2, NPSR1-AS1, ABCC9, LPO	476	0.0568293	33104.2	0.726104	0.00497978	142	122	162	50	0.340336	43	22.27
209	Cluster209	COVAR	16641	3.3676	0.0082301	3.7381	0.18384	Medium spiny neuron	NEUR	GABA	CHGB NAMPT NUCB PDYN PENK SCG TAC UBL UCN VGF proSAAS	MSN-D1	N/A	Basal forebrain: 96.3%, Thalamus: 2.9%, Amygdala: 0.6%	CaB:77.93%, Pu:8.25%, NAC:5.06%, SEP:3.30%, VA:2.91%, GPe:1.24%, BNST:0.60%, Unknown:0.34%, CA4-DGC_C:0.16%, Cla:0.14%, SI:0.03%, DG-CA4_R:0.02%, GPi:0.02%, AON:0.01%, VLN:0.01%, ANC:0.01%,	AL450332.1, AL139379.1, LINC02137, AC004551.1, AC015631.1, LINC02462, AL445584.2, LPL, PLEK, CA12	11410	0.0331556	32444.2	0.721736	0.00588767	3849	3816	3745	0	0.337336	15	77.93
344	Cluster344	COVAR	16641	4.1546	0.0085241	4.6264	0.1846	Splatter	CHRP NEUR	VGLUT2	ADCYAP CBLN CHGA CHGB NAMPT NPFF NPPC NUCB NXPH SCG SST UBL proSAAS	0	N/A	Medulla: 61.0%, Spinal cord: 21.9%, Pons: 14.9%	MoAN:29.07%, SpC:21.90%, MoRF-MoEN:17.32%, MoSR:14.64%, PB:8.97%, PnEN:2.46%, DTg:2.46%, PAG-DR:0.78%, PnAN:0.70%, PnRF:0.27%, SC:0.27%, ETH:0.19%, PV:0.16%, IC:0.16%, CEN:0.08%, PTR:0.08%, AON:0.08%, PAG:0.08%, MG:0.08%, HTHso-HTHtub_ventromedial_and_dorsomedial:0.08%, ANC:0.03%, Pul:0.03%, CBV:0.03%, STH:0.03%, HTHpo:0.03%, Unknown:0.03%, SN:0.03%,	LMX1B, EBF3, EBF1, PHOX2B-AS1, HOXB3, AC009411.2, EBF2, AC018742.1, PHOX2B, TLX3	3736	0.0534029	13209.7	0.684552	0.00760337	257	865	2614	0	0.699679	26	29.07
100	Cluster100	COVAR	16641	4.0123	0.0084572	4.5619	0.18957	Deep-layer corticothalamic and 6b	NEUR	VGLUT1	CBLN CCK CHGA CHGB NAMPT NUCB NXPH SCG UBL VGF proSAAS	0	N/A	Cerebral cortex: 63.0%, Amygdala: 27.0%, Basal forebrain: 5.9%	AON:9.57%, CMN:9.18%, CEN:7.73%, M1C:7.63%, FI:6.86%, Pir:6.78%, La:5.43%, A24:4.24%, CoA:3.84%, Cla:3.24%, MTG:2.67%, HTHso:2.45%, A23:1.88%, S1C:1.76%, Ig:1.55%, A35-A36:1.53%, A25:1.53%, Idg:1.49%, A13:1.20%, A1C:1.20%, TH-TL:1.16%, A5-A7:1.12%, Pu:1.08%, A38:1.04%, A43:1.02%, SEP:1.00%, LEC:1.00%, TF:0.92%, Pro:0.90%, Sub_tail:0.84%, A44-A45:0.82%, A19:0.67%, V2:0.61%, STG:0.61%, A29-A30:0.61…	SLC15A5, VWA2, SULF1, AC010511.1, AC023503.1, LINC01194, LGR6, CPZ, ADTRP, CCN2	4900	0.0391178	36341.3	0.754029	0.00556563	1459	1873	1345	223	0.382245	52	9.57
37	Cluster37	COVAR	16641	2.6392	0.008346	3.0146	0.19067	Committed oligodendrocyte precursor	OLIGO	0	NXPH proSAAS	COP	OPC	Cerebral cortex: 35.6%, Hippocampus: 19.5%, Amygdala: 8.2%	A35r:6.28%, CA1_U:4.77%, MTG:4.52%, SN:3.89%, DG-CA4_R:3.77%, DG-CA4_U:3.39%, TH-TL:3.02%, Sub_head:2.89%, SpC:2.64%, PnRF:2.39%, BM:2.14%, CbDN:2.14%, CA4-DGC_C:2.14%, SN-RN:1.88%, CEN:1.88%, MN:1.76%, A38:1.76%, PnEN:1.51%, CBV:1.51%, MoAN:1.38%, Pir:1.38%, SEP:1.38%, A44-A45:1.26%, Idg:1.26%, La:1.26%, A25:1.26%, STH:1.13%, FI:1.13%, STG:1.13%, Cla:1.13%, Pro:1.13%, CMN:1.13%, IO:1.13%, LEC:1.…	GPR17, AL512308.1, TNS3, BCAS1, MIR503HG, AC008080.4, NKX2-2, GPNMB, INAVA, FIBIN	796	0.0363231	7398.63	0.744992	0.00336997	330	150	316	0	0.414573	97	6.28
334	Cluster334	COVAR	16641	2.5311	0.0082778	2.9442	0.19499	Splatter	NEUR	CHOL VGLUT1 VGLUT2	ADCYAP CART CBLN CCK CHGB CRH NAMPT NMU NUCB NXPH SCG TAC UBL VGF proSAAS	0	N/A	Thalamus: 91.7%, Midbrain: 8.2%, Pons: 0.1%	ETH:62.81%, MD-Re:27.88%, SC:6.31%, PAG-DR:1.90%, CM:0.95%, PN:0.10%, VLN:0.05%,	GNG8, GPR151, LINC01307, CHRNB3, POU4F1, SLC5A7, SCUBE1, TRPM8, ACOXL, F13A1	1998	0.0304226	17940.8	0.651474	0.020709	959	426	613	0	0.47998	7	62.81
303	Cluster303	COVAR	16641	2.4106	0.0074024	2.8049	0.19506	Cerebellar inhibitory	0	GABA	CHGB NAMPT NPPC NUCB PTHLH UBL proSAAS	CB-MolLayerInt1	N/A	Cerebellum: 96.8%, Pons: 1.5%, Medulla: 1.0%	CBV:93.33%, CBL:3.47%, PnEN:0.69%, MoAN:0.69%, PnAN:0.63%, IC:0.42%, MoSR:0.21%, MoRF-MoEN:0.14%, PnRF:0.14%, SC:0.07%, SpC:0.07%, TH-TL:0.07%, MN:0.07%,	TFAP2B, AC010476.2, SCGN, AL162718.1, LIPG, XDH, LMCD1, TFAP2A, IL15, LRRC38	1439	0.0645719	16342.6	0.689868	0.00649968	410	913	116	0	0.634468	13	93.33
194	Cluster194	COVAR	16641	3.3439	0.0074487	3.9037	0.19584	Hippocampal CA4	NEUR	VGLUT1	CART CBLN CCK CHGA CHGB IGF NAMPT NUCB UBL VGF proSAAS	0	N/A	Hippocampus: 99.8%, Cerebral cortex: 0.2%, Amygdala: 0.0%	CA4-DGC_C:90.02%, DG-CA4_R:7.99%, CA3_R:1.45%, CA1-CA3_C:0.36%, A29-A30:0.18%,	SCGN, MORC1, AL450311.1, LINC02237, ITGA4, CASC6, ZBTB20-AS2, AC127526.1, ZBTB20-AS1, LINC02192	551	0.0223844	30225.1	0.626897	0.00370993	452	47	52	0	0.820327	5	90.02
453	Cluster453	COVAR	16641	3.7985	0.00825	4.4604	0.19723	Thalamic excitatory	0	VGLUT2	ADCYAP CART CBLN CCK CHGA CHGB CRH GAL NAMPT NMU NTS NUCB NXPH PNOC PTHLH SCG UBL VGF proSAAS	0	N/A	Thalamus: 82.7%, Midbrain: 17.3%, Cerebral cortex: 0.0%	LG:29.50%, MG:24.69%, PTR:14.38%, CM-Pf:12.83%, Pul:6.37%, CM:3.89%, VLN:2.41%, SN-RN:1.98%, LP:1.46%, VPL:0.61%, ETH:0.54%, SN:0.52%, LP-VPL:0.31%, SC:0.31%, PAG-DR:0.14%, MD:0.04%, MD-Re:0.02%,	CARTPT, CASQ2, ST8SIA6-AS1, PLEKHG4B, RGS16, LEF1, PVALB, PPP1R17, CYP27C1, LINC00868	5556	0.0442423	33481.7	0.652332	0.0129635	1983	2160	1413	0	0.388769	17	29.5
190	Cluster190	COVAR	16641	3.6204	0.0076648	4.2716	0.19835	Hippocampal CA4	NEUR	VGLUT1	CALCB CART CBLN CCK CHGA CHGB GNRH GRP NAMPT NPPC NUCB PYY SCG UBL UCN VGF proSAAS	0	N/A	Hippocampus: 100.0%, Cerebral cortex: 0.0%, Amygdala: 0.0%	CA3_R:68.75%, DG-CA4_R:19.05%, DG-CA4_U:4.46%, CA4-DGC_C:4.46%, CA1-2_R:2.38%, CA2-CA3_U:0.60%, CA1-CA3_U:0.30%,	AC019127.1, USH1C, LINC02720, AP006295.1, LATS2, AP001978.1, MLPH, HGF, HLX-AS1, WNK4	336	0.0386126	66608.3	0.769949	0.00236379	45	40	251	0	0.747024	8	68.75
362	Cluster362	COVAR	16641	4.9782	0.0078351	5.8939	0.19917	Splatter	NEUR	GABA	CHGA CHGB NAMPT NMU NUCB NXPH PNOC SCG TAC UBL VGF proSAAS	0	N/A	Pons: 39.4%, Cerebellum: 34.7%, Midbrain: 21.7%	CbDN:34.66%, DTg:23.99%, PTR:8.65%, PnEN:7.87%, PAG:7.30%, PB:3.98%, SN-RN:3.06%, PnRF:3.02%, PAG-DR:2.01%, ETH:1.88%, PnAN:0.48%, PV:0.48%, SN:0.44%, HTHma-HTHtub:0.39%, SC:0.17%, ANC:0.13%, Unknown:0.13%, CMN:0.13%, HTHma:0.13%, BNST:0.13%, GPi:0.13%, M1C:0.13%, HTHso-HTHtub_ventromedial_only:0.09%, GPe:0.09%, IC:0.09%, MG:0.09%, CM-Pf:0.09%, MoSR:0.04%, MoRF-MoEN:0.04%, MN:0.04%, HTHpo:0.04%, …	LHX5-AS1, OTP, LHX1, EBF3, S100A10, ZPLD1, ECEL1, LINC02520, AL359915.1, TRPC7	2288	0.0733911	22153.6	0.662189	0.00927727	753	315	1217	3	0.531906	31	34.66
165	Cluster165	COVAR	16641	4.1057	0.0078945	4.8617	0.1992	Miscellaneous	NEUR	VGLUT1 VGLUT2	ADCYAP CART CBLN CCK CHGA CHGB CORT IGF NAMPT NUCB NXPH PDYN SCG UBL VGF proSAAS	0	N/A	Cerebral cortex: 92.1%, Hippocampus: 5.0%, Amygdala: 2.8%	MEC:72.00%, LEC:18.22%, Sub_head:5.04%, BM:2.42%, TH-TL:1.55%, CMN:0.39%, Pir:0.34%, HTHtub:0.05%,	LINC02752, BARX2, IFNG-AS1, DSC3, AC116345.1, SNHG31, AC104689.2, AC006974.2, TMEM45B, AC072062.1	2064	0.0214244	49798.7	0.784635	0.00163268	489	626	949	0	0.459787	8	72
368	Cluster368	COVAR	16641	4.0861	0.0083647	4.9134	0.20281	Splatter	NEUR	VGLUT2	ADCYAP CBLN CCK CHGA CHGB NAMPT NUCB NXPH SCG TAC UBL VGF proSAAS	0	N/A	Midbrain: 84.5%, Thalamus: 13.4%, Pons: 1.5%	PTR:23.98%, PAG:18.13%, IC:15.70%, SC:15.08%, PAG-DR:10.25%, ETH:9.86%, MG:1.50%, SN-RN:1.19%, MD-Re:0.61%, CM:0.53%, PnEN:0.46%, DTg:0.45%, PB:0.42%, ANC:0.40%, CM-Pf:0.37%, MoRF-MoEN:0.21%, PnRF:0.16%, BNST:0.16%, SN:0.13%, LG:0.09%, MoSR:0.06%, Pul:0.04%, PnAN:0.04%, MoAN:0.04%, PV:0.03%, HTHma-HTHtub:0.03%, Unknown:0.02%, MD:0.02%, CbDN:0.01%, BM:0.01%, GPe:0.01%, HTHso-HTHtub_ventromedial_on…	EBF3, TFAP2B, TFAP2D, LHX9, BNC2, EBF1, EBF2, ONECUT1, KLHL1, SCN7A	10857	0.0603603	22312.6	0.670461	0.00703199	3919	4633	2305	0	0.426729	32	23.98
333	Cluster333	COVAR	16641	3.6687	0.0076158	4.4913	0.20701	Mammillary body	NEUR	HDC VGLUT2	ADCYAP CBLN CHGA CHGB NAMPT NUCB NXPH SCG SST TAC UBL proSAAS	0	N/A	Hypothalamus: 97.7%, Cerebral cortex: 1.0%, Thalamus: 0.8%	HTHma-HTHtub:36.01%, HTHtub:28.69%, MN:27.00%, HTHma:5.91%, M1C:0.98%, CM-Pf:0.42%, SN-RN:0.28%, STH:0.28%, DTg:0.14%, PV:0.14%, MG:0.14%,	SIM1, AC244258.1, LHX1-DT, LTBP1, FOXB1, ZFHX4-AS1, CD36, LHX1, PMFBP1, PITX2	711	0.0519805	25375.2	0.728474	0.00618391	184	304	216	7	0.427567	11	36.01
36	Cluster36	COVAR	16641	2.9843	0.0075948	3.6726	0.20824	Oligodendrocyte precursor	OPC	0	NXPH proSAAS	0	OPC	Cerebral cortex: 33.7%, Thalamus: 12.5%, Midbrain: 11.5%	A35r:20.75%, SpC:8.03%, SN:5.36%, CEN:3.29%, SN-RN:2.86%, CM:2.62%, PN:2.56%, VLN:2.25%, PAG:2.25%, PnRF:2.01%, GPi:1.89%, PnEN:1.70%, M1C:1.70%, SEP:1.58%, GPe:1.52%, CA1_U:1.46%, NAC:1.22%, ETH:1.16%, LP-VPL:1.16%, MoSR:1.16%, BM:1.10%, A35-A36:1.10%, STH:1.03%, MTG:1.03%, CA4-DGC_C:0.97%, CaB:0.97%, Sub_tail:0.91%, A25:0.91%, A38:0.85%, Pul:0.85%, MD:0.85%, HTHpo:0.79%, IO:0.79%, Pu:0.73%, MEC…	AC004852.2, BX284613.2, PDGFRA, AL512308.1, VCAN, OLIG2, OLIG1, GPR17, CSPG4, FERMT1	1643	0.133045	7523.03	0.727895	0.00411766	278	388	960	17	0.584297	104	20.75
365	Cluster365	COVAR	16641	5.5609	0.0076291	6.8472	0.20837	Splatter	NEUR	GABA VGLUT2	ADCYAP CBLN CHGA CHGB NAMPT NUCB NXPH PENK SCG TAC UBL VGF proSAAS	0	N/A	Pons: 43.0%, Midbrain: 30.2%, Medulla: 17.1%	DTg:13.75%, PnEN:12.84%, MoRF-MoEN:11.55%, PAG:10.38%, PB:7.30%, PnRF:6.88%, PTR:6.76%, PAG-DR:6.06%, MoSR:3.68%, SN-RN:3.61%, CM-Pf:2.50%, PnAN:1.95%, MoAN:1.81%, IC:1.57%, SpC:1.21%, SN:1.18%, LG:1.10%, HTHma:0.79%, VLN:0.74%, MG:0.60%, SC:0.59%, ANC:0.55%, HTHma-HTHtub:0.43%, Unknown:0.36%, ETH:0.35%, M1C:0.28%, PV:0.24%, HTHso-HTHtub_ventromedial_only:0.17%, BNST:0.11%, HTHtub:0.10%, IO:0.06%…	SLC6A5, GLRA1, ONECUT1, LHX5-AS1, MAB21L2, LHX1, LINC01933, ASAH2, KLHL1, IGDCC4	28081	0.0875674	26060.9	0.682138	0.00682505	6139	7896	13967	79	0.497383	54	13.75
150	Cluster150	COVAR	16641	3.4559	0.0071891	4.3684	0.21445	Deep-layer intratelencephalic	NEUR	VGLUT1 VGLUT2	CBLN CCK CHGA CHGB NAMPT NUCB SCG UBL VGF proSAAS	0	L6 IT Car3	Cerebral cortex: 95.3%, Hippocampus: 2.2%, Basal forebrain: 1.3%	M1C:11.86%, MTG:7.29%, A23:4.70%, A43:4.54%, A44-A45:4.20%, S1C:4.08%, A13:3.90%, V1C:3.83%, Pro:3.21%, A40:3.09%, Ig:2.98%, A25:2.97%, A46:2.96%, A29-A30:2.84%, V2:2.80%, A38:2.71%, A5-A7:2.68%, TF:2.67%, Idg:2.67%, TH-TL:2.60%, ITG:2.32%, A24:2.24%, A19:2.17%, STG:2.12%, A1C:2.05%, FI:1.55%, Sub_tail:1.53%, AON:1.36%, A14:1.19%, Cla:0.96%, A32:0.75%, BM:0.58%, CA1-CA3_R:0.58%, Pir:0.41%, SEP:0.…	SMYD1, OLFML2B, SMIM32, POSTN, THEMIS, AL136119.1, MCTP2, GAS2L3, AL356432.3, NTNG2	12307	0.0343257	24651.4	0.72411	0.00414209	3834	3553	4341	579	0.352726	52	11.86
119	Cluster119	COVAR	16641	3.1623	0.0073475	4.0653	0.21832	Hippocampal CA1-3	NEUR	VGLUT1	ADCYAP CHGA CHGB NAMPT NTS NUCB NXPH PYY SCG UBL UCN VGF proSAAS	0	N/A	Hippocampus: 97.3%, Amygdala: 1.5%, Cerebral cortex: 1.3%	CA1_U:27.38%, CA2-CA3_U:17.23%, CA1-2_R:16.48%, CA1-CA3_U:15.10%, CA1-CA3_R:11.89%, CA1-CA3_C:5.80%, Sub_head:1.58%, Sub_tail:1.45%, M1C:1.25%, CMN:1.13%, DG-CA4_R:0.32%, BM:0.18%, BL:0.16%, DG-CA4_U:0.03%, MTG:0.01%, CA4-DGC_C:0.01%,	LINC00607, ADAM2, AC012668.3, ATP6V1C2, AL138694.1, AL356807.1, GFRA1, CLPSL1, AC092661.1, FEZF2	6827	0.0261605	58303.7	0.722951	0.00220301	2276	1264	3202	85	0.46902	15	27.38
204	Cluster204	COVAR	16641	3.6512	0.0070728	4.7222	0.2197	Hippocampal dentate gyrus	NEUR	VGLUT1	CBLN CCK CHGB GRP NAMPT NUCB SCG UBL proSAAS	DG-GRAN	N/A	Hippocampus: 98.3%, Thalamus: 1.7%, Cerebral cortex: 0.0%	DG-CA4_R:38.96%, CA1-CA3_R:32.31%, CA4-DGC_C:22.80%, CA1-CA3_C:3.91%, Pul:1.66%, CA3_R:0.17%, DG-CA4_U:0.09%, Sub_tail:0.08%, CA1-CA3_U:0.03%,	TTR, LINC02030, LINC01697, LINC02237, AJ006995.1, CHRNA1, AC097487.1, AC097528.1, AC021088.1, CASC6	9290	0.0252963	12000.1	0.653818	0.00635286	2325	6715	250	0	0.72282	9	38.96
361	Cluster361	COVAR	16641	3.9595	0.0069447	5.2786	0.2266	Splatter	NEUR	GABA	CBLN CCK CHGA CHGB IGF NAMPT NUCB NXPH PNOC SCG TAC UBL VGF proSAAS	0	N/A	Midbrain: 83.4%, Thalamus: 14.3%, Pons: 1.8%	PTR:49.58%, PAG:14.90%, ETH:8.90%, PAG-DR:7.22%, SN-RN:6.19%, MG:4.59%, IC:3.09%, SC:1.78%, PnEN:1.03%, SN:0.66%, DTg:0.47%, CM-Pf:0.28%, CM:0.19%, LG:0.19%, PB:0.19%, MD-Re:0.09%, PnAN:0.09%, HTHtub:0.09%, HTHma-HTHtub:0.09%, PV:0.09%, CEN:0.09%, VLN:0.09%, MoAN:0.09%,	LINC01497, GATA3, AC005208.1, KCNJ16, GATA2, AC074099.1, LINC01876, LHX5-AS1, SIX3, LHX1	1067	0.0569011	23691.6	0.654142	0.00723262	440	471	156	0	0.441425	23	49.58
348	Cluster348	COVAR	16641	2.8812	0.0077628	3.8678	0.22817	Splatter	NEUR	GLY	CHGA CHGB NAMPT NPPC NPY NUCB NXPH PENK PNOC SCG SST UBL VGF proSAAS	0	N/A	Medulla: 65.6%, Spinal cord: 26.9%, Pons: 6.0%	MoAN:39.01%, SpC:26.87%, MoSR:19.34%, MoRF-MoEN:7.20%, PnEN:3.98%, DTg:1.24%, PAG-DR:0.81%, PV:0.54%, PnAN:0.43%, PnRF:0.27%, PTR:0.11%, Unknown:0.11%, M1C:0.05%, ANC:0.05%,	HOXB3, PAX2, GBX1, HOXD3, GPC3, PAX8, NPPC, HOXB7, SLC6A5, SALL3	1861	0.0763836	17599.8	0.699797	0.00662644	140	362	1358	1	0.729715	14	39.01
127	Cluster127	COVAR	16641	3.5256	0.0070942	4.7382	0.22842	Upper-layer intratelencephalic	NEUR	VGLUT1 VGLUT2	ADCYAP CBLN CCK CHGA CHGB NAMPT NUCB SCG UBL UCN VGF proSAAS	0	L2/3 IT	Cerebral cortex: 90.2%, Basal forebrain: 4.2%, Amygdala: 3.4%	Idg:11.79%, A38:10.60%, A24:9.28%, A25:9.14%, FI:8.99%, TH-TL:8.30%, A35-A36:3.92%, AON:3.84%, LEC:3.81%, TF:3.72%, A13:3.71%, A14:3.28%, Cla:2.71%, A32:2.56%, BM:2.45%, Pir:2.28%, Ig:1.50%, SEP:1.33%, Sub_tail:1.27%, M1C:1.05%, HTHso:0.76%, ITG:0.71%, CoA:0.57%, Unknown:0.46%, MTG:0.43%, A43:0.32%, La:0.22%, A46:0.22%, SI:0.18%, A44-A45:0.16%, CA1-CA3_U:0.12%, CEN:0.11%, A23:0.05%, Pro:0.05%, PA…	ADGRF5, AC018697.1, CARM1P1, AC124290.1, AL162493.1, AJ009632.2, AC124290.2, AC092848.2, AC117453.1, AC115100.1	10430	0.0395325	41706.3	0.756078	0.00304286	3227	2937	4160	106	0.398849	39	11.79
412	Cluster412	COVAR	16641	2.7707	0.0071597	3.7303	0.22882	Splatter	NEUR	GABA HDC VGLUT2	CBLN CHGA CHGB NAMPT NUCB NXPH SCG SST TAC UBL VGF proSAAS	0	N/A	Hypothalamus: 97.4%, Midbrain: 2.2%, Thalamus: 0.3%	MN:45.24%, HTHma-HTHtub:26.33%, HTHtub:14.12%, HTHma:6.91%, PV:2.61%, SN:2.09%, HTHso-HTHtub_ventromedial_and_dorsomedial:1.50%, HTHso-HTHtub_ventromedial_only:0.59%, ANC:0.14%, STH:0.12%, BNST:0.06%, CM-Pf:0.04%, PTR:0.04%, HTHpo:0.04%, Unknown:0.02%, DTg:0.02%, PnRF:0.02%, SC:0.02%, SN-RN:0.02%, PAG:0.02%, GPe:0.02%, NAC:0.02%,	PMCH, AC022433.1, ISL1, TBX3, AC010478.1, C14orf39, AC026765.3, GAL, VWA5B1, RADX	5062	0.0519863	27352.2	0.733284	0.00616091	2430	1880	752	0	0.480047	20	45.24
380	Cluster380	COVAR	16641	3.928	0.0067786	5.3498	0.23141	Splatter	NEUR	GLY	CHGA CHGB NAMPT NUCB NXPH PENK PNOC SCG SST UBL VGF proSAAS	0	N/A	Pons: 62.5%, Medulla: 34.7%, Spinal cord: 1.1%	PnEN:23.38%, MoRF-MoEN:17.04%, PB:15.75%, DTg:13.82%, MoSR:9.12%, MoAN:8.30%, PnRF:6.11%, PnAN:3.43%, SpC:1.14%, PAG:0.70%, CbDN:0.32%, IO:0.25%, IC:0.17%, ANC:0.11%, PAG-DR:0.11%, PTR:0.06%, PV:0.06%, Unknown:0.04%, CBV:0.04%, VLN:0.02%, CBL:0.02%, M1C:0.02%,	SLC6A5, PAX2, EBF3, OTP, TFAP2A, HOXB3, LINC01297, LBX1-AS1, LHX5-AS1, EBF2	4748	0.090048	16800.5	0.684168	0.010062	762	999	2986	1	0.628896	21	23.38
114	Cluster114	COVAR	16641	3.1317	0.0069368	4.3014	0.23329	Miscellaneous	NEUR	VGLUT1	CBLN CCK CHGA CHGB NAMPT NUCB PYY SCG UBL UCN VGF proSAAS	L5-ET	N/A	Cerebral cortex: 98.4%, Hippocampus: 1.2%, Basal forebrain: 0.3%	M1C:23.17%, MTG:16.07%, A23:9.73%, A44-A45:7.21%, A29-A30:6.23%, A43:6.12%, S1C:4.37%, A46:3.50%, A40:2.84%, ITG:2.73%, A5-A7:2.51%, A19:2.40%, Ig:2.08%, A1C:1.53%, STG:1.31%, TF:1.20%, Pro:1.09%, A38:0.98%, Sub_tail:0.98%, TH-TL:0.87%, Idg:0.66%, V2:0.66%, A13:0.55%, A35-A36:0.22%, CA1-CA3_R:0.22%, Cla:0.22%, BM:0.11%, SEP:0.11%, AON:0.11%, V1C:0.11%, Unknown:0.11%,	CSN1S1, ERG, AP003062.2, ABCB11, MMP26, MIR1-1HG-AS1, LINC02433, AC016074.2, AL021396.1, ASGR2	915	0.15462	44164.4	0.704343	0.00405141	235	203	476	1	0.520219	31	23.17
172	Cluster172	COVAR	16641	4.114	0.0069243	5.6609	0.2337	Amygdala excitatory	NEUR	VGLUT1 VGLUT2	ADCYAP AVP CART CBLN CCK CHGA CHGB NAMPT NUCB PTHLH SCG UBL VGF proSAAS	0	N/A	Cerebral cortex: 90.6%, Hippocampus: 8.8%, Amygdala: 0.6%	MEC:81.58%, Sub_head:8.78%, LEC:8.55%, BM:0.41%, Pir:0.21%, M1C:0.19%, CMN:0.14%, TH-TL:0.06%, CA1-CA3_U:0.05%, BL:0.01%, Unknown:0.01%, La:0.01%, CA1_U:0.01%,	TGFBI, AC116345.1, AL391117.1, S100Z, AOX1, CRHR2, LINC01886, FBXL21P, AC092162.2, PLEKHG4B	8592	0.0188082	42445.4	0.752909	0.00120025	2024	2114	4438	16	0.516527	13	81.58
445	Cluster445	COVAR	16641	2.3746	0.0065647	3.3577	0.23973	Thalamic excitatory	0	VGLUT2	ADCYAP CALCB CART CHGA CHGB CRH NAMPT NUCB SCG UBL VGF proSAAS	0	N/A	Thalamus: 99.3%, Hippocampus: 0.7%, Cerebral cortex: 0.0%	LG:98.51%, DG-CA4_R:0.75%, MG:0.75%,	LINC01491, AL355612.1, DCDC2C, AC092078.3, LCP1, SHOX2, CHRNA2, FZD10-AS1, VEGFC, DEFB1	134	0.080518	32901.6	0.722269	0.0308042	0	134	0	0	1	3	98.51
315	Cluster315	COVAR	16641	3.3721	0.00633	4.9344	0.24719	Lower rhombic lip	NEUR	VGLUT1 VGLUT2	ADCYAP CALCB CART CBLN CHGA CHGB IGF NAMPT NUCB NXPH SCG UBL VGF proSAAS	0	N/A	Pons: 95.9%, Medulla: 1.9%, Cerebral cortex: 1.5%	PnEN:47.19%, DTg:31.09%, PN:9.36%, PB:4.87%, PnRF:3.00%, M1C:1.50%, MoSR:1.12%, MoAN:0.75%, PAG:0.37%, SN:0.37%, PnAN:0.37%,	ADAMTS20, LINC00616, AL139351.3, BARHL1, IRX2, ADGRD2, EGFLAM, AC093765.2, C6orf141, LINC02381	267	0.0534176	25812.5	0.698162	0.00398011	27	73	163	4	0.610487	11	47.19
45	Cluster45	COVAR	16641	1.6048	0.0060065	2.4813	0.2589	Oligodendrocyte	OLIGO	0	0	0	Oligo	Cerebral cortex: 20.0%, Basal forebrain: 18.5%, Midbrain: 15.8%	GPe:8.24%, SN:7.42%, SN-RN:4.83%, MTG:3.50%, CA4-DGC_C:3.49%, Cla:3.26%, GPi:2.83%, CA1_U:2.78%, STH:2.69%, LP-VPL:2.42%, CEN:2.31%, PnRF:2.21%, SEP:2.21%, STG:2.20%, PAG:1.77%, A35r:1.67%, DG-CA4_U:1.61%, DG-CA4_R:1.60%, CA1-CA3_R:1.23%, Sub_head:1.17%, La:1.09%, CA1-CA3_U:1.03%, ANC:0.99%, TH-TL:0.99%, CM:0.98%, Pul:0.97%, VA:0.89%, PnEN:0.84%, CbDN:0.83%, A24:0.81%, MN:0.81%, CA3_R:0.80%, M1C:…	LINC01608, OPALIN, LINC01792, SLCO1A2, LINC02882, FOLH1, MAL, ASPA, AC108721.2, SH3TC2	109325	0.0291935	5123.71	0.690636	0.00285598	26015	28274	54509	527	0.498596	106	8.42
44	Cluster44	COVAR	16641	1.769	0.0059463	2.7517	0.26015	Oligodendrocyte	OLIGO	0	UBL	0	Oligo	Thalamus: 20.9%, Pons: 19.2%, Midbrain: 19.1%	SN:10.95%, PnRF:6.87%, CbDN:5.76%, PnEN:4.52%, SN-RN:4.27%, LP-VPL:3.93%, PN:3.86%, STH:3.06%, SpC:3.01%, CA4-DGC_C:2.31%, GPe:2.24%, Pul:2.21%, PAG:2.07%, VLN:1.89%, IO:1.87%, LG:1.75%, PnAN:1.65%, CM:1.56%, SEP:1.55%, LP:1.46%, CBV:1.43%, CA1_U:1.41%, MoRF-MoEN:1.36%, Cla:1.31%, DTg:1.31%, ANC:1.03%, MoSR:0.97%, DG-CA4_R:0.97%, MoAN:0.95%, CM-Pf:0.87%, PB:0.85%, DG-CA4_U:0.80%, GPi:0.80%, MTG:0…	AC004690.2, SLC5A11, ITGA2, AL033523.1, LINC02882, MOG, FOLH1, CARNS1, LINC01949, LRP2	101039	0.0356614	5993.93	0.67589	0.00273621	24169	25713	50647	510	0.501262	106	10.95
152	Cluster152	COVAR	16641	2.6739	0.0063639	4.1636	0.26037	Deep-layer intratelencephalic	NEUR	VGLUT1 VGLUT2 VGLUT3	CBLN CCK CHGA CHGB NAMPT NUCB PYY SCG UBL UCN VGF proSAAS	0	L6 IT Car3	Basal forebrain: 76.2%, Amygdala: 19.9%, Cerebral cortex: 3.8%	Cla:70.67%, CEN:17.64%, Pu:5.57%, La:2.08%, FI:1.21%, M1C:0.99%, Pir:0.91%, A13:0.30%, CMN:0.18%, A38:0.13%, Idg:0.12%, A35-A36:0.07%, A43:0.05%, Ig:0.03%, SN:0.02%, BM:0.02%, MTG:0.02%,	AC012593.2, ANXA1, SMIM32, LINC01876, AC074099.1, LINC02505, AC112481.2, PLA2G4A, SMYD1, AL136119.1	6048	0.0397698	38763.4	0.743303	0.00748168	1962	2105	1921	60	0.348049	17	70.67
401	Cluster401	COVAR	16641	2.4994	0.0057476	3.9038	0.26101	Miscellaneous	NEUR	VGLUT2	CCK CHGB proSAAS	0	N/A	Hippocampus: 76.2%, Amygdala: 19.4%, Cerebral cortex: 4.4%	CA1-CA3_U:73.90%, BL:8.88%, CMN:7.11%, BM:2.40%, Sub_head:2.16%, LEC:2.06%, Pir:1.52%, La:0.93%, A38:0.39%, CA1-CA3_R:0.10%, A35-A36:0.10%, A35r:0.10%, CA1_U:0.05%, MN:0.05%, ITG:0.05%, TH-TL:0.05%, CEN:0.05%, TF:0.05%, MEC:0.05%,	FST, SOX11, AC087516.2, BHLHE22, AL138826.1, LINC01163, SOX4, AC012409.2, AC112236.1, GPC2	2038	0.0230962	3240.51	0.623747	0.0038171	143	1626	269	0	0.797841	19	73.9
151	Cluster151	COVAR	16641	2.2528	0.0056144	3.6857	0.27053	Deep-layer intratelencephalic	NEUR	VGLUT1 VGLUT2 VGLUT3	CBLN CCK CHGA CHGB NAMPT NUCB PYY SCG UBL VGF proSAAS	0	L6 IT Car3	Cerebral cortex: 44.8%, Amygdala: 33.6%, Basal forebrain: 21.4%	Cla:19.98%, CEN:18.20%, Pir:10.47%, FI:8.08%, La:5.04%, Idg:4.91%, A38:4.76%, CMN:4.64%, MTG:3.36%, Ig:3.06%, BL:2.49%, M1C:2.44%, BM:1.89%, A1C:1.62%, CoA:1.37%, Pu:1.29%, ITG:1.19%, A35-A36:1.15%, A43:0.85%, STG:0.75%, A40:0.63%, A13:0.43%, A19:0.40%, TF:0.22%, CA1-CA3_R:0.14%, SI:0.11%, AON:0.11%, TH-TL:0.07%, A44-A45:0.07%, A24:0.05%, A25:0.04%, LEC:0.03%, SEP:0.02%, A32:0.02%, Pro:0.02%, A23…	SMYD1, AC073225.1, AL136119.1, AL512452.1, ATP10A, NTNG2, CCN4, SMIM32, THEMIS, STPG2-AS1	18750	0.0296981	34872	0.758248	0.00567415	4658	8115	5527	450	0.4328	45	19.98
413	Cluster413	COVAR	16641	2.2461	0.0051809	3.8744	0.28105	Splatter	NEUR	VGLUT2	ADCYAP CBLN CCK CHGA CHGB NAMPT NTS NUCB NXPH SCG UBL proSAAS	0	N/A	Hypothalamus: 92.1%, Midbrain: 5.8%, Pons: 1.4%	MN:38.58%, HTHma-HTHtub:21.62%, HTHma:18.21%, PV:7.08%, HTHtub:5.46%, SN:3.75%, HTHso-HTHtub_ventromedial_and_dorsomedial:1.08%, PB:0.97%, PAG:0.95%, IC:0.56%, SN-RN:0.41%, PnEN:0.30%, STH:0.26%, PAG-DR:0.15%, DTg:0.09%, Pir:0.06%, CMN:0.06%, MoRF-MoEN:0.06%, MoSR:0.04%, SI:0.04%, HTHpo:0.04%, A19:0.02%, ANC:0.02%, CM:0.02%, BNST:0.02%, SEP:0.02%, PnRF:0.02%, AON:0.02%, Pul:0.02%, Sub_head:0.02%,	SIM1, PITX2, EBF3, AL158013.1, LHX1-DT, NTS, LHX1, ADGRG4, PANCR, FOXB1	4634	0.045341	21076.2	0.720597	0.00649696	2120	2036	478	0	0.457488	30	38.58
215	Cluster215	COVAR	16641	2.4447	0.0053443	4.278	0.28385	Medium spiny neuron	NEUR	GABA	CBLN CCK CHGB NAMPT NUCB PDYN PENK SCG TAC UBL UCN VGF proSAAS	MSN-D1	N/A	Basal forebrain: 85.0%, Amygdala: 9.2%, Cerebral cortex: 3.6%	NAC:43.76%, GPe:16.67%, BNST:8.86%, SI:8.50%, CaB:5.90%, Pu:5.09%, SEP:4.76%, AON:3.52%, VA:1.93%, CEN:0.34%, Unknown:0.20%, HTHpo:0.15%, GPi:0.14%, ANC:0.04%, HTHso:0.02%, A25:0.02%, PV:0.02%, VLN:0.01%, Pir:0.01%, La:0.01%, CA1-CA3_R:0.01%, A13:0.01%, FI:0.01%,	LINC02137, AC090124.1, AC068875.1, DRD3, AC092604.1, AL049830.3, C6orf141, AL445584.2, AL020994.2, AC107208.1	16654	0.0287581	30352.5	0.729332	0.00478847	4293	6034	6327	0	0.379909	22	43.76
399	Cluster399	COVAR	16641	1.5602	0.0050007	2.819	0.28998	Splatter	NEUR	VGLUT2	ADCYAP CART CHGA CHGB GAL NAMPT NPFF NUCB NXPH SCG TAC TRH UBL VGF proSAAS	0	N/A	Medulla: 99.3%, Pons: 0.5%, Cerebral cortex: 0.1%	MoAN:42.70%, MoRF-MoEN:36.35%, MoSR:20.26%, PnRF:0.20%, PnEN:0.20%, PnAN:0.10%, STH:0.10%, Pir:0.10%,	PHOX2B-AS1, PHOX2B, TFAP2B, C5orf58, NPFF, LINC00682, HOXB3, LMX1B, DBH, RP1	1007	0.102296	14398.8	0.684718	0.0100775	210	422	375	0	0.419067	8	42.7
142	Cluster142	COVAR	16641	2.3837	0.0049301	4.3538	0.29202	Deep-layer intratelencephalic	NEUR	VGLUT1	CBLN CCK CHGA CHGB NAMPT NUCB SCG UBL UCN VGF proSAAS	0	L5 IT	Cerebral cortex: 96.0%, Hippocampus: 1.3%, Basal forebrain: 1.2%	M1C:26.86%, MTG:11.31%, S1C:4.76%, Ig:4.02%, A43:3.96%, TF:3.31%, A23:2.93%, TH-TL:2.84%, A38:2.72%, Pro:2.70%, A40:2.65%, A25:2.41%, A5-A7:2.23%, Idg:2.18%, A46:2.09%, A13:2.07%, A19:1.87%, AON:1.70%, A44-A45:1.56%, ITG:1.48%, A24:1.42%, STG:1.35%, A1C:1.30%, A35-A36:1.18%, A32:1.06%, V2:1.04%, A14:0.98%, BM:0.90%, Pir:0.88%, Sub_tail:0.64%, CA1-CA3_R:0.56%, SEP:0.51%, Cla:0.37%, HTHso:0.37%, SI…	AC099517.1, Z68323.1, ADTRP, AC060765.2, AC021594.2, AL022724.3, AL359636.2, AL391117.1, AC008127.1, ALPL	14326	0.0614596	41713.7	0.729988	0.0051532	3200	3844	5803	1479	0.405068	50	26.86
458	Cluster458	COVAR	16641	2.4872	0.0050815	4.7047	0.29852	Thalamic excitatory	NEUR	VGLUT2	ADCYAP ADM CART CBLN CCK CHGA CHGB CRH GAL NAMPT NMU NTS NUCB NXPH PTHLH SCG UBL UCN VGF proSAAS	0	N/A	Thalamus: 93.6%, Midbrain: 6.4%, Amygdala: 0.0%	ETH:22.63%, MD:19.43%, ANC:18.29%, Pul:12.38%, VLN:7.27%, CM-Pf:6.41%, PTR:5.46%, MD-Re:4.16%, MG:1.15%, LP:1.00%, PAG-DR:0.77%, CM:0.77%, SN-RN:0.12%, LG:0.08%, BNST:0.03%, VPL:0.03%, PAG:0.01%,	SPTLC3, NTS, COL6A5, AC105213.1, AL033530.1, CCDC141, CYP27C1, LINC02775, LHX9, ADGRG6	7494	0.0550893	50532.7	0.694875	0.0200411	1786	3097	2611	0	0.413264	17	22.63
381	Cluster381	COVAR	16641	1.9847	0.0043741	3.9119	0.30596	Splatter	NEUR	GABA	CHGA CHGB NAMPT NUCB NXPH PENK PNOC SCG SST UBL VGF proSAAS	0	N/A	Pons: 83.9%, Midbrain: 15.4%, Medulla: 0.5%	DTg:34.07%, PB:30.05%, PnEN:16.19%, PAG:9.39%, SN-RN:5.44%, PnRF:3.04%, PnAN:0.45%, IC:0.39%, PAG-DR:0.19%, IO:0.13%, MoSR:0.13%, MoRF-MoEN:0.13%, HTHma:0.06%, MoAN:0.06%, CBV:0.06%, Unknown:0.06%, HTHma-HTHtub:0.06%, PV:0.06%,	EBF2, OTP, PAX7, PAX3, SLC5A7, EBF1, PENK, LHX5-AS1, AP005242.1, AC124864.2	1544	0.0829893	16328.6	0.666624	0.00930518	475	224	845	0	0.54728	17	34.07
298	Cluster298	COVAR	16641	2.2212	0.0045959	4.4096	0.30724	Cerebellar inhibitory	NEUR	GLY	CHGA CHGB IGF NAMPT NUCB NXPH PNOC SCG TAC UBL VGF proSAAS	CB-PurkLayerInt	N/A	Pons: 82.7%, Cerebellum: 11.0%, Medulla: 4.1%	PnEN:27.04%, PB:21.38%, PnAN:18.24%, DTg:11.32%, CBV:4.72%, PnRF:3.77%, CbDN:3.46%, CBL:2.83%, IC:1.89%, MoAN:1.57%, PN:0.94%, MoRF-MoEN:0.94%, IO:0.94%, MoSR:0.63%, M1C:0.31%,	SLC6A5, PAX2, TRPM8, AL357507.1, LINC00410, TFAP2B, AC080079.2, TFAP2A, IGFBP7-AS1, CHAT	318	0.106729	14667.8	0.679521	0.00971132	91	101	125	1	0.393082	15	27.04
192	Cluster192	COVAR	16641	1.7939	0.0043949	3.6444	0.31129	Hippocampal CA4	NEUR	VGLUT1	CART CBLN CHGA CHGB NAMPT NUCB NXPH PDYN UBL VGF proSAAS	0	N/A	Hippocampus: 99.6%, Cerebral cortex: 0.4%, Amygdala: 0.0%	CA4-DGC_C:79.63%, CA1-CA3_C:9.17%, DG-CA4_R:4.71%, DG-CA4_U:2.69%, CA1-CA3_R:1.35%, CA3_R:1.35%, CA2-CA3_U:0.67%, A29-A30:0.43%,	MORC1, HLX-AS1, AL450311.1, GHSR, C16orf74, SCGN, LINC02237, AC011754.1, LINC00210, GUCA1C	1635	0.0314387	40261.9	0.659347	0.00149653	933	227	475	0	0.570642	9	79.63
32	Cluster32	COVAR	16641	1.4754	0.0043256	3.2189	0.32336	Oligodendrocyte precursor	OPC	0	NUCB NXPH SCG proSAAS	0	OPC	Hypothalamus: 54.7%, Thalamus: 16.6%, Amygdala: 8.5%	MN:54.57%, CM-Pf:12.06%, CEN:8.29%, Unknown:8.07%, SN:2.58%, MD-Re:2.26%, CA3_R:1.72%, PnRF:1.29%, Pul:1.29%, IO:0.86%, SN-RN:0.75%, PAG-DR:0.54%, CA1_U:0.54%, IC:0.43%, PAG:0.43%, CA1-CA3_C:0.32%, STH:0.32%, CA1-2_R:0.22%, MD:0.22%, SC:0.22%, CBL:0.22%, A25:0.22%, GPe:0.22%, LP:0.22%, SEP:0.22%, BNST:0.11%, SI:0.11%, LG:0.11%, HTHma:0.11%, ANC:0.11%, MoSR:0.11%, PN:0.11%, MoAN:0.11%, CA4-DGC_C:0…	MROH9, VCAN-AS1, FMO6P, FMO3, BX284613.2, AL512308.1, LHFPL3-AS1, Z94057.1, AC004852.2, LINC00402	929	0.0277822	13125.2	0.823973	0.0013563	257	464	207	1	0.499462	43	54.57
186	Cluster186	COVAR	16641	2.0383	0.0041006	4.8498	0.33714	Hippocampal CA1-3	NEUR	VGLUT1	CBLN CCK CHGA CHGB NAMPT NTS NUCB SCG UBL UCN VGF proSAAS	0	N/A	Hippocampus: 98.7%, Cerebral cortex: 1.1%, Amygdala: 0.2%	CA1-CA3_R:20.30%, CA1-2_R:19.70%, CA2-CA3_U:17.77%, CA1-CA3_U:16.33%, CA1_U:14.22%, CA1-CA3_C:8.00%, Sub_head:1.62%, M1C:1.13%, DG-CA4_R:0.40%, Sub_tail:0.33%, CMN:0.13%, DG-CA4_U:0.03%, LG:0.02%, BL:0.02%,	AC092661.1, NTS, AC023781.1, ABCA13, AC116345.1, POSTN, ITGA4, AL161629.1, CASC6, ESRRAP2	6000	0.0354995	52628	0.741016	0.00199642	2409	1382	2141	68	0.4015	13	20.3
448	Cluster448	COVAR	16641	1.496	0.0042485	3.5796	0.33801	Thalamic excitatory	NEUR	VGLUT2	ADCYAP ADM CBLN CHGA CHGB CRH NAMPT NTS NUCB NXPH PTHLH PYY SCG UBL UCN VGF proSAAS	0	N/A	Thalamus: 99.7%, Amygdala: 0.3%, Basal forebrain: 0.0%	VLN:59.62%, CM-Pf:18.24%, LP:13.20%, MD:3.31%, CM:2.85%, ANC:1.16%, VPL:0.76%, BNST:0.25%, VA:0.18%, LP-VPL:0.18%, Pul:0.11%, PTR:0.04%, STH:0.04%, SEP:0.02%, GPi:0.02%, LG:0.02%,	CASQ2, AC093298.2, GDNF, CHRNA2, AL033530.1, FAM20A, TAFA4, MATN3, ST8SIA6, COL4A4	5500	0.0609502	56988.3	0.688094	0.00876943	1980	1659	1861	0	0.36	16	59.62
340	Cluster340	COVAR	16641	1.4853	0.0034795	3.6255	0.34102	Splatter	NEUR	VGLUT2	CBLN CCK CHGA CHGB IGF NAMPT NUCB NXPH SCG UBL VGF proSAAS	0	N/A	Pons: 88.3%, Midbrain: 9.5%, Thalamus: 1.6%	PB:64.17%, DTg:14.63%, PnEN:5.12%, IC:4.20%, PAG:3.84%, Unknown:2.93%, MG:1.46%, PnRF:0.91%, SC:0.91%, PnAN:0.55%, PAG-DR:0.37%, CEN:0.18%, PTR:0.18%, PV:0.18%, HTHpo:0.18%, ETH:0.18%,	PTH2, ONECUT1, LHX9, MAB21L2, PRDM6, AC016044.1, DLK1, LINC01798, C1QL1, ONECUT3	547	0.07584	23209.8	0.62509	0.0042618	40	81	426	0	0.778793	15	67.09
160	Cluster160	COVAR	16641	1.5501	0.0034285	3.8772	0.34466	Amygdala excitatory	NEUR	VGLUT1 VGLUT2	CBLN CCK CHGA CHGB NAMPT NUCB UBL UCN VGF proSAAS	0	N/A	Amygdala: 90.3%, Cerebral cortex: 8.9%, Hippocampus: 0.8%	BL:49.43%, BM:21.71%, CMN:13.29%, A35-A36:8.92%, CEN:4.56%, La:1.28%, CA1_U:0.66%, CA1-CA3_U:0.07%, Sub_head:0.04%, M1C:0.01%, Idg:0.01%,	TFAP2D, DCSTAMP, PTGER3, LINC00334, TG, KLK7, NPFFR2, PLEKHG4B, FAM9B, MSC-AS1	7244	0.0486572	34824.6	0.772973	0.00341014	2888	1702	2653	1	0.398675	11	49.43
397	Cluster397	COVAR	16641	1.2705	0.0028663	4.0335	0.37639	Splatter	NEUR	SER VGLUT3	ADCYAP CBLN CCK CHGA CHGB NAMPT NMB NPB NUCB NXPH SCG TAC UBL VGF proSAAS	0	N/A	Pons: 80.1%, Medulla: 8.1%, Midbrain: 7.6%	PnRF:26.52%, PnEN:26.22%, DTg:23.18%, PB:3.88%, PAG:3.80%, IO:3.27%, MoRF-MoEN:3.12%, HTHma:1.52%, MoSR:1.29%, IC:0.99%, SN-RN:0.99%, HTHma-HTHtub:0.91%, SN:0.84%, PAG-DR:0.61%, ANC:0.53%, MoAN:0.46%, PV:0.38%, PTR:0.38%, HTHso-HTHtub_ventromedial_only:0.30%, PnAN:0.23%, MN:0.15%, BNST:0.08%, HTHtub:0.08%, PN:0.08%, CM-Pf:0.08%, LG:0.08%, SEP:0.08%,	TPH2, SLC6A4, FEV, SLC18A2, LMX1B, DDC, GATA3, NDNF, VWA5B1, AMIGO2	1316	0.097139	37594.4	0.68318	0.00723571	290	115	911	0	0.692249	27	26.52
398	Cluster398	COVAR	16641	1.1925	0.0028248	3.8485	0.37833	Splatter	NEUR	VGLUT2	ADCYAP CART CBLN CCK CHGA CHGB GAL NAMPT NUCB NXPH SCG TAC UBL VGF proSAAS	0	N/A	Medulla: 86.6%, Pons: 12.8%, Midbrain: 0.2%	MoRF-MoEN:40.47%, MoAN:37.27%, MoSR:8.89%, PB:5.02%, PnRF:3.34%, PnEN:1.91%, DTg:1.82%, PnAN:0.67%, PAG-DR:0.14%, PAG:0.10%, CMN:0.05%, PV:0.05%, CbDN:0.05%, CM-Pf:0.05%, HTHma-HTHtub:0.05%, SpC:0.05%, SEP:0.05%, MN:0.05%,	PHOX2B-AS1, PHOX2B, LINC00682, HOXB3, SLC5A7, SLC6A2, GAL, TH, PHOX2A, HOTAIRM1	2093	0.108215	24090.2	0.703314	0.0106155	123	914	1056	0	0.504539	18	40.47
308	Cluster308	COVAR	16641	1.0067	0.0025921	3.558	0.38862	Upper rhombic lip	0	VGLUT1	ADCYAP AGT CBLN CHGA CHGB NAMPT NUCB SCG UBL proSAAS	UBC	N/A	Cerebellum: 84.5%, Pons: 10.2%, Medulla: 3.6%	CBV:77.83%, PnAN:6.85%, CBL:5.76%, PnEN:2.39%, MoSR:1.85%, MoAN:1.09%, M1C:0.98%, CbDN:0.87%, IO:0.54%, PB:0.33%, PnRF:0.33%, PAG:0.22%, DTg:0.22%, MTG:0.11%, MoRF-MoEN:0.11%, LG:0.11%, SN-RN:0.11%, MG:0.11%, PN:0.11%, IC:0.11%,	AC017037.5, AC084740.1, EOMES, LMX1A, AL359208.1, CSRP2, AC092957.1, AC108517.2, MPP3, ITGBL1	920	0.127569	14091.1	0.680303	0.00742787	196	484	231	9	0.526087	20	77.83
38	Cluster38	COVAR	16641	0.77321	0.0026116	2.7545	0.38947	Committed oligodendrocyte precursor	OLIGO	0	NXPH proSAAS	COP	OPC	Hippocampus: 29.9%, Cerebral cortex: 29.5%, Pons: 7.8%	CA1_U:8.86%, A35r:6.55%, PnEN:5.65%, DG-CA4_R:5.39%, DG-CA4_U:5.01%, MTG:3.59%, CA4-DGC_C:3.21%, Sub_head:2.95%, SpC:2.44%, SN:2.44%, CbDN:2.31%, SEP:2.31%, CBV:2.05%, SN-RN:2.05%, TH-TL:1.54%, CA1-CA3_C:1.28%, VLN:1.16%, A25:1.16%, GPe:1.03%, A43:1.03%, CA1-2_R:1.03%, CEN:1.03%, A44-A45:1.03%, LG:0.90%, MoAN:0.90%, AON:0.90%, V1C:0.90%, HTHso:0.90%, NAC:0.90%, Cla:0.90%, CA1-CA3_U:0.90%, Pir:0.9…	GPR17, AC008080.4, FRG2DP, AL512308.1, MDFI, LINC01447, TNS3, BCAS1, ADAM33, MIR503HG	779	0.0473513	8149.98	0.694729	0.00527412	275	132	371	1	0.476252	92	8.86
51	Cluster51	COVAR	16641	0.3674	0.0016614	2.004	0.42727	Bergmann glia	ASTRO	0	NUCB	0	N/A	Cerebellum: 95.8%, Pons: 1.9%, Medulla: 1.9%	CBV:82.25%, CBL:13.31%, MoAN:1.26%, PnAN:1.19%, PnEN:0.42%, IC:0.35%, IO:0.27%, MoRF-MoEN:0.24%, CbDN:0.24%, SpC:0.09%, PB:0.09%, MoSR:0.09%, PnRF:0.09%, DTg:0.06%, Pul:0.01%, SEP:0.01%, RN:0.01%, MN:0.01%, GPe:0.01%,	LINC01727, PAX3, AL627316.1, LCAT, AL355306.2, LINC01726, SMTN, AC098656.1, LGR6, AL449403.3	8041	0.0157456	5965.43	0.70944	0.000835408	2628	4013	1400	0	0.499067	19	82.25
197	Cluster197	COVAR	16641	0.82258	0.0015291	5.0075	0.43476	Hippocampal CA4	NEUR	VGLUT1	CART CBLN CCK CHGA CHGB IGF NAMPT NUCB PYY UBL VGF proSAAS	0	N/A	Hippocampus: 99.7%, Midbrain: 0.3%, Cerebral cortex: 0.0%	DG-CA4_R:56.27%, CA3_R:19.39%, DG-CA4_U:14.28%, CA1-2_R:5.45%, CA4-DGC_C:3.63%, CA2-CA3_U:0.63%, SN:0.30%, CA1-CA3_U:0.04%,	MORC1, LINC02196, GUCA1C, ABCA13, LATS2, TSPAN18, HLX-AS1, WNK4, AC019127.1, MYPN	2367	0.0292591	64295.6	0.76956	0.00560868	911	679	777	0	0.384875	9	50.32
145	Cluster145	COVAR	16641	0.56326	0.00096007	5.3229	0.45786	Deep-layer intratelencephalic	NEUR	VGLUT1 VGLUT2	ADCYAP CBLN CCK CHGA CHGB NAMPT NUCB SCG UBL UCN VGF proSAAS	0	N/A	Cerebral cortex: 65.1%, Hippocampus: 19.6%, Amygdala: 15.0%	MEC:29.68%, LEC:27.42%, Sub_head:15.12%, Pir:5.67%, BM:4.54%, CMN:4.32%, CA1_U:3.86%, BL:2.87%, La:2.00%, CEN:0.75%, TH-TL:0.57%, CA1-CA3_U:0.55%, CoA:0.50%, M1C:0.42%, A38:0.34%, A35-A36:0.32%, A24:0.16%, Unknown:0.14%, FI:0.14%, Idg:0.12%, SEP:0.10%, Cla:0.08%, A25:0.08%, AON:0.06%, SI:0.04%, HTHma-HTHtub:0.04%, DG-CA4_R:0.02%, Sub_tail:0.02%, PTR:0.02%, TF:0.02%, PV:0.02%,	AC079163.2, ONECUT1, AC016987.1, LINC02237, TWIST1, LINC01320, DCN, AGBL1, MYBPC1, CLEC19A	4953	0.0384798	56642.1	0.756242	0.00228074	774	1271	2887	21	0.582879	30	29.68
175	Cluster175	COVAR	16641	0.52641	0.00091923	5.5218	0.46203	Amygdala excitatory	NEUR	VGLUT1 VGLUT2	ADCYAP CART CBLN CCK CHGA CHGB GRP NAMPT NTS NUCB PDYN SCG UBL UCN VGF proSAAS	0	L2/3 IT	Cerebral cortex: 91.3%, Hippocampus: 7.3%, Amygdala: 1.2%	MEC:82.56%, LEC:8.23%, Sub_head:6.40%, BM:0.99%, CA1_U:0.91%, Pir:0.39%, CMN:0.22%, HTHtub:0.10%, M1C:0.05%, HTHma-HTHtub:0.02%, MN:0.02%, Unknown:0.02%, TH-TL:0.02%, DG-CA4_R:0.01%, GPe:0.01%, PV:0.01%, CA1-CA3_U:0.01%,	AL035446.2, LINC00383, AC009081.2, AL138694.1, AC116345.1, SMIM36, FBLN2, AC113137.1, AC009878.2, CARM1P1	8112	0.0258206	48088.6	0.762571	0.00119563	1596	1810	4702	4	0.579635	17	82.56
113	Cluster113	COVAR	16641	0.30913	0.00082127	3.5136	0.46495	Miscellaneous	NEUR	VGLUT1	ADCYAP CBLN CCK CHGA CHGB NAMPT NUCB UBL UCN VGF proSAAS	L5-ET	N/A	Cerebral cortex: 100.0%, Amygdala: 0.0%, Hippocampus: 0.0%	M1C:73.33%, S1C:14.13%, A43:8.89%, A44-A45:1.75%, A46:0.63%, A32:0.48%, Idg:0.32%, A23:0.32%, A5-A7:0.16%,	AC005100.1, LINC02424, AC105213.1, LINC00922, OR51E2, ERG, NAALADL2-AS2, AC128707.1, LINC02008, LINC00943	630	0.0583834	34997.2	0.70769	0.00196277	179	87	363	1	0.57619	9	73.33
414	Cluster414	COVAR	16641	0.27196	0.00065455	3.9594	0.47262	Splatter	NEUR	VGLUT2	ADCYAP CBLN CCK CHGA CHGB NAMPT NMB NPB NUCB NXPH PENK SCG SST TAC UBL VGF proSAAS	0	N/A	Hypothalamus: 90.6%, Midbrain: 8.5%, Thalamus: 0.8%	HTHma-HTHtub:43.19%, MN:14.85%, HTHma:13.83%, HTHtub:12.38%, SN:6.93%, PV:3.91%, HTHso-HTHtub_ventromedial_and_dorsomedial:2.33%, STH:0.69%, PAG-DR:0.58%, PAG:0.48%, SN-RN:0.41%, PTR:0.10%, CM-Pf:0.10%, HTHso-HTHtub_ventromedial_only:0.07%, PnEN:0.03%, DTg:0.03%, BNST:0.03%, PB:0.03%,	SIM1, OTP, METTL11B, EBF3, LINC02505, AL110292.1, STK32B, LHX5-AS1, AL132857.1, AL158013.1	2915	0.0603311	20230.2	0.691233	0.00622319	647	1883	385	0	0.645969	17	43.19
48	Cluster48	COVAR	16641	0.092876	0.0003763	2.2806	0.48376	Oligodendrocyte	OLIGO	0	UBL	0	Oligo	Basal forebrain: 47.8%, Thalamus: 42.2%, Hypothalamus: 5.3%	Unknown:48.13%, CM-Pf:36.76%, MN:5.25%, STH:4.06%, GPe:1.10%, CEN:0.64%, CA1-CA3_U:0.55%, SN:0.50%, MD:0.41%, VPL:0.32%, VLN:0.27%, IO:0.23%, LP:0.23%, STG:0.14%, IC:0.14%, A38:0.14%, RN:0.09%, AON:0.09%, Pul:0.09%, Idg:0.09%, PAG:0.05%, BL:0.05%, S1C:0.05%, TH-TL:0.05%, CbDN:0.05%, A44-A45:0.05%, CBL:0.05%, Ig:0.05%, MD-Re:0.05%, DG-CA4_R:0.05%, HTHso-HTHtub_ventromedial_only:0.05%, GPi:0.05%, S…	AC061958.1, PDE4B-AS1, AL589787.1, LINC01608, MUSK, AC103831.1, AC026746.1, OPALIN, AC093330.1, SPATA22	2190	0.0507991	8773.69	0.752515	0.00180989	190	1969	31	0	0.899087	38	47.63
338	Cluster338	COVAR	16641	0.1337	0.00034482	3.6554	0.48541	Splatter	NEUR	VGLUT2	CBLN CHGA CHGB NAMPT NUCB NXPH SCG UBL proSAAS	0	N/A	Medulla: 99.1%, Basal forebrain: 0.6%, Pons: 0.3%	MoAN:53.43%, MoSR:34.00%, MoRF-MoEN:11.71%, PnRF:0.29%, SEP:0.29%, GPe:0.29%,	LINC02058, AC004080.1, FSHR, HOXD3, ASAH2, EBF1, PPP1R1C, HOXB3, IGFBP7, LNCTAM34A	350	0.113715	19973	0.688585	0.0116714	2	285	63	0	0.814286	6	53.43
50	Cluster50	COVAR	16641	-0.025008	-0.00012197	1.8701	0.50533	Oligodendrocyte	OLIGO	0	0	0	Oligo	Hypothalamus: 90.7%, Thalamus: 3.6%, Basal forebrain: 3.6%	MN:90.74%, Unknown:5.06%, CM-Pf:3.52%, CA1-CA3_U:0.20%, SN:0.13%, IO:0.10%, CEN:0.07%, STH:0.07%, VLN:0.07%, CbDN:0.03%, CA1-CA3_C:0.03%,	PTCSC3, AC012494.2, AL591115.1, AC103831.1, AC093330.1, AL589787.1, AC061958.1, PDE4B-AS1, AC026746.1, AC108721.1	3044	0.0380437	13546.9	0.82427	0.000135339	138	2901	5	0	0.953022	12	90.74
126	Cluster126	COVAR	16641	-0.082942	-0.00017826	4.1969	0.50788	Upper-layer intratelencephalic	NEUR	VGLUT1 VGLUT2	ADCYAP CBLN CCK CHGA CHGB GRP NAMPT NUCB SCG UBL UCN VGF proSAAS	0	L2/3 IT	Cerebral cortex: 90.8%, Basal forebrain: 3.3%, Hypothalamus: 2.9%	A25:11.09%, Idg:8.75%, FI:8.20%, A24:7.86%, A38:6.02%, AON:5.44%, A13:4.70%, MTG:3.97%, A14:3.90%, TH-TL:3.72%, A32:3.55%, A43:2.86%, HTHso:2.84%, M1C:2.46%, Pir:1.94%, A44-A45:1.90%, Ig:1.79%, LEC:1.66%, A35-A36:1.60%, A46:1.51%, TF:1.42%, A40:1.39%, SEP:1.36%, ITG:1.21%, Cla:1.16%, BM:1.15%, A23:1.00%, Sub_tail:0.77%, CoA:0.76%, SI:0.74%, A5-A7:0.56%, STG:0.49%, Unknown:0.42%, A1C:0.39%, A19:0.…	LINC01090, ADAMTS9-AS1, AC117453.1, AJ009632.2, ADGRF5, AC110014.1, LINC00390, LINC02301, AC060765.1, LINC01478	36970	0.0484495	41240.3	0.752997	0.00325308	10787	9117	16304	762	0.441006	62	11.09
321	Cluster321	COVAR	16641	-0.3577	-0.00071002	4.6114	0.53091	Lower rhombic lip	NEUR	VGLUT1 VGLUT2	ADCYAP CBLN CHGA CHGB IGF NAMPT NUCB NXPH SCG UBL VGF proSAAS	0	N/A	Pons: 95.9%, Medulla: 3.3%, Midbrain: 0.4%	PnEN:40.39%, PN:30.92%, DTg:13.14%, PnRF:10.90%, IO:1.43%, MoSR:0.89%, MoAN:0.89%, PAG:0.36%, CbDN:0.27%, PnAN:0.27%, PB:0.27%, M1C:0.09%, GPi:0.09%, MoRF-MoEN:0.09%,	IRX2, AL139351.3, GADL1, AC136431.1, NLRP1, CDH23, LINC02476, LINC01798, INSRR, VEPH1	1119	0.071602	30917.8	0.712683	0.0105032	78	208	832	1	0.743521	14	40.39
322	Cluster322	COVAR	16641	-0.42431	-0.0011763	3.3299	0.5507	Lower rhombic lip	NEUR	VGLUT1 VGLUT2	ADCYAP AGT CALCB CART CBLN CHGA CHGB CRH IGF NAMPT NUCB NXPH SCG UBL VGF proSAAS	0	N/A	Pons: 83.9%, Medulla: 15.5%, Cerebral cortex: 0.4%	PnEN:48.02%, DTg:22.62%, MoRF-MoEN:8.53%, PnRF:8.33%, MoSR:4.96%, PnAN:3.37%, MoAN:1.98%, PN:1.19%, PB:0.40%, M1C:0.40%, GPi:0.20%,	LINC01982, AL359208.1, BMP5, AC007422.1, ADAMTS20, SLC5A7, EGFLAM, AL139351.3, INSRR, NTRK1	504	0.0975995	35798.2	0.741763	0.00928163	32	73	397	2	0.787698	11	48.02
432	Cluster432	COVAR	16641	-0.40267	-0.0014139	2.9168	0.5549	Splatter	NEUR	HDC	CBLN CHGA CHGB NAMPT NMB NPB NUCB NXPH SCG SST UBL VGF proSAAS	0	N/A	Hypothalamus: 79.8%, Midbrain: 19.6%, Thalamus: 0.6%	HTHma-HTHtub:31.47%, SN:19.65%, HTHtub:19.49%, MN:14.95%, HTHma:8.88%, HTHso-HTHtub_ventromedial_and_dorsomedial:2.50%, PV:1.88%, STH:0.59%, HTHso-HTHtub_ventromedial_only:0.59%,	HDC, MIR3663HG, LINC02789, SLC18A2, TECRL, QRFPR, TBX3, PPP1R1C, GMNC, AC022433.1	2555	0.0590509	36470.8	0.692164	0.0123275	436	1550	569	0	0.606654	8	31.47
342	Cluster342	COVAR	16641	-0.54911	-0.0015409	3.2238	0.56762	Splatter	NEUR	VGLUT2	ADCYAP ADM CBLN CHGA CHGB IGF NAMPT NUCB NXPH PYY SCG SPX UBL UCN VGF proSAAS	0	N/A	Cerebellum: 97.0%, Pons: 1.8%, Midbrain: 0.8%	CbDN:97.00%, PnAN:1.04%, PB:0.58%, PTR:0.35%, PAG:0.23%, DTg:0.23%, LG:0.12%, SN-RN:0.12%, Pul:0.12%, MoRF-MoEN:0.12%, SC:0.12%,	ASAH2, VENTXP1, AF130359.1, LTBP2, LINC01036, AC090993.1, AC007614.1, LINC01524, DIAPH3, AC087855.2	868	0.115885	48453.2	0.764923	0.00342505	16	19	833	0	0.959677	11	97
314	Cluster314	COVAR	16641	-0.27099	-0.0015837	1.4646	0.57339	Miscellaneous	NEUR	GABA	ADCYAP CHGB IGF KISS NAMPT NPPC NUCB TAC UBL proSAAS	CB-PURK	N/A	Medulla: 35.7%, Pons: 33.3%, Cerebellum: 26.2%	CBV:23.81%, PnAN:21.43%, MoAN:16.67%, MoSR:14.29%, PnEN:4.76%, IO:4.76%, IC:4.76%, PN:2.38%, PnRF:2.38%, PB:2.38%, CBL:2.38%,	PCP2, TRABD2B, ZNF385C, AL109659.1, ATP2A3, LINC02794, IL20RA, NCAM1-AS1, AC092448.1, GNG13	42	0.0809836	38316.9	0.691359	0.00301587	9	29	4	0	0.690476	11	23.81
52	Cluster52	COVAR	16641	-0.71153	-0.0024379	2.7775	0.60109	Astrocyte	ASTRO	0	AGT	0	Astro	Cerebral cortex: 90.3%, Hypothalamus: 3.9%, Hippocampus: 2.2%	MTG:14.89%, STG:7.86%, TH-TL:6.22%, HTHso:3.85%, M1C:3.85%, A43:3.67%, Ig:3.27%, A40:3.17%, V2:2.92%, A46:2.88%, A32:2.69%, ITG:2.57%, A19:2.56%, V1C:2.51%, Idg:2.45%, A23:2.15%, A44-A45:2.14%, A13:2.12%, A5-A7:2.10%, S1C:1.88%, A24:1.86%, Pro:1.83%, TF:1.83%, A25:1.82%, A38:1.73%, A1C:1.71%, CoA:1.64%, A29-A30:1.63%, AON:1.41%, Cla:1.17%, FI:1.11%, A14:0.86%, A35r:0.74%, A35-A36:0.61%, Pir:0.60%…	LINC01727, FGFR3, LINC00499, ZNF98, PRDM16-DT, F3, GJB6, PAPLN, GJA1, OAF	25484	0.00904453	6091.77	0.664277	0.00286302	6251	4306	14724	203	0.577774	70	14.89
319	Cluster319	COVAR	16641	-1.196	-0.0025168	4.3462	0.60841	Lower rhombic lip	NEUR	VGLUT1 VGLUT2	ADCYAP CBLN CHGA CHGB IGF NAMPT NUCB NXPH SCG UBL VGF proSAAS	0	N/A	Pons: 97.8%, Midbrain: 1.2%, Medulla: 1.0%	PN:45.92%, PnEN:25.53%, PnRF:14.96%, DTg:10.52%, SN:0.98%, PB:0.65%, IO:0.33%, MoRF-MoEN:0.24%, MoSR:0.24%, PAG:0.22%, PnAN:0.18%, MoAN:0.16%, GPi:0.06%,	LINC00355, IRX2, AL139351.3, AC136431.1, AC093765.2, S100A10, ADAMTS20, LINC02476, CDH23, BARHL1	8164	0.0595331	24030.2	0.705006	0.00564559	1001	3755	3408	0	0.459946	13	45.92
49	Cluster49	COVAR	16641	-0.56636	-0.0025146	2.0321	0.60976	Oligodendrocyte	OLIGO	0	UBL proSAAS	0	Oligo	Pons: 30.3%, Midbrain: 20.2%, Medulla: 12.2%	PnRF:10.03%, SN:7.55%, CbDN:7.34%, SpC:7.03%, PnEN:6.99%, SN-RN:6.88%, PN:5.11%, IO:4.42%, PAG:3.91%, PnAN:3.40%, MoSR:3.14%, DTg:2.73%, MoAN:2.52%, GPi:2.13%, MoRF-MoEN:2.13%, STH:1.98%, GPe:1.96%, LP-VPL:1.81%, VLN:1.74%, PB:1.72%, LG:1.23%, CBV:0.86%, CM:0.83%, CM-Pf:0.76%, LP:0.61%, M1C:0.53%, Pul:0.53%, IC:0.52%, ANC:0.49%, RN:0.46%, PAG-DR:0.42%, Unknown:0.41%, CA4-DGC_C:0.38%, MG:0.36%, MN…	MBOAT1, AC110809.1, AC008945.2, S100A1, AC114485.1, AC007106.2, LINC01445, LINC01549, AC004690.2, S100B	84282	0.0417046	7580.09	0.670348	0.0016473	23784	19762	40386	350	0.479177	106	10.03
0	Cluster0	COVAR	16641	-0.28439	-0.0035958	0.71427	0.65474	Miscellaneous	BCELL	0	0	0	N/A	Midbrain: 21.0%, Basal forebrain: 19.0%, Pons: 14.3%	GPi:11.43%, SN:11.43%, SN-RN:4.76%, GPe:4.76%, PnRF:4.76%, PnEN:4.76%, DG-CA4_R:2.86%, CM-Pf:2.86%, Unknown:2.86%, CbDN:2.86%, ITG:2.86%, CA4-DGC_C:2.86%, IO:1.90%, A35r:1.90%, ANC:1.90%, IC:1.90%, CBV:1.90%, CA2-CA3_U:1.90%, LP:1.90%, PAG:1.90%, CM:1.90%, Cla:0.95%, FI:0.95%, A1C:0.95%, PN:0.95%, Sub_head:0.95%, MoRF-MoEN:0.95%, LG:0.95%, ETH:0.95%, MD-Re:0.95%, TH-TL:0.95%, A25:0.95%, Idg:0.95%…	IGHM, MS4A1, FCRL1, AC244205.1, IGLL5, IGHA1, BLK, IGLC3, IGLC2, IKZF3	105	0.013358	2258.87	0.608113	0.0209886	58	20	27	0	0.552381	46	11.43
39	Cluster39	COVAR	16641	-0.85717	-0.0038857	2.1152	0.65735	Committed oligodendrocyte precursor	OLIGO	0	0	COP	N/A	Cerebral cortex: 28.1%, Hippocampus: 19.7%, Amygdala: 14.6%	CA1_U:7.30%, A35r:5.62%, BL:3.93%, Pir:3.93%, CMN:3.93%, CA1-CA3_C:3.37%, SI:3.37%, MEC:2.81%, PnEN:2.81%, HTHso:2.81%, CEN:2.81%, NAC:2.81%, CA4-DGC_C:2.81%, Sub_head:2.25%, CaB:1.69%, BM:1.69%, PAG:1.69%, CM-Pf:1.69%, ANC:1.69%, Pu:1.69%, SN:1.69%, A19:1.69%, VLN:1.69%, A38:1.69%, A25:1.12%, MoRF-MoEN:1.12%, MTG:1.12%, DG-CA4_R:1.12%, Sub_tail:1.12%, La:1.12%, DG-CA4_U:1.12%, MN:1.12%, STG:1.12…	AC008080.4, GPR17, AC020909.2, APCDD1, ACAN, DCT, AC022433.1, KANK2, FRG2DP, DOCK6	178	0.0356518	8825.29	0.688161	0.0059523	34	17	127	0	0.713483	71	7.3
184	Cluster184	COVAR	16641	-1.6958	-0.0043837	3.6369	0.67949	Hippocampal CA1-3	NEUR	VGLUT1	CBLN CCK CHGA CHGB EDN NAMPT NUCB SCG UBL UCN VGF proSAAS	0	N/A	Hippocampus: 100.0%, Amygdala: 0.0%, Cerebral cortex: 0.0%	CA1-CA3_U:45.01%, CA1_U:12.43%, DG-CA4_U:11.34%, CA1-CA3_C:9.32%, CA2-CA3_U:6.93%, CA1-CA3_R:6.18%, CA1-2_R:3.29%, CA3_R:2.61%, CA4-DGC_C:2.56%, DG-CA4_R:0.22%, Sub_head:0.06%, BL:0.01%, Sub_tail:0.01%, CMN:0.01%,	ESRRAP2, FNDC1, ABCA13, AL356417.2, AC116345.1, LINC01685, GNA14-AS1, LINC02153, AC007877.1, CASC6	7778	0.0439298	48820.2	0.734081	0.00134185	2647	2905	2226	0	0.373489	14	45.01
318	Cluster318	COVAR	16641	-2.4181	-0.0051718	4.3405	0.71126	Lower rhombic lip	NEUR	VGLUT1 VGLUT2	ADCYAP CBLN CHGA CHGB IGF NAMPT NUCB NXPH SCG UBL VGF proSAAS	0	N/A	Pons: 98.8%, Medulla: 0.7%, Midbrain: 0.5%	PN:54.94%, PnEN:17.10%, DTg:14.06%, PnRF:12.06%, PB:0.53%, SN:0.46%, IO:0.38%, MoAN:0.16%, GPi:0.09%, MoSR:0.09%, PnAN:0.06%, PAG:0.04%, MoRF-MoEN:0.03%,	AC093765.2, AL139351.3, ADAMTS20, LINC00836, LINC00210, BMP5, AC136431.1, BARHL1, LINC00355, IRX2	7999	0.0616469	29694.8	0.691605	0.00436301	1089	3570	3340	0	0.446306	13	54.94
313	Cluster313	COVAR	16641	-1.3575	-0.0052741	2.3944	0.71462	Splatter	NEUR	VGLUT2	ADCYAP CHGB NAMPT NPPC NUCB SCG UBL proSAAS	0	N/A	Hippocampus: 41.6%, Cerebral cortex: 36.5%, Amygdala: 7.6%	MEC:14.48%, CA4-DGC_C:10.69%, DG-CA4_R:8.02%, CA1-CA3_U:6.24%, CMN:6.24%, CA1-2_R:4.23%, LG:3.79%, CA1-CA3_R:3.34%, Pir:3.34%, CA1-CA3_C:3.12%, DG-CA4_U:2.90%, SN:2.90%, AON:2.45%, A29-A30:1.78%, MN:1.56%, CA3_R:1.34%, LEC:1.11%, A23:1.11%, A32:1.11%, Pro:0.89%, HTHso:0.89%, MTG:0.89%, STG:0.89%, CA2-CA3_U:0.67%, Ig:0.67%, A25:0.67%, A43:0.67%, V1C:0.67%, CoA:0.67%, V2:0.67%, Sub_tail:0.67%, S1C:…	AL592463.1, AGTR1, NDNF, TP73, AIM2, PRPH, LINC02770, AC005064.1, LINC01133, SCUBE1	449	0.0289642	16283.7	0.632014	0.0128393	173	152	124	0	0.385301	64	14.48
54	Cluster54	COVAR	16641	-2.0842	-0.0063426	3.1311	0.74718	Astrocyte	ASTRO	0	AGT NUCB	0	Astro	Cerebral cortex: 38.8%, Hippocampus: 33.1%, Amygdala: 22.1%	A35r:18.31%, CA1_U:15.39%, Sub_head:11.39%, CEN:7.83%, Cla:3.63%, CMN:3.37%, BL:3.36%, BM:3.31%, Pir:2.99%, MEC:2.83%, LEC:2.67%, La:2.62%, CA1-CA3_U:2.11%, TH-TL:2.03%, CoA:1.26%, MTG:1.19%, DG-CA4_U:1.11%, A38:0.93%, CA1-CA3_R:0.79%, FI:0.78%, M1C:0.64%, Idg:0.58%, Sub_tail:0.57%, A35-A36:0.56%, SI:0.55%, CA4-DGC_C:0.50%, DG-CA4_R:0.46%, TF:0.43%, STG:0.41%, Ig:0.39%, AON:0.39%, BNST:0.35%, GPe…	ETNPPL, LINC00499, GLI3, OBI1-AS1, FGFR3, PAPLN, AC097518.2, GJA1, AL160272.2, RANBP3L	24168	0.012058	8157.09	0.717096	0.00150285	3037	2500	18529	102	0.766675	80	18.31
317	Cluster317	COVAR	16641	-2.9296	-0.007078	3.9749	0.76944	Lower rhombic lip	NEUR	VGLUT1 VGLUT2	ADCYAP CALCB CBLN CHGA CHGB IGF NAMPT NUCB NXPH SCG UBL VGF proSAAS	0	N/A	Pons: 97.6%, Medulla: 2.1%, Midbrain: 0.2%	PnRF:36.15%, PnEN:23.63%, PN:22.54%, DTg:15.09%, IO:1.44%, MoRF-MoEN:0.29%, MoAN:0.25%, PB:0.21%, MoSR:0.16%, SN:0.14%, GPi:0.04%, CM-Pf:0.02%, IC:0.02%, MN:0.02%,	BMP5, ADAMTS20, AL139351.3, AC093765.2, INSRR, LINC00836, CDH23, AC136431.1, IRX2, EGFLAM	4858	0.0798776	34622.5	0.73546	0.00407671	586	1836	2436	0	0.501441	14	36.15
55	Cluster55	COVAR	16641	-2.1285	-0.0070665	2.8388	0.7733	Astrocyte	ASTRO	0	AGT NUCB PENK UBL proSAAS	0	Astro	Basal forebrain: 82.4%, Thalamus: 7.0%, Hypothalamus: 5.0%	Pu:19.10%, CaB:16.97%, SI:15.66%, NAC:14.49%, GPe:13.09%, VA:6.94%, HTHpo:4.19%, BNST:2.80%, SEP:1.26%, Cla:0.95%, AON:0.87%, Unknown:0.50%, MN:0.42%, GPi:0.42%, CA4-DGC_C:0.36%, HTHso:0.34%, La:0.25%, CEN:0.20%, Pir:0.17%, CMN:0.14%, BL:0.11%, CA1_U:0.11%, BM:0.08%, CA1-CA3_U:0.08%, M1C:0.08%, SN:0.08%, CoA:0.06%, MTG:0.03%, VLN:0.03%, HTHso-HTHtub_ventromedial_and_dorsomedial:0.03%, FI:0.03%, A…	ETNPPL, AC097518.2, PRDM16-DT, AL445259.1, CD38, OBI1-AS1, FGFR3, F3, APOC1, EFEMP1	3576	0.0147676	8860.59	0.706484	0.00336757	943	356	2274	3	0.635906	36	19.1
57	Cluster57	COVAR	16641	-2.3084	-0.0072094	3.0231	0.77744	Astrocyte	ASTRO	0	AGT	0	Astro	Hippocampus: 66.8%, Basal forebrain: 25.3%, Cerebral cortex: 4.0%	DG-CA4_R:30.90%, SEP:21.11%, DG-CA4_U:19.88%, CA4-DGC_C:9.00%, CA1_U:2.96%, Cla:2.70%, CA3_R:2.06%, BNST:1.49%, NAC:1.07%, A35r:0.61%, CEN:0.49%, CA1-CA3_R:0.46%, CA1-CA3_C:0.46%, Pir:0.40%, A24:0.39%, Sub_head:0.39%, A25:0.38%, CoA:0.38%, SI:0.35%, CA1-CA3_U:0.35%, FI:0.29%, M1C:0.27%, SN:0.23%, HTHpo:0.22%, CMN:0.20%, TH-TL:0.19%, AON:0.19%, La:0.17%, A32:0.16%, MTG:0.16%, A44-A45:0.16%, BL:0.1…	CD38, OBI1-AS1, FGFR3, AL627316.1, AC012405.1, AL137139.2, TNC, LINC02649, GLI3, SLC14A1	6925	0.0195711	6732.13	0.750016	0.00288358	3166	565	3178	16	0.458917	72	26.57
320	Cluster320	COVAR	16641	-3.1577	-0.007339	3.9586	0.78746	Lower rhombic lip	NEUR	VGLUT1 VGLUT2	ADCYAP CBLN CHGA CHGB IGF NAMPT NUCB NXPH SCG UBL VGF proSAAS	0	N/A	Pons: 90.4%, Medulla: 6.2%, Basal forebrain: 3.2%	PN:27.65%, PnEN:25.84%, PnRF:21.47%, DTg:14.50%, GPi:3.17%, IO:2.95%, MoSR:1.32%, MoAN:1.15%, PB:0.77%, MoRF-MoEN:0.74%, SN:0.23%, PnAN:0.14%, PAG:0.03%, CbDN:0.01%, TF:0.01%, SEP:0.01%, Unknown:0.00%, Pul:0.00%,	AL139351.3, AC093765.2, IRX2, LINC00355, LINC02476, AC136431.1, BMP5, TINAG, HOXC4, LINC00363	27800	0.055777	23116.2	0.693158	0.0062407	3911	10783	13106	0	0.471439	17	27.65
58	Cluster58	COVAR	16641	-2.1101	-0.0077365	2.6157	0.79008	Astrocyte	ASTRO	0	AGT UBL proSAAS	0	Astro	Cerebral cortex: 57.1%, Hippocampus: 37.8%, Amygdala: 3.0%	CA4-DGC_C:9.82%, DG-CA4_R:6.05%, TH-TL:5.95%, CA1_U:5.62%, MTG:5.02%, DG-CA4_U:4.90%, STG:3.40%, CA1-CA3_C:3.10%, CA1-CA3_U:2.51%, Ig:2.44%, A32:2.44%, CA1-CA3_R:2.43%, MEC:2.24%, Idg:2.02%, Pir:2.02%, A35r:1.98%, A43:1.94%, A44-A45:1.87%, M1C:1.86%, Sub_head:1.83%, A46:1.76%, A38:1.50%, A35-A36:1.46%, Pro:1.31%, A23:1.26%, ITG:1.23%, CMN:1.23%, V1C:1.23%, LEC:1.18%, A40:1.18%, V2:1.13%, A29-A30:…	ID3, AQP4, GFAP, FGFR3, MLC1, F3, AGT, MT1G, AL137139.2, EMX2	8021	0.0145376	6046.72	0.651157	0.00240451	1830	1577	4584	30	0.5715	75	9.82
460	Cluster460	COVAR	16641	-1.4618	-0.0089362	1.8083	0.79056	Thalamic excitatory	NEUR	VGLUT2	ADCYAP ADM CBLN CCK CHGA CHGB GAL NAMPT NMU NUCB NXPH SCG UBL VGF proSAAS	0	N/A	Thalamus: 98.9%, Midbrain: 0.9%, Cerebral cortex: 0.1%	CM-Pf:41.87%, CM:30.48%, ETH:12.97%, MD-Re:7.01%, Pul:2.66%, LP-VPL:2.46%, MD:1.04%, PAG-DR:0.58%, PTR:0.34%, VLN:0.28%, M1C:0.14%, LP:0.06%, ANC:0.04%, VPL:0.03%, MG:0.03%, SN-RN:0.01%,	LINC01239, DMRTA1, MUC7, AC092445.1, AL159156.1, LINC01151, AC037486.1, ITIH5, SMILR, COL6A5	7103	0.0765891	65944.8	0.749541	0.0235226	979	3055	3059	10	0.430663	16	41.87
21	Cluster21	COVAR	16641	-1.2479	-0.0076228	1.471	0.80187	Vascular	PER	0	AGT IGF UBL	0	VLMC	Thalamus: 28.3%, Pons: 17.9%, Basal forebrain: 9.8%	LG:8.04%, Pul:6.96%, PnEN:6.67%, GPi:5.76%, SpC:4.05%, LP:3.82%, PnRF:3.54%, CBV:2.85%, SN:2.51%, DTg:2.45%, MoRF-MoEN:2.34%, PN:2.28%, IO:2.22%, GPe:2.22%, CbDN:2.17%, MoAN:2.17%, SN-RN:2.05%, CA1_U:1.94%, MoSR:1.77%, CM:1.65%, PnAN:1.65%, STH:1.60%, MTG:1.43%, A35r:1.37%, CM-Pf:1.31%, SEP:1.25%, CA4-DGC_C:1.25%, VLN:1.20%, PAG:1.03%, PB:0.97%, VPL:0.91%, M1C:0.86%, STG:0.80%, Sub_head:0.74%, CA…	IFITM2, CARMN, MUSTN1, NOTCH3, GGT5, IFITM3, SLC6A12, MYL9, BGN, ITIH5	1753	0.0367191	2761.26	0.517749	0.013197	582	356	813	2	0.463776	98	8.04
53	Cluster53	COVAR	16641	-2.6423	-0.0092269	2.6954	0.83652	Astrocyte	ASTRO	0	AGT NUCB	0	Astro	Hippocampus: 96.3%, Cerebral cortex: 1.5%, Basal forebrain: 1.3%	CA4-DGC_C:23.92%, DG-CA4_R:19.32%, CA1_U:18.13%, DG-CA4_U:17.72%, CA1-CA3_R:6.83%, CA1-CA3_C:5.54%, CA3_R:1.77%, CA1-CA3_U:1.00%, Sub_head:0.83%, CA1-2_R:0.73%, A35r:0.62%, SI:0.46%, BM:0.44%, CA2-CA3_U:0.44%, Pu:0.35%, Cla:0.33%, BL:0.25%, M1C:0.15%, Pir:0.15%, CMN:0.10%, SEP:0.08%, Sub_tail:0.06%, MTG:0.06%, A1C:0.04%, CoA:0.04%, Idg:0.04%, A25:0.04%, A44-A45:0.04%, GPe:0.04%, CEN:0.04%, A24:0.…	LINC00499, GLI3, OAF, ETNPPL, PRDM16-DT, CD38, AC097518.2, FGFR3, OBI1-AS1, AL137139.2	4803	0.0102573	7602.59	0.705371	0.0019245	1866	421	2511	5	0.522798	48	23.92
431	Cluster431	COVAR	16641	-3.391	-0.0094096	3.3317	0.84561	Splatter	NEUR	HDC VGLUT2	CART CBLN CHGA CHGB KISS NAMPT NPPC NUCB NXPH PENK POMC SCG TAC UBL VGF proSAAS	0	N/A	Hypothalamus: 99.7%, Midbrain: 0.2%, Cerebral cortex: 0.0%	MN:56.97%, HTHma-HTHtub:14.23%, HTHtub:12.30%, HTHso-HTHtub_ventromedial_and_dorsomedial:11.04%, HTHso-HTHtub_ventromedial_only:2.75%, HTHma:2.30%, SN:0.19%, PV:0.07%, BNST:0.04%, A35-A36:0.04%, Unknown:0.04%, ANC:0.04%,	PGR, TBX3, PGR-AS1, AC004870.4, AC026765.3, CALCR, POMC, NR5A2, ESR1, C14orf39	2691	0.0404493	35841	0.706356	0.00667511	1814	544	333	0	0.674099	11	56.97
56	Cluster56	COVAR	16641	-3.7459	-0.01005	3.4438	0.86163	Astrocyte	ASTRO	0	AGT	0	Astro	Hypothalamus: 30.0%, Thalamus: 21.5%, Amygdala: 14.3%	HTHso:21.41%, VLN:10.71%, HTHtub:7.12%, CoA:6.52%, Pir:3.35%, Pul:2.69%, La:2.51%, CM-Pf:2.33%, CA1_U:2.03%, PnEN:1.97%, CMN:1.91%, Sub_head:1.73%, ANC:1.61%, A35r:1.32%, LG:1.20%, CEN:1.20%, BL:1.14%, CA1-CA3_U:1.08%, AON:1.08%, SI:1.08%, FI:1.08%, NAC:0.96%, A44-A45:0.96%, LP:0.84%, DTg:0.84%, MEC:0.78%, CA4-DGC_C:0.72%, MoAN:0.72%, BNST:0.72%, IO:0.66%, PTR:0.60%, M1C:0.60%, PN:0.60%, SEP:0.60…	TNC, GFAP, OBI1-AS1, FGFR3, GJA1, AC012405.1, EFEMP1, AQP4, SLC14A1, ETNPPL	1672	0.0316107	4833.81	0.699126	0.00967908	251	214	1201	6	0.718301	94	21.41
22	Cluster22	COVAR	16641	-1.8407	-0.010241	1.635	0.86986	Vascular	PER	0	IGF	0	VLMC	Thalamus: 34.2%, Cerebral cortex: 15.9%, Basal forebrain: 10.2%	CBV:6.68%, CM:5.39%, LP:5.28%, Pul:4.47%, GPi:3.61%, LP-VPL:3.29%, LG:3.12%, PnEN:2.96%, ANC:2.64%, GPe:2.64%, MTG:2.59%, A35r:2.37%, MD-Re:2.37%, SN:2.32%, VLN:2.21%, PnRF:2.05%, SN-RN:1.99%, PN:1.72%, CA1_U:1.72%, MD:1.56%, CbDN:1.56%, DG-CA4_R:1.51%, SEP:1.45%, CM-Pf:1.13%, MoAN:1.02%, M1C:0.97%, Pu:0.92%, CA4-DGC_C:0.92%, STH:0.92%, MN:0.86%, CEN:0.86%, CBL:0.86%, A43:0.75%, STG:0.75%, ETH:0.…	CARMN, NOTCH3, SLC6A12, ITIH5, GGT5, SLC12A7, IFITM2, LINC02147, CYSLTR2, BGN	1856	0.0295339	3559.66	0.607943	0.0129321	634	345	868	9	0.467672	105	6.68
68	Cluster68	COVAR	16641	-1.4347	-0.01066	1.215	0.88117	Ependymal	CHRP EPEN	0	AGT NTS NUCB UBL proSAAS	0	N/A	Medulla: 29.8%, Pons: 23.1%, Thalamus: 13.7%	MoRF-MoEN:17.86%, PnEN:12.20%, SEP:11.55%, PnAN:7.84%, MoSR:7.63%, Pul:5.23%, PAG-DR:5.23%, MoAN:4.36%, ETH:3.05%, ANC:2.83%, CA3_R:2.40%, SC:2.40%, CA1-CA3_U:2.40%, DTg:2.18%, MD:1.96%, BNST:1.96%, PAG:1.53%, CbDN:0.87%, HTHma:0.87%, CA4-DGC_C:0.87%, VLN:0.65%, CA1-CA3_C:0.65%, PB:0.65%, PV:0.65%, SN-RN:0.44%, PTR:0.44%, NAC:0.22%, HTHso-HTHtub_ventromedial_only:0.22%, HTHso-HTHtub_ventromedial_…	FAM183A, C11orf88, RASSF9, DTHD1, ODF3B, FOXJ1, CFAP157, ADGB, AC013470.2, CAPSL	459	0.0483415	6679.62	0.51599	0.0209973	179	112	168	0	0.389978	31	17.86
335	Cluster335	COVAR	16641	-4.5023	-0.012399	3.4729	0.90257	Splatter	NEUR	VGLUT2	ADCYAP CBLN CHGA CHGB CRH IGF NAMPT NUCB PENK PTHLH SCG SST UBL VGF proSAAS	0	N/A	Medulla: 78.3%, Pons: 15.9%, Midbrain: 4.8%	IO:70.80%, PnRF:13.49%, MoSR:3.22%, MoRF-MoEN:3.02%, PAG-DR:2.11%, DTg:1.51%, MoAN:1.31%, PTR:1.11%, SC:0.91%, PnEN:0.70%, SN:0.60%, PV:0.20%, Unknown:0.20%, STH:0.10%, ETH:0.10%, VLN:0.10%, MG:0.10%, BNST:0.10%, IC:0.10%, CM-Pf:0.10%, GPe:0.10%,	HSPD1P8, AC092445.1, LINC00331, POU4F1, TES, HOXD3, AC096773.1, PDLIM1, AC093772.1, LINC00581	993	0.180974	31000	0.707753	0.0286725	115	232	646	0	0.650554	21	70.8
337	Cluster337	COVAR	16641	-4.5238	-0.011707	3.3754	0.9099	Splatter	NEUR	GABA	CALCB CHGA CHGB IGF NAMPT NPPC NUCB NXPH PNOC POMC PYY SCG UBL VGF proSAAS	0	N/A	Basal forebrain: 81.9%, Midbrain: 17.6%, Hypothalamus: 0.5%	GPi:53.89%, Unknown:25.39%, SN:16.06%, SI:1.55%, SN-RN:1.55%, GPe:1.04%, HTHma-HTHtub:0.52%,	ONECUT1, ASAH2, AC016044.1, LHX1-DT, KANK4, LINC00922, LINC02520, ZNF676, LHX1, MARCHF11-AS1	193	0.219245	45029.8	0.714482	0.00188019	5	185	3	0	0.958549	6	53.89
70	Cluster70	COVAR	16641	-2.7813	-0.014027	1.8177	0.93699	Ependymal	EPEN	0	AGT NTS NUCB proSAAS	0	N/A	Thalamus: 41.0%, Amygdala: 21.3%, Midbrain: 17.1%	MD:22.26%, BNST:20.97%, MD-Re:7.10%, PAG-DR:6.77%, HTHtub:6.13%, IC:5.81%, ANC:4.84%, PnEN:4.52%, PnAN:4.52%, ETH:4.19%, SC:3.87%, CM-Pf:2.58%, CbDN:1.61%, SEP:1.29%, PV:0.65%, PB:0.32%, CEN:0.32%, PAG:0.32%, HTHso-HTHtub_ventromedial_only:0.32%, HTHpo:0.32%, CBV:0.32%, CA1_U:0.32%, CA3_R:0.32%, PTR:0.32%,	DTHD1, ADGB, AC020718.1, AL672167.1, AC013470.2, CFAP157, AC093689.1, CROCC2, RASSF9, TTC29	310	0.0360638	6642.47	0.716552	0.0183163	115	39	156	0	0.503226	24	22.26
60	Cluster60	COVAR	16641	-3.9497	-0.014494	2.5636	0.93829	Astrocyte	ASTRO	0	AGT proSAAS	0	Astro	Thalamus: 37.1%, Midbrain: 31.3%, Pons: 16.8%	SN-RN:10.29%, SN:9.27%, Pul:8.42%, LP:6.82%, PnRF:5.82%, PAG:4.85%, GPi:4.13%, CM-Pf:3.89%, DTg:3.34%, VLN:3.15%, LP-VPL:2.55%, STH:2.14%, PnEN:2.03%, PB:1.99%, MD-Re:1.94%, PAG-DR:1.92%, MD:1.88%, PnAN:1.76%, LG:1.66%, IC:1.61%, CM:1.44%, PV:1.27%, PTR:1.22%, Unknown:1.22%, SEP:1.21%, SC:1.16%, ANC:1.09%, MoRF-MoEN:1.05%, BNST:0.94%, RN:0.93%, MN:0.84%, MG:0.79%, HTHso-HTHtub_ventromedial_only:0…	TNC, SLC14A1, GJA1, SDC4, OBI1-AS1, HPSE2, RASL12, AC012405.1, EFEMP1, EDNRB	25366	0.0164595	4076.22	0.663689	0.00199342	10056	5599	9708	3	0.396436	65	10.29
23	Cluster23	COVAR	16641	-2.6601	-0.014245	1.6962	0.94158	Vascular	0	0	IGF	0	VLMC	Thalamus: 48.8%, Cerebral cortex: 25.0%, Basal forebrain: 10.7%	Pul:30.95%, STG:7.14%, LP:5.95%, GPi:4.76%, DG-CA4_R:3.57%, CA1_U:3.57%, GPe:3.57%, MTG:3.57%, VLN:2.38%, Ig:2.38%, MD-Re:2.38%, V2:2.38%, CBV:2.38%, LG:2.38%, ANC:1.19%, ETH:1.19%, MN:1.19%, A19:1.19%, Pro:1.19%, Cla:1.19%, CaB:1.19%, DG-CA4_U:1.19%, S1C:1.19%, SN-RN:1.19%, A44-A45:1.19%, CM-Pf:1.19%, FI:1.19%, HTHtub:1.19%, CA1-CA3_U:1.19%, V1C:1.19%, A40:1.19%, A23:1.19%, VPL:1.19%,	ITIH5, SLC6A12, SLC6A13, ATP1A2, DCN, PRELP, COLEC12, IFITM2, MUSTN1, TFPI	84	0.0149884	2054.15	0.564226	0.0155529	43	14	27	0	0.511905	33	30.95
62	Cluster62	COVAR	16641	-3.8427	-0.014915	2.4207	0.94378	Astrocyte	ASTRO	0	ADM AGT proSAAS	0	Astro	Basal forebrain: 40.2%, Cerebellum: 19.3%, Midbrain: 16.2%	GPi:30.08%, CbDN:18.12%, SN:10.08%, GPe:8.67%, PnRF:3.84%, SN-RN:3.74%, STH:2.66%, PnEN:2.49%, PnAN:1.95%, PB:1.40%, VLN:1.37%, Unknown:1.10%, PAG:1.08%, PN:0.97%, CBV:0.79%, Pul:0.78%, LG:0.75%, CM-Pf:0.68%, DTg:0.63%, SI:0.55%, VA:0.50%, ANC:0.43%, PV:0.41%, CBL:0.41%, MN:0.36%, LP:0.35%, CA1_U:0.35%, SEP:0.35%, RN:0.33%, LP-VPL:0.33%, MoRF-MoEN:0.32%, MG:0.31%, IO:0.30%, PTR:0.27%, PAG-DR:0.25…	TNC, ANGPTL4, AC012405.1, GFAP, CPAMD8, AC073941.1, SLC14A1, GJA1, AL627316.1, CD44	24821	0.0348129	3797.31	0.648652	0.00144277	10439	5949	8416	17	0.420571	76	30.08
18	Cluster18	COVAR	16641	-1.8571	-0.016292	1.0482	0.96177	Vascular	ENDO	0	NAMPT NUCB	ARTERIOLE ARTERY	N/A	Cerebral cortex: 23.3%, Medulla: 16.4%, Thalamus: 14.6%	A35r:10.42%, IO:7.32%, MN:6.87%, MoAN:6.87%, Pul:5.76%, PN:3.33%, LG:3.33%, CM-Pf:3.33%, MTG:3.10%, CA1_U:3.10%, SN:2.88%, PnEN:2.66%, Pir:2.22%, IC:2.22%, CA4-DGC_C:2.22%, PnRF:2.00%, SEP:1.55%, MoSR:1.55%, CA3_R:1.55%, GPe:1.33%, CBV:1.33%, TH-TL:1.33%, BM:1.33%, CBL:1.33%, CoA:1.33%, DG-CA4_R:1.33%, SpC:1.11%, CA1-CA3_U:1.11%, A44-A45:0.89%, CA1-CA3_C:0.89%, A32:0.89%, FI:0.89%, CA1-2_R:0.89%,…	MECOM, CLDN5, MGP, FLT1, HLA-E, TM4SF1, SMAD6, EPAS1, KLF2, CXCL2	451	0.0239194	3259.51	0.592016	0.0100424	113	131	207	0	0.45898	66	10.42
67	Cluster67	COVAR	16641	-2.863	-0.016624	1.5814	0.96487	Ependymal	CHRP EPEN	0	AGT NAMPT NTS NUCB UBL proSAAS	0	N/A	Medulla: 52.7%, Spinal cord: 22.3%, Pons: 17.8%	SpC:22.27%, MoRF-MoEN:21.51%, MoAN:18.74%, MoSR:12.44%, PnAN:12.44%, PnEN:3.23%, IC:2.61%, DTg:2.15%, PAG-DR:1.54%, HTHma:1.08%, SN-RN:0.77%, PAG:0.61%, CM-Pf:0.15%, CA1_U:0.15%, BL:0.15%, CbDN:0.15%,	DTHD1, ADGB, RASSF9, CFAP157, AC013470.2, AC093689.1, AL672167.1, TTC29, LRRC77P, ODF3B	651	0.0336017	5496.53	0.693627	0.0212734	121	117	413	0	0.634409	16	22.27
73	Cluster73	COVAR	16641	-3.3867	-0.016641	1.8594	0.96571	Ependymal	EPEN	0	AGT NTS NUCB proSAAS	0	N/A	Hippocampus: 85.9%, Amygdala: 8.2%, Basal forebrain: 1.9%	CA1_U:69.35%, BL:5.40%, DG-CA4_U:2.98%, CA1-CA3_U:2.87%, Sub_head:2.87%, CA4-DGC_C:2.54%, CA1-CA3_C:2.21%, CMN:1.87%, CA3_R:1.43%, CA1-CA3_R:1.21%, SEP:0.99%, PV:0.88%, MD:0.55%, NAC:0.44%, PAG-DR:0.44%, BNST:0.44%, La:0.33%, Pul:0.33%, PnEN:0.33%, CaB:0.33%, HTHtub:0.33%, DG-CA4_R:0.22%, ANC:0.22%, CA2-CA3_U:0.22%, PnAN:0.22%, CbDN:0.22%, ETH:0.11%, BM:0.11%, IC:0.11%, MoAN:0.11%, HTHso:0.11%, A…	DTHD1, ADGB, AC020718.1, CFAP157, AL672167.1, RASSF9, AC093689.1, AC019330.1, AC013470.2, CROCC2	907	0.00786867	5698.48	0.740719	0.023189	86	35	786	0	0.866593	33	69.35
69	Cluster69	COVAR	16641	-2.7682	-0.016866	1.5107	0.96654	Ependymal	EPEN	0	AGT NAMPT NTS NUCB UBL proSAAS	0	N/A	Hippocampus: 69.2%, Basal forebrain: 11.2%, Amygdala: 7.6%	CA1_U:17.40%, CA1-CA3_U:16.71%, CA4-DGC_C:11.05%, CA1-CA3_R:8.70%, DG-CA4_U:8.15%, SEP:6.08%, NAC:4.28%, CA1-CA3_C:3.18%, Pul:3.04%, BL:2.62%, CMN:2.21%, CA3_R:2.07%, BNST:1.93%, ANC:1.38%, PAG-DR:1.38%, ETH:1.10%, PV:0.97%, CA2-CA3_U:0.83%, DTg:0.83%, CaB:0.83%, PnAN:0.69%, DG-CA4_R:0.69%, MoSR:0.41%, IC:0.41%, PAG:0.41%, La:0.41%, VA:0.28%, Sub_head:0.28%, MD-Re:0.28%, CEN:0.28%, SC:0.28%, SN:0…	DTHD1, CFAP157, RASSF9, ADGB, FAM183A, C11orf88, AC013470.2, AC020718.1, FOXJ1, AC093689.1	724	0.0227035	7073.15	0.580179	0.020167	190	211	323	0	0.446133	37	17.4
59	Cluster59	COVAR	16641	-4.2539	-0.017558	2.2523	0.97052	Astrocyte	ASTRO	0	ADM AGT	0	Astro	Pons: 36.2%, Cerebellum: 36.1%, Medulla: 10.9%	CbDN:36.07%, PnEN:13.56%, PnRF:13.00%, MoAN:5.66%, PN:4.65%, LG:4.48%, MoRF-MoEN:4.16%, SpC:2.63%, PnAN:2.46%, SN:2.44%, STH:2.36%, DTg:1.50%, PAG:1.50%, SN-RN:1.11%, IC:0.89%, IO:0.81%, PB:0.62%, Unknown:0.37%, MoSR:0.30%, VLN:0.27%, PAG-DR:0.25%, LP-VPL:0.22%, MN:0.15%, MG:0.10%, SEP:0.07%, LP:0.07%, GPe:0.05%, M1C:0.05%, PTR:0.05%, GPi:0.05%, CBV:0.02%, VPL:0.02%, CM-Pf:0.02%, HTHtub:0.02%,	LGR6, SDC4, ITPRID1, FGFR3, SLC14A1, SLC7A10, AC090809.1, GJB6, GFAP, PYGM	4062	0.0248359	3590.68	0.659929	0.00318761	1484	902	1674	2	0.412112	33	36.07
71	Cluster71	COVAR	16641	-3.5053	-0.017492	1.8354	0.97191	Ependymal	EPEN	0	AGT NAMPT NTS NUCB proSAAS	0	N/A	Basal forebrain: 41.0%, Hypothalamus: 26.7%, Thalamus: 14.5%	CaB:20.38%, SEP:17.02%, BNST:12.18%, HTHtub:9.66%, MN:9.03%, VA:7.35%, HTHpo:4.20%, ANC:3.78%, NAC:3.57%, CM-Pf:2.94%, HTHma:2.94%, IC:1.47%, DTg:1.05%, BL:0.84%, PAG-DR:0.84%, PAG:0.42%, PV:0.42%, Pul:0.42%, La:0.21%, HTHso-HTHtub_ventromedial_and_dorsomedial:0.21%, CA1-CA3_C:0.21%, HTHma-HTHtub:0.21%, SC:0.21%, CA1_U:0.21%, MoAN:0.21%,	DTHD1, ADGB, AC013470.2, AL672167.1, CFAP157, AC093689.1, CROCC2, TTC29, RASSF9, LMNTD1	476	0.0292622	8127.46	0.728039	0.00788007	80	99	297	0	0.62395	25	20.38
65	Cluster65	COVAR	16641	-4.474	-0.018588	2.234	0.97738	Ependymal	EPEN	0	AGT NTS NUCB UBL proSAAS	0	N/A	Midbrain: 28.4%, Hippocampus: 12.5%, Pons: 12.5%	PnEN:10.23%, PAG:9.09%, PAG-DR:9.09%, CA1_U:7.95%, MoRF-MoEN:6.82%, IC:5.68%, BNST:4.55%, MoAN:3.41%, SN-RN:3.41%, MN:3.41%, SEP:3.41%, VA:2.27%, CM-Pf:2.27%, CbDN:2.27%, SpC:2.27%, CEN:2.27%, HTHma:2.27%, HTHtub:1.14%, CA3_R:1.14%, CA1-CA3_U:1.14%, SC:1.14%, Pul:1.14%, MD-Re:1.14%, PnAN:1.14%, BL:1.14%, CaB:1.14%, MD:1.14%, DG-CA4_U:1.14%, CA1-CA3_R:1.14%, CMN:1.14%, MoSR:1.14%, DTg:1.14%, PV:1.…	DTHD1, ADGB, AC093689.1, CFAP157, AC013470.2, LMNTD1, RASSF9, TTC29, AL672167.1, MAP3K19	88	0.0679701	10655.6	0.727639	0.00611965	15	14	59	0	0.670455	34	10.23
15	Cluster15	COVAR	16641	-2.4348	-0.018736	1.2148	0.97747	Vascular	ENDO	0	EDN NAMPT NUCB	CAP	Endo	Cerebral cortex: 23.2%, Hippocampus: 15.7%, Thalamus: 15.3%	A35r:8.63%, CBV:6.55%, CA1_U:4.84%, SpC:4.44%, CA4-DGC_C:3.28%, Pul:3.20%, MTG:3.17%, LP:3.13%, PnRF:2.99%, PnEN:2.73%, LG:2.15%, PN:2.15%, Sub_head:2.15%, GPe:1.89%, MoAN:1.89%, DG-CA4_R:1.71%, SN-RN:1.68%, IO:1.68%, DTg:1.68%, VLN:1.42%, PnAN:1.31%, ANC:1.17%, CbDN:1.17%, SN:1.13%, MoRF-MoEN:1.13%, CM-Pf:1.09%, CMN:1.06%, SEP:1.06%, FI:1.06%, DG-CA4_U:0.98%, MoSR:0.98%, M1C:0.95%, BL:0.91%, Pir…	CLDN5, ABCG2, FLT1, MECOM, IFI27, TM4SF18, HLA-E, CAVIN2, FLI1, SLC38A5	2746	0.0241244	3281.85	0.600418	0.00720933	710	505	1522	9	0.554261	103	8.63
17	Cluster17	COVAR	16641	-2.1447	-0.019422	1.0413	0.98028	Vascular	ENDO	0	EDN NAMPT NUCB UBL	VENOUS	Endo	Hypothalamus: 26.7%, Medulla: 21.8%, Pons: 15.8%	MN:13.86%, IO:9.90%, HTHso:8.91%, CBV:7.92%, MoSR:7.92%, PN:5.94%, PnEN:5.94%, LG:4.95%, SpC:4.95%, SN:4.95%, MoAN:3.96%, BM:2.97%, CoA:2.97%, HTHma:2.97%, CBL:1.98%, PnAN:1.98%, PnRF:1.98%, HTHma-HTHtub:0.99%, Pir:0.99%, TH-TL:0.99%, CMN:0.99%, SN-RN:0.99%, ANC:0.99%,	IL1R1, VCAM1, CLDN5, VWF, CLEC2B, ICAM1, SERPINE1, ZFP36, PLA1A, MECOM	101	0.0292473	5335.99	0.636429	0.00454722	22	33	46	0	0.455446	23	13.86
316	Cluster316	COVAR	16641	-7.3727	-0.019454	3.5664	0.98064	Lower rhombic lip	NEUR	VGLUT1 VGLUT2	ADCYAP CALCB CBLN CHGA CHGB CRH GAL IGF NAMPT NUCB NXPH SCG UBL VGF proSAAS	0	N/A	Pons: 76.6%, Medulla: 22.0%, Midbrain: 0.6%	PnEN:53.38%, MoAN:10.68%, DTg:8.72%, PnRF:8.30%, MoRF-MoEN:6.40%, PN:4.80%, MoSR:3.82%, IO:1.13%, PnAN:1.08%, SN:0.52%, M1C:0.52%, PB:0.31%, CbDN:0.21%, PAG:0.10%, GPi:0.05%,	ADAMTS20, NTRK1, AL139351.3, INSRR, BARHL1, AC022239.1, AL359208.1, CDH23, IRX2, HOXD3	1939	0.0976241	41527	0.700591	0.00816966	193	542	1194	10	0.615781	15	53.38
336	Cluster336	COVAR	16641	-7.4527	-0.019479	3.4892	0.98365	Splatter	NEUR	VGLUT2 VGLUT3	AGT CBLN CCK CHGA CHGB GAL NAMPT NPPC NTS NUCB NXPH POMC SCG SST UBL proSAAS	0	N/A	Midbrain: 91.5%, Thalamus: 8.1%, Medulla: 0.3%	SN-RN:59.70%, PAG:18.29%, CM-Pf:7.68%, SN:5.54%, PAG-DR:4.51%, PTR:2.85%, RN:0.48%, MG:0.32%, SC:0.16%, MoAN:0.16%, HTHma:0.08%, MoRF-MoEN:0.08%, VLN:0.08%, MoSR:0.08%,	NKX6-1, FAM83B, ASAH2, LINC00261, EBF3, SIM1, ONECUT1, FOXA2, AC024230.1, AC079148.3	1263	0.0842242	43235	0.66723	0.00468583	172	933	158	0	0.738717	14	59.7
16	Cluster16	COVAR	16641	-3.2209	-0.020368	1.4797	0.98524	Vascular	ENDO	0	NAMPT NUCB	CAP	Endo	Cerebral cortex: 25.5%, Hippocampus: 17.8%, Midbrain: 8.4%	A35r:14.82%, CA1_U:5.64%, SpC:4.11%, CBV:4.11%, SN:3.63%, SEP:3.63%, IO:3.63%, CA4-DGC_C:3.35%, Sub_head:3.25%, SN-RN:2.77%, DG-CA4_R:2.29%, MN:2.20%, MTG:2.01%, GPi:1.82%, PN:1.63%, CbDN:1.53%, Pul:1.53%, CMN:1.53%, MoAN:1.34%, M1C:1.24%, DG-CA4_U:1.24%, PnRF:1.15%, GPe:1.15%, MD:1.05%, LG:1.05%, PnEN:1.05%, BM:1.05%, TH-TL:1.05%, MoRF-MoEN:0.96%, V2:0.96%, ANC:0.96%, BL:0.96%, PB:0.86%, LP:0.86…	CLDN5, MECOM, VWF, FLT1, ABCG2, FLI1, NOSTRIN, LINC02147, TGM2, CFH	1046	0.0260467	4283.28	0.684556	0.00454854	191	199	648	8	0.619503	95	14.82
14	Cluster14	COVAR	16641	-2.8084	-0.020503	1.263	0.9869	Vascular	ENDO	0	EDN NAMPT	ARTERIOLE CAP	Endo	Hippocampus: 23.8%, Cerebral cortex: 23.3%, Thalamus: 10.3%	A35r:14.04%, CA1_U:8.69%, CBV:5.48%, SpC:5.35%, CA4-DGC_C:5.21%, PnEN:4.28%, Sub_head:3.34%, CA3_R:2.14%, M1C:2.01%, Pul:1.87%, SEP:1.87%, MoAN:1.74%, PnRF:1.74%, LG:1.74%, PN:1.60%, LP:1.60%, CMN:1.47%, CbDN:1.34%, DG-CA4_R:1.34%, MoSR:1.34%, MTG:1.20%, BM:1.20%, CM-Pf:1.07%, IO:0.94%, SN:0.94%, HTHso:0.94%, HTHtub:0.94%, CBL:0.94%, PnAN:0.94%, ANC:0.94%, MoRF-MoEN:0.94%, SN-RN:0.94%, MN:0.80%, …	CLDN5, FLT1, ABCG2, MECOM, CD34, SMAD6, SOX18, EPAS1, SEMA3G, HLA-E	748	0.0196283	3133.08	0.624385	0.00724394	153	104	485	6	0.648396	91	14.04
74	Cluster74	COVAR	16641	-4.3515	-0.020638	1.9348	0.98774	Ependymal	CHRP EPEN	0	AGT NUCB proSAAS	0	N/A	Basal forebrain: 68.3%, Thalamus: 13.3%, Medulla: 7.3%	SEP:67.80%, DG-CA4_R:6.04%, MD:4.28%, MoAN:3.90%, Pul:3.40%, MoSR:3.02%, ETH:2.26%, ANC:1.89%, PAG-DR:1.38%, BNST:1.01%, CA1-CA3_R:0.88%, MD-Re:0.75%, VLN:0.63%, SC:0.63%, PnAN:0.50%, NAC:0.38%, MoRF-MoEN:0.38%, CA4-DGC_C:0.25%, IC:0.13%, SN-RN:0.13%, CaB:0.13%, PTR:0.13%, MG:0.13%,	DTHD1, ADGB, AC020718.1, AL672167.1, AC013470.2, CFAP157, AC093689.1, CROCC2, TTC29, RASSF9	795	0.0217555	6456.79	0.718707	0.0179022	121	111	563	0	0.708176	23	67.8
64	Cluster64	COVAR	16641	-4.3304	-0.021329	1.8047	0.99178	Astrocyte	ASTRO	0	ADM AGT NAMPT NUCB SPX	0	Astro	Hypothalamus: 93.0%, Amygdala: 1.6%, Thalamus: 1.6%	MN:92.55%, CEN:1.19%, CA3_R:0.59%, CA1_U:0.51%, GPi:0.51%, ANC:0.42%, Unknown:0.42%, LG:0.42%, SEP:0.42%, SN:0.34%, Pul:0.25%, HTHpo:0.25%, PAG-DR:0.17%, PnEN:0.17%, CMN:0.17%, CM:0.17%, HTHtub:0.17%, Sub_head:0.17%, BNST:0.17%, CA1-CA3_U:0.08%, BL:0.08%, VLN:0.08%, RN:0.08%, PnRF:0.08%, VA:0.08%, AON:0.08%, MD-Re:0.08%, NAC:0.08%, GPe:0.08%, ETH:0.08%,	AC112253.1, AC098656.1, NAA11, LINC01094, CD44, AL627316.1, AC012405.1, AC073941.1, AC072022.1, AC093535.1	1181	0.0207592	12870.8	0.790287	0.000196461	98	1024	59	0	0.867062	30	92.55
66	Cluster66	COVAR	16641	-3.4355	-0.022228	1.4167	0.99234	Ependymal	CHRP EPEN	0	AGT NTS NUCB UBL proSAAS	0	N/A	Medulla: 83.1%, Pons: 16.0%, Midbrain: 0.4%	MoAN:42.70%, MoSR:22.25%, MoRF-MoEN:18.20%, PnAN:15.06%, PnEN:0.90%, PAG-DR:0.45%, BNST:0.22%, SEP:0.22%,	DTHD1, ADGB, RASSF9, AC020718.1, CFAP157, AC013470.2, ODF3B, FAM183A, C11orf88, AC093689.1	445	0.034611	4724.47	0.613782	0.0160559	114	207	124	0	0.465169	8	42.7
4	Cluster4	COVAR	16641	-2.617	-0.022337	1.0522	0.99355	Microglia	MGL	0	NAMPT	0	Micro-PVM	Spinal cord: 31.8%, Pons: 26.0%, Medulla: 13.2%	SpC:31.81%, MN:11.54%, PnEN:11.41%, PN:8.72%, IO:6.58%, MoAN:4.16%, PnRF:4.16%, PAG:2.55%, MoSR:2.15%, GPi:1.61%, SN:1.61%, IC:1.34%, HTHma:1.07%, PnAN:0.81%, CA4-DGC_C:0.81%, SC:0.67%, SEP:0.67%, DTg:0.67%, A38:0.40%, ETH:0.40%, CA2-CA3_U:0.40%, SN-RN:0.40%, CMN:0.40%, CoA:0.40%, TH-TL:0.27%, Pir:0.27%, MoRF-MoEN:0.27%, DG-CA4_U:0.27%, CA1-CA3_U:0.27%, Pul:0.27%, PB:0.27%, RN:0.27%, LG:0.27%, HT…	SRGN, RGS1, GPR183, CD69, HLA-DRA, OLR1, TNFRSF1B, IFI30, CXCR4, CD74	745	0.013653	2439.64	0.672263	0.00522089	176	135	434	0	0.58255	51	31.81
19	Cluster19	COVAR	16641	-3.26	-0.022759	1.2919	0.99418	Vascular	ENDO VSMC	0	IGF NAMPT NUCB UBL	FIBMYO	N/A	Thalamus: 28.4%, Midbrain: 12.2%, Medulla: 11.8%	ANC:7.42%, SN-RN:5.68%, Pul:5.68%, LG:5.24%, IO:4.37%, MoAN:4.37%, SEP:4.37%, M1C:3.06%, SN:3.06%, MoSR:3.06%, MD-Re:3.06%, MD:2.62%, PnEN:2.62%, MN:2.62%, CA4-DGC_C:2.62%, HTHma:2.18%, PB:2.18%, DTg:1.75%, GPi:1.75%, CA3_R:1.75%, GPe:1.31%, CM-Pf:1.31%, PTR:1.31%, IC:1.31%, CEN:1.31%, BL:0.87%, CM:0.87%, CA1_U:0.87%, CA1-CA3_R:0.87%, SpC:0.87%, SI:0.87%, LP:0.87%, PAG:0.87%, HTHso:0.87%, CbDN:0.…	MYL9, CARMN, CCL19, IFITM2, FHL5, ADIRF, CLDN5, IFITM3, NOTCH3, CFH	229	0.0300098	2780.29	0.550435	0.0170402	52	63	111	3	0.484716	67	7.42
72	Cluster72	COVAR	16641	-4.9273	-0.023284	1.9494	0.99425	Ependymal	EPEN	0	AGT NUCB proSAAS	0	N/A	Hippocampus: 53.2%, Amygdala: 20.2%, Basal forebrain: 7.9%	CA1_U:38.46%, Sub_head:11.10%, BNST:7.21%, BL:6.33%, DTg:3.89%, NAC:3.70%, SEP:3.70%, CMN:3.02%, CEN:2.34%, CA1-CA3_U:1.85%, PAG:1.75%, ANC:1.66%, PnEN:1.27%, PAG-DR:1.27%, PnAN:1.27%, IC:1.07%, La:0.97%, SN-RN:0.78%, Pul:0.68%, PV:0.68%, HTHtub:0.58%, MN:0.49%, VA:0.49%, CaB:0.49%, MoAN:0.39%, SC:0.39%, DG-CA4_R:0.39%, DG-CA4_U:0.39%, ETH:0.39%, BM:0.29%, CbDN:0.29%, CA1-CA3_C:0.29%, CA1-CA3_R:0…	DTHD1, ADGB, AC020718.1, CFAP157, AL672167.1, AC093689.1, AC013470.2, LMNTD1, TTC29, CROCC2	1027	0.0198796	6355.94	0.754888	0.0127182	112	84	831	0	0.809153	44	38.46
75	Cluster75	COVAR	16641	-6.239	-0.022568	2.4403	0.99471	Committed oligodendrocyte precursor	CHRP EPEN NEUR	0	CHGB IGF NAMPT NUCB NXPH SCG UBL proSAAS	0	N/A	Medulla: 38.6%, Basal forebrain: 32.9%, Thalamus: 15.7%	SEP:32.86%, MoSR:21.43%, MoAN:12.86%, Pul:12.86%, DG-CA4_R:4.29%, PnAN:4.29%, MoRF-MoEN:4.29%, LG:2.86%, PB:1.43%, CA1-CA3_R:1.43%, CA2-CA3_U:1.43%,	TTR, FOLR1, SOD3, IGFBP7, FBLN1, C1QTNF5, FBP2, ECRG4, CLIC6, SLC39A12	70	0.135027	14971.9	0.574148	0.047888	23	18	29	0	0.414286	11	32.86
61	Cluster61	COVAR	16641	-5.9199	-0.02413	2.2948	0.99505	Astrocyte	ASTRO	0	AGT proSAAS	0	Astro	Hippocampus: 47.7%, Cerebral cortex: 21.1%, Basal forebrain: 19.2%	CA1_U:14.29%, Cla:8.91%, CA4-DGC_C:6.69%, SEP:6.09%, DG-CA4_U:5.76%, Sub_head:4.87%, CA1-CA3_U:4.25%, DG-CA4_R:3.35%, A35r:3.28%, MTG:3.24%, CA1-CA3_R:2.61%, CEN:2.23%, CA3_R:2.22%, CA1-CA3_C:2.21%, STG:2.00%, MN:1.76%, GPe:1.42%, BL:1.30%, La:1.13%, M1C:1.07%, BM:0.95%, A24:0.93%, CMN:0.92%, CaB:0.84%, S1C:0.70%, BNST:0.69%, Pro:0.68%, VA:0.65%, GPi:0.64%, A25:0.62%, A29-A30:0.62%, V1C:0.62%, TH…	AC012405.1, TNC, GFAP, ID3, AC073941.1, AL627316.1, AQP4, CD38, CD44, ANGPTL4	13621	0.0153174	5270.16	0.662391	0.00222103	2884	3003	7636	98	0.560605	92	14.29
20	Cluster20	COVAR	16641	-3.744	-0.024165	1.421	0.99579	Vascular	VSMC	0	AGT NAMPT UBL	0	N/A	Thalamus: 21.8%, Cerebral cortex: 13.7%, Medulla: 12.4%	MN:10.53%, IO:6.98%, Pul:4.02%, LG:3.91%, SEP:3.79%, ANC:3.55%, SN-RN:3.43%, SN:3.43%, Pir:3.08%, MoAN:2.60%, CM-Pf:2.37%, PN:2.25%, GPe:2.13%, GPi:1.78%, DTg:1.78%, MoSR:1.78%, PB:1.66%, MD-Re:1.54%, CA4-DGC_C:1.54%, CbDN:1.42%, MD:1.30%, PnEN:1.30%, VLN:1.18%, LP:1.18%, MoRF-MoEN:1.07%, PnRF:1.07%, FI:1.07%, Ig:0.95%, NAC:0.95%, A35r:0.95%, CEN:0.95%, CM:0.83%, CA1_U:0.83%, CBV:0.83%, SI:0.83%,…	MYL9, CARMN, ADIRF, FHL5, ACTA2, VIM, TBX18, MUSTN1, TBX2, NOTCH3	845	0.0348179	3029.69	0.559094	0.0152508	172	280	391	2	0.462722	92	10.53
63	Cluster63	COVAR	16641	-5.9184	-0.02477	2.2106	0.99628	Astrocyte	ASTRO	0	AGT proSAAS	0	Astro	Medulla: 38.6%, Spinal cord: 20.0%, Pons: 15.4%	SpC:19.96%, MoAN:19.71%, IO:9.55%, MoRF-MoEN:6.74%, PnEN:6.03%, PnRF:4.13%, LG:3.38%, SEP:3.08%, MoSR:2.60%, SC:2.49%, SN:2.30%, MN:2.21%, PN:2.08%, CbDN:1.85%, DTg:1.11%, IC:0.99%, PB:0.97%, PnAN:0.93%, PAG-DR:0.92%, HTHtub:0.79%, PAG:0.71%, ETH:0.64%, Pul:0.64%, ANC:0.64%, HTHma:0.59%, GPi:0.38%, MD-Re:0.33%, CMN:0.27%, SN-RN:0.27%, BNST:0.26%, CM-Pf:0.24%, RN:0.22%, MD:0.21%, Unknown:0.20%, HT…	LINC01094, CD44, GFAP, AC012405.1, APLNR, AL627316.1, ID3, AL096709.1, AC073941.1, AEBP1	11325	0.0190454	3729.93	0.664885	0.00180553	1731	4079	5513	2	0.486799	70	19.96
13	Cluster13	COVAR	16641	-2.9779	-0.024845	1.0957	0.99671	Vascular	CHRP ENDO	0	NAMPT NUCB	0	N/A	Basal forebrain: 74.0%, Medulla: 23.3%, Hippocampus: 1.4%	SEP:73.97%, MoSR:10.96%, MoAN:8.22%, MoRF-MoEN:4.11%, DG-CA4_R:1.37%, MN:1.37%,	FLT1, VWF, PLVAP, KDR, CFH, SERPINH1, CLEC1A, PKHD1L1, ANO2, TGM2	73	0.0308081	4872.99	0.668801	0.00852196	8	11	54	0	0.739726	6	73.97
82	Cluster82	COVAR	16641	-4.6652	-0.024653	1.7091	0.99683	Choroid plexus	CHRP	0	NAMPT NUCB proSAAS	0	N/A	Basal forebrain: 76.6%, Medulla: 22.2%, Pons: 1.2%	SEP:76.61%, MoAN:11.70%, MoSR:10.53%, PnAN:1.17%,	TRPV4, CLIC6, AC012078.2, LINC00113, LMX1A, SLC28A3, SLC5A5, FBP2, LINC00880, RBM47	171	0.0293125	11030.4	0.757672	0.0193711	18	20	133	0	0.777778	4	76.61
11	Cluster11	COVAR	16641	-3.7727	-0.024629	1.3805	0.99686	Microglia	MGL	0	IGF	0	Micro-PVM	Cerebral cortex: 37.4%, Hippocampus: 24.2%, Thalamus: 11.1%	DG-CA4_R:6.50%, MTG:5.72%, DG-CA4_U:5.72%, CEN:4.82%, CA1_U:3.18%, Pul:2.53%, CA4-DGC_C:2.05%, VLN:1.94%, A24:1.83%, CA2-CA3_U:1.79%, STG:1.76%, Pir:1.76%, A35r:1.63%, CBV:1.58%, A38:1.53%, TH-TL:1.53%, BM:1.46%, Sub_head:1.39%, Idg:1.39%, Cla:1.35%, A43:1.31%, CA1-CA3_R:1.29%, MEC:1.26%, FI:1.23%, SN-RN:1.17%, LEC:1.16%, A25:1.14%, HTHso:1.14%, CA1-CA3_C:1.13%, ITG:1.11%, Ig:1.08%, CMN:1.07%, SI…	CSF1R, CX3CR1, APBB1IP, FYB1, AL392172.1, LINC00996, LNCAROD, SYK, DOCK8, C3	20036	0.00785812	3079.13	0.723613	0.00559114	6410	4771	8837	18	0.441056	105	6.26
1	Cluster1	COVAR	16641	-1.9611	-0.025617	0.70453	0.99731	Miscellaneous	TCELL	0	0	0	N/A	Midbrain: 15.0%, Basal forebrain: 14.0%, Pons: 13.2%	SpC:8.16%, CbDN:7.56%, SN:7.44%, GPi:6.14%, MN:4.37%, PnRF:4.28%, SN-RN:3.19%, PnEN:2.95%, GPe:2.95%, IO:2.34%, PN:2.18%, CA1_U:2.14%, MTG:2.06%, MoAN:2.06%, SEP:2.02%, Cla:1.90%, PAG:1.62%, Unknown:1.58%, MoRF-MoEN:1.41%, Pul:1.37%, ANC:1.37%, CBV:1.25%, IC:1.01%, PB:1.01%, STH:0.97%, CEN:0.93%, CA4-DGC_C:0.93%, PnAN:0.89%, HTHtub:0.89%, STG:0.77%, LG:0.77%, DG-CA4_R:0.73%, LP:0.73%, PAG-DR:0.73…	CD2, IL7R, PTPRC, SLFN12L, IL32, CCL5, GRAP2, RUNX3, CD69, CD3E	2474	0.0223708	2184.31	0.582884	0.0212124	708	400	1364	2	0.551334	101	8.16
12	Cluster12	COVAR	16641	-2.9065	-0.024999	1.0417	0.99736	Microglia	MAC	0	IGF	0	Micro-PVM	Basal forebrain: 29.4%, Cerebral cortex: 14.0%, Cerebellum: 12.2%	GPi:11.45%, CbDN:9.75%, SEP:9.15%, GPe:6.61%, SN:5.08%, SN-RN:4.34%, MTG:3.08%, MN:2.81%, PnRF:2.00%, CBV:1.73%, MoAN:1.64%, STH:1.53%, CEN:1.50%, IO:1.41%, STG:1.29%, DG-CA4_R:1.23%, PnEN:1.17%, DG-CA4_U:1.11%, PN:1.08%, MoRF-MoEN:1.05%, CA1_U:1.02%, Pul:0.87%, PAG:0.87%, VLN:0.87%, SpC:0.87%, LG:0.87%, LP:0.87%, VPL:0.81%, Unknown:0.81%, Ig:0.78%, PnAN:0.75%, Pu:0.72%, TH-TL:0.69%, CBL:0.69%, C…	MRC1, CD163, STAB1, MS4A6A, MS4A4A, F13A1, SIGLEC1, MS4A4E, FCGR2C, LILRB5	3344	0.0232251	3016.47	0.716178	0.00529532	1039	854	1449	2	0.433313	103	11.45
2	Cluster2	COVAR	16641	-1.5785	-0.024674	0.5622	0.9975	Miscellaneous	NK	0	0	0	N/A	Thalamus: 17.6%, Cerebral cortex: 15.5%, Basal forebrain: 14.8%	GPe:5.51%, GPi:5.51%, CbDN:5.07%, SN:4.77%, PnRF:3.73%, CBV:3.73%, SN-RN:3.28%, A35r:3.13%, MN:2.83%, PAG:2.68%, Pul:2.53%, LP:2.24%, MTG:2.24%, Cla:2.09%, CA1_U:1.94%, PnEN:1.94%, CM:1.94%, VLN:1.79%, PN:1.49%, IC:1.49%, CEN:1.49%, LG:1.49%, TH-TL:1.49%, MoAN:1.34%, DG-CA4_R:1.34%, IO:1.19%, SpC:1.19%, ANC:1.19%, STG:1.19%, CA4-DGC_C:1.04%, CM-Pf:1.04%, MD:1.04%, STH:1.04%, Unknown:1.04%, HTHtub…	NKG7, GNLY, PRF1, KLRF1, PYHIN1, CCL4, RUNX3, CST7, GZMA, GZMB	671	0.023788	2263.35	0.558228	0.0200926	245	126	300	0	0.447094	91	5.66
8	Cluster8	COVAR	16641	-3.9215	-0.025518	1.3948	0.99753	Microglia	MGL	0	IGF	0	Micro-PVM	Hippocampus: 19.2%, Midbrain: 18.4%, Basal forebrain: 11.1%	SN:8.23%, SN-RN:4.65%, CBV:4.63%, CA4-DGC_C:4.58%, DG-CA4_U:4.43%, CEN:4.30%, CA1_U:3.65%, GPe:3.03%, GPi:2.98%, PAG:2.92%, DG-CA4_R:2.68%, MN:2.62%, SEP:2.19%, MoAN:2.01%, CbDN:2.01%, SpC:2.01%, PnRF:2.00%, Pul:1.94%, MoRF-MoEN:1.86%, PN:1.77%, HTHtub:1.65%, IO:1.39%, MD-Re:1.37%, IC:1.21%, Sub_head:1.21%, SI:1.20%, CA3_R:1.19%, ANC:1.19%, LP-VPL:1.10%, MTG:1.07%, BNST:0.95%, CBL:0.92%, A35r:0.8…	CCDC26, LNCAROD, FYB1, CSF1R, APBB1IP, CX3CR1, SYK, AL392172.1, DOCK8, C3	7750	0.0101814	3517.23	0.73365	0.00493216	1219	1813	4718	0	0.608774	106	8.23
9	Cluster9	COVAR	16641	-3.5811	-0.025698	1.2665	0.99765	Microglia	MGL	0	IGF	0	Micro-PVM	Cerebral cortex: 27.2%, Midbrain: 16.6%, Hippocampus: 15.0%	SN-RN:8.07%, GPi:5.50%, SN:5.44%, CA1_U:4.47%, MTG:4.26%, GPe:3.60%, CA4-DGC_C:3.39%, PnRF:2.98%, TH-TL:2.61%, VLN:2.48%, MoRF-MoEN:2.30%, Sub_head:2.27%, Pul:2.23%, STG:2.13%, PAG:1.96%, A32:1.63%, SpC:1.59%, A35r:1.43%, CBV:1.34%, DG-CA4_R:1.32%, DG-CA4_U:1.26%, A24:1.26%, MEC:1.20%, PN:1.16%, CbDN:1.06%, LG:1.05%, MoAN:1.05%, Cla:1.05%, A43:0.99%, ITG:0.95%, IO:0.89%, SEP:0.89%, PnAN:0.87%, A3…	AIF1, HLA-DRA, CD74, C1QC, C1QB, CX3CR1, TYROBP, CSF1R, C3, APBB1IP	5165	0.0107544	2750.59	0.637256	0.00458366	1345	1288	2532	0	0.490223	104	8.07
29	Cluster29	COVAR	16641	-3.4751	-0.025955	1.1776	0.99841	Fibroblast	0	0	IGF NAMPT	0	N/A	Medulla: 41.3%, Spinal cord: 39.7%, Thalamus: 4.8%	SpC:39.68%, IO:25.40%, MoRF-MoEN:7.94%, MoAN:7.94%, LG:4.76%, PnRF:4.76%, MN:3.17%, CA1-CA3_U:1.59%, IC:1.59%, SC:1.59%, TH-TL:1.59%,	IGFBP6, VIM, BNC2, FLVCR2, IGF2, COL1A2, CFH, EBF2, CD177, KLF2	63	0.0183312	2819.79	0.621918	0.00628519	8	14	41	0	0.650794	11	39.68
10	Cluster10	COVAR	16641	-4.1376	-0.027503	1.3586	0.99884	Microglia	MGL	0	IGF	0	Micro-PVM	Basal forebrain: 27.7%, Midbrain: 22.1%, Cerebral cortex: 10.3%	GPi:17.36%, SN:9.27%, GPe:7.65%, SN-RN:7.10%, PAG:3.17%, CbDN:3.07%, SpC:2.49%, CEN:2.42%, Pul:2.38%, CBV:2.27%, PnRF:2.27%, MTG:2.17%, STG:1.98%, MoRF-MoEN:1.71%, IO:1.60%, CA1_U:1.52%, PN:1.50%, MN:1.14%, Cla:1.10%, IC:1.07%, PnAN:1.00%, CA4-DGC_C:0.99%, LP-VPL:0.97%, A35r:0.90%, MoAN:0.86%, STH:0.86%, Sub_head:0.80%, PnEN:0.76%, TH-TL:0.69%, DG-CA4_U:0.68%, PB:0.66%, VPL:0.66%, CM-Pf:0.66%, SE…	LNCAROD, APBB1IP, CX3CR1, FYB1, CSF1R, CD74, DOCK8, C3, SYK, PTPRC	16707	0.013985	2907.78	0.71718	0.00340003	4246	4735	7721	5	0.462142	105	17.36
7	Cluster7	COVAR	16641	-3.8304	-0.027717	1.2476	0.99893	Microglia	MGL	0	0	0	Micro-PVM	Basal forebrain: 32.0%, Midbrain: 19.4%, Pons: 12.5%	GPi:20.75%, SN:10.26%, GPe:8.72%, PnRF:6.30%, CbDN:6.20%, SN-RN:5.76%, MN:3.57%, PN:2.04%, SpC:1.94%, PAG:1.91%, STH:1.52%, PnAN:1.42%, CA4-DGC_C:1.41%, IO:1.38%, MoRF-MoEN:1.29%, DG-CA4_R:1.26%, PnEN:1.25%, DG-CA4_U:1.05%, LP:0.93%, MoAN:0.89%, Unknown:0.86%, MTG:0.86%, VLN:0.85%, SEP:0.82%, CA1-CA3_R:0.73%, PB:0.71%, CM-Pf:0.70%, Cla:0.69%, Pul:0.69%, CBV:0.65%, STG:0.58%, VPL:0.55%, CA1-CA3_U:…	CD74, CX3CR1, APBB1IP, HLA-DRA, LNCAROD, C3, ITGAX, FYB1, DOCK8, PTPRC	34829	0.0169255	2714.45	0.706122	0.0032935	14434	10829	9556	10	0.414425	105	20.75
6	Cluster6	COVAR	16641	-3.9722	-0.027757	1.2898	0.99896	Microglia	MGL	0	0	0	Micro-PVM	Hippocampus: 25.1%, Basal forebrain: 15.2%, Thalamus: 11.0%	CA1_U:7.00%, GPi:6.92%, CA4-DGC_C:6.48%, SN:5.67%, PnRF:3.78%, CbDN:3.42%, SN-RN:2.82%, CA1-CA3_C:2.70%, SpC:2.49%, GPe:2.49%, CEN:2.37%, Cla:2.33%, PN:2.33%, DG-CA4_U:1.97%, PnEN:1.93%, SEP:1.77%, A35r:1.61%, TH-TL:1.61%, DG-CA4_R:1.57%, IO:1.49%, LP-VPL:1.45%, CA1-CA3_R:1.41%, STH:1.25%, CA3_R:1.17%, CA1-CA3_U:1.17%, MN:1.17%, Sub_head:1.09%, VLN:1.05%, CM-Pf:1.05%, Pul:0.97%, MTG:0.93%, MoAN:0…	LNCAROD, ITGAX, CD74, LINC00278, FYB1, APBB1IP, CD84, PIK3R5, HLA-DRA, C1QC	2485	0.0103979	3340.56	0.69804	0.00684209	590	551	1344	0	0.540845	102	7
3	Cluster3	COVAR	16641	-1.8954	-0.029993	0.59601	0.99926	Miscellaneous	MONO	0	NAMPT	0	N/A	Thalamus: 21.9%, Pons: 16.1%, Basal forebrain: 13.9%	PnEN:8.95%, MoAN:6.56%, PnRF:3.78%, CM-Pf:3.38%, SEP:3.38%, MN:3.18%, SN-RN:2.98%, VLN:2.98%, SN:2.98%, STH:2.78%, CbDN:2.78%, Cla:2.78%, GPi:2.78%, GPe:2.39%, LP:1.99%, CA1_U:1.79%, SpC:1.79%, Pul:1.59%, MoRF-MoEN:1.59%, CM:1.59%, LG:1.59%, PN:1.39%, MTG:1.39%, Sub_head:1.19%, ANC:1.19%, MD:1.19%, Pu:1.19%, PnAN:1.19%, MD-Re:0.99%, DG-CA4_R:0.99%, CEN:0.99%, BNST:0.99%, IO:0.99%, VA:0.99%, VPL:0…	FCN1, CLEC12A, S100A4, TNFRSF1B, IFI30, LYZ, CYTIP, FGR, LILRB2, KYNU	503	0.0332277	2407.78	0.569642	0.0511168	195	112	196	0	0.389662	90	8.95
5	Cluster5	COVAR	16641	-3.7269	-0.029985	1.1206	0.99956	Microglia	MGL	0	0	0	Micro-PVM	Hippocampus: 40.4%, Medulla: 29.6%, Basal forebrain: 20.1%	MoAN:26.64%, DG-CA4_R:25.35%, SEP:18.79%, CA1-CA3_R:14.03%, MoSR:1.54%, MoRF-MoEN:1.42%, Pul:1.29%, HTHtub:0.64%, PnEN:0.51%, GPe:0.51%, LG:0.39%, ETH:0.39%, CoA:0.39%, CA1-CA3_U:0.39%, SN:0.39%, GPi:0.39%, DG-CA4_U:0.39%, SC:0.39%, CbDN:0.26%, PnRF:0.26%, A38:0.26%, SpC:0.26%, DTg:0.26%, MD-Re:0.26%, ANC:0.26%, PAG:0.26%, STH:0.26%, MEC:0.26%, HTHso-HTHtub_ventromedial_only:0.26%, BNST:0.26%, Su…	HLA-DRA, TTR, CD74, HLA-DRB1, SRGN, RGS1, HLA-DPA1, MS4A6A, HLA-DQA1, HLA-DRB5	777	0.0135114	2327.42	0.615034	0.0155761	57	534	186	0	0.687259	53	26.64
78	Cluster78	COVAR	16641	-6.9965	-0.030665	2.0706	0.99964	Choroid plexus	CHRP	0	NAMPT NUCB proSAAS	0	N/A	Basal forebrain: 92.5%, Medulla: 6.3%, Thalamus: 0.6%	SEP:92.54%, MoAN:4.94%, MoSR:1.21%, Pul:0.41%, DG-CA4_R:0.30%, MoRF-MoEN:0.15%, ANC:0.11%, PnAN:0.08%, PnEN:0.04%, CM-Pf:0.04%, MN:0.04%, SC:0.04%, HTHma-HTHtub:0.04%, CbDN:0.04%, CA1-CA3_R:0.04%,	AC004052.1, TRPV4, AC016152.1, LINC00880, CLIC6, NWD1, AP003500.1, LMX1A, ABCA4, SLC39A12	2653	0.0297105	18753.8	0.825741	0.00695624	36	159	2458	0	0.926498	15	92.54
79	Cluster79	COVAR	16641	-7.2561	-0.031853	2.0891	0.99974	Choroid plexus	CHRP	0	NAMPT NUCB proSAAS	0	N/A	Basal forebrain: 94.0%, Medulla: 5.0%, Hippocampus: 0.5%	SEP:93.99%, MoAN:2.87%, MoSR:1.57%, DG-CA4_R:0.52%, MoRF-MoEN:0.52%, ANC:0.26%, Pul:0.26%,	AC004052.1, TRPV4, AC016152.1, LINC00880, CLIC6, ABCA4, SLC5A5, NWD1, AP003500.1, LMX1A	383	0.0330973	18217.7	0.8168	0.00933822	6	17	360	0	0.939948	7	93.99
80	Cluster80	COVAR	16641	-7.2745	-0.031694	2.0794	0.99977	Choroid plexus	CHRP	0	NAMPT NUCB proSAAS	0	N/A	Basal forebrain: 94.8%, Medulla: 4.5%, Hippocampus: 0.4%	SEP:94.80%, MoAN:2.97%, MoSR:0.89%, MoRF-MoEN:0.67%, DG-CA4_R:0.37%, Pul:0.15%, CA1-CA3_R:0.07%, LG:0.07%,	AC016152.1, TRPV4, AC004052.1, CLIC6, SLC5A5, ABCA4, LINC00880, NWD1, AP003500.1, LMX1A	1347	0.0329046	20212.9	0.819191	0.00573228	13	57	1277	0	0.948033	8	94.8
81	Cluster81	COVAR	16641	-7.5244	-0.032253	2.1451	0.99977	Choroid plexus	CHRP	0	NUCB proSAAS	0	N/A	Basal forebrain: 73.7%, Medulla: 25.6%, Pons: 0.6%	SEP:73.67%, MoAN:20.95%, MoSR:3.85%, MoRF-MoEN:0.80%, PnAN:0.51%, SN-RN:0.07%, PnRF:0.07%, ANC:0.07%,	AC004052.1, TRPV4, AC016152.1, SLC5A5, CLIC6, ABCA4, LINC00880, NWD1, LMX1A, RBM47	1375	0.0319808	14308.8	0.791963	0.0109713	53	301	1021	0	0.742545	8	73.67
76	Cluster76	COVAR	16641	-7.5385	-0.031969	2.1174	0.99981	Choroid plexus	CHRP EPEN OLIGO	0	NAMPT NUCB UBL proSAAS	0	N/A	Basal forebrain: 55.4%, Medulla: 31.7%, Thalamus: 8.9%	SEP:55.45%, MoSR:23.76%, Pul:7.92%, MoAN:3.96%, MoRF-MoEN:3.96%, CA1-CA3_R:0.99%, IC:0.99%, ANC:0.99%, M1C:0.99%, A5-A7:0.99%,	TTR, AC004052.1, CLIC6, AC016152.1, LINC00880, TRPV4, LMX1A, NWD1, C1QTNF5, ABCA4	101	0.108482	11855.3	0.710037	0.0274966	31	11	58	1	0.574257	10	55.45
24	Cluster24	COVAR	16641	-5.4109	-0.033299	1.4826	0.99987	Fibroblast	FIB	0	IGF NAMPT	PIA PVF	N/A	Basal forebrain: 38.0%, Medulla: 32.3%, Hippocampus: 25.1%	SEP:37.99%, MoAN:17.56%, CA1-CA3_R:16.85%, MoSR:12.90%, DG-CA4_R:8.24%, Pul:2.15%, MoRF-MoEN:1.79%, PnAN:1.43%, MN:0.36%, VLN:0.36%, PnRF:0.36%,	C7, CFH, IGF2, COL1A2, LINC02126, MGP, COL3A1, TBX18, FBLN1, TTR	279	0.0346153	3663.66	0.621318	0.0107468	42	128	109	0	0.458781	11	37.99
31	Cluster31	COVAR	16641	-5.4606	-0.034315	1.4446	0.99992	Fibroblast	CHRP	0	IGF NAMPT NUCB	ABC PIA	N/A	Basal forebrain: 47.3%, Medulla: 20.3%, Hypothalamus: 12.4%	SEP:47.19%, MN:11.84%, MoAN:8.80%, MoSR:7.74%, Pul:3.64%, MoRF-MoEN:1.97%, IO:1.82%, TH-TL:1.67%, PN:1.21%, Pir:1.06%, PnEN:1.06%, CBL:1.06%, BM:0.91%, ANC:0.76%, IC:0.76%, CBV:0.76%, PnAN:0.76%, PnRF:0.61%, DG-CA4_R:0.61%, CoA:0.46%, A23:0.46%, V2:0.46%, SpC:0.46%, CA4-DGC_C:0.46%, HTHtub:0.30%, MTG:0.30%, LG:0.30%, A35r:0.30%, ITG:0.30%, TF:0.15%, SI:0.15%, SN:0.15%, HTHso:0.15%, CA1-CA3_R:0.15…	PTGDR, BNC2, BMP5, FOXC1, COL3A1, COL1A2, SLPI, SFRP2, SPTLC3, TBX15	659	0.0221727	5195.57	0.678052	0.0087547	77	211	371	0	0.562974	42	47.19
30	Cluster30	COVAR	16641	-7.4909	-0.03564	1.9202	0.99995	Fibroblast	CHRP	0	IGF	ARACH	N/A	Cerebral cortex: 35.3%, Basal forebrain: 29.7%, Medulla: 10.6%	SEP:28.98%, A35r:21.20%, MoAN:6.36%, MN:6.36%, CBV:4.59%, A38:3.89%, LEC:3.18%, MoRF-MoEN:2.83%, TH-TL:2.47%, BM:2.47%, A14:1.77%, Pul:1.41%, MEC:1.41%, CBL:1.41%, IC:0.71%, DG-CA4_R:0.71%, SC:0.71%, Pir:0.71%, ANC:0.71%, PnRF:0.71%, MoSR:0.71%, IO:0.71%, SN:0.71%, ETH:0.35%, SN-RN:0.35%, PB:0.35%, CaB:0.35%, PnEN:0.35%, PAG-DR:0.35%, HTHpo:0.35%, LG:0.35%, GPi:0.35%, MTG:0.35%, CoA:0.35%, VLN:0.…	CFH, SLC6A20, COL1A2, KDR, VIM, SLC5A5, COL3A1, SLC6A13, SLC16A12, SLC6A12	283	0.0188687	4424	0.74125	0.0077894	28	78	177	0	0.625442	38	28.98
77	Cluster77	COVAR	16641	-8.4064	-0.037605	2.0245	0.99998	Choroid plexus	CHRP	0	NUCB UBL proSAAS	0	N/A	Basal forebrain: 49.7%, Medulla: 46.2%, Hippocampus: 3.0%	SEP:49.67%, MoAN:33.94%, MoSR:11.81%, DG-CA4_R:3.01%, PnAN:0.42%, MoRF-MoEN:0.42%, Pul:0.30%, ANC:0.12%, MD-Re:0.12%, CbDN:0.06%, SpC:0.06%, STG:0.06%,	TTR, CLIC6, TRPV4, AC016152.1, AC004052.1, LINC00880, ABCA4, SLC39A12, AC104809.2, C1QTNF5	1659	0.0253315	9414.28	0.711337	0.0154567	195	624	840	0	0.506329	12	49.67
25	Cluster25	COVAR	16641	-9.7016	-0.049259	1.8682	1	Fibroblast	FIB	0	EDN IGF	PIA	VLMC	Thalamus: 22.3%, Cerebral cortex: 20.0%, Pons: 15.0%	MN:8.32%, A35r:8.18%, CM-Pf:6.63%, PnEN:5.08%, SEP:3.95%, PnRF:3.24%, CBV:3.10%, PN:2.82%, TH-TL:2.68%, LG:2.54%, IO:2.12%, CbDN:2.12%, VLN:1.97%, MTG:1.83%, GPe:1.83%, SN-RN:1.83%, STH:1.83%, Pul:1.69%, LP:1.69%, DTg:1.69%, PB:1.69%, SN:1.55%, PAG:1.41%, IC:1.41%, GPi:1.27%, VA:1.13%, ANC:1.13%, CoA:1.13%, V2:1.13%, Pir:0.99%, LP-VPL:0.99%, MoRF-MoEN:0.99%, SI:0.99%, MoAN:0.85%, CBL:0.85%, RN:0.…	COL1A2, TBX18, CFH, IGF2, COL3A1, ITIH5, FLVCR2, FMO2, LINC02147, BMP5	709	0.0344155	4192.19	0.689268	0.00855217	171	185	348	5	0.490832	86	8.32
26	Cluster26	COVAR	16641	-9.0035	-0.045151	1.8644	1	Fibroblast	FIB	0	EDN IGF	PIA	VLMC	Thalamus: 20.7%, Basal forebrain: 15.4%, Pons: 13.1%	SEP:5.97%, CBV:5.67%, SN:4.55%, PnRF:3.73%, STH:3.51%, PN:3.43%, PnEN:3.43%, Pul:3.13%, IO:3.06%, A35r:2.99%, LG:2.99%, GPi:2.99%, GPe:2.61%, CBL:2.46%, SN-RN:2.24%, CM-Pf:2.24%, LP:1.94%, MN:1.87%, VA:1.64%, SpC:1.64%, Cla:1.64%, DTg:1.34%, CbDN:1.34%, CA4-DGC_C:1.27%, MTG:1.19%, MoAN:1.12%, PAG:1.12%, Unknown:1.04%, MoRF-MoEN:1.04%, VLN:0.97%, PTR:0.97%, ETH:0.97%, CA1-CA3_R:0.90%, CA1-CA3_U:0.…	COL1A2, TBX18, FMO2, IGF2, ITIH5, C7, FBLN1, FLVCR2, SLC6A20, COL15A1	1340	0.0350938	3624.87	0.684471	0.00966199	348	364	627	1	0.46791	97	5.97
27	Cluster27	COVAR	16641	-9.8216	-0.045022	2.0494	1	Fibroblast	FIB	0	EDN IGF	PIA	VLMC	Thalamus: 34.3%, Cerebral cortex: 15.0%, Pons: 13.3%	CM-Pf:8.66%, LG:4.38%, VLN:4.33%, PN:3.84%, PnRF:3.84%, A35r:2.58%, LP:2.48%, PnEN:2.33%, MD-Re:2.33%, HTHtub:2.19%, ANC:2.14%, Pul:2.14%, LP-VPL:2.09%, DTg:2.04%, MTG:1.99%, CA1_U:1.85%, CEN:1.65%, PTR:1.61%, CM:1.56%, MD:1.51%, MN:1.46%, SN-RN:1.41%, CA1-CA3_U:1.41%, DG-CA4_R:1.31%, IC:1.26%, Cla:1.12%, SI:1.12%, BL:1.12%, CbDN:1.12%, ETH:1.02%, La:0.97%, DG-CA4_U:0.97%, GPe:0.97%, CMN:0.97%, P…	TBX18, COL1A2, FMO2, ITIH5, LINC02147, COL15A1, FLVCR2, COLEC12, C7, LINC02058	2056	0.0265031	4152.05	0.718434	0.00820206	545	513	995	3	0.483949	103	8.66
28	Cluster28	COVAR	16641	-7.0143	-0.041972	1.5623	1	Fibroblast	FIB	0	EDN IGF	PIA	VLMC	Thalamus: 36.4%, Cerebral cortex: 12.1%, Pons: 11.0%	LG:7.91%, Pul:5.97%, LP:4.65%, VLN:4.59%, GPe:3.42%, CbDN:3.34%, CM-Pf:3.19%, PnEN:3.13%, IO:2.73%, SN:2.57%, GPi:2.47%, CA1-CA3_U:2.44%, A35r:2.44%, DTg:2.34%, PnRF:2.34%, STH:2.15%, SN-RN:2.10%, CA1_U:2.04%, PAG:1.70%, PB:1.41%, PN:1.22%, MD:1.19%, VPL:1.17%, CM:1.17%, CA4-DGC_C:1.17%, MTG:1.17%, MD-Re:1.06%, CBV:1.04%, MoRF-MoEN:1.01%, LP-VPL:0.98%, CMN:0.93%, VA:0.93%, Pu:0.90%, STG:0.90%, Su…	COL1A2, TBX18, C7, ITIH5, IGF2, FMO2, ISLR, LINC02147, FBLN1, DCN	3767	0.0334197	3027.04	0.591508	0.00875688	1067	1140	1551	9	0.411733	103	7.91

## Sheet: Supp_Table_2_ALCOHOL_per_week
Cell_type	VARIABLE	TYPE	NGENES	BETA	BETA_STD	SE	P	Supercluster	Class auto-annotation	Neurotransmitter auto-annotation	Neuropeptide auto-annotation	Subtype auto-annotation	Transferred MTG Label	Top three regions	Dissections	Top Enriched Genes	Number of cells	DoubletFinder score	Total UMI	Fraction unspliced	Fraction mitochondrial	H19.30.002	H19.30.001	H18.30.002	H18.30.001	Fraction cells from top donor
217	Cluster217	COVAR	16633	41.207	0.050758	6.8911	1.1448e-09	Medium spiny neuron	NEUR	GABA	CBLN CCK CHGA CHGB NAMPT NUCB PENK SCG UBL VGF proSAAS	MSN-D2	N/A	Amygdala: 69.5%, Basal forebrain: 15.7%, Hypothalamus: 7.4%	CEN:36.42%, BNST:21.17%, SI:12.30%, CMN:7.04%, PV:3.71%, HTHpo:3.60%, La:3.48%, VA:1.87%, ANC:1.82%, GPe:1.58%, AON:1.52%, Pir:0.94%, BM:0.91%, A35-A36:0.59%, NAC:0.58%, Unknown:0.51%, CA1_U:0.40%, BL:0.34%, Pu:0.28%, CaB:0.17%, SEP:0.14%, GPi:0.11%, HTHso:0.11%, CoA:0.10%, VLN:0.07%, M1C:0.06%, FI:0.06%, DG-CA4_R:0.06%, HTHso-HTHtub_ventromedial_only:0.03%, LP:0.03%, CA1-CA3_R:0.01%, LG:0.01%, C…	DCDC2C, PENK, AC015631.1, SIX3, P2RY1, LINC02462, LINC01305, CALCR, CACNG5, LINC01833	7260	0.0409836	22575.3	0.754972	0.0135561	1428	1874	3954	4	0.544628
136	Cluster136	COVAR	16633	22.245	0.041811	4.3478	1.579e-07	Deep-layer intratelencephalic	NEUR	VGLUT1 VGLUT2	ADCYAP CBLN CCK CHGA CHGB CRH NAMPT NUCB PYY SCG UBL UCN VGF proSAAS	0	N/A	Amygdala: 54.6%, Cerebral cortex: 36.2%, Hypothalamus: 8.6%	CoA:54.61%, AON:28.29%, HTHso:8.55%, Pir:5.26%, A25:1.32%, Cla:0.66%, M1C:0.66%, A38:0.66%,	AC099517.1, LINC02196, AC079380.1, LINC02465, AL138927.1, AC073578.2, AL450352.1, ARHGAP15, TNNT2, LINC02378	152	0.041642	47993.3	0.743367	0.00713218	14	7	130	1	0.855263
132	Cluster132	COVAR	16633	26.107	0.042314	5.1611	2.1415e-07	Miscellaneous	NEUR	VGLUT1 VGLUT2	CBLN CCK CHGA CHGB NAMPT NUCB SCG UBL VGF proSAAS	0	N/A	Cerebral cortex: 98.4%, Hippocampus: 0.8%, Midbrain: 0.8%	A29-A30:90.85%, Pro:5.08%, M1C:1.22%, SC:0.81%, Sub_tail:0.61%, V1C:0.61%, V2:0.20%, A23:0.20%, CA1-2_R:0.20%, A46:0.20%,	CD53, DPP4, AC060765.1, LINC01721, AC112770.1, AL157769.1, VIPR2, PCSK1, AC016687.2, QRFPR	492	0.0218496	13983.2	0.582765	0.01723	74	114	298	6	0.605691
128	Cluster128	COVAR	16633	30.131	0.042281	6.1633	5.1296e-07	Upper-layer intratelencephalic	NEUR	VGLUT1 VGLUT2	ADCYAP CBLN CCK CHGA CHGB NAMPT NUCB SCG UBL VGF proSAAS	0	L2/3 IT	Cerebral cortex: 99.9%, Hypothalamus: 0.0%, Basal forebrain: 0.0%	M1C:73.08%, S1C:17.91%, A32:3.90%, A43:2.40%, A44-A45:0.77%, A46:0.56%, A13:0.53%, Unknown:0.24%, A23:0.16%, A5-A7:0.09%, A29-A30:0.07%, HTHso-HTHtub_ventromedial_only:0.04%, A1C:0.04%, FI:0.04%, A24:0.03%, Pir:0.03%, Ig:0.01%, A40:0.01%, A25:0.01%, A19:0.01%, Cla:0.01%, LEC:0.01%, PAG-DR:0.01%, CaB:0.01%, ETH:0.01%, Pro:0.01%, CoA:0.01%, Idg:0.01%, STG:0.01%,	AJ009632.2, MIR3976HG, LAMA2, TWIST1, VIPR2, AC087883.2, LINC02055, COL5A2, AL138694.1, SCTR	10650	0.0247451	23508.7	0.70793	0.00410905	2288	2573	5172	617	0.485634
134	Cluster134	COVAR	16633	26.162	0.04094	5.5938	1.4693e-06	Upper-layer intratelencephalic	NEUR	VGLUT1 VGLUT2	ADCYAP CBLN CCK CHGA CHGB NAMPT NUCB SCG UBL UCN VGF proSAAS	0	L2/3 IT	Cerebral cortex: 99.3%, Hippocampus: 0.5%, Basal forebrain: 0.2%	M1C:13.04%, MTG:9.38%, A29-A30:8.19%, V2:7.65%, A1C:5.66%, A44-A45:5.47%, A23:4.78%, A43:4.46%, A5-A7:4.37%, Pro:4.20%, Ig:4.07%, A46:3.93%, A19:3.61%, A40:3.57%, A13:3.43%, S1C:2.73%, V1C:2.43%, STG:2.19%, TF:2.13%, ITG:1.47%, A32:0.68%, TH-TL:0.60%, Pir:0.48%, Sub_tail:0.45%, Cla:0.20%, A38:0.19%, A14:0.16%, Idg:0.12%, Unknown:0.10%, A25:0.09%, BM:0.06%, AON:0.06%, A24:0.02%, GPi:0.01%, ETH:0.0…	AL157769.1, LINC02444, VIPR2, LINC01721, COBLL1, CCDC168, CCDC68, LINC02296, SLC38A11, AC246817.1	12095	0.0355725	25787	0.699069	0.00570138	2982	3565	4049	1499	0.334766
239	Cluster239	COVAR	16633	30.086	0.040412	6.4527	1.5768e-06	MGE interneuron	NEUR	GABA	CCK CHGA CHGB CORT IGF NAMPT NMU NPPC NUCB NXPH PNOC SCG SST TAC UBL VGF proSAAS	INT-SST	N/A	Cerebral cortex: 95.4%, Hippocampus: 1.5%, Basal forebrain: 1.2%	M1C:9.99%, MTG:6.87%, A29-A30:5.09%, A44-A45:5.00%, A25:4.19%, A40:4.14%, A46:4.07%, A13:3.70%, A5-A7:3.50%, A43:3.48%, ITG:3.35%, S1C:3.35%, A23:2.86%, A32:2.81%, A19:2.60%, V2:2.57%, A38:2.52%, TF:2.19%, Ig:2.14%, STG:2.13%, A1C:2.11%, FI:2.08%, V1C:1.90%, A24:1.90%, Pro:1.72%, AON:1.64%, TH-TL:1.52%, MEC:1.49%, A14:1.47%, Idg:1.44%, Sub_tail:1.06%, Pir:0.62%, A35-A36:0.57%, HTHso:0.54%, Cla:0.…	AC022905.1, NMU, MAFB, SCARA5, PRDM1, TRBC2, MYO5B, PDCL2, BLM, PNOC	6114	0.0361186	14793.1	0.692878	0.00855371	1782	1840	2261	231	0.369807
137	Cluster137	COVAR	16633	25.031	0.040666	5.432	2.0497e-06	Deep-layer intratelencephalic	NEUR	VGLUT1 VGLUT2	CBLN CCK CHGA CHGB CRH NAMPT NUCB SCG UBL UCN VGF proSAAS	0	L5 IT	Cerebral cortex: 94.4%, Basal forebrain: 2.1%, Hippocampus: 1.9%	MTG:7.51%, A13:5.64%, A25:5.19%, M1C:4.61%, A24:4.25%, FI:3.91%, Ig:3.81%, A44-A45:3.55%, A43:3.40%, V1C:3.37%, Pro:3.33%, Idg:3.26%, TF:3.11%, A1C:2.99%, V2:2.96%, A40:2.88%, TH-TL:2.76%, STG:2.61%, A46:2.60%, A5-A7:2.53%, A23:2.50%, S1C:2.34%, A14:2.18%, A19:2.16%, AON:2.11%, A38:2.07%, ITG:1.98%, A32:1.54%, Sub_tail:1.45%, Cla:1.04%, A29-A30:0.99%, Pir:0.92%, SEP:0.78%, BM:0.61%, MEC:0.50%, LE…	LINC02196, AC099517.1, AC079380.1, AC073578.2, ADGRL4, PKD2L1, AC021134.1, AL450352.1, TRIM22, ARHGAP15	17737	0.0337489	24536.5	0.708154	0.00517925	5267	5364	6590	516	0.37154
133	Cluster133	COVAR	16633	29.477	0.037811	6.6973	5.4196e-06	Upper-layer intratelencephalic	NEUR	VGLUT1 VGLUT2	ADCYAP CBLN CCK CHGA CHGB NAMPT NUCB SCG UBL VGF proSAAS	0	N/A	Cerebral cortex: 100.0%, Basal forebrain: 0.0%, Hypothalamus: 0.0%	V1C:62.92%, V2:17.60%, Pro:14.65%, M1C:2.37%, A1C:1.23%, Ig:0.32%, A29-A30:0.28%, STG:0.20%, S1C:0.17%, A5-A7:0.07%, TF:0.04%, A23:0.03%, A19:0.02%, MTG:0.01%, A13:0.01%, Cla:0.01%, A32:0.00%, A44-A45:0.00%, MEC:0.00%, MN:0.00%, A40:0.00%, TH-TL:0.00%, A43:0.00%, LG:0.00%,	LINC02388, AC112770.1, AC092448.1, AC126182.3, VIPR2, TRPC3, AC020637.1, IGFBP2, SLC38A11, LINC02296	20086	0.0442057	18991.9	0.646127	0.00947277	7773	5686	6160	467	0.386986
228	Cluster228	COVAR	16633	29.08	0.036727	6.7168	7.5249e-06	Eccentric medium spiny neuron	NEUR	GABA	CCK CHGA CHGB NAMPT NUCB PDYN SCG TAC UBL VGF proSAAS	MSN-D1	N/A	Amygdala: 83.7%, Cerebral cortex: 12.2%, Thalamus: 1.9%	La:25.35%, BM:17.48%, CEN:16.08%, BL:13.63%, A35-A36:10.41%, CMN:9.39%, ANC:1.64%, BNST:1.55%, Pir:1.43%, PV:0.90%, CA1_U:0.50%, HTHpo:0.28%, LEC:0.22%, SI:0.22%, VA:0.22%, CoA:0.19%, Pu:0.12%, CA1-CA3_U:0.06%, Cla:0.06%, FI:0.06%, AON:0.06%, GPe:0.06%, SEP:0.03%, HTHso:0.03%, Unknown:0.03%,	NPFFR2, AC087516.2, AC083837.1, AC008127.1, AL365255.1, AC097459.1, AC092590.1, EYA2, DBX2, SCN5A	3227	0.0302189	17620.2	0.753781	0.00747816	1843	766	618	0	0.571119
220	Cluster220	COVAR	16633	22.969	0.03552	5.4612	1.3089e-05	Medium spiny neuron	NEUR	GABA	CBLN CCK CHGA CHGB NAMPT NUCB PDYN PENK SCG SST TAC UBL UCN VGF proSAAS	MSN-D1	N/A	Amygdala: 91.6%, Thalamus: 8.4%, Cerebral cortex: 0.0%	CEN:87.47%, VA:6.39%, La:2.56%, ANC:1.79%, BNST:1.28%, CMN:0.26%, LP:0.26%,	FAM9B, ISL1, AC010478.1, PTGDR, NPNT, EBF1, DRD1, MYO3A, LPL, GDNF-AS1	391	0.048875	38135.5	0.780739	0.00857518	5	12	374	0	0.956522
123	Cluster123	COVAR	16633	27.13	0.036048	6.5855	1.9084e-05	Upper-layer intratelencephalic	NEUR	VGLUT1	ADCYAP CBLN CCK CHGA CHGB NAMPT NUCB SCG UBL VGF proSAAS	0	L2/3 IT	Cerebral cortex: 99.2%, Hippocampus: 0.4%, Basal forebrain: 0.3%	A5-A7:7.95%, V2:7.93%, A40:6.86%, V1C:6.32%, M1C:5.95%, A23:5.80%, S1C:5.66%, Pro:5.29%, STG:5.07%, A19:4.96%, A1C:4.80%, A43:4.53%, A29-A30:4.53%, MTG:4.15%, Ig:3.48%, A44-A45:3.39%, A46:3.02%, A13:2.02%, A32:1.54%, ITG:1.01%, TF:0.94%, TH-TL:0.82%, A25:0.73%, A14:0.51%, A24:0.42%, Sub_tail:0.37%, Idg:0.37%, AON:0.32%, FI:0.24%, A38:0.24%, Cla:0.22%, Unknown:0.12%, Pir:0.12%, A35-A36:0.05%, SEP:…	LINC02263, AP001994.2, LINC02306, LINC00507, LINC00508, AC021613.1, ART3, AC110614.1, LINC01484, COL5A1	55595	0.0261423	16392.1	0.687257	0.00470721	16545	17243	20761	1046	0.373433
240	Cluster240	COVAR	16633	26.546	0.035217	6.4772	2.0915e-05	MGE interneuron	NEUR	GABA	CBLN CCK CHGA CHGB CORT IGF NAMPT NMU NPPC NUCB NXPH PNOC SCG SST TAC UBL proSAAS	INT-SST	Pvalb	Cerebral cortex: 92.3%, Amygdala: 3.0%, Hippocampus: 2.3%	M1C:10.47%, MTG:7.61%, A40:5.05%, A43:4.67%, A32:4.14%, A5-A7:3.92%, Idg:3.77%, A46:3.39%, A25:3.39%, A38:3.09%, ITG:3.09%, A44-A45:3.09%, A19:3.01%, A29-A30:2.86%, A23:2.79%, A1C:2.56%, TF:2.41%, S1C:2.26%, Ig:2.19%, V1C:2.11%, V2:2.11%, A24:2.03%, STG:2.03%, FI:1.81%, A13:1.81%, TH-TL:1.13%, AON:1.06%, BM:1.06%, Pir:0.90%, Pro:0.83%, Cla:0.83%, Sub_tail:0.83%, CA1-CA3_U:0.83%, A14:0.75%, MEC:0.…	AC011586.2, AC022905.1, MSR1, IL18R1, PRDM1, MYO5B, RGS5, CDKN2B-AS1, CMTM8, CDCA7	1327	0.038676	15338.9	0.722396	0.00994752	425	464	398	40	0.349661
242	Cluster242	COVAR	16633	28.183	0.035961	6.8814	2.1182e-05	MGE interneuron	NEUR	0	CBLN CCK CHGA CHGB IGF NMU NUCB NXPH PENK PNOC SCG SST TAC proSAAS	0	Sst	Cerebral cortex: 90.8%, Hippocampus: 4.6%, Basal forebrain: 1.8%	M1C:6.78%, MTG:6.38%, A32:5.15%, A29-A30:5.05%, A40:4.84%, A43:4.30%, A23:4.24%, Idg:3.60%, A5-A7:3.44%, S1C:3.37%, ITG:3.28%, A25:3.18%, A44-A45:2.86%, A13:2.84%, A38:2.77%, A24:2.65%, A19:2.63%, A46:2.54%, TH-TL:2.22%, Ig:2.21%, FI:1.98%, STG:1.89%, TF:1.89%, AON:1.75%, A1C:1.39%, V2:1.28%, A35-A36:1.22%, Sub_tail:1.21%, Cla:1.11%, A14:1.08%, Pro:0.93%, CA1-CA3_C:0.81%, V1C:0.78%, LEC:0.77%, HT…	AC022905.1, AC113347.4, MCUB, ELFN1, DCN, FBN2, SLC27A6, TNFSF15, SST, LINC02397	15796	0.0178501	9370.53	0.700512	0.0125	5310	4467	5710	309	0.361484
140	Cluster140	COVAR	16633	25.444	0.035156	6.2747	2.5209e-05	Deep-layer intratelencephalic	NEUR	VGLUT1 VGLUT2	CBLN CCK CHGA CHGB NAMPT NUCB SCG UBL VGF proSAAS	0	N/A	Cerebral cortex: 99.2%, Hippocampus: 0.5%, Basal forebrain: 0.2%	M1C:11.62%, V1C:8.41%, MTG:7.53%, V2:7.32%, S1C:6.17%, A1C:5.31%, A5-A7:5.14%, A23:4.88%, Pro:4.56%, A19:4.51%, A43:4.35%, A44-A45:4.19%, A46:3.36%, A40:3.31%, A13:2.95%, STG:2.85%, Ig:2.84%, A29-A30:2.51%, TF:1.48%, ITG:1.45%, A25:0.89%, A14:0.81%, A32:0.61%, AON:0.52%, TH-TL:0.51%, Sub_tail:0.43%, Pir:0.33%, A24:0.26%, Idg:0.22%, Cla:0.17%, FI:0.16%, A38:0.10%, CA1-CA3_R:0.10%, BM:0.05%, Unknow…	AC016687.2, LINC01680, AP003066.1, AL138927.1, AC016687.3, AL033539.2, AC023503.1, AC060765.2, AC073091.1, AL353709.1	12455	0.0260197	21920.1	0.661278	0.0092184	3428	4047	4309	671	0.345965
149	Cluster149	COVAR	16633	25.712	0.035011	6.3927	2.8982e-05	Deep-layer intratelencephalic	NEUR	VGLUT1	ADCYAP CBLN CCK CHGA CHGB NAMPT NUCB SCG UBL UCN VGF proSAAS	0	L6 IT	Cerebral cortex: 98.6%, Basal forebrain: 0.6%, Hippocampus: 0.5%	M1C:24.55%, MTG:8.23%, S1C:6.28%, A44-A45:4.13%, A23:3.97%, A13:3.88%, A46:3.75%, A43:3.64%, A1C:3.60%, STG:3.47%, V2:3.41%, V1C:3.38%, Ig:2.92%, A19:2.91%, A5-A7:2.83%, Pro:2.47%, A40:2.39%, A29-A30:2.34%, A25:2.12%, ITG:1.53%, A14:1.19%, TF:0.87%, A24:0.86%, AON:0.73%, Pir:0.67%, A32:0.66%, A38:0.55%, Idg:0.42%, Cla:0.41%, FI:0.39%, TH-TL:0.35%, Sub_tail:0.27%, CA1-CA3_R:0.20%, SEP:0.18%, BM:0.…	THEMIS, LINC00343, AL356432.3, SH2D1B, AC011754.1, AC099517.1, ISLR, MIR3976HG, AC079380.1, AL117329.1	31428	0.0264142	29943.2	0.709565	0.00513572	8138	9131	10473	3686	0.333238
129	Cluster129	COVAR	16633	24.672	0.035113	6.1409	2.9542e-05	Upper-layer intratelencephalic	NEUR	VGLUT1 VGLUT2	ADCYAP CART CBLN CCK CHGA CHGB NAMPT NUCB SCG UBL UCN VGF proSAAS	0	L2/3 IT	Cerebral cortex: 99.1%, Hippocampus: 0.4%, Basal forebrain: 0.4%	MTG:14.37%, A44-A45:8.52%, A46:6.65%, A13:6.59%, A5-A7:5.59%, A40:5.15%, A23:4.93%, M1C:4.86%, A43:4.55%, A19:4.20%, Ig:3.94%, A1C:3.72%, STG:3.57%, ITG:2.86%, TF:2.38%, S1C:2.18%, A32:2.13%, Pro:1.95%, A14:1.73%, V2:1.62%, A25:1.45%, A29-A30:1.32%, TH-TL:1.04%, Pir:0.86%, AON:0.73%, A38:0.58%, Idg:0.54%, A24:0.46%, Sub_tail:0.41%, Cla:0.34%, FI:0.32%, V1C:0.11%, Unknown:0.10%, BM:0.05%, A35-A36:…	LINC02296, LINC00326, AC110014.1, AC016598.2, AJ009632.2, LINC01478, AC016598.1, AC008696.2, LINC00508, LINC00507	46343	0.0450857	33171.4	0.71809	0.00381866	12733	12617	19015	1978	0.41031
259	Cluster259	COVAR	16633	26.895	0.035259	6.7235	3.1809e-05	MGE interneuron	NEUR	GABA	CBLN CCK CHGA CHGB CORT IGF NAMPT NMU NPPC NUCB NXPH PNOC SCG TAC UBL VGF proSAAS	INT-PVALB	Pvalb	Cerebral cortex: 89.3%, Amygdala: 3.4%, Hippocampus: 3.3%	MTG:6.40%, M1C:6.33%, A43:3.97%, Idg:3.78%, A44-A45:3.67%, A38:3.59%, A25:3.56%, A40:3.50%, A32:3.40%, A13:3.27%, A23:3.16%, ITG:2.85%, TH-TL:2.81%, A5-A7:2.71%, Ig:2.70%, A29-A30:2.69%, A24:2.67%, TF:2.52%, A19:2.38%, A46:2.36%, FI:2.28%, MEC:2.23%, LEC:2.02%, AON:1.99%, STG:1.93%, S1C:1.91%, A1C:1.59%, Cla:1.47%, Sub_tail:1.42%, Pir:1.38%, V2:1.28%, Pro:1.22%, BM:1.21%, A35-A36:1.18%, A14:1.08%…	RGS5, AC022905.1, MYO5B, AL136114.1, TCIM, KCNS3, AC011586.2, MAFB, LHX6, CRHBP	17841	0.0259151	20368.9	0.693963	0.00999804	5517	5451	6364	509	0.356706
148	Cluster148	COVAR	16633	25.702	0.03527	6.4504	3.3979e-05	Deep-layer intratelencephalic	NEUR	VGLUT1	CBLN CCK CHGA CHGB NAMPT NUCB SCG UBL UCN VGF proSAAS	0	L6 IT	Cerebral cortex: 85.2%, Basal forebrain: 6.0%, Amygdala: 5.0%	MTG:7.71%, A24:7.37%, Idg:6.72%, FI:6.62%, A38:6.40%, A25:6.27%, TH-TL:5.43%, M1C:5.32%, LEC:4.46%, TF:4.20%, Cla:3.95%, Ig:3.25%, A13:2.83%, AON:1.98%, A14:1.86%, Pir:1.80%, CEN:1.77%, Sub_tail:1.75%, SEP:1.52%, A43:1.50%, A1C:1.44%, Pro:1.35%, BM:1.30%, La:1.26%, A32:1.24%, CA1-CA3_R:1.06%, ITG:1.03%, A44-A45:0.85%, A40:0.84%, CA2-CA3_U:0.75%, A35-A36:0.74%, S1C:0.70%, A23:0.61%, STG:0.61%, SI:…	LINC00343, AC011754.1, THEMIS, TMEM233, AL356432.3, AC092131.1, AC079163.2, AC004917.1, AC015943.1, SH2D1B	16196	0.0301694	36002	0.739723	0.00371358	5064	4918	5439	775	0.335824
403	Cluster403	COVAR	16633	18.504	0.03405	4.6456	3.416e-05	Splatter	NEUR	GABA	CCK CHGB CORT NAMPT NUCB NXPH PENK SCG TAC VGF proSAAS	0	N/A	Cerebral cortex: 45.6%, Amygdala: 33.5%, Hypothalamus: 9.8%	AON:25.73%, CoA:18.10%, Pir:14.11%, CMN:11.43%, HTHso:8.90%, SI:2.42%, SEP:1.38%, CEN:1.38%, BNST:1.34%, ANC:1.30%, Cla:1.23%, A25:1.19%, FI:0.96%, La:0.73%, Pul:0.65%, NAC:0.54%, CaB:0.54%, A24:0.50%, HTHma-HTHtub:0.42%, VLN:0.38%, Pu:0.35%, GPe:0.35%, A13:0.31%, BL:0.31%, VA:0.31%, A29-A30:0.27%, LP:0.27%, HTHpo:0.23%, MEC:0.23%, BM:0.23%, S1C:0.23%, TH-TL:0.19%, STH:0.19%, A35-A36:0.19%, Ig:0.…	FRMD7, TRDN, AC007422.1, KANK3, CACNG5, SP8, ROR2, LINC01812, LINC01411, SCGN	2608	0.0234645	10997.7	0.70165	0.00832045	893	558	1156	1	0.443252
252	Cluster252	COVAR	16633	23.799	0.035218	6.0321	4.0035e-05	MGE interneuron	NEUR	GABA VGLUT3	CCK CHGA CHGB CORT IGF NAMPT NMU NUCB NXPH PNOC SCG SST TAC UBL VGF proSAAS	INT-SST	Sst	Cerebral cortex: 85.8%, Hippocampus: 8.0%, Basal forebrain: 3.6%	M1C:11.72%, MTG:6.10%, S1C:4.30%, A29-A30:3.60%, A25:3.36%, A43:3.06%, A38:3.05%, FI:3.01%, TH-TL:2.96%, A44-A45:2.85%, TF:2.66%, A24:2.57%, A23:2.54%, A46:2.38%, A40:2.32%, ITG:2.32%, Idg:2.21%, Ig:2.17%, A1C:2.05%, Cla:2.03%, A5-A7:1.99%, A13:1.92%, Pro:1.80%, V2:1.77%, Sub_tail:1.75%, A19:1.71%, STG:1.70%, AON:1.62%, CA1-CA3_C:1.59%, LEC:1.48%, CA1-CA3_R:1.23%, CA1-CA3_U:1.21%, A32:1.18%, A14:…	EDNRA, AL450345.2, NMU, SST, PAWR, TAC3, DCN, PNOC, CYP26A1, ITGA1	16079	0.0214244	14458.9	0.710105	0.00774453	4758	5088	5285	948	0.32869
234	Cluster234	COVAR	16633	26.964	0.033685	6.9036	4.7187e-05	Eccentric medium spiny neuron	NEUR	GABA	CCK CHGA CHGB NAMPT NUCB PENK SCG UBL VGF proSAAS	MSN-D1	N/A	Amygdala: 75.9%, Cerebral cortex: 14.6%, Thalamus: 5.4%	BM:29.15%, CEN:16.63%, CMN:14.29%, A35-A36:13.98%, La:5.39%, BNST:5.29%, BL:5.14%, ANC:4.92%, PV:1.56%, CA1_U:1.15%, SI:0.62%, Pir:0.50%, VA:0.47%, HTHpo:0.44%, SEP:0.12%, AON:0.06%, Unknown:0.06%, CA1-CA3_U:0.06%, LG:0.03%, GPi:0.03%, LEC:0.03%, MEC:0.03%, Pu:0.03%,	NPFFR2, ZNF736P9Y, GABRQ, LMNTD1, EYA2, AC012078.2, AC087516.2, PCDH11Y, LINC00354, NMBR	3211	0.0342186	19006.8	0.757492	0.00838687	1430	838	943	0	0.445344
224	Cluster224	COVAR	16633	23.077	0.032976	5.9296	4.9968e-05	Eccentric medium spiny neuron	NEUR	GABA	CART CHGA CHGB CRH NAMPT NPPB NUCB PDYN PENK SCG TAC UBL VGF proSAAS	MSN-D1 MSN-D2 MSN-ECC	N/A	Basal forebrain: 70.9%, Amygdala: 13.6%, Cerebral cortex: 8.2%	SI:29.81%, NAC:26.65%, BNST:13.01%, GPe:10.71%, AON:7.94%, HTHpo:6.63%, SEP:3.35%, HTHso:0.35%, CMN:0.33%, Pu:0.19%, CEN:0.16%, Pir:0.16%, PV:0.16%, VA:0.14%, CaB:0.09%, CoA:0.07%, Unknown:0.07%, ANC:0.05%, FI:0.05%, A25:0.05%, GPi:0.02%, VLN:0.02%,	SLC35D3, CASZ1, AL590867.1, AC022133.2, FBXL21P, AC022126.1, DRD1, LECT2, C6orf141, RXRG	4297	0.018702	21307.5	0.709705	0.0108698	1121	1495	1681	0	0.391203
155	Cluster155	COVAR	16633	24.72	0.033426	6.3783	5.3427e-05	Amygdala excitatory	NEUR	VGLUT1 VGLUT2	ADCYAP CBLN CCK CHGA CHGB NAMPT NUCB NXPH PYY UBL VGF proSAAS	0	N/A	Amygdala: 99.6%, Cerebral cortex: 0.2%, Hippocampus: 0.2%	La:77.03%, BL:17.21%, CEN:5.21%, CA1-CA3_U:0.16%, A35-A36:0.15%, CMN:0.12%, BM:0.07%, M1C:0.04%, Pir:0.01%,	AC005909.2, LINC02770, AL445207.1, LINC01903, AC099517.1, AC022655.1, DCSTAMP, AC068112.1, LINC01821, AC115100.1	11716	0.0427714	30655.7	0.817964	0.00304527	5185	1728	4798	5	0.442557
232	Cluster232	COVAR	16633	25.186	0.033191	6.5092	5.4814e-05	Eccentric medium spiny neuron	NEUR	GABA	CHGB NAMPT NUCB PDYN PENK SCG UBL VGF proSAAS	MSN-D1	N/A	Basal forebrain: 32.8%, Amygdala: 30.3%, Hypothalamus: 20.9%	SI:25.67%, HTHpo:17.00%, BNST:16.38%, CMN:9.56%, AON:8.31%, NAC:5.89%, Pir:5.89%, PV:2.01%, CoA:2.01%, HTHso:1.90%, CEN:1.28%, GPe:0.84%, ANC:0.79%, VA:0.65%, La:0.60%, BL:0.41%, SEP:0.33%, A35-A36:0.16%, BM:0.11%, Pu:0.08%, VLN:0.05%, Cla:0.03%, LP:0.03%, FI:0.03%,	ZNF736P9Y, CAPSL, GABRQ, LMNTD1, EYA2, NPFFR2, OTOF, PCDH11Y, RD3, LINC01550	3682	0.020362	19294.5	0.733284	0.0102117	876	1072	1734	0	0.47094
249	Cluster249	COVAR	16633	25.085	0.033099	6.6034	7.3009e-05	MGE interneuron	NEUR	GABA	CBLN CCK CHGA CHGB CORT IGF NAMPT NMU NPY NUCB NXPH PNOC SCG SST TAC UBL VGF proSAAS	INT-SST	Sst	Cerebral cortex: 61.8%, Hippocampus: 23.3%, Amygdala: 10.2%	MEC:10.22%, LEC:7.83%, CA1-CA3_C:6.12%, FI:5.33%, Pir:4.71%, CA1-CA3_U:4.54%, CA1-CA3_R:3.97%, M1C:3.25%, A38:3.16%, Idg:3.14%, A25:2.78%, A24:2.61%, MTG:2.22%, AON:2.11%, CEN:2.10%, BL:1.92%, CMN:1.82%, CA4-DGC_C:1.67%, La:1.60%, TH-TL:1.55%, BM:1.48%, A43:1.46%, A35-A36:1.44%, Cla:1.37%, HTHso:1.36%, DG-CA4_U:1.25%, Sub_head:1.22%, CA1-2_R:1.10%, CoA:1.05%, Ig:1.03%, Sub_tail:1.01%, CA1_U:0.91%…	SCARA5, SST, ELFN1, DCN, ITGA1, PAWR, FAM89A, TNFSF15, MCUB, CRHBP	5821	0.0381628	21121.6	0.749662	0.00444819	1744	1715	2259	103	0.388078
177	Cluster177	COVAR	16633	23.025	0.032237	6.0971	7.9868e-05	Miscellaneous	NEUR	VGLUT1 VGLUT2	CBLN CCK CHGA CHGB NAMPT NUCB PDYN SCG UBL VGF proSAAS	0	N/A	Hippocampus: 68.2%, Midbrain: 20.5%, Cerebral cortex: 10.8%	Sub_tail:39.53%, CA1-2_R:23.75%, SC:20.43%, TH-TL:9.29%, DG-CA4_R:3.30%, CA1-CA3_U:1.47%, Pro:1.40%, MG:0.43%, TF:0.13%, CA1_U:0.08%, LG:0.08%, CA1-CA3_C:0.05%, CA1-CA3_R:0.03%, Pul:0.03%, PTR:0.03%,	AC008662.1, AC097528.1, LINC01339, COBLL1, AC018680.1, VIPR2, AC091096.1, LINC01524, LINC02143, AL109930.1	3941	0.016857	18748	0.680332	0.00736122	1767	1233	941	0	0.448363
233	Cluster233	COVAR	16633	24.568	0.032822	6.5172	8.2047e-05	Eccentric medium spiny neuron	NEUR	GABA	CHGA CHGB NAMPT NUCB PDYN PENK SCG UBL VGF proSAAS	MSN-D1 MSN-ECC	N/A	Amygdala: 73.7%, Thalamus: 9.5%, Hypothalamus: 5.8%	La:23.40%, CEN:17.26%, BNST:12.82%, ANC:8.38%, CMN:7.10%, BM:6.68%, BL:6.11%, SI:3.71%, PV:3.16%, A35-A36:2.85%, HTHpo:2.56%, Pir:1.05%, VA:1.02%, CA1_U:0.90%, NAC:0.58%, SEP:0.45%, CA1-CA3_U:0.42%, GPe:0.42%, CoA:0.35%, AON:0.29%, VLN:0.10%, FI:0.10%, Cla:0.10%, Pu:0.06%, HTHso:0.06%, Idg:0.03%, LP:0.03%, HTHso-HTHtub_ventromedial_only:0.03%,	ZNF736P9Y, NPFFR2, GABRQ, NMBR, LMNTD1, PRSS35, FRMD7, PCDH11Y, CAPSL, LINC00354	3128	0.0252656	18268.4	0.750835	0.00894149	1121	784	1223	0	0.390985
124	Cluster124	COVAR	16633	20.274	0.032636	5.4669	0.00010466	Upper-layer intratelencephalic	NEUR	VGLUT1 VGLUT2	ADCYAP CBLN CCK CHGA CHGB NAMPT NUCB SCG UBL UCN VGF proSAAS	0	L2/3 IT	Cerebral cortex: 98.9%, Basal forebrain: 0.5%, Hippocampus: 0.2%	MTG:12.50%, A44-A45:10.10%, A13:8.95%, A46:6.13%, A40:6.05%, A43:5.34%, A5-A7:4.92%, Ig:4.16%, STG:4.10%, A19:4.05%, A1C:3.72%, A25:3.60%, A14:2.95%, ITG:2.86%, AON:2.60%, M1C:2.40%, A23:2.02%, A32:1.62%, S1C:1.54%, FI:1.54%, TF:1.28%, Pro:1.18%, Idg:0.94%, Pir:0.94%, A38:0.91%, V2:0.88%, TH-TL:0.69%, Cla:0.48%, A24:0.47%, A29-A30:0.34%, Sub_tail:0.19%, HTHso:0.17%, Unknown:0.06%, A35-A36:0.05%, …	LINC00507, LINC00508, AC097512.1, AC110614.1, LINC02263, LINC02306, LINC00326, AC092440.1, AC093607.1, AC110014.1	28224	0.0426188	24822.1	0.723313	0.00304237	8059	7392	12201	572	0.432292
227	Cluster227	COVAR	16633	21.213	0.030927	5.7869	0.0001238	Eccentric medium spiny neuron	NEUR	GABA	CHGB NAMPT NTS NUCB PDYN PENK SCG TAC VGF proSAAS	MSN-D1	N/A	Amygdala: 52.6%, Basal forebrain: 20.6%, Hypothalamus: 20.3%	CMN:22.01%, SI:19.22%, CEN:13.65%, BNST:11.98%, PV:10.86%, HTHpo:8.36%, BM:5.01%, ANC:4.18%, AON:0.84%, Pir:0.84%, HTHso:0.84%, Unknown:0.84%, A35-A36:0.56%, HTHso-HTHtub_ventromedial_only:0.28%, SEP:0.28%, GPe:0.28%,	NPFFR2, FAM160A1, AC002072.1, NTS, FAM9B, NPNT, GDNF-AS1, RD3, WFS1, OTOF	359	0.0498113	17906.5	0.767716	0.0106686	102	147	110	0	0.409471
426	Cluster426	COVAR	16633	26.263	0.032003	7.1681	0.00012465	Eccentric medium spiny neuron	NEUR	GABA	CCK CHGA CHGB NAMPT NUCB NXPH PENK SCG SST TAC UBL VGF proSAAS	MSN-D1	N/A	Amygdala: 81.9%, Cerebral cortex: 10.0%, Thalamus: 3.2%	CEN:36.31%, CMN:31.38%, BM:8.69%, A35-A36:6.56%, ANC:2.94%, La:2.44%, BNST:2.12%, Pir:1.69%, PV:1.25%, SI:0.94%, M1C:0.81%, CoA:0.56%, HTHpo:0.56%, AON:0.56%, Cla:0.44%, HTHso:0.44%, GPe:0.38%, BL:0.38%, Pu:0.31%, Unknown:0.31%, VA:0.19%, LEC:0.12%, MEC:0.12%, HTHso-HTHtub_ventromedial_only:0.12%, FI:0.06%, CA1-2_R:0.06%, ETH:0.06%, CaB:0.06%, A13:0.06%, NAC:0.06%,	LINC01497, NPFFR2, DGKK, PAX6, SCN5A, EYA2, AL161629.1, LINC01305, NPNT, AL592156.1	1600	0.0625612	20877.8	0.753603	0.00923937	588	609	390	13	0.380625
141	Cluster141	COVAR	16633	21.964	0.032253	6.0108	0.0001295	Deep-layer intratelencephalic	NEUR	VGLUT1 VGLUT2	CCK CHGA CHGB NAMPT NUCB PDYN SCG UBL VGF proSAAS	0	L4 IT	Cerebral cortex: 95.4%, Basal forebrain: 2.0%, Hippocampus: 1.4%	MTG:7.89%, Ig:5.96%, TF:5.71%, V2:4.85%, TH-TL:4.70%, A43:4.44%, A44-A45:4.13%, A19:4.12%, M1C:3.98%, A1C:3.80%, Pro:3.70%, Idg:3.58%, A13:3.20%, A46:2.94%, ITG:2.94%, A5-A7:2.94%, A40:2.86%, A23:2.55%, STG:2.31%, A25:2.27%, V1C:2.14%, A38:2.12%, S1C:1.90%, A29-A30:1.81%, Cla:1.64%, A14:1.54%, A32:1.50%, A24:1.40%, FI:1.36%, Sub_tail:1.27%, BM:1.06%, A35-A36:0.78%, LEC:0.71%, AON:0.70%, SEP:0.35%…	AP003066.1, AC080079.2, BARX2, LINC01680, AL033539.2, AL353709.1, AL138927.1, AC073091.1, AC073091.2, TRABD2A	9992	0.0226914	19747.7	0.674919	0.00755478	2896	3058	3702	336	0.370496
229	Cluster229	COVAR	16633	22.206	0.03055	6.0845	0.00013184	Eccentric medium spiny neuron	NEUR	GABA	CCK CHGA CHGB NAMPT NUCB NXPH PDYN PENK SCG TAC UBL VGF proSAAS	MSN-D1	N/A	Amygdala: 56.1%, Basal forebrain: 28.8%, Cerebral cortex: 11.2%	CEN:21.70%, CMN:17.77%, Cla:12.87%, Pu:9.10%, La:7.70%, Pir:6.41%, BM:4.15%, SI:3.55%, AON:2.48%, GPe:2.37%, CoA:2.32%, HTHso:1.62%, A35-A36:1.56%, BNST:1.51%, HTHpo:1.29%, BL:0.97%, ANC:0.48%, SEP:0.43%, A25:0.32%, NAC:0.32%, FI:0.22%, VA:0.22%, LEC:0.11%, VLN:0.11%, CaB:0.11%, PV:0.11%, M1C:0.11%, Unknown:0.05%, HTHso-HTHtub_ventromedial_only:0.05%,	NPFFR2, AC087516.2, CACNG5, EYA2, PDYN, ISM2, ZNF736P9Y, LINC00354, FOXP2, GPR88	1857	0.0369539	17306.7	0.744963	0.00819242	801	480	574	2	0.431341
231	Cluster231	COVAR	16633	23.561	0.031551	6.4741	0.0001372	Eccentric medium spiny neuron	NEUR	GABA	CHGB NAMPT NUCB PDYN PENK SCG VGF proSAAS	MSN-D1	N/A	Amygdala: 60.2%, Basal forebrain: 16.4%, Cerebral cortex: 13.7%	CMN:15.94%, CEN:12.82%, SI:11.64%, La:10.75%, BNST:7.25%, BM:6.79%, Pir:5.44%, BL:5.23%, AON:4.72%, A35-A36:3.50%, ANC:2.53%, HTHpo:2.49%, GPe:2.07%, PV:1.52%, CoA:1.48%, HTHso:1.35%, Pu:1.31%, VA:1.31%, NAC:0.63%, SEP:0.42%, VLN:0.17%, Unknown:0.17%, Cla:0.17%, CA1_U:0.08%, CA1-CA3_U:0.08%, SN:0.04%, A24:0.04%, CaB:0.04%, LEC:0.04%,	LMNTD1, NPFFR2, AC012078.2, ZNF736P9Y, GABRQ, EYA2, PCDH11Y, CAPSL, DRAXIN, ITGA6	2372	0.0208327	16507.8	0.747989	0.00858789	805	673	894	0	0.376897
261	Cluster261	COVAR	16633	21.64	0.031185	5.954	0.00013971	MGE interneuron	NEUR	GABA	CCK CHGA CHGB CORT IGF NAMPT NMU NPPC NUCB NXPH PNOC SCG TAC UBL VGF proSAAS	INT-PVALB	Pvalb	Cerebral cortex: 95.5%, Hippocampus: 1.4%, Basal forebrain: 1.4%	M1C:13.22%, MTG:6.50%, A29-A30:4.80%, A44-A45:4.12%, A40:4.02%, S1C:4.02%, A43:3.62%, V2:3.57%, A23:3.49%, A5-A7:3.41%, MEC:3.33%, A46:3.27%, V1C:3.16%, STG:2.86%, A13:2.80%, A19:2.75%, A1C:2.73%, Ig:2.61%, TF:2.45%, ITG:2.30%, Pro:2.30%, A25:2.10%, A32:1.79%, TH-TL:1.76%, A38:1.49%, A24:1.48%, FI:1.40%, Idg:1.33%, Cla:0.99%, Sub_tail:0.87%, AON:0.73%, A14:0.67%, LEC:0.43%, A35-A36:0.42%, Pir:0.4…	TCIM, RNF144B, LRRC38, ADAMTS17, PRDM1, KCNS3, MYO5B, RGS5, OSTN, LHX6	21457	0.021886	21126	0.700674	0.00736913	6962	6173	7369	953	0.343431
222	Cluster222	COVAR	16633	16.505	0.030124	4.5515	0.00014423	Eccentric medium spiny neuron	NEUR	GABA	CHGA CHGB CRH EDN NAMPT NUCB PDYN PENK PTHLH SCG TAC UBL VGF proSAAS	MSN-D1 MSN-D2 MSN-ECC	N/A	Basal forebrain: 93.9%, Thalamus: 1.9%, Cerebral cortex: 1.8%	Pu:38.68%, CaB:28.34%, NAC:12.14%, GPe:9.84%, SEP:2.90%, VA:1.84%, AON:1.73%, BNST:1.24%, CA4-DGC_C:0.99%, Cla:0.92%, SI:0.74%, Unknown:0.32%, HTHso:0.11%, ANC:0.07%, GPi:0.04%, CA1-CA3_R:0.04%, Pir:0.04%, CEN:0.04%,	AL445584.2, CASZ1, AC022133.2, LINC01735, TAC1, LOXHD1, C6orf141, PENK, FBXL21P, SLC35D3	2826	0.0208295	27920.9	0.704579	0.00797055	772	862	1192	0	0.421798
207	Cluster207	COVAR	16633	17.018	0.030611	4.7269	0.00015959	Medium spiny neuron	NEUR	GABA	CHGB NAMPT NUCB PENK SCG TAC UBL UCN VGF proSAAS	MSN-D2	N/A	Basal forebrain: 92.9%, Thalamus: 4.1%, Amygdala: 1.9%	Pu:54.11%, CaB:28.25%, GPe:5.35%, VA:4.06%, NAC:2.77%, BNST:1.68%, SEP:1.12%, CA4-DGC_C:1.03%, Cla:0.58%, Unknown:0.40%, SI:0.18%, CEN:0.16%, GPi:0.15%, AON:0.04%, Pul:0.02%, PV:0.02%, La:0.01%, Idg:0.01%, DG-CA4_R:0.01%, A1C:0.00%, CMN:0.00%, ANC:0.00%, STG:0.00%, LG:0.00%,	GPR6, AL139379.1, DRD2, AC073325.1, ADORA2A, LINC02137, PENK, GPR88, AL450332.1, LPL	20569	0.027614	26586.7	0.723578	0.00510462	6985	6404	7180	0	0.349069
138	Cluster138	COVAR	16633	18.504	0.031235	5.1441	0.00016147	Upper-layer intratelencephalic	NEUR	VGLUT1 VGLUT2	CBLN CCK CHGA CHGB NAMPT NUCB SCG UBL VGF proSAAS	0	L4 IT	Cerebral cortex: 96.4%, Basal forebrain: 1.2%, Hippocampus: 1.2%	MTG:14.26%, V2:5.21%, A40:4.53%, A19:4.48%, A44-A45:4.31%, TF:4.28%, ITG:4.07%, Ig:3.89%, A43:3.86%, A5-A7:3.63%, A13:3.35%, Pro:3.30%, A38:3.25%, TH-TL:3.15%, A23:3.15%, M1C:2.85%, STG:2.75%, A46:2.70%, S1C:2.55%, A1C:2.27%, Idg:2.20%, V1C:1.98%, A29-A30:1.87%, FI:1.39%, A25:1.38%, A35-A36:1.22%, Sub_tail:1.13%, BM:1.10%, A14:1.09%, Cla:1.07%, A32:1.05%, AON:0.76%, Pir:0.61%, LEC:0.48%, A24:0.42…	AL450352.1, AC073578.2, AC112770.1, AC016687.2, LINC01721, AP003066.1, SCHLAP1, COBLL1, AL355672.1, VIPR2	58263	0.0193865	18562.6	0.670377	0.00744332	16367	18645	22075	1176	0.378885
216	Cluster216	COVAR	16633	20.485	0.030294	5.8042	0.00020901	Medium spiny neuron	NEUR	GABA	CCK CHGB NAMPT NUCB PENK SCG UBL VGF proSAAS	MSN-D2	N/A	Basal forebrain: 40.9%, Amygdala: 26.3%, Hypothalamus: 18.3%	SI:36.94%, BNST:19.44%, HTHpo:16.12%, AON:13.06%, CEN:3.25%, CMN:3.13%, NAC:1.92%, PV:1.57%, GPe:1.36%, VA:0.91%, HTHso:0.65%, Unknown:0.40%, La:0.40%, Pir:0.33%, Pu:0.16%, ANC:0.14%, CoA:0.05%, SEP:0.03%, BL:0.03%, CaB:0.02%, BM:0.02%, GPi:0.02%, MEC:0.02%, Cla:0.02%,	DRD2, MYO3A, PENK, ADORA2A, LINC01833, GPR6, LINC02462, AL020994.2, P2RY1, SIX3	5720	0.0342403	23286.3	0.753566	0.0102968	1457	1835	2428	0	0.424476
251	Cluster251	COVAR	16633	19.834	0.031233	5.6958	0.00024943	MGE interneuron	NEUR	GABA	CBLN CCK CHGA CHGB CORT IGF NAMPT NMU NUCB NXPH PNOC SCG SST UBL VGF proSAAS	0	Sst	Cerebral cortex: 94.0%, Hippocampus: 2.5%, Basal forebrain: 2.4%	MTG:6.63%, A29-A30:5.64%, M1C:4.61%, A40:4.37%, TF:4.26%, TH-TL:3.74%, A5-A7:3.68%, A1C:3.61%, A43:3.53%, S1C:3.39%, A44-A45:3.35%, STG:3.22%, A46:3.21%, A23:3.18%, A25:3.07%, Ig:3.05%, A19:3.03%, V2:2.80%, ITG:2.69%, A38:2.67%, Idg:2.41%, A24:2.38%, Pro:2.35%, FI:2.31%, A13:2.24%, Sub_tail:2.03%, A32:1.74%, Cla:1.62%, V1C:1.47%, A14:1.23%, AON:1.01%, LEC:0.97%, A35-A36:0.87%, Pir:0.73%, SEP:0.45…	EDNRA, NMU, MAFB, CYP26A1, PNOC, PDCL2, KCNJ5, SST, TRBC2, ADGRG6	16688	0.0138823	10511.4	0.693474	0.00722557	5283	5680	5370	355	0.340364
284	Cluster284	COVAR	16633	20.583	0.030045	5.9983	0.000301	CGE interneuron	NEUR	GABA	CBLN CCK CHGA CHGB IGF NAMPT NPPC NUCB NXPH PNOC PTHLH SCG TAC UBL VGF VIP proSAAS	INT-VIP	Vip	Cerebral cortex: 74.7%, Amygdala: 9.9%, Hippocampus: 9.3%	M1C:5.93%, MEC:5.76%, MTG:4.91%, LEC:3.33%, A38:2.84%, A29-A30:2.71%, A25:2.70%, A43:2.58%, FI:2.55%, A44-A45:2.51%, Pir:2.46%, BL:2.45%, CMN:2.45%, A24:2.44%, A13:2.32%, A40:2.29%, CA1-CA3_U:2.25%, Idg:2.17%, A32:2.14%, TH-TL:2.11%, Cla:2.11%, ITG:2.09%, A46:1.91%, S1C:1.90%, A23:1.77%, CA1-CA3_C:1.73%, TF:1.72%, A35-A36:1.59%, A5-A7:1.48%, Ig:1.45%, CEN:1.43%, STG:1.43%, La:1.43%, A19:1.39%, BM…	AC011990.1, PCDH18, CXCL14, LINC01931, KMO, PTGFR, LINC02397, AL136114.1, LINC02144, VIP	9109	0.0287552	14202.8	0.697712	0.0061539	2906	2946	3029	228	0.332528
144	Cluster144	COVAR	16633	20.309	0.02987	5.9737	0.00033827	Deep-layer intratelencephalic	NEUR	VGLUT1	CBLN CCK CHGA CHGB NAMPT NUCB SCG UBL UCN VGF proSAAS	0	L5 IT	Cerebral cortex: 96.2%, Basal forebrain: 1.4%, Amygdala: 1.2%	MTG:13.05%, M1C:10.40%, A43:4.97%, A23:4.23%, Ig:4.11%, TH-TL:3.87%, A1C:3.54%, A13:3.29%, A25:3.24%, TF:3.16%, A44-A45:3.12%, A40:3.07%, S1C:2.92%, STG:2.77%, A46:2.76%, A38:2.69%, A19:2.61%, A5-A7:2.58%, ITG:2.36%, A29-A30:2.11%, Idg:2.06%, Pro:1.86%, A14:1.85%, A32:1.63%, A24:1.58%, FI:1.42%, V2:1.21%, A35-A36:1.17%, BM:1.13%, AON:0.92%, Cla:0.82%, Sub_tail:0.82%, Pir:0.61%, SEP:0.50%, LEC:0.4…	AC021134.1, AL033539.2, TRABD2A, AC079052.1, AL138927.1, LINC01680, AL158835.1, AC073091.1, AL445207.1, Z68323.1	27079	0.0311618	30471.2	0.713274	0.00584237	7697	8213	9885	1284	0.365043
223	Cluster223	COVAR	16633	15.462	0.027668	4.564	0.00035323	Eccentric medium spiny neuron	NEUR	GABA	CHGA CHGB NAMPT NPPB NUCB PENK SCG TAC UBL VGF proSAAS	MSN-D1 MSN-ECC	N/A	Basal forebrain: 74.1%, Amygdala: 12.2%, Thalamus: 9.6%	CaB:31.76%, SEP:12.28%, NAC:10.94%, BNST:9.60%, VA:9.33%, GPe:6.21%, Pu:5.23%, Cla:4.56%, SI:2.59%, AON:1.12%, La:1.07%, CA4-DGC_C:0.85%, CEN:0.67%, CMN:0.63%, PV:0.40%, Unknown:0.36%, Idg:0.27%, FI:0.22%, CoA:0.22%, ANC:0.22%, GPi:0.18%, A13:0.18%, A24:0.13%, Pir:0.09%, A46:0.09%, CA1-CA3_R:0.09%, HTHso:0.09%, A43:0.09%, A25:0.09%, Ig:0.09%, VLN:0.04%, A40:0.04%, A5-A7:0.04%, STG:0.04%, A1C:0.04…	FRMD7, LINC01735, FBXL21P, CASZ1, AL445584.2, SCN5A, LECT2, CALCRL, AC022133.2, C6orf141	2239	0.026001	22786.6	0.716427	0.00818042	499	896	844	0	0.400179
258	Cluster258	COVAR	16633	19.272	0.028873	5.6899	0.00035413	MGE interneuron	NEUR	GABA VGLUT3	CCK CHGA CHGB CORT IGF NAMPT NMU NPPC NUCB NXPH PNOC SCG SST TAC UBL VGF proSAAS	INT-SST	Pvalb	Cerebral cortex: 80.1%, Hippocampus: 6.7%, Amygdala: 6.3%	M1C:8.81%, MEC:6.63%, FI:5.52%, MTG:4.28%, A25:4.07%, A24:3.60%, Cla:3.50%, LEC:3.24%, Idg:2.77%, A38:2.70%, Pir:2.64%, AON:2.51%, CEN:2.50%, TH-TL:2.46%, A13:2.36%, TF:2.30%, S1C:2.23%, Sub_tail:2.16%, A43:1.87%, A23:1.84%, Ig:1.82%, A29-A30:1.77%, A44-A45:1.75%, CA1-CA3_U:1.56%, A1C:1.53%, A46:1.45%, ITG:1.44%, Pro:1.41%, A40:1.40%, SEP:1.30%, STG:1.26%, La:1.18%, A19:1.14%, A32:1.12%, V2:1.06%…	WNT16, LINC01035, HGF, LHX6, TCIM, AC006364.1, AC046195.2, MYO5B, CRHBP, ARX	12943	0.0366993	23493.6	0.714244	0.00645623	4091	4150	4012	690	0.320637
286	Cluster286	COVAR	16633	20.503	0.029644	6.0808	0.0003744	CGE interneuron	NEUR	GABA	CBLN CCK CHGA CHGB CORT CRH IGF NAMPT NPW NPY NUCB NXPH PNOC SCG SST UBL VGF proSAAS	INT-LAMP5	Lamp5	Cerebral cortex: 70.6%, Hippocampus: 13.8%, Amygdala: 10.2%	MEC:5.76%, M1C:5.51%, MTG:4.33%, A32:3.50%, A29-A30:3.31%, CA1-CA3_U:2.97%, CMN:2.77%, Pir:2.77%, A44-A45:2.64%, CA4-DGC_C:2.46%, A13:2.36%, A40:2.33%, LEC:2.23%, S1C:2.16%, ITG:2.15%, CEN:2.12%, A43:2.12%, CA1-CA3_C:2.10%, A46:2.02%, Idg:1.99%, A25:1.89%, A38:1.87%, A23:1.80%, Ig:1.78%, BL:1.76%, STG:1.76%, TH-TL:1.69%, FI:1.67%, A5-A7:1.65%, A1C:1.60%, BM:1.47%, CA1-2_R:1.37%, A19:1.33%, V2:1.3…	NDNF, CXCL14, AC005064.1, RELN, NMBR, LINC00298, MYH11, AC092819.3, NR2E1, SLC25A48	15597	0.024459	14374.6	0.669025	0.00998484	4793	5425	5142	237	0.347823
288	Cluster288	COVAR	16633	20.746	0.029341	6.1638	0.00038273	CGE interneuron	NEUR	GABA	CBLN CCK CHGA CHGB CORT CRH IGF NAMPT NUCB NXPH SCG UBL proSAAS	INT-LAMP5	Lamp5	Cerebral cortex: 70.6%, Amygdala: 13.7%, Hippocampus: 6.3%	M1C:7.33%, MTG:5.02%, MEC:4.66%, BL:4.27%, La:3.45%, LEC:2.71%, Cla:2.66%, A38:2.48%, A40:2.35%, S1C:2.24%, A29-A30:2.22%, FI:2.22%, CEN:2.20%, A44-A45:2.18%, ITG:2.09%, Idg:2.09%, A43:2.08%, TH-TL:2.05%, A13:1.98%, TF:1.93%, A25:1.85%, A1C:1.81%, STG:1.81%, A23:1.80%, BM:1.78%, A5-A7:1.78%, Ig:1.78%, Pir:1.72%, A24:1.67%, A46:1.66%, V2:1.49%, A19:1.46%, CMN:1.38%, A35-A36:1.31%, Sub_tail:1.19%, …	HAPLN1, AC137770.1, LINC00298, AC132803.1, KIT, PKP2, EYA4, ROR2, NXPH2, GRPR	24831	0.0140701	14227.5	0.665533	0.00821453	8063	8313	7588	867	0.334783
243	Cluster243	COVAR	16633	20.123	0.029181	5.9787	0.00038277	MGE interneuron	NEUR	GABA	CBLN CCK CHGA CHGB CORT IGF NAMPT NMU NPY NUCB NXPH PENK SCG SST TAC UBL VGF proSAAS	INT-SST	Sst	Cerebral cortex: 96.3%, Hippocampus: 1.4%, Basal forebrain: 1.1%	MTG:8.23%, A40:5.86%, STG:4.51%, M1C:4.47%, A5-A7:4.35%, A1C:4.31%, A29-A30:4.25%, Ig:4.16%, V2:4.07%, A44-A45:3.72%, A43:3.62%, A19:3.52%, ITG:3.50%, TF:3.40%, Pro:3.18%, S1C:3.11%, A23:3.08%, TH-TL:3.02%, V1C:2.91%, Idg:2.60%, A13:2.42%, A46:2.29%, A25:2.12%, A38:2.06%, A32:1.72%, A35-A36:1.15%, AON:1.01%, A24:0.98%, Sub_tail:0.95%, A14:0.92%, Cla:0.87%, FI:0.81%, BM:0.69%, Pir:0.57%, LEC:0.27%…	LINC01687, AC011586.2, AC113347.4, MSR1, HPGD, AC011586.1, CMTM8, SST, DCN, AOX1	16126	0.02222	14487.3	0.736768	0.00689727	4285	5305	6256	280	0.387945
86	Cluster86	COVAR	16633	17.614	0.029152	5.2439	0.00039225	Deep-layer near-projecting	NEUR	VGLUT1 VGLUT2	CCK CHGA CHGB NAMPT NUCB NXPH UBL UCN VGF proSAAS	0	L5/6 NP	Cerebral cortex: 97.0%, Basal forebrain: 1.8%, Hippocampus: 1.1%	M1C:30.77%, S1C:8.62%, Ig:6.37%, A43:6.03%, MTG:4.18%, A23:3.85%, A1C:3.78%, A44-A45:3.71%, A5-A7:3.51%, A40:3.18%, Idg:2.98%, A46:2.59%, V1C:2.39%, TH-TL:2.19%, TF:2.12%, STG:2.12%, Cla:1.72%, Pro:1.72%, V2:1.39%, A19:1.13%, A13:1.13%, A29-A30:0.99%, ITG:0.93%, Sub_tail:0.86%, A38:0.27%, CA1-CA3_R:0.27%, A25:0.20%, A32:0.20%, A35-A36:0.20%, FI:0.20%, A24:0.13%, AON:0.07%, BM:0.07%, SEP:0.07%, Un…	IFNG-AS1, NPSR1-AS1, IL26, ROBO3, AC087863.2, LINC02444, SLC9C1, LINC02218, NPSR1, LINC01479	1508	0.0188479	19307.7	0.684538	0.00424444	406	393	453	256	0.300398
122	Cluster122	COVAR	16633	21.788	0.029647	6.4987	0.00040127	Upper-layer intratelencephalic	NEUR	VGLUT1 VGLUT2	ADCYAP CBLN CCK CHGA CHGB NAMPT NUCB SCG UBL VGF proSAAS	0	L2/3 IT	Cerebral cortex: 93.9%, Basal forebrain: 2.6%, Hippocampus: 1.7%	MTG:12.95%, Ig:10.19%, Idg:9.67%, TF:8.43%, ITG:6.64%, A43:6.53%, TH-TL:5.92%, A40:4.82%, A38:4.59%, A1C:3.99%, STG:3.84%, Cla:2.61%, A5-A7:2.49%, A19:2.21%, A35-A36:2.00%, Pro:1.65%, Sub_tail:1.59%, BM:1.53%, M1C:1.44%, A23:1.38%, V2:1.01%, S1C:0.75%, V1C:0.54%, A25:0.51%, A32:0.31%, AON:0.30%, A13:0.29%, A29-A30:0.26%, A44-A45:0.19%, A46:0.15%, LEC:0.15%, FI:0.15%, Pir:0.13%, A14:0.12%, A24:0.1…	LINC01500, CASP4LP, LINC01484, AC097512.1, PDGFD, ART3, MUC19, AC093607.1, AC021613.1, AL353604.1	29434	0.025533	17447.9	0.708434	0.00387568	9134	9088	10834	378	0.368078
256	Cluster256	COVAR	16633	18.714	0.028138	5.5886	0.00040706	MGE interneuron	NEUR	GABA VGLUT3	CCK CHGA CHGB IGF NAMPT NPPC NUCB NXPH SCG TAC UBL VGF proSAAS	INT-PVALB	Pvalb	Cerebral cortex: 68.6%, Hippocampus: 21.8%, Basal forebrain: 5.0%	M1C:8.34%, CA1-CA3_U:6.01%, Sub_tail:6.01%, MTG:5.37%, A38:3.40%, Cla:3.22%, CA1-CA3_R:3.15%, TF:3.08%, FI:3.06%, A25:3.00%, S1C:2.80%, CA1-CA3_C:2.79%, ITG:2.62%, TH-TL:2.42%, A24:2.28%, A40:2.26%, A43:2.19%, A29-A30:2.01%, A19:2.01%, CA1_U:1.97%, Ig:1.88%, Idg:1.88%, MEC:1.81%, A23:1.77%, LEC:1.56%, AON:1.52%, A13:1.50%, A5-A7:1.45%, A44-A45:1.39%, A1C:1.23%, A46:1.23%, STG:1.21%, BM:1.18%, V2:…	WNT16, AC046195.2, MEPE, MYBPC1, AC006364.1, SRPK3, CPED1, AC106865.1, LHX6, AC022905.1	5526	0.0235053	15112.4	0.699719	0.00769992	1956	2010	1314	246	0.363735
225	Cluster225	COVAR	16633	17.861	0.027958	5.3672	0.00043882	Eccentric medium spiny neuron	NEUR	GABA	CHGB NAMPT NUCB PDYN PENK SCG TAC UBL VGF proSAAS	MSN-D1 MSN-ECC	N/A	Amygdala: 47.2%, Basal forebrain: 33.3%, Cerebral cortex: 10.2%	SI:15.16%, BNST:14.11%, La:12.02%, CEN:11.98%, CMN:8.01%, NAC:4.70%, Cla:4.70%, AON:4.70%, VA:3.88%, GPe:3.14%, Pir:2.48%, SEP:2.40%, PV:2.09%, FI:1.83%, Pu:1.70%, HTHpo:1.66%, CaB:1.26%, ANC:1.09%, CoA:0.70%, HTHso:0.57%, Idg:0.39%, BL:0.26%, A13:0.22%, A43:0.17%, Unknown:0.17%, A14:0.13%, A1C:0.09%, BM:0.09%, LP:0.04%, A35-A36:0.04%, A44-A45:0.04%, LEC:0.04%, A25:0.04%, A24:0.04%, GPi:0.04%,	AC008786.1, ZNF736P9Y, LMNTD1, CASZ1, OTOF, S100Z, AC068633.1, DNAH8, CALCRL, MUC19	2296	0.0284163	21505.4	0.74719	0.00934298	647	686	963	0	0.419425
208	Cluster208	COVAR	16633	16.123	0.028444	4.8668	0.00046279	Medium spiny neuron	NEUR	GABA	CHGB NAMPT NUCB PENK SCG TAC UBL UCN VGF proSAAS	MSN-D2	N/A	Basal forebrain: 89.6%, Amygdala: 5.6%, Cerebral cortex: 3.5%	CaB:31.15%, NAC:28.85%, GPe:12.16%, Pu:9.92%, BNST:5.58%, SEP:4.15%, AON:3.51%, SI:2.97%, VA:1.24%, Unknown:0.31%, Cla:0.05%, ANC:0.04%, GPi:0.02%, PTR:0.02%, VLN:0.01%, PV:0.01%, DG-CA4_R:0.01%, Pul:0.01%, CA4-DGC_C:0.01%, HTHpo:0.01%, HTHso:0.01%,	PENK, GPR6, ADORA2A, DRD2, LINC02137, AC004551.1, SMOC2, AC107208.1, LPL, EYA1	13170	0.0254344	28652.5	0.720978	0.00550647	4513	4765	3892	0	0.361807
262	Cluster262	COVAR	16633	21.206	0.028344	6.4461	0.00050267	MGE interneuron	NEUR	GABA	CCK CHGA CHGB CORT IGF NAMPT NMU NPPC NUCB NXPH PNOC SCG TAC UBL VGF proSAAS	INT-PVALB	Pvalb	Cerebral cortex: 94.5%, Basal forebrain: 2.1%, Hippocampus: 1.8%	M1C:8.72%, MTG:7.95%, A29-A30:4.47%, A43:4.02%, A25:3.90%, TF:3.87%, A40:3.77%, A44-A45:3.32%, A13:3.18%, V2:3.11%, A19:3.06%, A46:3.05%, STG:3.04%, ITG:3.02%, A5-A7:2.94%, Ig:2.93%, S1C:2.86%, A23:2.82%, A1C:2.67%, A24:2.60%, TH-TL:2.31%, Pro:2.15%, A32:2.01%, A38:2.00%, Idg:1.99%, V1C:1.68%, FI:1.68%, Sub_tail:1.41%, AON:1.40%, A14:1.20%, Cla:1.09%, BM:0.84%, SEP:0.75%, LEC:0.72%, Pir:0.68%, A3…	RNF144B, AL136114.1, PRDM1, SULF1, LRRC38, TCIM, WNT16, MYO5B, KCNS3, AL096865.1	10119	0.0186445	16405.7	0.698203	0.0114587	3248	3195	3183	493	0.32098
226	Cluster226	COVAR	16633	20.242	0.027905	6.1888	0.00053777	Eccentric medium spiny neuron	NEUR	GABA	CHGB NAMPT NUCB PDYN PENK SCG TAC UBL VGF proSAAS	MSN-D1 MSN-ECC	N/A	Basal forebrain: 33.6%, Amygdala: 33.3%, Hypothalamus: 19.3%	SI:25.59%, BNST:15.84%, HTHpo:14.41%, CMN:12.13%, AON:10.73%, NAC:4.56%, CEN:4.05%, HTHso:3.02%, PV:1.84%, GPe:1.67%, Pir:1.42%, Pu:0.78%, La:0.71%, ANC:0.71%, VA:0.62%, SEP:0.46%, CoA:0.44%, Cla:0.39%, FI:0.13%, BM:0.10%, A35-A36:0.07%, Unknown:0.07%, BL:0.07%, VLN:0.05%, Idg:0.05%, HTHso-HTHtub_ventromedial_only:0.03%, CaB:0.03%, A14:0.02%, GPi:0.02%,	NPFFR2, OTOF, GDNF-AS1, PDYN, ZNF736P9Y, DRD1, LINC01550, FBXL21P, AC034226.1, GFRA1	5927	0.0285604	21166.5	0.742605	0.0119596	1708	1866	2353	0	0.396997
93	Cluster93	COVAR	16633	17.986	0.027621	5.5374	0.00058217	Deep-layer near-projecting	NEUR	VGLUT1	CCK CHGA CHGB NAMPT NUCB NXPH UBL UCN VGF proSAAS	0	L5/6 NP	Cerebral cortex: 97.2%, Basal forebrain: 1.1%, Hypothalamus: 0.7%	M1C:28.46%, A23:15.16%, A29-A30:9.34%, A44-A45:8.25%, A46:7.08%, S1C:5.14%, A43:4.15%, A13:3.61%, Pro:1.80%, V2:1.62%, MTG:1.40%, A32:1.13%, A5-A7:1.08%, A40:0.90%, A24:0.86%, ITG:0.77%, TF:0.77%, V1C:0.72%, HTHso:0.72%, STG:0.72%, Idg:0.72%, A25:0.72%, Ig:0.68%, Cla:0.54%, SEP:0.50%, Sub_tail:0.50%, Pir:0.45%, A19:0.45%, TH-TL:0.32%, AON:0.27%, BNST:0.27%, A14:0.18%, FI:0.14%, A35-A36:0.14%, A38…	IFNG-AS1, NPSR1-AS1, ERG, CD200R1L, LINC02218, BARX2, CCDC80, IL26, LINC02042, ROBO3	2217	0.0168017	16276	0.688293	0.00771444	611	655	682	269	0.307623
241	Cluster241	COVAR	16633	19.833	0.028555	6.1166	0.00059376	MGE interneuron	NEUR	GABA	CBLN CCK CHGA CHGB CORT IGF NAMPT NMU NUCB NXPH PNOC SCG SST UBL proSAAS	INT-SST	Sst	Cerebral cortex: 90.2%, Basal forebrain: 3.5%, Hippocampus: 2.5%	MTG:6.32%, Idg:6.00%, M1C:5.32%, A40:5.14%, A43:5.09%, A38:4.44%, A25:4.42%, A24:3.73%, ITG:3.58%, A44-A45:3.46%, A5-A7:2.96%, FI:2.90%, S1C:2.76%, TH-TL:2.72%, A46:2.67%, TF:2.60%, Ig:2.51%, A19:2.38%, A23:2.29%, A32:2.13%, Cla:2.02%, A13:1.95%, AON:1.74%, A35-A36:1.67%, LEC:1.63%, Pro:1.47%, A29-A30:1.43%, STG:1.40%, HTHso:1.16%, A1C:1.15%, Pir:1.09%, A14:1.07%, V2:0.95%, BM:0.90%, CA1-CA3_U:0.…	AC011586.2, MSR1, AC022905.1, AC113347.4, MCOLN2, AC011586.1, CMTM8, MYO5B, AL355672.1, SLC27A6	5583	0.0235493	13116	0.715208	0.010724	1901	1503	2066	113	0.370052
212	Cluster212	COVAR	16633	14.596	0.027155	4.5353	0.00064607	Medium spiny neuron	NEUR	GABA	CHGB NAMPT NUCB PENK SCG TAC UBL UCN VGF proSAAS	MSN-D2	N/A	Basal forebrain: 90.4%, Cerebral cortex: 3.6%, Amygdala: 3.6%	CaB:25.40%, Pu:22.30%, NAC:18.41%, GPe:13.56%, SEP:5.59%, AON:3.54%, BNST:3.52%, SI:3.23%, VA:2.23%, Cla:1.56%, Unknown:0.31%, GPi:0.07%, ANC:0.04%, CA4-DGC_C:0.04%, HTHso:0.04%, CMN:0.03%, FI:0.03%, HTHpo:0.03%, Pul:0.01%, STG:0.01%, DG-CA4_R:0.01%, PV:0.01%, VLN:0.01%,	PENK, AL139379.1, GPR6, DRD2, AL450332.1, ADORA2A, AC107208.1, GPR88, AC092979.1, LINC02137	6867	0.0302219	28319.3	0.724594	0.00465652	2053	2422	2392	0	0.352701
230	Cluster230	COVAR	16633	17.976	0.02774	5.6033	0.00066969	Eccentric medium spiny neuron	NEUR	GABA	CHGA CHGB NAMPT NUCB NXPH SCG UBL proSAAS	MSN-D1	N/A	Amygdala: 41.5%, Basal forebrain: 26.8%, Cerebral cortex: 15.8%	SI:21.01%, BNST:15.91%, CMN:12.87%, HTHpo:9.64%, AON:8.36%, Pir:6.60%, CEN:5.64%, NAC:2.91%, La:2.88%, CoA:2.69%, HTHso:2.47%, GPe:1.44%, PV:1.41%, ANC:1.22%, VA:1.02%, BM:0.77%, BL:0.70%, A35-A36:0.61%, SEP:0.54%, Pu:0.45%, Unknown:0.22%, Cla:0.16%, VLN:0.13%, FI:0.10%, GPi:0.06%, CA1_U:0.03%, A25:0.03%, MEC:0.03%, MD:0.03%, A24:0.03%, CA1-CA3_U:0.03%,	EYA2, NPFFR2, CAPSL, ZNF736P9Y, PRSS35, LINC00354, PCDH11Y, AL359649.1, ITGA6, ISM2	3123	0.0214606	15461.6	0.729688	0.0111552	866	876	1381	0	0.442203
250	Cluster250	COVAR	16633	17.54	0.029612	5.4848	0.00069357	MGE interneuron	NEUR	GABA	CBLN CCK CHGA CHGB CORT IGF NAMPT NMU NUCB NXPH PNOC SCG SST TAC UBL VGF proSAAS	0	Sst	Cerebral cortex: 92.5%, Hippocampus: 2.4%, Basal forebrain: 2.2%	MEC:7.10%, M1C:7.01%, MTG:5.65%, A40:3.81%, A43:3.54%, S1C:3.37%, A25:3.29%, A5-A7:3.27%, A46:3.15%, A44-A45:3.11%, A24:3.07%, Idg:2.81%, TH-TL:2.78%, A29-A30:2.76%, A38:2.63%, FI:2.62%, Ig:2.56%, A23:2.45%, A1C:2.44%, A13:2.37%, ITG:2.35%, STG:2.29%, A32:2.17%, TF:2.07%, A19:2.00%, V2:1.96%, LEC:1.76%, Pro:1.75%, V1C:1.69%, AON:1.36%, Cla:1.34%, Sub_tail:1.27%, A14:1.16%, Pir:1.04%, A35-A36:0.79…	PROM1, NMU, ADGRG6, AC022905.1, KCNJ5, MCUB, PAWR, SST, SCARA5, AC113347.4	16604	0.021383	13912.8	0.746955	0.00468622	4945	5180	6025	454	0.362864
253	Cluster253	COVAR	16633	17.894	0.027206	5.6746	0.00080871	MGE interneuron	NEUR	GABA	CBLN CCK CHGA CHGB CORT IGF NAMPT NMU NPY NUCB NXPH PNOC SCG SST TAC UBL VGF proSAAS	INT-SST	Sst	Cerebral cortex: 81.1%, Amygdala: 8.4%, Basal forebrain: 6.1%	M1C:8.29%, FI:6.33%, MTG:5.35%, A25:4.33%, Cla:3.77%, A13:3.38%, A24:3.24%, A43:3.17%, A38:3.09%, CEN:2.95%, Idg:2.75%, Ig:2.65%, S1C:2.52%, TF:2.45%, Pir:2.40%, AON:2.37%, TH-TL:2.31%, A44-A45:2.26%, A23:2.16%, A46:2.05%, La:1.86%, A5-A7:1.77%, A29-A30:1.75%, ITG:1.72%, A40:1.67%, A1C:1.65%, Pro:1.46%, MEC:1.46%, LEC:1.35%, SEP:1.33%, A14:1.33%, A19:1.26%, STG:1.19%, Sub_tail:1.12%, BM:0.96%, V2…	LINC00943, SCARA5, AC092353.2, AL450345.2, SST, LHX6, PAWR, TH, TLL2, NMU	5703	0.0389522	20145.9	0.734895	0.00555257	1727	2022	1690	264	0.35455
306	Cluster306	COVAR	16633	12.436	0.026758	3.9509	0.00082449	Cerebellar inhibitory	0	GABA	CHGB NAMPT NPPC NUCB UBL proSAAS	CB-MolLayerInt1	N/A	Cerebellum: 91.6%, Pons: 3.4%, Medulla: 3.3%	CBV:84.22%, CBL:7.21%, PnEN:1.53%, MoAN:1.29%, IC:1.21%, PnAN:1.09%, IO:0.96%, MoSR:0.91%, DTg:0.29%, SpC:0.24%, PB:0.24%, CbDN:0.20%, PnRF:0.20%, MoRF-MoEN:0.18%, PN:0.06%, MN:0.05%, SN-RN:0.03%, PAG-DR:0.02%, TH-TL:0.02%, SEP:0.02%, RN:0.02%, GPe:0.02%,	SCGN, TFAP2B, LIPG, LMCD1, LRRC38, BHLHE22, TFAP2A, LBX1-AS1, EN2, CHRNA3	6586	0.0329171	11581.4	0.685361	0.00935986	2336	3636	614	0	0.55208
120	Cluster120	COVAR	16633	19.519	0.027284	6.2881	0.00095597	Upper-layer intratelencephalic	NEUR	VGLUT1 VGLUT2	CBLN CCK CHGA CHGB NAMPT NUCB SCG UBL UCN VGF proSAAS	0	L2/3 IT	Cerebral cortex: 91.5%, Hypothalamus: 4.6%, Basal forebrain: 2.9%	FI:14.26%, M1C:13.20%, A24:12.62%, A25:11.75%, A32:7.72%, A43:5.43%, HTHso:4.49%, AON:4.38%, S1C:4.25%, A44-A45:3.75%, A13:3.46%, A46:2.80%, Idg:1.99%, SEP:1.55%, A23:1.41%, A14:1.33%, SI:1.05%, Unknown:0.91%, Pir:0.67%, CoA:0.59%, A38:0.45%, A5-A7:0.35%, Cla:0.27%, Ig:0.21%, BNST:0.18%, A40:0.17%, TH-TL:0.10%, CMN:0.10%, A29-A30:0.09%, PAG-DR:0.06%, Pro:0.05%, HTHpo:0.03%, MTG:0.03%, STG:0.03%, …	GLP2R, LINC02248, LINC02306, AC009878.2, LINC01622, CBLN2, SLCO2A1, TTC6, LINC01378, AL132633.1	21417	0.0356866	27253.5	0.729577	0.00287664	6191	5446	9247	533	0.43176
125	Cluster125	COVAR	16633	19.256	0.026939	6.2079	0.00096368	Upper-layer intratelencephalic	NEUR	VGLUT1 VGLUT2	ADCYAP CART CBLN CCK CHGA CHGB NAMPT NUCB SCG UBL UCN VGF proSAAS	0	L2/3 IT	Cerebral cortex: 98.3%, Basal forebrain: 0.9%, Amygdala: 0.4%	MTG:11.96%, V2:10.32%, A5-A7:8.97%, A40:7.36%, Pro:6.76%, A23:5.43%, A19:5.26%, V1C:4.91%, Ig:4.60%, A43:4.38%, STG:4.28%, S1C:3.28%, A1C:3.19%, ITG:2.90%, Idg:2.46%, TF:2.21%, M1C:2.15%, A29-A30:1.66%, TH-TL:1.30%, A13:0.88%, A38:0.84%, Cla:0.84%, A44-A45:0.75%, A46:0.49%, A32:0.41%, A35-A36:0.40%, BM:0.37%, A14:0.31%, A25:0.29%, AON:0.20%, FI:0.13%, A24:0.13%, Sub_tail:0.10%, CA1-CA3_C:0.09%, C…	LINC02306, AC110614.1, LINC00507, LINC00326, AC097512.1, LINC00508, AC092440.1, AL132633.1, CYP1B1, AC093607.1	13397	0.0580269	26952.3	0.707183	0.00487628	4014	3841	5305	237	0.395984
131	Cluster131	COVAR	16633	19.06	0.026751	6.1628	0.00099332	Upper-layer intratelencephalic	NEUR	VGLUT1 VGLUT2	ADCYAP CBLN CCK CHGA CHGB NAMPT NUCB SCG UBL UCN VGF proSAAS	0	L2/3 IT	Cerebral cortex: 99.9%, Hypothalamus: 0.0%, Basal forebrain: 0.0%	M1C:71.03%, S1C:11.11%, A43:3.67%, A32:3.21%, A44-A45:2.75%, A13:1.90%, A46:1.76%, A14:0.73%, A5-A7:0.68%, Unknown:0.43%, A40:0.36%, AON:0.35%, FI:0.33%, A25:0.25%, A23:0.20%, A38:0.18%, Idg:0.18%, Pir:0.15%, A24:0.12%, A29-A30:0.11%, MTG:0.10%, A19:0.08%, Ig:0.06%, V2:0.05%, STG:0.03%, SEP:0.02%, HTHso-HTHtub_ventromedial_only:0.02%, Pro:0.02%, A1C:0.02%, PAG-DR:0.01%, ITG:0.01%, HTHso:0.01%, Cl…	AC092353.2, LINC02306, MIR3976HG, AL132633.1, AC018742.1, AC087883.2, LAMA2, AL450313.1, DPP4, LINC01965	22050	0.0331602	28230.7	0.718287	0.00278839	4440	4261	9278	4071	0.420771
130	Cluster130	COVAR	16633	19.954	0.026827	6.4908	0.0010573	Upper-layer intratelencephalic	NEUR	VGLUT1 VGLUT2	ADCYAP CBLN CCK CHGA CHGB NAMPT NUCB SCG UBL UCN VGF proSAAS	0	L2/3 IT	Cerebral cortex: 97.8%, Amygdala: 0.7%, Basal forebrain: 0.7%	A29-A30:18.08%, MTG:12.00%, A23:7.70%, STG:5.37%, A1C:5.24%, A5-A7:4.82%, M1C:4.78%, Ig:4.49%, A40:3.71%, A19:3.51%, TF:2.93%, V2:2.58%, A43:2.56%, ITG:2.29%, S1C:2.26%, Pro:2.21%, TH-TL:1.97%, V1C:1.87%, A38:1.55%, A44-A45:1.33%, Idg:1.15%, A32:1.11%, A13:1.07%, A46:0.89%, A35-A36:0.73%, BM:0.67%, A24:0.50%, Cla:0.48%, A25:0.46%, Sub_tail:0.42%, AON:0.23%, A14:0.19%, SEP:0.15%, HTHso:0.13%, Pir:…	AC008568.1, AC025839.1, LINC02296, AJ009632.2, SLC38A11, AL117329.1, ENPEP, MIR3976HG, AC016598.2, MFGE8	25496	0.0399007	27164.9	0.687466	0.00876547	7574	7572	9260	1090	0.363194
260	Cluster260	COVAR	16633	18.659	0.026124	6.1568	0.0012227	MGE interneuron	NEUR	GABA	CCK CHGA CHGB CORT IGF NAMPT NPPC NUCB NXPH PNOC SCG TAC UBL VGF proSAAS	INT-PVALB	Pvalb	Cerebral cortex: 86.4%, Amygdala: 4.6%, Basal forebrain: 4.2%	MEC:9.05%, A25:6.26%, FI:6.23%, A24:5.84%, Idg:4.86%, LEC:4.10%, AON:4.04%, A38:3.73%, M1C:3.72%, Pir:3.69%, A13:3.65%, A32:3.46%, TH-TL:3.09%, A43:2.96%, HTHso:2.69%, MTG:2.37%, A44-A45:2.27%, A46:2.06%, Cla:1.93%, A23:1.87%, Ig:1.38%, A14:1.38%, CoA:1.37%, SEP:1.37%, A40:1.26%, A29-A30:1.21%, ITG:1.18%, TF:1.01%, Sub_tail:1.00%, A35-A36:0.93%, S1C:0.93%, STG:0.93%, SI:0.85%, A5-A7:0.82%, BM:0.8…	OSTN, IQGAP2, TCIM, AC022905.1, C1QL1, ACADL, WNT16, LHX6, CRHBP, MYO5B	6212	0.0175522	21983.2	0.682856	0.0104658	1933	1855	2268	156	0.3651
277	Cluster277	COVAR	16633	15.981	0.02581	5.2748	0.0012261	CGE interneuron	NEUR	GABA VGLUT3	CCK CHGA CHGB CRH IGF NAMPT NUCB NXPH PNOC SCG UBL VGF proSAAS	0	N/A	Cerebral cortex: 77.4%, Amygdala: 13.3%, Hippocampus: 6.1%	M1C:6.85%, LEC:5.09%, FI:4.85%, MTG:4.24%, Idg:4.18%, A38:4.12%, MEC:4.00%, CMN:3.39%, Pir:3.21%, A13:3.03%, Ig:2.73%, A44-A45:2.55%, La:2.55%, A25:2.48%, A35-A36:2.42%, A32:2.30%, A43:2.24%, BL:2.18%, S1C:2.18%, CEN:2.00%, BM:2.00%, A24:1.88%, A40:1.82%, TH-TL:1.82%, A46:1.64%, STG:1.58%, A29-A30:1.58%, Cla:1.58%, A5-A7:1.52%, A23:1.45%, TF:1.27%, A19:1.21%, CA1-CA3_C:1.15%, A1C:1.09%, CoA:1.03%…	SCGN, SP8, LINC01497, DDR2, AC005064.1, LINC01162, ABCB5, TNFSF11, ANGPT1, RELN	1650	0.0732382	22521.8	0.681484	0.00634971	546	495	571	38	0.346061
427	Cluster427	COVAR	16633	19.418	0.025327	6.4715	0.0013499	Medium spiny neuron	NEUR	GABA	CART CCK CHGA CHGB NAMPT NUCB NXPH SCG SST TAC UBL VGF proSAAS	MSN-D1	N/A	Amygdala: 56.6%, Hypothalamus: 19.3%, Thalamus: 14.0%	BNST:46.48%, ANC:13.15%, HTHpo:9.90%, PV:9.17%, CEN:9.05%, SI:7.45%, NAC:1.19%, VA:0.84%, CMN:0.76%, SEP:0.47%, BM:0.26%, Unknown:0.23%, M1C:0.23%, GPe:0.20%, HTHso-HTHtub_ventromedial_only:0.17%, AON:0.15%, Pir:0.12%, La:0.06%, VLN:0.03%, HTHso-HTHtub_ventromedial_and_dorsomedial:0.03%, A35-A36:0.03%, SN:0.03%,	AC022433.1, ISL1, AC010478.1, SCML4, GPR101, GABRG1, AC096759.1, TMEM215, AC025244.1, SCN5A	3436	0.0676834	23952.3	0.729289	0.0255696	535	1188	1705	8	0.496217
41	Cluster41	COVAR	16633	9.961	0.024712	3.3221	0.0013591	Committed oligodendrocyte precursor	OLIGO	0	0	0	N/A	Amygdala: 24.7%, Hypothalamus: 23.3%, Basal forebrain: 20.2%	HTHso:18.09%, La:17.25%, GPe:16.11%, HTHtub:4.20%, Pir:3.89%, MEC:3.59%, CA1-CA3_C:2.60%, BL:2.60%, CA1_U:2.60%, SI:2.06%, CMN:1.68%, CoA:1.53%, CA4-DGC_C:1.07%, CA1-CA3_U:0.99%, CA3_R:0.99%, MoSR:0.84%, A24:0.69%, DG-CA4_R:0.69%, BNST:0.69%, CEN:0.69%, LEC:0.61%, Pu:0.61%, A19:0.61%, FI:0.53%, A38:0.53%, M1C:0.46%, A46:0.46%, A40:0.46%, SEP:0.46%, Sub_head:0.46%, CaB:0.46%, Sub_tail:0.38%, MTG:0…	OPALIN, LINC01608, CD22, CDH1, FA2H, LINC01099, LINC01792, MYRF, LINC00639, AC110285.1	1310	0.0272911	2983.64	0.685196	0.012289	273	124	910	3	0.694656
429	Cluster429	COVAR	16633	16.699	0.025327	5.577	0.0013779	Splatter	NEUR	GABA	CHGA CHGB NAMPT NUCB NXPH PNOC SCG UBL VGF proSAAS	0	N/A	Basal forebrain: 55.9%, Amygdala: 24.1%, Thalamus: 12.9%	SEP:48.25%, BNST:23.83%, ANC:12.94%, NAC:6.05%, HTHpo:3.47%, PV:1.94%, SI:1.52%, HTHso-HTHtub_ventromedial_only:1.22%, AON:0.23%, CMN:0.18%, Pir:0.12%, CaB:0.07%, CEN:0.03%, HTHso:0.02%, HTHso-HTHtub_ventromedial_and_dorsomedial:0.02%, MN:0.02%, PAG-DR:0.01%, STH:0.01%, DTg:0.01%, La:0.01%, A25:0.01%, GPe:0.01%, Idg:0.01%, A35-A36:0.01%,	PRDM16, FREM2, TTR, PRDM16-DT, AC092957.1, ZIC2, SCN5A, Z96074.1, C14orf39, ZIC5	9792	0.0652302	17411.3	0.716374	0.0243585	1276	4105	4411	0	0.45047
382	Cluster382	COVAR	16633	14.54	0.025818	4.8723	0.0014243	Splatter	NEUR	VGLUT2	ADCYAP CCK CHGA CHGB IGF NAMPT NUCB NXPH SCG SST UBL VGF proSAAS	0	N/A	Amygdala: 32.1%, Hypothalamus: 30.4%, Basal forebrain: 21.9%	BNST:19.64%, SI:14.17%, HTHpo:13.46%, PV:13.18%, ANC:11.08%, CMN:7.29%, CEN:5.19%, GPe:3.09%, SN:2.66%, HTHso-HTHtub_ventromedial_only:2.10%, Unknown:2.10%, GPi:1.40%, HTHtub:0.84%, HTHma-HTHtub:0.70%, SEP:0.56%, A35-A36:0.42%, Pir:0.42%, VA:0.42%, NAC:0.28%, Pu:0.28%, STH:0.14%, PTR:0.14%, MN:0.14%, VLN:0.14%, AON:0.14%,	FST, LINC00348, CALCR, RSPO3, KCNJ5, DMRTA2, LHX5-AS1, PGM5, LHX5, FAM9B	713	0.0911475	26904.3	0.723952	0.016928	120	292	301	0	0.42216
370	Cluster370	COVAR	16633	18.716	0.02598	6.2935	0.0014733	Splatter	NEUR	VGLUT2	ADCYAP CCK CHGA CHGB NAMPT NUCB NXPH PENK SCG TAC UBL proSAAS	0	N/A	Midbrain: 98.8%, Pons: 0.5%, Thalamus: 0.5%	SC:76.09%, IC:11.29%, PTR:7.92%, PAG:1.79%, PAG-DR:1.68%, PB:0.30%, MG:0.28%, ETH:0.17%, DTg:0.08%, CMN:0.08%, PnRF:0.06%, PnEN:0.06%, Pul:0.03%, M1C:0.03%, CbDN:0.03%, MoAN:0.03%, MN:0.03%, AON:0.03%, SpC:0.03%,	EBF2, TFAP2B, EBF3, EBF1, LHX9, POU4F1, HSPD1P8, LEF1, TFAP2D, LGR5	3622	0.0376469	15025.9	0.625934	0.00328307	773	2238	610	1	0.617891
146	Cluster146	COVAR	16633	17.926	0.02527	6.0707	0.001577	Deep-layer intratelencephalic	NEUR	VGLUT1 VGLUT2	ADCYAP CBLN CCK CHGA CHGB NAMPT NUCB SCG UBL VGF proSAAS	0	N/A	Amygdala: 65.4%, Cerebral cortex: 33.1%, Hypothalamus: 0.8%	Pir:22.23%, CEN:19.81%, BL:17.16%, CoA:13.62%, CMN:7.04%, A35-A36:5.68%, BM:5.09%, La:2.72%, FI:1.61%, AON:1.33%, LEC:1.01%, HTHso:0.80%, M1C:0.74%, Cla:0.34%, SI:0.25%, Idg:0.19%, A13:0.14%, A38:0.11%, Pu:0.09%, A43:0.02%, TF:0.02%, A25:0.02%,	CCN4, STPG2-AS1, AC105450.1, LINC00683, ATP10A, SNTG2, UCMA, TMEM244, FGF10, LINC02008	5654	0.0320111	35795	0.781449	0.00301844	1160	2464	1988	42	0.435798
437	Cluster437	COVAR	16633	15.122	0.025563	5.1262	0.0015914	Midbrain-derived inhibitory	NEUR	GABA	CBLN CHGA CHGB IGF NAMPT NPPC NUCB NXPH SCG UBL VGF proSAAS	0	N/A	Thalamus: 85.5%, Midbrain: 13.8%, Pons: 0.5%	Pul:19.65%, ETH:12.51%, MD:11.88%, LG:10.44%, SC:7.43%, MD-Re:5.99%, CM-Pf:4.78%, ANC:4.23%, MG:3.87%, LP:3.82%, VLN:3.79%, PTR:3.01%, CM:2.18%, VPL:1.22%, LP-VPL:1.02%, IC:0.94%, PAG-DR:0.91%, PAG:0.81%, SN-RN:0.37%, SN:0.28%, PB:0.21%, DTg:0.10%, BNST:0.08%, VA:0.05%, CbDN:0.05%, MN:0.05%, HTHma:0.05%, PnRF:0.05%, RN:0.05%, Unknown:0.03%, PnEN:0.03%, PnAN:0.03%, STH:0.02%, SpC:0.02%, PN:0.02%, …	AC245123.1, OTX2-AS1, LINC01210, OTX2, AC245187.2, AC246817.2, DMBX1, AL133493.1, GATA3, CASR	6147	0.0478475	20065.6	0.743704	0.00841396	2441	2032	1674	0	0.397104
430	Cluster430	COVAR	16633	15.691	0.025046	5.3903	0.0018041	Medium spiny neuron	NEUR	GABA	CART CCK CHGA CHGB NAMPT NUCB PENK SCG SST UBL VGF proSAAS	0	N/A	Amygdala: 87.9%, Hypothalamus: 6.5%, Thalamus: 3.4%	CEN:41.52%, BM:23.72%, BNST:19.74%, PV:6.17%, ANC:2.87%, CMN:1.85%, SI:0.63%, BL:0.53%, La:0.53%, CA1_U:0.49%, VA:0.49%, A35-A36:0.44%, HTHpo:0.29%, SEP:0.29%, GPe:0.19%, Unknown:0.15%, M1C:0.05%, NAC:0.05%,	FREM2, IQGAP2, P2RY1, PENK, TRHR, GABRG1, ANKRD34B, TMEM215, LINC01305, FREM2-AS1	2057	0.0292384	33493.3	0.729735	0.0165553	551	335	1170	1	0.568789
248	Cluster248	COVAR	16633	16.992	0.025067	5.8574	0.0018631	MGE interneuron	NEUR	GABA	CCK CHGA CHGB CORT IGF NAMPT NMU NPY NUCB NXPH PNOC SCG SST TAC UBL VGF proSAAS	INT-SST	Sst	Cerebral cortex: 78.8%, Hippocampus: 12.5%, Amygdala: 5.0%	V1C:11.16%, M1C:10.06%, MTG:4.42%, CA1-CA3_R:3.23%, Idg:3.16%, FI:3.16%, S1C:3.12%, A38:3.00%, Pro:2.72%, TF:2.60%, CA1-CA3_U:2.49%, LEC:2.49%, TH-TL:2.41%, A43:2.37%, Ig:2.21%, A25:1.93%, A44-A45:1.93%, A40:1.85%, Pir:1.81%, A1C:1.74%, A24:1.74%, A23:1.74%, CA1-CA3_C:1.70%, MEC:1.66%, Cla:1.50%, A5-A7:1.50%, CEN:1.50%, BM:1.34%, CA1-2_R:1.30%, A46:1.26%, ITG:1.22%, A19:1.14%, Sub_tail:1.14%, CA1…	HPGD, TAC1, FAM89A, AL450345.2, DCN, ALDH1A3, AC096751.2, CORT, BMP3, LHX6	2535	0.0682847	22094.5	0.705161	0.00585094	708	768	910	149	0.358974
441	Cluster441	COVAR	16633	16.115	0.025377	5.6142	0.0020535	Midbrain-derived inhibitory	NEUR	GABA	CBLN CHGA CHGB IGF NAMPT NPPC NUCB PRL SCG UBL proSAAS	0	N/A	Thalamus: 89.9%, Midbrain: 8.8%, Pons: 0.7%	Pul:15.30%, MD:13.60%, ETH:12.96%, ANC:7.81%, MD-Re:7.74%, LP:7.42%, VLN:6.40%, MG:5.62%, CM-Pf:5.26%, LG:5.06%, SC:2.56%, PTR:2.42%, CM:1.33%, IC:1.09%, PAG-DR:1.01%, PAG:0.95%, VPL:0.79%, SN-RN:0.41%, VA:0.31%, SN:0.31%, LP-VPL:0.30%, PB:0.29%, BNST:0.20%, DTg:0.18%, PN:0.09%, HTHma:0.07%, PnEN:0.07%, RN:0.07%, PnRF:0.06%, PV:0.06%, HTHma-HTHtub:0.04%, STH:0.04%, Unknown:0.04%, MN:0.04%, CbDN:0…	DMBX1, OTX2-AS1, AC008163.1, AL161757.4, OTX2, TSPAN12, AL137100.3, LINC01210, CASR, MYO3B	22931	0.0253975	20891.9	0.696175	0.00880884	8118	7876	6937	0	0.354019
221	Cluster221	COVAR	16633	12.903	0.023829	4.4965	0.002059	Medium spiny neuron	NEUR	GABA	CHGA CHGB NAMPT NUCB PENK SCG TAC UBL VGF proSAAS	MSN-D2	N/A	Basal forebrain: 78.8%, Amygdala: 9.0%, Cerebral cortex: 6.5%	SI:19.80%, Pu:16.37%, NAC:15.56%, CaB:12.06%, GPe:11.36%, AON:6.42%, BNST:6.30%, HTHpo:3.03%, SEP:1.83%, CMN:1.48%, VA:1.32%, Cla:1.13%, CEN:1.13%, HTHso:0.74%, Unknown:0.39%, GPi:0.27%, CA4-DGC_C:0.27%, DG-CA4_R:0.12%, PV:0.12%, Pir:0.08%, ANC:0.08%, La:0.04%, PTR:0.04%, CbDN:0.04%, BM:0.04%,	AC048352.1, GPR6, LINC01305, DRD2, AC005482.1, RDH10, SIX3, LOXHD1, AC023905.1, AL392086.1	2571	0.036792	31331.3	0.720243	0.00594674	699	825	1047	0	0.407235
92	Cluster92	COVAR	16633	15.331	0.024369	5.3576	0.0021115	Deep-layer near-projecting	NEUR	VGLUT1	CCK CHGA CHGB GRP NAMPT NUCB NXPH UBL UCN VGF proSAAS	0	L5/6 NP	Cerebral cortex: 94.7%, Hippocampus: 2.5%, Basal forebrain: 2.2%	MTG:12.13%, Ig:8.64%, A1C:6.89%, TF:5.71%, Idg:5.62%, A40:5.57%, TH-TL:5.10%, M1C:4.91%, A43:4.91%, V2:4.77%, STG:4.62%, A5-A7:4.34%, A19:3.87%, S1C:3.73%, ITG:3.26%, V1C:3.26%, Pro:2.88%, A38:2.22%, Cla:2.17%, Sub_tail:1.56%, CA1-CA3_R:0.76%, BM:0.66%, A35-A36:0.47%, A13:0.33%, A23:0.33%, FI:0.33%, A44-A45:0.28%, Unknown:0.24%, CA1-CA3_U:0.14%, LEC:0.14%, Pir:0.09%, HTHma-HTHtub:0.05%, A29-A30:0…	CD200R1L, ERG, IFNG-AS1, NPSR1-AS1, BARX2, LINC02042, AC009081.2, AC129807.1, CD200R1L-AS1, CCDC80	2119	0.022688	22297.9	0.717178	0.0043546	587	718	724	90	0.341671
213	Cluster213	COVAR	16633	13.715	0.02395	4.8865	0.002506	Medium spiny neuron	NEUR	GABA	CBLN CHGB NAMPT NUCB PENK SCG UBL UCN VGF proSAAS	MSN-D2	N/A	Basal forebrain: 75.5%, Cerebral cortex: 12.2%, Amygdala: 9.4%	SI:30.93%, NAC:26.62%, GPe:14.32%, AON:12.10%, BNST:9.39%, SEP:3.58%, HTHpo:2.59%, HTHso:0.21%, A25:0.13%, Pu:0.04%, Unknown:0.04%, PV:0.03%, Cla:0.01%, VA:0.01%, Pir:0.01%, ANC:0.01%,	PENK, AC008786.1, GPR6, DRD3, DRD2, P2RY1, SCIN, AC092604.1, ENTHD1, AL020994.2	13450	0.0250547	24934.5	0.736915	0.00437492	3803	5110	4537	0	0.379926
307	Cluster307	COVAR	16633	11.697	0.023658	4.1698	0.0025174	Cerebellar inhibitory	NEUR	GABA	CHGB NAMPT NUCB NXPH UBL VGF proSAAS	CB-MolLayerInt2	N/A	Cerebellum: 70.3%, Medulla: 12.1%, Pons: 11.7%	CBV:58.87%, CBL:10.03%, PnEN:5.66%, MoAN:4.80%, IC:4.57%, MoSR:3.77%, IO:3.11%, PnAN:2.85%, CbDN:1.36%, PB:1.19%, DTg:0.99%, SpC:0.86%, PnRF:0.79%, MoRF-MoEN:0.36%, MN:0.20%, PN:0.17%, PAG-DR:0.07%, PTR:0.07%, HTHma:0.03%, MD:0.03%, SN:0.03%, Unknown:0.03%, SC:0.03%, GPe:0.03%, BNST:0.03%, V2:0.03%,	SCGN, TFAP2B, LINC00492, TFAP2A, TPTE2P4, CLCNKA, LIPG, LRRC38, LINC02552, LBX1-AS1	3020	0.0716502	11223.7	0.68343	0.0113181	1353	1178	489	0	0.448013
255	Cluster255	COVAR	16633	15.564	0.024057	5.5662	0.0025897	MGE interneuron	NEUR	GABA	CBLN CCK CHGA CHGB CORT IGF NAMPT NPPC NUCB NXPH PNOC SCG TAC UBL VGF proSAAS	0	Pvalb	Cerebral cortex: 67.2%, Amygdala: 13.0%, Hippocampus: 12.1%	M1C:5.57%, CEN:4.97%, MTG:4.25%, FI:3.92%, Cla:3.89%, LEC:3.56%, CA1-CA3_U:3.44%, Sub_tail:3.35%, MEC:3.02%, A25:3.02%, AON:2.75%, Idg:2.72%, A24:2.60%, CMN:2.48%, A38:2.39%, TF:2.33%, La:2.30%, S1C:2.30%, Pir:2.21%, A29-A30:2.16%, TH-TL:2.13%, A43:2.04%, ITG:1.98%, A23:1.86%, SEP:1.68%, CA1_U:1.65%, A13:1.62%, A46:1.56%, A1C:1.53%, STG:1.53%, A44-A45:1.53%, A40:1.50%, CA1-CA3_R:1.35%, BL:1.32%, …	AC046195.2, WNT16, GLP1R, HGF, AL138899.1, MYBPC1, TRDN, LINC01885, AC046195.1, AC006364.1	3341	0.0339273	19759.4	0.70735	0.00685023	1074	1445	718	104	0.432505
428	Cluster428	COVAR	16633	18.354	0.023617	6.6008	0.0027161	Splatter	NEUR	GABA	CBLN CCK CHGA CHGB NAMPT NUCB NXPH PNOC SCG UBL VGF proSAAS	0	N/A	Basal forebrain: 59.7%, Amygdala: 16.1%, Hypothalamus: 13.8%	SEP:55.09%, BNST:12.38%, ANC:5.72%, HTHpo:5.59%, PV:5.19%, SI:2.92%, Pir:2.51%, CMN:2.17%, HTHso-HTHtub_ventromedial_only:2.14%, AON:1.51%, NAC:1.29%, CoA:1.01%, HTHso:0.72%, CEN:0.44%, CaB:0.44%, M1C:0.19%, A25:0.09%, BL:0.06%, CA3_R:0.06%, HTHma-HTHtub:0.06%, HTHtub:0.06%, CA1-CA3_U:0.06%, DG-CA4_R:0.06%, A35-A36:0.03%, A24:0.03%, BM:0.03%, PnRF:0.03%, CA4-DGC_C:0.03%, Pul:0.03%, CA1-CA3_R:0.03…	FREM2, AC092958.2, SCGN, AC092957.1, ZIC2, LHX8, PRDM12, PRDM16, ZIC5, TTR	3182	0.0708911	19098.8	0.718551	0.0120556	328	1737	1111	6	0.545883
404	Cluster404	COVAR	16633	20.523	0.023928	7.4	0.0027774	Miscellaneous	NEUR	VGLUT1	CBLN CCK CHGA CHGB IGF NAMPT NUCB NXPH SCG SST TAC VGF proSAAS	0	N/A	Cerebral cortex: 94.4%, Amygdala: 2.5%, Basal forebrain: 1.2%	A14:59.95%, M1C:11.21%, A43:3.21%, A46:1.88%, MEC:1.57%, Unknown:1.49%, A38:1.49%, MTG:1.41%, A44-A45:1.41%, ITG:1.25%, BM:1.18%, V1C:1.10%, FI:0.86%, A25:0.86%, Ig:0.78%, A32:0.78%, V2:0.55%, Idg:0.55%, SI:0.55%, CA1-CA3_U:0.55%, A13:0.47%, CEN:0.47%, TH-TL:0.39%, Cla:0.39%, CMN:0.39%, A5-A7:0.39%, A29-A30:0.39%, A24:0.39%, Pro:0.31%, TF:0.31%, Pir:0.24%, Sub_head:0.24%, HTHso:0.24%, BL:0.24%, S…	AC016687.2, AC021134.1, LINC02378, LINC02263, LINC01915, CXCL14, AL033539.2, AC004862.1, AC073578.2, LINC02306	1276	0.0660253	11870.4	0.721757	0.00524338	132	86	1006	52	0.788401
263	Cluster263	COVAR	16633	16.426	0.023591	5.9414	0.0028534	MGE interneuron	NEUR	GABA	CCK CHGA CHGB IGF NAMPT NPPC NUCB NXPH PNOC TAC UBL proSAAS	0	Pvalb	Cerebral cortex: 98.5%, Basal forebrain: 0.6%, Hippocampus: 0.4%	M1C:18.55%, A29-A30:10.60%, V1C:9.32%, S1C:6.13%, A1C:5.78%, Ig:3.81%, A43:3.57%, V2:3.52%, STG:3.22%, MTG:3.22%, A44-A45:3.20%, A23:3.16%, A5-A7:3.02%, A40:2.85%, A13:2.66%, Pro:2.55%, A32:2.22%, A46:2.16%, A19:2.03%, TF:1.59%, ITG:1.09%, TH-TL:0.79%, A25:0.59%, Cla:0.59%, A38:0.56%, FI:0.46%, Idg:0.44%, Sub_tail:0.33%, A24:0.32%, Pir:0.32%, AON:0.23%, Unknown:0.21%, BM:0.20%, A14:0.14%, MEC:0.1…	LRRC38, OSTN, SULF1, TCIM, PVALB, ADAMTS17, RNF144B, AC118942.1, PRDM1, AL096865.1	6587	0.0117588	17773.2	0.690364	0.00656326	2114	1940	2075	458	0.320935
278	Cluster278	COVAR	16633	16.449	0.023982	5.9591	0.0028907	CGE interneuron	NEUR	GABA VGLUT3	CCK CHGA CHGB CRH IGF NAMPT NPW NUCB NXPH PNOC SCG SST UBL proSAAS	0	Pax6	Cerebral cortex: 78.0%, Amygdala: 10.4%, Hippocampus: 8.1%	MEC:5.95%, LEC:4.77%, M1C:4.65%, MTG:4.57%, A38:3.89%, Pir:3.50%, A32:3.47%, Idg:3.39%, CA1-CA3_U:2.73%, A29-A30:2.72%, ITG:2.62%, A44-A45:2.48%, TH-TL:2.44%, A40:2.44%, CMN:2.34%, A13:2.29%, A25:2.26%, FI:2.19%, La:2.16%, A43:2.06%, A23:2.03%, A35-A36:1.96%, BL:1.95%, A46:1.92%, S1C:1.85%, CEN:1.71%, STG:1.70%, A24:1.62%, Ig:1.57%, BM:1.50%, A1C:1.44%, TF:1.38%, A19:1.24%, CA1-CA3_C:1.17%, A5-A7…	SP8, CXCL14, DDR2, AC006305.1, AC005064.1, RELN, ABCB5, GRPR, AC092819.3, NDNF	7177	0.0402136	15390.4	0.655601	0.0119465	2298	2635	2168	76	0.367145
245	Cluster245	COVAR	16633	16.726	0.023886	6.0666	0.0029197	MGE interneuron	NEUR	GABA	CBLN CCK CHGA CHGB CORT IGF NAMPT NPY NUCB NXPH PNOC SCG SST TAC UBL VGF proSAAS	INT-SST INT-SST-CHODL	N/A	Amygdala: 50.6%, Cerebral cortex: 31.0%, Hippocampus: 15.3%	CMN:23.75%, BL:9.20%, BM:7.60%, Pir:7.34%, A35-A36:6.83%, CEN:5.81%, CA1-CA3_U:5.56%, LEC:4.21%, La:2.75%, MEC:2.36%, CA1-CA3_C:2.30%, CA1_U:2.17%, CA1-CA3_R:1.60%, A38:1.40%, A24:1.28%, Idg:1.28%, FI:1.02%, CoA:0.89%, Cla:0.89%, CA1-2_R:0.77%, A25:0.77%, CA3_R:0.70%, BNST:0.64%, ANC:0.64%, MTG:0.64%, Sub_head:0.64%, CA2-CA3_U:0.57%, TH-TL:0.57%, A43:0.51%, HTHso:0.51%, DG-CA4_U:0.45%, PV:0.38%, …	NPY, LINC02397, ELFN1, SST, MCUB, AC022905.1, STK32B, TNFSF15, AC105411.1, AC113347.4	1566	0.0415673	20820.8	0.745627	0.00774386	542	449	571	4	0.364623
287	Cluster287	COVAR	16633	14.511	0.023697	5.2931	0.0030612	CGE interneuron	NEUR	GABA	CBLN CCK CHGA CHGB CORT CRH IGF NAMPT NUCB NXPH SCG SST UBL proSAAS	INT-LAMP5	Lamp5	Cerebral cortex: 53.6%, Amygdala: 17.5%, Hippocampus: 15.0%	M1C:6.20%, MEC:5.77%, BL:4.07%, MTG:3.84%, CEN:3.82%, CMN:3.37%, LG:3.35%, La:3.34%, CA1-CA3_U:2.94%, Pir:2.91%, CA4-DGC_C:2.79%, CA1-CA3_C:2.47%, LEC:2.32%, BM:2.06%, A29-A30:1.91%, Cla:1.83%, A44-A45:1.76%, A35-A36:1.67%, A40:1.63%, SEP:1.61%, S1C:1.45%, A23:1.44%, A43:1.39%, Pul:1.39%, Idg:1.39%, A32:1.39%, A38:1.38%, A46:1.34%, CA1-CA3_R:1.34%, ITG:1.34%, Ig:1.32%, A5-A7:1.29%, A1C:1.23%, CA1…	MYH11, LINC00298, HAPLN1, AC092819.3, AC137770.1, EYA4, KIT, TRPC3, AC132803.1, RELN	18571	0.0176169	14697.9	0.689203	0.00885323	6239	5996	5950	386	0.335954
254	Cluster254	COVAR	16633	13.599	0.025457	5.0021	0.0032812	MGE interneuron	NEUR	GABA VGLUT3	CBLN CCK CHGA CHGB CORT IGF NAMPT NMU NUCB NXPH PNOC SCG SST TAC UBL VGF proSAAS	INT-SST	Sst	Cerebral cortex: 77.9%, Hippocampus: 13.0%, Amygdala: 4.5%	M1C:8.29%, MTG:6.22%, MEC:4.62%, FI:3.26%, A29-A30:3.22%, S1C:3.20%, Sub_tail:3.01%, A25:2.90%, CA1-CA3_U:2.90%, A23:2.81%, Cla:2.65%, A44-A45:2.56%, A43:2.51%, A38:2.45%, A24:2.32%, A46:2.25%, CA1-CA3_R:2.22%, TF:2.19%, TH-TL:2.19%, A13:2.19%, A40:2.16%, CA1-CA3_C:2.04%, A1C:1.99%, Ig:1.98%, Pro:1.95%, Idg:1.92%, CEN:1.87%, STG:1.78%, LEC:1.76%, ITG:1.64%, A19:1.46%, A5-A7:1.42%, V2:1.37%, V1C:1…	LINC01035, KLHL14, AL450345.2, ITGA1, PAWR, FBN2, AL590608.1, AC022133.2, SLC17A8, SST	7539	0.035768	18546.8	0.693047	0.00702858	2257	2857	2111	314	0.378963
436	Cluster436	COVAR	16633	13.693	0.023281	5.0438	0.0033189	Midbrain-derived inhibitory	NEUR	GABA	CBLN CHGA CHGB IGF NAMPT NPPC NUCB NXPH SCG UBL VGF proSAAS	0	N/A	Thalamus: 82.2%, Midbrain: 17.5%, Hypothalamus: 0.1%	LG:28.29%, Pul:26.34%, SC:7.48%, LP:5.59%, PTR:5.53%, MG:3.78%, ETH:2.96%, MD:2.80%, CM-Pf:2.58%, VLN:2.38%, MD-Re:2.35%, ANC:1.91%, CM:1.41%, IC:1.18%, SN-RN:1.07%, LP-VPL:1.05%, PAG-DR:0.78%, PAG:0.76%, VPL:0.71%, SN:0.58%, RN:0.12%, MN:0.05%, DTg:0.04%, HTHma-HTHtub:0.04%, PB:0.04%, VA:0.03%, GPi:0.03%, HTHma:0.01%, PnRF:0.01%, PV:0.01%, PN:0.01%, STH:0.01%, HTHtub:0.01%, DG-CA4_R:0.01%, CbDN:…	HMCN1, LINC01210, OTX2, SOX14, DMBX1, AC246817.2, OTX2-AS1, AC245123.1, AL133493.1, AC007159.1	13890	0.0333128	17030.4	0.704975	0.0107157	5911	4422	3557	0	0.425558
305	Cluster305	COVAR	16633	8.9429	0.02264	3.308	0.0034352	Cerebellar inhibitory	NEUR	GABA	CHGB NAMPT NPPC NUCB NXPH UBL proSAAS	CB-MolLayerInt1 CB-MolLayerInt2	N/A	Cerebellum: 88.0%, Pons: 4.7%, Midbrain: 3.7%	CBV:79.06%, CBL:7.85%, IC:3.66%, PnEN:2.62%, MoSR:2.09%, CbDN:1.05%, PnAN:1.05%, DTg:0.52%, IO:0.52%, SpC:0.52%, SI:0.52%, PnRF:0.52%,	SCGN, TFAP2B, LIPG, LRRC38, LBX1-AS1, BHLHE22, LINC02058, LHX1, LMCD1, EN2	191	0.0638859	10286.4	0.691282	0.00582294	62	103	26	0	0.539267
42	Cluster42	COVAR	16633	8.8624	0.022059	3.28	0.0034513	Committed oligodendrocyte precursor	OLIGO	0	0	0	N/A	Thalamus: 92.7%, Midbrain: 2.3%, Pons: 1.5%	VLN:69.83%, ANC:6.15%, LG:4.96%, CM-Pf:4.36%, Pul:2.31%, LP:2.22%, IC:0.94%, SC:0.60%, CM:0.60%, HTHtub:0.60%, MD-Re:0.60%, PnEN:0.60%, MoSR:0.51%, LP-VPL:0.51%, GPe:0.43%, VPL:0.43%, SN:0.34%, DTg:0.26%, PB:0.26%, PnRF:0.26%, HTHma-HTHtub:0.26%, MD:0.26%, STH:0.26%, IO:0.26%, PAG:0.17%, PAG-DR:0.17%, MEC:0.17%, VA:0.17%, A29-A30:0.09%, PN:0.09%, ETH:0.09%, SpC:0.09%, La:0.09%, CA3_R:0.09%, SN-RN…	CNDP1, LINC01608, GREM1, OPALIN, FA2H, AC110285.1, MYRF, CD22, LINC01792, LINC00906	1170	0.0291523	3293.62	0.704598	0.0156394	158	79	933	0	0.797436
444	Cluster444	COVAR	16633	11.815	0.023083	4.3856	0.0035328	Midbrain-derived inhibitory	NEUR	GABA	CBLN CHGA CHGB IGF NAMPT NPPC NUCB NXPH PRL SCG UBL VGF proSAAS	0	N/A	Thalamus: 83.2%, Midbrain: 14.0%, Pons: 1.9%	LG:57.23%, Pul:4.66%, MD:4.23%, SC:4.08%, ETH:3.31%, MD-Re:2.66%, VLN:2.63%, PTR:2.63%, MG:2.61%, PAG-DR:2.31%, PAG:2.05%, ANC:1.95%, IC:1.55%, CM-Pf:1.10%, CM:1.08%, LP:0.98%, SN-RN:0.83%, PB:0.73%, PnEN:0.40%, SN:0.40%, VPL:0.30%, DTg:0.30%, LP-VPL:0.30%, PN:0.25%, PnRF:0.18%, VA:0.18%, RN:0.18%, PV:0.18%, BNST:0.18%, HTHma:0.13%, HTHtub:0.05%, MoRF-MoEN:0.05%, HTHso-HTHtub_ventromedial_and_dor…	OTX2-AS1, DMBX1, OTX2, CASR, NPPC, AL137100.3, AL161757.4, AL133493.1, LINC01210, LINC02253	3991	0.0323029	12854	0.666847	0.0173366	1432	1171	1387	1	0.358807
218	Cluster218	COVAR	16633	14.422	0.022839	5.3682	0.0036129	Medium spiny neuron	NEUR	0	CART CCK CHGA CHGB NAMPT NUCB SCG TAC UBL proSAAS	0	N/A	Basal forebrain: 50.9%, Amygdala: 22.3%, Hypothalamus: 18.5%	SI:38.05%, BNST:19.55%, HTHpo:16.22%, AON:6.82%, NAC:6.14%, GPe:5.32%, PV:1.97%, CEN:1.49%, CMN:1.13%, VA:0.70%, ANC:0.49%, Unknown:0.49%, Pu:0.39%, HTHso:0.33%, SEP:0.21%, Cla:0.13%, GPi:0.12%, Pir:0.10%, La:0.09%, CaB:0.06%, A25:0.04%, BM:0.04%, CA1_U:0.01%, LP:0.01%, FI:0.01%, SN:0.01%, BL:0.01%, A35-A36:0.01%, CoA:0.01%,	AC093515.1, AC079052.1, AC022433.1, ISL1, AC010478.1, DRD3, RXFP2, GDNF-AS1, AC006972.1, COL1A1	6712	0.0367818	20701.1	0.752477	0.0111932	1583	1716	3413	0	0.508492
439	Cluster439	COVAR	16633	12.478	0.02253	4.6595	0.0037087	Midbrain-derived inhibitory	NEUR	GABA	CBLN CHGA CHGB IGF NAMPT NPPC NUCB NXPH SCG UBL proSAAS	0	N/A	Midbrain: 52.8%, Thalamus: 31.3%, Pons: 10.7%	SC:11.18%, PAG:10.28%, PTR:9.36%, PAG-DR:7.55%, ETH:6.58%, MG:6.51%, IC:5.49%, SN-RN:4.85%, PB:4.51%, CM-Pf:3.78%, SN:3.28%, Pul:3.15%, DTg:2.96%, CM:2.69%, LG:2.16%, VLN:1.92%, PnEN:1.61%, HTHma:1.55%, MD-Re:1.24%, PnRF:1.06%, HTHma-HTHtub:1.02%, MD:0.97%, RN:0.79%, MN:0.72%, PV:0.66%, ANC:0.62%, STH:0.48%, LP:0.45%, LP-VPL:0.41%, HTHtub:0.28%, Unknown:0.25%, VPL:0.25%, PN:0.20%, BNST:0.16%, HTH…	DMBX1, OTX2-AS1, OTX2, LINC01210, GATA3, AC008163.1, AL161757.4, LINC02055, SOX14, PRSS12	21004	0.0382803	11376.7	0.689569	0.010125	8408	6905	5690	1	0.400305
310	Cluster310	COVAR	16633	9.1908	0.022804	3.4613	0.003966	Upper rhombic lip	NEUR	VGLUT1	AGT CBLN CHGB NUCB UBL proSAAS	CB-GRAN	N/A	Cerebellum: 52.4%, Pons: 26.2%, Medulla: 15.1%	CBV:34.78%, PnAN:19.72%, CbDN:13.14%, IO:8.13%, IC:4.99%, CBL:4.51%, MoAN:4.08%, PnEN:2.30%, PB:2.20%, MoRF-MoEN:1.69%, PnRF:1.26%, MoSR:1.18%, DTg:0.42%, PN:0.29%, M1C:0.25%, SpC:0.25%, PAG-DR:0.23%, MN:0.15%, PTR:0.10%, SC:0.07%, MG:0.04%, GPe:0.03%, LG:0.03%, PAG:0.02%, HTHma:0.02%, ETH:0.01%, SN-RN:0.01%, ANC:0.01%, CM-Pf:0.01%, TH-TL:0.01%, Pul:0.01%, SN:0.01%, CMN:0.01%, LEC:0.01%, CA1-CA3_…	CBLN3, AC092957.1, CRTAM, AC021698.1, LINC01036, AC073225.1, LINC01798, SLC22A31, AC044798.3, AC020659.1	33405	0.0596357	4860.39	0.669597	0.00878435	11073	12928	9319	85	0.387008
236	Cluster236	COVAR	16633	15.476	0.023211	5.8479	0.0040731	MGE interneuron	NEUR	GABA	CCK CHGA CHGB CORT IGF NAMPT NPPC NPY NUCB NXPH PNOC SCG SST TAC UBL VGF proSAAS	INT-SST	Pvalb	Hippocampus: 61.2%, Cerebral cortex: 21.0%, Amygdala: 16.5%	CA1-CA3_C:17.27%, CA1-CA3_U:11.60%, CA1-CA3_R:8.60%, Pir:7.58%, CMN:7.58%, LEC:7.39%, CA4-DGC_C:6.39%, CA1_U:4.90%, BL:3.42%, CA1-2_R:2.93%, MEC:2.81%, DG-CA4_U:2.51%, Sub_head:2.16%, CA2-CA3_U:1.79%, BM:1.79%, CEN:1.63%, A35-A36:1.51%, Sub_tail:1.49%, La:0.98%, CA3_R:0.95%, AON:0.91%, CoA:0.91%, DG-CA4_R:0.58%, HTHso:0.53%, M1C:0.26%, SI:0.23%, BNST:0.21%, HTHtub:0.14%, TH-TL:0.14%, ANC:0.12%, I…	LHX6, MYO5B, CRHBP, PRTG, AC022905.1, NGF, TRG-AS1, RGS5, TAC1, RASGRF2-AS1	4303	0.0331372	28794.4	0.710267	0.00550536	1320	1367	1605	11	0.372996
421	Cluster421	COVAR	16633	13.951	0.022316	5.2917	0.0041934	Splatter	NEUR	GABA	AVP CBLN CHGA CHGB NAMPT NTS NUCB NXPH OXT PNOC SCG TAC UBL VGF proSAAS	0	N/A	Hypothalamus: 64.1%, Amygdala: 19.7%, Thalamus: 14.8%	HTHpo:29.29%, HTHso-HTHtub_ventromedial_only:19.12%, BNST:16.30%, PV:15.24%, ANC:14.68%, CEN:2.68%, SI:0.99%, CMN:0.64%, HTHso-HTHtub_ventromedial_and_dorsomedial:0.21%, SEP:0.14%, SN:0.14%, VA:0.14%, HTHma-HTHtub:0.07%, CA1-CA3_U:0.07%, MN:0.07%, BM:0.07%, Unknown:0.07%, HTHtub:0.07%,	ECEL1, FAM9B, TMEM114, ARHGAP36, AL035425.2, PGR, DGKK, ESR1, DIRAS3, PGR-AS1	1417	0.0935067	31200.8	0.704544	0.0187115	116	646	655	0	0.462244
443	Cluster443	COVAR	16633	12.36	0.022809	4.6944	0.0042366	Midbrain-derived inhibitory	NEUR	GABA	CBLN CHGA CHGB IGF NAMPT NPPC NUCB NXPH SCG UBL VGF proSAAS	0	N/A	Thalamus: 98.3%, Midbrain: 1.6%, Pons: 0.1%	Pul:26.65%, MD:14.67%, LP:13.71%, VLN:10.93%, ANC:9.37%, MD-Re:5.68%, ETH:4.14%, CM-Pf:3.96%, LG:3.46%, MG:2.53%, CM:1.14%, LP-VPL:1.08%, VPL:0.80%, PTR:0.71%, SC:0.37%, VA:0.13%, PAG-DR:0.12%, PAG:0.12%, SN-RN:0.08%, SN:0.06%, RN:0.06%, PnEN:0.04%, IC:0.04%, BNST:0.03%, MN:0.02%, Unknown:0.01%, DTg:0.01%, PN:0.01%, PB:0.01%, SI:0.01%, PV:0.01%, PnRF:0.01%, CbDN:0.01%, HTHma-HTHtub:0.01%, HTHma:0…	CASR, LINC01210, OTX2-AS1, OTX2, AL133493.1, AL161757.4, AL137100.3, NPPC, DMBX1, SOX14	14414	0.0312776	24506.9	0.720443	0.00965038	5354	4977	4083	0	0.371444
269	Cluster269	COVAR	16633	17.321	0.02288	6.6005	0.0043473	LAMP5-LHX6 and Chandelier	NEUR	GABA	CCK CHGA CHGB IGF NAMPT NPPC NUCB NXPH PNOC SCG TAC UBL VGF proSAAS	INT-LAMP5-LHX6	N/A	Cerebral cortex: 43.7%, Hippocampus: 25.7%, Amygdala: 22.8%	MEC:8.49%, CMN:6.88%, CA1-CA3_U:6.22%, LEC:5.76%, FI:5.01%, Pir:4.67%, La:4.36%, CEN:4.32%, BL:3.98%, CA1-CA3_C:3.48%, CA4-DGC_C:3.14%, CA1_U:2.96%, HTHso:2.92%, AON:2.89%, A25:2.89%, A24:2.77%, CA3_R:2.36%, M1C:2.05%, CA1-CA3_R:1.99%, Idg:1.65%, BM:1.56%, SEP:1.46%, CoA:1.37%, Sub_tail:1.31%, A38:1.21%, DG-CA4_U:1.21%, DG-CA4_R:1.15%, SI:0.96%, Cla:0.93%, A35-A36:0.90%, Sub_head:0.87%, TH-TL:0.7…	CHRDL1, C1QL1, ANO1, TMEM255A, ACADL, LINC01344, ISM1, CHST9, NGF, GRPR	3214	0.0213293	19522.7	0.71161	0.00909994	980	1034	1147	53	0.356876
281	Cluster281	COVAR	16633	12.125	0.022319	4.6473	0.0045439	CGE interneuron	NEUR	GABA	CCK CHGA CHGB CRH IGF NAMPT NUCB PNOC SCG UBL VIP proSAAS	INT-VIP	N/A	Cerebral cortex: 70.5%, Amygdala: 13.0%, Hippocampus: 10.6%	Pir:5.73%, MEC:4.61%, M1C:4.48%, CMN:4.21%, FI:4.16%, Idg:3.89%, MTG:3.63%, CEN:3.45%, A38:3.27%, LEC:3.22%, A25:2.64%, A32:2.64%, A24:2.55%, A13:2.42%, A35-A36:2.37%, A43:2.15%, A29-A30:2.10%, CA1-CA3_U:2.06%, TH-TL:2.01%, BM:2.01%, AON:1.92%, Ig:1.88%, CA1-CA3_C:1.61%, A44-A45:1.61%, A23:1.57%, SEP:1.52%, CA4-DGC_C:1.52%, CoA:1.43%, A40:1.43%, Cla:1.39%, A46:1.34%, BL:1.16%, TF:1.12%, A5-A7:1.0…	HTR3A, AC004862.1, AL139090.1, HGFAC, AL391832.4, CHRNA6, EDNRA, AC006305.1, CHRNB3, TNFAIP8L3	2234	0.0551263	21801.4	0.702685	0.0105846	678	749	774	33	0.346464
369	Cluster369	COVAR	16633	15.503	0.021438	5.962	0.0046607	Splatter	NEUR	VGLUT2	CBLN CCK CHGA CHGB NAMPT NTS NUCB NXPH SCG TAC UBL VGF proSAAS	0	N/A	Midbrain: 96.5%, Thalamus: 2.3%, Pons: 0.6%	PTR:42.22%, SC:39.56%, IC:6.25%, PAG-DR:6.18%, PAG:2.12%, ETH:1.18%, MG:0.40%, CM-Pf:0.27%, MoRF-MoEN:0.24%, Pul:0.20%, PB:0.17%, SN-RN:0.13%, ANC:0.13%, DTg:0.13%, PnEN:0.13%, PnRF:0.13%, CEN:0.10%, CMN:0.10%, M1C:0.07%, LG:0.07%, SN:0.03%, A35-A36:0.03%, MD:0.03%, Unknown:0.03%, MD-Re:0.03%, BNST:0.03%,	TFAP2B, FOXB1, LHX9, TFAP2D, SHOX2, NTS, EBF3, FAM9B, LEF1, AC074237.1	2975	0.0549544	20270.9	0.656873	0.00559566	961	1598	414	2	0.537143
257	Cluster257	COVAR	16633	16.699	0.022439	6.4496	0.0048163	MGE interneuron	NEUR	GABA	CCK CHGA CHGB CORT IGF NAMPT NPPC NUCB NXPH SCG TAC UBL VGF proSAAS	INT-PVALB	Pvalb	Cerebral cortex: 73.5%, Hippocampus: 19.7%, Amygdala: 3.5%	M1C:9.48%, MTG:5.22%, CA1-CA3_U:4.57%, MEC:4.30%, CA1_U:3.77%, LEC:3.11%, FI:2.98%, A38:2.96%, Idg:2.86%, CA1-CA3_R:2.83%, A43:2.69%, A25:2.63%, A24:2.48%, Sub_tail:2.39%, TF:2.37%, A13:2.33%, ITG:2.18%, A44-A45:2.14%, A23:2.10%, CA1-CA3_C:2.04%, CA1-2_R:2.02%, TH-TL:1.94%, A40:1.93%, S1C:1.90%, A46:1.90%, A29-A30:1.86%, Ig:1.79%, A19:1.49%, Pir:1.44%, A5-A7:1.34%, STG:1.34%, AON:1.32%, Cla:1.27%…	MEPE, WNT16, MTND6P22, RGS5, HGF, RNF144B, AC006974.2, AC006364.1, LHX6, CPED1	12242	0.0345701	25571.3	0.716935	0.00537276	3721	3798	4143	580	0.338425
266	Cluster266	COVAR	16633	14.878	0.021776	5.8009	0.0051679	LAMP5-LHX6 and Chandelier	NEUR	GABA	CCK CHGA CHGB CRH IGF NAMPT NPPC NUCB NXPH PTHLH SCG SPX TAC UBL proSAAS	CHAND	N/A	Amygdala: 42.8%, Hippocampus: 27.1%, Cerebral cortex: 25.1%	CMN:12.45%, BL:8.78%, La:8.41%, CEN:7.60%, Pir:7.57%, CA1-CA3_U:6.48%, MEC:5.69%, LEC:4.35%, CA1_U:3.95%, CA1-CA3_C:3.70%, A35-A36:3.56%, BM:3.00%, CA4-DGC_C:2.78%, CA1-CA3_R:2.50%, CA3_R:1.96%, Sub_tail:1.54%, BNST:1.40%, FI:1.35%, CoA:1.21%, Sub_head:1.21%, Cla:1.09%, CA1-2_R:0.98%, DG-CA4_U:0.93%, SI:0.79%, SEP:0.70%, DG-CA4_R:0.70%, AON:0.56%, HTHso:0.53%, CA2-CA3_U:0.39%, HTHtub:0.36%, A38:0…	IL18R1, C1QL1, COL15A1, IBSP, LINC01837, CPED1, LINC00943, GRIN2C, LHX6, PTHLH	3566	0.0254168	18470.5	0.694617	0.0082187	1259	1260	1043	4	0.353337
393	Cluster393	COVAR	16633	15.856	0.021694	6.191	0.0052206	Splatter	NEUR	GABA	CBLN CHGA CHGB IGF NAMPT NMU NUCB NXPH PNOC SCG SST UBL VGF proSAAS	0	N/A	Thalamus: 76.5%, Hypothalamus: 10.6%, Midbrain: 6.0%	ANC:35.48%, VLN:13.87%, LG:9.88%, PV:7.92%, BNST:5.05%, SN:3.56%, Pul:3.34%, VA:2.98%, VPL:2.36%, ETH:2.00%, MG:1.71%, LP:1.60%, SN-RN:1.34%, HTHso-HTHtub_ventromedial_only:1.31%, MD:1.02%, Unknown:1.02%, PTR:0.94%, MD-Re:0.80%, CM:0.65%, HTHtub:0.62%, CM-Pf:0.51%, GPi:0.29%, STH:0.29%, HTHma-HTHtub:0.25%, HTHma:0.25%, PN:0.18%, GPe:0.18%, HTHso-HTHtub_ventromedial_and_dorsomedial:0.15%, SEP:0.11…	AC006065.4, ISL1, LINC00943, LINC02058, SST, AC010478.1, SIX3, AC093298.2, COL8A1, INHBB	2754	0.0793615	26838.2	0.712511	0.00833096	473	1812	468	1	0.657952
178	Cluster178	COVAR	16633	13.104	0.021568	5.12	0.0052485	Miscellaneous	NEUR	VGLUT1 VGLUT2	CCK CHGA CHGB NAMPT NUCB NXPH PDYN SCG UBL proSAAS	0	N/A	Hippocampus: 43.8%, Midbrain: 29.4%, Cerebral cortex: 26.8%	Sub_tail:37.92%, SC:29.38%, TH-TL:21.56%, Pro:3.76%, CA1-CA3_U:3.33%, CA1-2_R:2.32%, TF:1.30%, CA1_U:0.14%, MEC:0.14%, DG-CA4_R:0.14%,	AC008662.1, AC091096.1, AP003066.1, AL391117.1, COBLL1, AC099517.1, AC097528.1, LINC02143, AC008415.1, AC004052.1	691	0.0378935	18018.1	0.747488	0.00316893	378	296	17	0	0.547033
423	Cluster423	COVAR	16633	19.159	0.021551	7.4869	0.0052527	Splatter	NEUR	GABA	CART CCK CHGA CHGB IGF NAMPT NUCB NXPH PENK SCG SST UBL VGF proSAAS	INT-LAMP5	N/A	Amygdala: 50.6%, Thalamus: 19.8%, Hypothalamus: 15.4%	ANC:19.20%, CEN:17.41%, CMN:13.78%, BNST:12.81%, PV:8.96%, HTHpo:3.79%, SI:3.79%, BM:3.56%, Unknown:3.21%, HTHso-HTHtub_ventromedial_only:2.57%, GPe:2.34%, La:1.99%, A35-A36:1.77%, Pir:0.77%, BL:0.77%, GPi:0.77%, VA:0.58%, NAC:0.42%, LEC:0.29%, CoA:0.29%, SEP:0.19%, MEC:0.10%, Pu:0.10%, CA1-2_R:0.10%, AON:0.06%, Idg:0.06%, HTHso-HTHtub_ventromedial_and_dorsomedial:0.03%, VLN:0.03%, FI:0.03%, Cla:…	CYP19A1, SCN5A, DGKK, GABRQ, ARHGAP36, DIRAS3, NTS, FBXL21P, AL035425.2, VWA5B1	3114	0.0765205	23115.4	0.720758	0.0127194	827	1344	943	0	0.431599
121	Cluster121	COVAR	16633	10.87	0.020288	4.2545	0.0053151	Upper-layer intratelencephalic	NEUR	VGLUT1 VGLUT2	CBLN CCK CHGA CHGB NAMPT NUCB SCG UBL UCN VGF proSAAS	0	L2/3 IT	Cerebral cortex: 91.7%, Amygdala: 3.9%, Basal forebrain: 2.7%	A38:13.45%, TH-TL:11.42%, Idg:9.87%, MTG:9.63%, TF:6.92%, LEC:6.35%, A35-A36:6.17%, ITG:4.37%, BM:3.78%, Ig:3.75%, Pir:3.65%, Cla:2.66%, A1C:1.81%, A40:1.79%, A5-A7:1.55%, STG:1.52%, A43:1.48%, Sub_tail:1.31%, Pro:1.29%, A23:1.22%, A19:1.13%, M1C:1.00%, FI:0.55%, A25:0.39%, S1C:0.34%, AON:0.33%, V2:0.33%, Unknown:0.32%, A32:0.23%, HTHso:0.17%, A24:0.16%, A29-A30:0.15%, A13:0.12%, MEC:0.12%, A14:0…	MUC19, LINC01331, GLP2R, AL136985.3, TTC6, AC009878.2, LINC02248, AC011287.2, LINC01622, AL353604.1	36308	0.0408234	29804	0.736498	0.00334515	11222	10952	13787	347	0.379723
206	Cluster206	COVAR	16633	10.246	0.020976	4.0639	0.0058544	Medium spiny neuron	NEUR	0	CCK CHGB NUCB PDYN SCG TAC UBL UCN VGF proSAAS	0	N/A	Hippocampus: 97.1%, Thalamus: 2.3%, Cerebral cortex: 0.6%	CA4-DGC_C:96.51%, Pul:1.74%, Idg:0.58%, DG-CA4_R:0.58%, LG:0.58%,	LINC02137, AC015631.1, GLI3, PLEK, AP003121.1, LINC02462, RGS9, MME, PTPN7, AL445584.2	172	0.0169767	20089.6	0.743044	0.00573311	170	2	0	0	0.988372
378	Cluster378	COVAR	16633	12.45	0.021101	4.9772	0.0061912	Splatter	NEUR	HDC VGLUT2	CBLN CHGA CHGB NAMPT NUCB NXPH SCG UBL proSAAS	0	N/A	Amygdala: 29.4%, Basal forebrain: 25.2%, Hypothalamus: 22.3%	BNST:27.79%, ANC:18.05%, SEP:16.84%, HTHpo:11.97%, SI:6.29%, HTHso-HTHtub_ventromedial_only:4.26%, PV:3.65%, NAC:1.83%, HTHtub:1.62%, ETH:1.62%, PTR:0.81%, Pir:0.61%, BL:0.61%, HTHma:0.41%, HTHma-HTHtub:0.41%, CEN:0.41%, PAG-DR:0.41%, VA:0.41%, CMN:0.41%, La:0.20%, SC:0.20%, VLN:0.20%, IC:0.20%, AON:0.20%, GPe:0.20%, MD-Re:0.20%, MD:0.20%,	ONECUT3, C14orf39, ONECUT1, MIR217HG, ISL1, VWA5B1, AC022433.1, AC092957.1, COL15A1, AC010478.1	493	0.083317	20166.2	0.682734	0.0158053	139	180	174	0	0.365112
273	Cluster273	COVAR	16633	15.718	0.021614	6.29	0.0062363	LAMP5-LHX6 and Chandelier	NEUR	GABA	CCK CHGA CHGB CORT IGF NAMPT NPPC NUCB NXPH SCG TAC UBL VGF proSAAS	INT-LAMP5-LHX6	Lamp5 Lhx6	Amygdala: 44.9%, Cerebral cortex: 33.4%, Hippocampus: 7.3%	BL:11.49%, CEN:9.93%, CMN:8.97%, La:7.53%, LEC:7.50%, MEC:6.45%, Pir:6.05%, BM:4.09%, A35-A36:2.92%, ANC:2.52%, CA1-CA3_U:1.91%, BNST:1.87%, SEP:1.84%, CA1_U:1.72%, AON:1.69%, FI:1.69%, PV:1.63%, SI:1.23%, Cla:1.23%, Sub_head:1.20%, M1C:1.14%, A24:1.14%, HTHso:1.11%, CoA:0.98%, A38:0.92%, HTHpo:0.77%, HTHtub:0.71%, A25:0.61%, LG:0.58%, Sub_tail:0.49%, ETH:0.46%, MTG:0.43%, TH-TL:0.43%, HTHso-HTHt…	LINC01344, SFRP1, HAPLN1, CHRDL1, EYA4, ANO1, ADGRG6, TMEM255A, MYB, CHST9	3254	0.0259417	18610.8	0.710161	0.00856904	1154	1004	1065	31	0.35464
304	Cluster304	COVAR	16633	8.4714	0.020733	3.3954	0.0063042	Cerebellar inhibitory	0	GABA	CHGB NAMPT NPPC NUCB UBL proSAAS	CB-MolLayerInt1	N/A	Cerebellum: 95.5%, Pons: 2.4%, Medulla: 1.8%	CBV:87.20%, CBL:8.34%, PnAN:1.39%, MoAN:0.83%, IO:0.70%, PnEN:0.56%, PnRF:0.28%, MoSR:0.28%, PV:0.14%, DTg:0.14%, IC:0.14%,	SCGN, TFAP2B, LMCD1, LIPG, AL162718.1, CLCNKA, LRRC38, TFAP2A, BHLHE22, AC010476.2	719	0.0705768	15137.6	0.698179	0.00734832	235	409	75	0	0.568846
435	Cluster435	COVAR	16633	9.3223	0.021047	3.7505	0.0064722	Midbrain-derived inhibitory	NEUR	GABA	CBLN CHGA CHGB IGF NAMPT NPPC NUCB NXPH SCG TAC UBL proSAAS	0	N/A	Midbrain: 54.9%, Thalamus: 43.2%, Pons: 0.8%	SN-RN:24.17%, CM-Pf:13.15%, PAG:7.37%, CM:7.19%, VLN:7.04%, RN:6.72%, SN:6.54%, PTR:5.14%, LP:2.89%, LP-VPL:2.34%, PAG-DR:2.11%, MG:2.10%, Pul:1.87%, MD-Re:1.59%, IC:1.58%, ETH:1.39%, SC:1.28%, MD:1.12%, VPL:1.05%, LG:0.87%, ANC:0.44%, MN:0.33%, PB:0.25%, GPi:0.20%, DTg:0.18%, HTHma:0.16%, PnRF:0.15%, HTHma-HTHtub:0.12%, PnEN:0.10%, Unknown:0.08%, PV:0.08%, STH:0.08%, VA:0.07%, PN:0.07%, SI:0.05%…	NPSR1, LINC01210, CASR, SOX14, OTX2, OTX2-AS1, AC007159.1, DMBX1, GATA3, AL161757.4	7340	0.0392885	19228.8	0.705312	0.0081511	2677	2693	1970	0	0.366894
196	Cluster196	COVAR	16633	11.465	0.020905	4.6472	0.0068184	Hippocampal CA4	NEUR	VGLUT1	ADCYAP CART CBLN CCK CHGA CHGB IGF NAMPT NUCB PYY UBL VGF proSAAS	0	N/A	Hippocampus: 99.9%, Midbrain: 0.1%, Cerebral cortex: 0.0%	CA4-DGC_C:55.29%, DG-CA4_R:42.43%, DG-CA4_U:1.62%, CA3_R:0.44%, CA1-2_R:0.15%, SN:0.07%,	MORC1, ABCA13, LINC02196, GUCA1C, ITGA4, LATS2, TSPAN18, MYPN, AC021594.2, AC127526.2	1360	0.0188465	46797.8	0.767987	0.00688316	571	379	410	0	0.419853
244	Cluster244	COVAR	16633	13.921	0.020736	5.6518	0.0068927	MGE interneuron	NEUR	GABA	CBLN CCK CHGA CHGB CORT IGF NAMPT NPY NUCB NXPH PENK SCG SST TAC UBL VGF proSAAS	INT-SST INT-SST-CHODL	N/A	Cerebral cortex: 77.4%, Amygdala: 13.7%, Hippocampus: 6.5%	MEC:5.80%, MTG:5.46%, LEC:5.38%, Pir:5.12%, La:4.18%, BL:4.10%, Idg:3.67%, A35-A36:3.41%, M1C:3.33%, A5-A7:2.99%, A40:2.90%, Ig:2.47%, A43:2.47%, A23:2.47%, A32:2.22%, A25:2.22%, AON:2.05%, A38:1.96%, FI:1.88%, A29-A30:1.79%, A13:1.79%, ITG:1.79%, A1C:1.71%, TF:1.62%, A24:1.62%, A44-A45:1.62%, A19:1.62%, A46:1.54%, CA1-CA3_R:1.54%, BM:1.45%, CEN:1.45%, S1C:1.37%, STG:1.37%, CMN:1.37%, TH-TL:1.28%…	NPY, SST, AC011586.2, LINC01687, ELFN1, MSR1, MCUB, ADAMTS12, CORT, TAC3	1172	0.0628735	25187.8	0.720167	0.00636319	323	329	508	12	0.433447
274	Cluster274	COVAR	16633	14.638	0.021254	5.9474	0.0069282	LAMP5-LHX6 and Chandelier	NEUR	GABA	CCK CHGA CHGB CORT IGF NAMPT NPPC NUCB NXPH SCG UBL UCN proSAAS	INT-LAMP5-LHX6	Lamp5 Lhx6	Cerebral cortex: 84.6%, Basal forebrain: 5.9%, Hippocampus: 3.1%	M1C:11.74%, MTG:7.56%, Cla:4.77%, S1C:4.22%, MEC:3.84%, A29-A30:3.23%, Ig:3.14%, A1C:3.14%, A43:3.03%, A44-A45:3.00%, TF:2.92%, FI:2.73%, A23:2.65%, A40:2.48%, A5-A7:2.46%, A13:2.45%, ITG:2.43%, A25:2.13%, STG:2.09%, TH-TL:2.06%, V2:2.04%, A46:1.90%, A19:1.90%, Sub_tail:1.87%, A38:1.85%, Idg:1.57%, Pro:1.47%, A24:1.43%, V1C:1.35%, CEN:1.05%, MD:0.97%, LEC:0.93%, AON:0.80%, ETH:0.80%, A14:0.66%, S…	LINC01344, AC137770.1, SFRP1, AC132803.1, HAPLN1, EYA4, PDGFD, ANO1, AP002989.1, LINC00298	6373	0.022103	18240.7	0.696553	0.00752036	2240	2033	1749	351	0.351483
442	Cluster442	COVAR	16633	12.564	0.021239	5.1608	0.0074627	Midbrain-derived inhibitory	NEUR	GABA	CBLN CHGA CHGB IGF NAMPT NPPC NUCB NXPH PRL SCG UBL proSAAS	0	N/A	Thalamus: 99.1%, Midbrain: 0.8%, Pons: 0.1%	Pul:22.34%, MD:18.25%, LP:13.82%, MD-Re:11.18%, VLN:7.95%, ETH:5.63%, ANC:5.45%, CM-Pf:4.98%, MG:4.00%, LG:1.67%, VPL:1.37%, CM:1.17%, LP-VPL:1.14%, PTR:0.40%, SC:0.18%, VA:0.14%, PAG-DR:0.06%, PN:0.06%, RN:0.04%, IC:0.04%, SN-RN:0.03%, SN:0.03%, PnEN:0.03%, DTg:0.01%, CbDN:0.01%, PAG:0.01%, PnAN:0.01%,	AL137100.3, CASR, AL161757.4, OTX2-AS1, OTX2, DMBX1, TSPAN12, LINC01210, NPSR1, VASH2	7951	0.0373956	23846.1	0.70643	0.00927	2711	2974	2266	0	0.374041
147	Cluster147	COVAR	16633	16.78	0.021433	6.9018	0.0075298	Deep-layer intratelencephalic	NEUR	VGLUT1	CBLN CCK CHGA CHGB NAMPT NUCB SCG UBL VGF proSAAS	0	N/A	Cerebral cortex: 65.1%, Amygdala: 19.4%, Basal forebrain: 11.8%	Cla:9.42%, Idg:7.44%, FI:6.78%, CEN:5.68%, BL:4.95%, Pir:4.87%, LEC:4.70%, A24:4.69%, A38:4.22%, M1C:4.03%, La:3.84%, TH-TL:3.75%, MTG:3.68%, AON:2.80%, A25:2.63%, TF:2.44%, CoA:2.42%, Ig:2.00%, BM:1.62%, A1C:1.45%, SEP:1.20%, A13:1.19%, Sub_tail:1.15%, HTHso:1.06%, A35-A36:1.00%, CMN:0.84%, MEC:0.78%, A43:0.75%, STG:0.62%, S1C:0.62%, ITG:0.61%, SI:0.61%, Pu:0.57%, A14:0.57%, A32:0.57%, CA2-CA3_U…	CCN4, TMEM233, AP000331.1, THEMIS, AC079163.2, RXFP2, VIT, AC011754.1, SH2D1B, PXDN	13265	0.040905	33193.1	0.751218	0.00419737	3948	4667	4291	359	0.351828
440	Cluster440	COVAR	16633	13.757	0.021323	5.6604	0.0075465	Midbrain-derived inhibitory	NEUR	GABA	CBLN CHGA CHGB IGF NAMPT NPPC NUCB NXPH PRL SCG UBL proSAAS	0	N/A	Thalamus: 87.1%, Midbrain: 10.2%, Pons: 1.9%	ETH:15.18%, Pul:11.68%, MD:10.47%, VLN:9.46%, CM-Pf:9.23%, MD-Re:6.87%, MG:5.44%, ANC:5.32%, LP:4.22%, LG:3.91%, PTR:3.52%, CM:3.14%, SC:2.38%, IC:1.34%, PAG:0.95%, VPL:0.94%, SN:0.77%, LP-VPL:0.58%, SN-RN:0.58%, VA:0.57%, PAG-DR:0.54%, PB:0.52%, PN:0.50%, DTg:0.39%, BNST:0.29%, PnEN:0.26%, RN:0.15%, PnRF:0.15%, STH:0.10%, HTHma-HTHtub:0.07%, Unknown:0.07%, SI:0.07%, CbDN:0.05%, MN:0.05%, HTHso-H…	AC008163.1, OTX2-AS1, DMBX1, AL161757.4, OTX2, AL137100.3, LINC01210, CASR, GATA3, SOX14	7366	0.0482309	20754.8	0.71897	0.00847166	2996	2406	1964	0	0.406734
264	Cluster264	COVAR	16633	14.108	0.020674	5.8516	0.0079631	LAMP5-LHX6 and Chandelier	0	GABA	CCK CHGA CHGB CRH IGF NAMPT NPPC NUCB NXPH PTHLH SCG SPX TAC UBL VGF proSAAS	CHAND	Chandelier	Cerebral cortex: 84.5%, Amygdala: 5.7%, Basal forebrain: 4.7%	M1C:6.46%, S1C:5.61%, A29-A30:4.81%, MTG:4.26%, A1C:4.03%, A5-A7:3.73%, V2:3.51%, A44-A45:3.46%, A43:3.21%, A25:3.19%, TH-TL:3.07%, A32:2.85%, Cla:2.83%, Ig:2.82%, ITG:2.80%, A19:2.76%, FI:2.73%, V1C:2.68%, Pro:2.62%, A23:2.59%, STG:2.34%, A46:2.11%, Sub_tail:2.10%, La:2.01%, A13:1.69%, A24:1.66%, A38:1.59%, A40:1.56%, Pir:1.32%, SEP:1.18%, BL:1.12%, LEC:1.08%, Idg:0.99%, CEN:0.99%, MEC:0.99%, BM…	COL15A1, LINC00943, AC046195.2, NOG, LINC01837, C1QL1, CA8, PTHLH, CRH, ZNF385D-AS2	6669	0.028672	12659.1	0.654055	0.00760821	2850	2674	1096	49	0.42735
311	Cluster311	COVAR	16633	6.9452	0.020627	2.8898	0.0081295	Upper rhombic lip	NEUR	VGLUT1	AGT CBLN CHGB NUCB proSAAS	CB-GRAN	N/A	Cerebellum: 72.7%, Medulla: 10.3%, Pons: 8.2%	CBV:33.66%, CBL:22.95%, CbDN:16.14%, IC:7.38%, IO:5.72%, PnAN:3.68%, MoRF-MoEN:3.16%, PB:2.32%, MoAN:1.18%, PnEN:0.95%, PnRF:0.81%, SpC:0.80%, PN:0.32%, MoSR:0.21%, DTg:0.15%, GPe:0.13%, PAG-DR:0.12%, LG:0.05%, SC:0.04%, SN-RN:0.04%, MN:0.03%, PTR:0.03%, SN:0.02%, MG:0.01%, CEN:0.01%, HTHma:0.01%, TF:0.01%, Pul:0.01%, CMN:0.01%, PAG:0.01%, PV:0.01%, CA4-DGC_C:0.01%, MD:0.01%, ANC:0.00%, ETH:0.00%…	CBLN3, AC073225.1, AC092957.1, CRTAM, SLC22A31, CDH15, PRR35, LINC01798, FAT2, AC044798.3	97038	0.0356726	4259.22	0.665903	0.00772804	38422	35215	23400	1	0.395948
167	Cluster167	COVAR	16633	12.663	0.020652	5.3337	0.0088002	Miscellaneous	NEUR	VGLUT1	ADCYAP CBLN CCK CHGA CHGB GRP NAMPT NUCB SCG UBL VGF proSAAS	0	N/A	Hippocampus: 76.8%, Cerebral cortex: 14.3%, Midbrain: 8.2%	Sub_tail:29.35%, CA1-CA3_U:25.44%, CA1-2_R:15.86%, TH-TL:11.76%, SC:8.11%, DG-CA4_R:3.85%, MEC:2.43%, CA1_U:1.77%, CA1-CA3_C:0.35%, MG:0.35%, LG:0.20%, CA1-CA3_R:0.15%, HTHtub:0.10%, PAG-DR:0.05%, A43:0.05%, Pro:0.05%, A24:0.05%, SN:0.05%,	LINC01524, ANO2, AL109930.1, FRMD6-AS2, AL391097.3, AL031674.1, TRPC6, RASSF9, AL391097.1, SEMA3D	1973	0.0207151	15704.3	0.688506	0.00569108	1044	556	373	0	0.529143
219	Cluster219	COVAR	16633	12.15	0.020703	5.1656	0.0093399	Medium spiny neuron	NEUR	GABA	CHGA CHGB NAMPT NUCB NXPH PDYN PENK SCG TAC UBL VGF VIP proSAAS	MSN-D1	N/A	Amygdala: 33.2%, Basal forebrain: 32.8%, Hypothalamus: 18.6%	SI:30.98%, BNST:23.16%, HTHpo:13.57%, CMN:7.83%, AON:5.91%, Pir:5.06%, HTHso:2.98%, ANC:2.22%, PV:2.04%, VA:1.32%, NAC:1.20%, CEN:0.97%, CoA:0.78%, FI:0.62%, La:0.23%, Cla:0.20%, SEP:0.18%, GPe:0.14%, BM:0.14%, Pu:0.10%, BL:0.07%, Idg:0.07%, A35-A36:0.07%, Unknown:0.05%, A25:0.04%, HTHso-HTHtub_ventromedial_only:0.02%, MN:0.01%, Ig:0.01%, A38:0.01%, A24:0.01%,	ISL1, NPNT, AC010478.1, LINC02462, PROK2, AC015631.1, DRD3, AC022433.1, NMBR, LINC01951	8342	0.0311394	16908.8	0.716584	0.0135146	1775	2415	4152	0	0.497722
358	Cluster358	COVAR	16633	14.157	0.019525	6.0931	0.010085	Splatter	NEUR	GABA	CBLN CCK CHGA CHGB NAMPT NMU NPPC NUCB NXPH PENK PNOC SCG TAC UBL VGF proSAAS	0	N/A	Midbrain: 91.5%, Thalamus: 7.8%, Pons: 0.4%	SC:30.39%, PTR:25.95%, PAG:14.05%, PAG-DR:10.83%, IC:9.98%, ETH:6.71%, MG:0.44%, SN-RN:0.28%, PB:0.22%, LG:0.22%, Pul:0.22%, MD-Re:0.16%, ANC:0.09%, PnEN:0.06%, M1C:0.06%, PnRF:0.06%, HTHma-HTHtub:0.06%, MoSR:0.03%, HTHpo:0.03%, HTHtub:0.03%, DTg:0.03%, SN:0.03%, MoAN:0.03%,	TFAP2B, PAX3, GATA3, LINC01497, PAX7, AC005208.1, TFAP2A, LHX5-AS1, GATA3-AS1, AC025946.1	3175	0.0492105	18061	0.656955	0.00746322	1207	1476	490	2	0.464882
[truncated: 338 more rows]

## Sheet: Supp_Table_3_SLEEP_per_night
Cell_type	VARIABLE	TYPE	NGENES	BETA	BETA_STD	SE	P	Supercluster	Class auto-annotation	Neurotransmitter auto-annotation	Neuropeptide auto-annotation	Subtype auto-annotation	Transferred MTG Label	Top three regions	Dissections	Top Enriched Genes	Number of cells	DoubletFinder score	Total UMI	Fraction unspliced	Fraction mitochondrial	H19.30.002	H19.30.001	H18.30.002	H18.30.001	Fraction cells from top donor
[truncated: 461 more rows]

## Sheet: Supp_Table_4_MULTIPLE_SCLEROSIS
Cell_type	sig1_and_cond2_and_none0	VARIABLE	TYPE	NGENES	BETA	BETA_STD	SE	P	Supercluster	Class auto-annotation	Neurotransmitter auto-annotation	Neuropeptide auto-annotation	Subtype auto-annotation	Transferred MTG Label	Top three regions	Dissections	Top Enriched Genes	Number of cells	DoubletFinder score	Total UMI	Fraction unspliced	Fraction mitochondrial	H19.30.002	H19.30.001	H18.30.002	H18.30.001	Fraction cells from top donor	Number_of_dissections	Top_dissection_percentage
[truncated: 461 more rows]

[truncated: 14 more sheets: Supp_Table_5_ALZHEIMERS_DISEASE, Supp_Table_6_SchizophreniaGenes, Supp_Table_7_AlcPerWeekGenes, Supp_Table_8_SleepPerNightGenes, Supp_Table_9_MSGenes, Supp_Table_10_AlzheimersGenes, Supp_Table_11_Bipolar_disorder, Supp_Table_12_Depression, Supp_Table_13_Anorexia, Supp_Table_14_Substance_use, Supp_Table_15_PTSD, Supp_Table_16_Autism, Supp_Table_17_ADHD, Entrez_to_gene_name]
