# Supplementary material for: Mapping the cellular etiology of schizophrenia and complex brain phenotypes
Source: Nat Neurosci. 2025 Jan 20;28(2):248–58. doi: 10.1038/s41593-024-01834-w (PMC11802450; doi:10.1038/s41593-024-01834-w)
Supplement: Supplementary file 3 — WebGestalt enrichment tables for GO terms for the schizophrenia GWAS. [file 41593_2024_1834_MOESM3_ESM.xlsx]

## Sheet: Dictionary
Supp_Table_18_SCZ_GO_WEBGESTALT_EnrichmentTables
Column Labels	Description
geneSet	Gene Ontology ID for the Biological Process, Cellular Component, or Molecular Function
description	Name of Biological Process, Cellular Component, or Molecular Function
link	Link to Gene Ontology website for the gene set
size	Gene set size
overlap	Observed number of genes that are common between the input gene list and a particular gene set in Gene Ontology
expect	Expected number of genes common between input gene list and Gene Ontology gene list
enrichmentRatio	Ratio of observed to expected genes in the gene set (measure of how enriched a particular category or term is in a given set of genes compared to what would be expected by chance)
pValue	P Value
FDR	P-value corrected for False Discovery Rate
overlapId	List of the gene Entrez IDs that are common between the input gene list and a particular gene set in Gene Ontology
userId	List of the gene names that are common between the input gene list and a particular gene set in Gene Ontology

## Sheet: 98
Biological Process
geneSet	description	link	size	overlap	expect	enrichmentRatio	pValue	FDR	overlapId	userId
GO:0048483	autonomic nervous system development	http://amigo.geneontology.org/amigo/term/GO:0048483	46	6	0.465933	12.8774	6.55154e-06	0.00556881	429;2625;3642;6405;6659;390992	GATA3;HES3;INSM1;SEMA3F;SOX4;ASCL1
GO:0048863	stem cell differentiation	http://amigo.geneontology.org/amigo/term/GO:0048863	202	10	2.04605	4.88746	3.98376e-05	0.016931	429;2624;2625;3815;4004;6405;6886;8321;10512;79727	GATA3;LMO1;KIT;SEMA3C;LIN28A;TAL1;GATA2;FZD1;SEMA3F;ASCL1
GO:0021700	developmental maturation	http://amigo.geneontology.org/amigo/term/GO:0021700	273	11	2.76521	3.978	0.000105824	0.0229772	429;2624;2625;3479;4880;5139;5468;5649;6886;10265;347688	GATA3;NPPC;IRX5;TAL1;GATA2;IGF1;PDE3A;ASCL1;TUBB8;RELN;PPARG
GO:0003013	circulatory system process	http://amigo.geneontology.org/amigo/term/GO:0003013	480	15	4.86191	3.08521	0.000108128	0.0229772	846;1129;2149;3777;4544;4880;4881;4923;5139;5468;6781;7026;8913;10021;10265	CASR;MTNR1B;NPPC;NR2F2;IRX5;STC1;HCN4;CHRM2;PDE3A;F2R;NPR1;KCNK3;CACNA1G;PPARG;NTSR1
GO:0007588	excretion	http://amigo.geneontology.org/amigo/term/GO:0007588	67	5	0.678641	7.36766	0.000581201	0.0929102	1136;4881;6781;55243;64240	CHRNA3;STC1;NPR1;KIRREL1;ABCG5
GO:0021510	spinal cord development	http://amigo.geneontology.org/amigo/term/GO:0021510	104	6	1.05341	5.69577	0.000655837	0.0929102	429;2624;5649;6659;6886;340260	UNCX;TAL1;GATA2;SOX4;ASCL1;RELN
GO:0002065	columnar/cuboidal epithelial cell differentiation	http://amigo.geneontology.org/amigo/term/GO:0002065	109	6	1.10406	5.4345	0.000839831	0.0978356	429;3642;6659;10117;51176;133396	IL31RA;ENAM;INSM1;LEF1;SOX4;ASCL1
GO:0002244	hematopoietic progenitor cell differentiation	http://amigo.geneontology.org/amigo/term/GO:0002244	113	6	1.14457	5.24212	0.0010138	0.0978356	2624;2625;3815;4004;6659;6886	GATA3;LMO1;KIT;TAL1;GATA2;SOX4
GO:0001525	angiogenesis	http://amigo.geneontology.org/amigo/term/GO:0001525	487	13	4.93281	2.63541	0.00136331	0.0978356	2049;2624;3082;3690;4881;5468;5617;6886;10451;23251;23554;51176;79805	PRL;TSPAN12;VASH2;MINAR1;HGF;TAL1;ITGB3;GATA2;NPR1;LEF1;VAV3;EPHB3;PPARG
GO:0001503	ossification	http://amigo.geneontology.org/amigo/term/GO:0001503	371	11	3.75785	2.92721	0.0014031	0.0978356	846;2201;2662;3082;3479;4745;4880;5617;6781;8321;51176	PRL;CASR;FBN2;GDF10;NPPC;HGF;STC1;FZD1;IGF1;LEF1;NELL1
Cellular Component
geneSet	description	link	size	overlap	expect	enrichmentRatio	pValue	FDR	overlapId	userId
GO:0043235	receptor complex	http://amigo.geneontology.org/amigo/term/GO:0043235	396	12	3.57535	3.35631	0.000217713	0.0264514	1136;1144;2049;2570;2897;3690;3815;4881;8515;64240;133396;440829	GABRR2;IL31RA;SHISA8;CHRNA3;KIT;ITGB3;CHRND;NPR1;GRIK1;EPHB3;ABCG5;ITGA10
GO:0005667	transcription factor complex	http://amigo.geneontology.org/amigo/term/GO:0005667	355	11	3.20518	3.43195	0.000335865	0.0264514	429;4093;5468;6659;6886;8403;9572;11317;51176;56676;127343	DMBX1;SOX14;TAL1;RBPJL;SMAD9;ASCL3;LEF1;SOX4;NR1D1;ASCL1;PPARG
GO:0097060	synaptic membrane	http://amigo.geneontology.org/amigo/term/GO:0097060	430	12	3.88233	3.09093	0.000461362	0.0264514	1129;1136;1144;2149;2570;2572;2897;6538;133396;148281;440829;594855	GABRR2;IL31RA;CPLX3;SHISA8;CHRNA3;CHRM2;SLC6A11;CHRND;F2R;GAD2;GRIK1;SYT6
GO:1990351	transporter complex	http://amigo.geneontology.org/amigo/term/GO:1990351	332	9	2.99752	3.00248	0.00298823	0.128494	1136;1144;2570;2897;8913;10021;57113;64240;440829	GABRR2;SHISA8;CHRNA3;HCN4;CHRND;TRPC7;GRIK1;ABCG5;CACNA1G
GO:0098793	presynapse	http://amigo.geneontology.org/amigo/term/GO:0098793	483	11	4.36085	2.52244	0.0040248	0.138453	846;1129;2572;2897;4923;6512;6538;8492;133396;148281;594855	CASR;SLC1A7;IL31RA;CPLX3;PRSS12;CHRM2;SLC6A11;GAD2;GRIK1;SYT6;NTSR1
GO:0044306	neuron projection terminus	http://amigo.geneontology.org/amigo/term/GO:0044306	139	5	1.25499	3.98411	0.00836832	0.239892	846;1129;4923;8492;594855	CASR;CPLX3;PRSS12;CHRM2;NTSR1
GO:0031225	anchored component of membrane	http://amigo.geneontology.org/amigo/term/GO:0031225	167	5	1.50779	3.31612	0.0174418	0.394008	2572;130574;130576;171169;594855	CPLX3;SPACA4;LYPD6;LYPD6B;GAD2
GO:0045111	intermediate filament cytoskeleton	http://amigo.geneontology.org/amigo/term/GO:0045111	232	6	2.09465	2.86444	0.018326	0.394008	3849;3855;140258;144501;284827;643803	KRTAP24-1;KRTAP13-1;KRTAP13-4;KRT2;KRT7;KRT80
GO:0043198	dendritic shaft	http://amigo.geneontology.org/amigo/term/GO:0043198	35	2	0.316004	6.32904	0.0395635	0.680492	4923;55243	KIRREL1;NTSR1
GO:0098636	protein complex involved in cell adhesion	http://amigo.geneontology.org/amigo/term/GO:0098636	35	2	0.316004	6.32904	0.0395635	0.680492	3690;8515	ITGB3;ITGA10
Molecular Function
geneSet	description	link	size	overlap	expect	enrichmentRatio	pValue	FDR	overlapId	userId
GO:0070888	E-box binding	http://amigo.geneontology.org/amigo/term/GO:0070888	50	5	0.523369	9.55349	0.000168884	0.0476254	429;2625;5468;6886;9572	GATA3;TAL1;NR1D1;ASCL1;PPARG
GO:0048018	receptor ligand activity	http://amigo.geneontology.org/amigo/term/GO:0048018	468	13	4.89873	2.65375	0.00123154	0.127298	2662;3082;3467;3479;4828;4880;5617;6405;6781;10512;64388;252995;338872	PRL;SEMA3C;GDF10;NPPC;HGF;GREM2;STC1;IGF1;NMB;C1QTNF9;FNDC5;SEMA3F;IFNW1
GO:0030594	neurotransmitter receptor activity	http://amigo.geneontology.org/amigo/term/GO:0030594	116	6	1.21422	4.94146	0.00135761	0.127298	1129;1136;1144;2570;2897;390084	GABRR2;CHRNA3;CHRM2;CHRND;OR56A5;GRIK1
GO:0001227	DNA-binding transcription repressor activity, RNA polymerase II-specific	http://amigo.geneontology.org/amigo/term/GO:0001227	267	9	2.79479	3.22028	0.00196014	0.127298	429;2625;3642;5468;9572;54039;56676;127343;390992	DMBX1;GATA3;HES3;PCBP3;ASCL3;INSM1;NR1D1;ASCL1;PPARG
GO:0003707	steroid hormone receptor activity	http://amigo.geneontology.org/amigo/term/GO:0003707	53	4	0.554771	7.21018	0.00225705	0.127298	5468;7026;9572;51176	NR2F2;LEF1;NR1D1;PPARG
GO:0019955	cytokine binding	http://amigo.geneontology.org/amigo/term/GO:0019955	127	5	1.32936	3.76122	0.0107059	0.414563	2829;3690;3815;64388;133396	IL31RA;KIT;GREM2;ITGB3;XCR1
GO:0019840	isoprenoid binding	http://amigo.geneontology.org/amigo/term/GO:0019840	44	3	0.460565	6.51374	0.0108556	0.414563	7026;7363;54575	UGT2B4;NR2F2;UGT1A10
GO:0016298	lipase activity	http://amigo.geneontology.org/amigo/term/GO:0016298	130	5	1.36076	3.67442	0.0117606	0.414563	846;2151;119548;123745;283748	CASR;F2RL2;PLA2G4E;PNLIPRP3;PLA2G4D
GO:0098531	transcription factor activity, direct ligand regulated sequence-specific DNA binding	http://amigo.geneontology.org/amigo/term/GO:0098531	48	3	0.502434	5.97093	0.0137555	0.415111	5468;7026;9572	NR2F2;NR1D1;PPARG
GO:0046906	tetrapyrrole binding	http://amigo.geneontology.org/amigo/term/GO:0046906	138	5	1.4445	3.46141	0.0149142	0.415111	1548;1549;2694;4025;9572	LPO;CYP2A7;CYP2A6;CBLIF;NR1D1

## Sheet: 132
Biological Process
geneSet	description	link	size	overlap	expect	enrichmentRatio	pValue	FDR	overlapId	userId
GO:0030900	forebrain development	http://amigo.geneontology.org/amigo/term/GO:0030900	375	14	3.84901	3.6373	3.21442e-05	0.0273225	2016;2113;2255;3398;4142;4747;4900;8941;10716;23314;50674;63974;65078;349667	NEUROD6;FGF10;MAS1;SATB2;TBR1;EMX1;RTN4RL2;NRGN;NEUROG3;RTN4R;ETS1;ID2;NEFL;CDK5R2
GO:0042391	regulation of membrane potential	http://amigo.geneontology.org/amigo/term/GO:0042391	414	13	4.24931	3.05932	0.000343189	0.145855	153;885;1128;1829;2563;3767;5999;6324;6804;7351;23415;57030;266743	DSG2;KCNJ11;RGS4;SCN1B;CCK;SLC17A7;GABRD;ADRB1;UCP2;NPAS4;STX1A;KCNH4;CHRM1
GO:0006813	potassium ion transport	http://amigo.geneontology.org/amigo/term/GO:0006813	229	9	2.35046	3.82903	0.00059805	0.169447	3356;3754;3761;3765;3767;3787;3788;5999;23415	KCNS1;KCNJ11;RGS4;HTR2A;KCNF1;KCNS2;KCNJ4;KCNH4;KCNJ9
GO:0034765	regulation of ion transmembrane transport	http://amigo.geneontology.org/amigo/term/GO:0034765	441	12	4.52644	2.65109	0.00198494	0.421801	623;3754;3761;3765;3767;3787;3788;5999;6324;23237;23415;196541	KCNS1;ARC;KCNJ11;RGS4;SCN1B;KCNF1;KCNS2;BDKRB1;KCNJ4;METTL21C;KCNH4;KCNJ9
GO:0007205	protein kinase C-activating G protein-coupled receptor signaling pathway	http://amigo.geneontology.org/amigo/term/GO:0007205	28	3	0.287393	10.4387	0.00287717	0.474571	623;885;1128	CCK;BDKRB1;CHRM1
GO:0001763	morphogenesis of a branching structure	http://amigo.geneontology.org/amigo/term/GO:0001763	196	7	2.01175	3.47956	0.00412025	0.474571	1305;2119;2255;4070;23129;80004;340419	TACSTD2;FGF10;PLXND1;RSPO2;ETV5;ESRP2;COL13A1
GO:0003007	heart morphogenesis	http://amigo.geneontology.org/amigo/term/GO:0003007	250	8	2.56601	3.11768	0.00429674	0.474571	1289;2274;3398;7139;10370;10439;23129;58495	TNNT2;PLXND1;FHL2;COL5A1;CITED2;ID2;OLFM1;OVOL2
GO:0060537	muscle tissue development	http://amigo.geneontology.org/amigo/term/GO:0060537	371	10	3.80795	2.62608	0.00497759	0.474571	1310;1829;1958;2274;3398;5999;7139;9242;196541;376132	LRRC10;MSC;EGR1;DSG2;TNNT2;RGS4;FHL2;COL19A1;ID2;METTL21C
GO:0007274	neuromuscular synaptic transmission	http://amigo.geneontology.org/amigo/term/GO:0007274	34	3	0.348977	8.59656	0.00502487	0.474571	1128;1960;2119	EGR3;ETV5;CHRM1
GO:0007210	serotonin receptor signaling pathway	http://amigo.geneontology.org/amigo/term/GO:0007210	38	3	0.390033	7.69166	0.00687559	0.534904	1128;3355;3356	HTR1F;HTR2A;CHRM1
Cellular Component
geneSet	description	link	size	overlap	expect	enrichmentRatio	pValue	FDR	overlapId	userId
GO:0005911	cell-cell junction	http://amigo.geneontology.org/amigo/term/GO:0005911	441	13	3.93789	3.30126	0.000136627	0.0234998	963;1305;1803;1829;1830;3767;4070;4284;5493;6324;11187;23616;58494	DSG3;DPP4;CD53;TACSTD2;MIP;DSG2;KCNJ11;SCN1B;SH3BP1;PPL;PKP3;JAM2;COL13A1
GO:0097060	synaptic membrane	http://amigo.geneontology.org/amigo/term/GO:0097060	430	12	3.83967	3.12527	0.000416223	0.0357952	153;1128;1305;2563;3356;3761;3765;4900;6804;9478;23237;64101	ARC;NRGN;HTR2A;GABRD;ADRB1;CABP1;KCNJ4;LRRC4;STX1A;COL13A1;CHRM1;KCNJ9
GO:1990351	transporter complex	http://amigo.geneontology.org/amigo/term/GO:1990351	332	10	2.96458	3.37316	0.000724424	0.0415336	2563;3754;3761;3767;3787;3788;6324;6804;7222;23415	KCNS1;KCNJ11;SCN1B;TRPC3;KCNF1;GABRD;KCNS2;KCNJ4;STX1A;KCNH4
GO:0098978	glutamatergic synapse	http://amigo.geneontology.org/amigo/term/GO:0098978	350	10	3.12531	3.19968	0.00108499	0.0466546	1128;2563;3356;4900;6804;7781;8404;23237;64101;65078	ARC;NRGN;HTR2A;SLC30A3;GABRD;RTN4R;SPARCL1;LRRC4;STX1A;CHRM1
GO:0001533	cornified envelope	http://amigo.geneontology.org/amigo/term/GO:0001533	65	4	0.580415	6.89162	0.00265755	0.0914197	1829;1830;5493;11187	DSG3;DSG2;PPL;PKP3
GO:0031012	extracellular matrix	http://amigo.geneontology.org/amigo/term/GO:0031012	496	11	4.42901	2.48362	0.00451216	0.129348	1289;1305;1310;1370;1893;2255;6278;8404;64066;90187;349667	MMP27;FGF10;S100A7;RTN4RL2;EMILIN3;CPN2;COL5A1;COL19A1;ECM1;SPARCL1;COL13A1
GO:0033267	axon part	http://amigo.geneontology.org/amigo/term/GO:0033267	374	9	3.33962	2.69492	0.00604345	0.131613	885;1128;1395;3767;4747;6324;8941;10439;65078	KCNJ11;SCN1B;CCK;CRHR2;RTN4R;OLFM1;NEFL;CHRM1;CDK5R2
GO:0098685	Schaffer collateral - CA1 synapse	http://amigo.geneontology.org/amigo/term/GO:0098685	82	4	0.732215	5.46287	0.00612155	0.131613	153;1128;4747;64101	ADRB1;LRRC4;NEFL;CHRM1
GO:0060076	excitatory synapse	http://amigo.geneontology.org/amigo/term/GO:0060076	49	3	0.437543	6.85646	0.00943322	0.172328	3765;57030;64101	SLC17A7;LRRC4;KCNJ9
GO:0098793	presynapse	http://amigo.geneontology.org/amigo/term/GO:0098793	483	10	4.31293	2.31861	0.0106996	0.172328	885;1128;1395;3356;3765;4747;6804;7781;57030;65078	CCK;HTR2A;CRHR2;SLC17A7;SLC30A3;RTN4R;STX1A;NEFL;CHRM1;KCNJ9
Molecular Function
geneSet	description	link	size	overlap	expect	enrichmentRatio	pValue	FDR	overlapId	userId
GO:0001653	peptide receptor activity	http://amigo.geneontology.org/amigo/term/GO:0001653	149	8	1.62009	4.93799	0.000218221	0.0615384	623;1395;3061;4142;7434;9340;84109;84539	VIPR2;GLP2R;HCRTR1;QRFPR;MAS1;MCHR2;CRHR2;BDKRB1
GO:0022803	passive transmembrane transporter activity	http://amigo.geneontology.org/amigo/term/GO:0022803	457	14	4.969	2.81747	0.000445745	0.0628501	2563;3754;3761;3765;3767;3787;3788;4284;6324;7222;23415;57030;92736;93129	KCNS1;MIP;KCNJ11;SCN1B;TRPC3;KCNF1;SLC17A7;GABRD;ORAI3;KCNS2;KCNJ4;OTOP2;KCNH4;KCNJ9
GO:0046873	metal ion transmembrane transporter activity	http://amigo.geneontology.org/amigo/term/GO:0046873	440	13	4.78416	2.7173	0.00100075	0.0940706	3754;3761;3765;3767;3787;3788;6324;7222;7781;23415;57030;93129;142680	KCNS1;SLC34A3;KCNJ11;SCN1B;TRPC3;KCNF1;SLC17A7;SLC30A3;ORAI3;KCNS2;KCNJ4;KCNH4;KCNJ9
GO:0030594	neurotransmitter receptor activity	http://amigo.geneontology.org/amigo/term/GO:0030594	116	6	1.26128	4.75708	0.00164947	0.116288	153;1128;2563;3355;3356;165829	GPR156;HTR1F;HTR2A;GABRD;ADRB1;CHRM1
GO:0005539	glycosaminoglycan binding	http://amigo.geneontology.org/amigo/term/GO:0005539	219	8	2.38121	3.35964	0.00268606	0.11703	1289;1305;2255;3026;11167;65078;129804;340419	HABP2;FGF10;FBLN7;RSPO2;COL5A1;RTN4R;FSTL1;COL13A1
GO:0015077	monovalent inorganic cation transmembrane transporter activity	http://amigo.geneontology.org/amigo/term/GO:0015077	382	11	4.15352	2.64836	0.00299186	0.11703	3754;3761;3765;3767;3787;3788;6324;23415;57030;92736;142680	KCNS1;SLC34A3;KCNJ11;SCN1B;KCNF1;SLC17A7;KCNS2;KCNJ4;OTOP2;KCNH4;KCNJ9
GO:0001228	DNA-binding transcription activator activity, RNA polymerase II-specific	http://amigo.geneontology.org/amigo/term/GO:0001228	444	12	4.82765	2.48568	0.00327138	0.11703	1958;1961;2113;2119;2354;2355;7294;23314;58495;63974;84839;266743	NEUROD6;EGR1;SATB2;EGR4;FOSB;ETS1;RAX2;ETV5;NPAS4;FOSL2;TXK;OVOL2
GO:0008227	G protein-coupled amine receptor activity	http://amigo.geneontology.org/amigo/term/GO:0008227	57	4	0.619766	6.45405	0.00338077	0.11703	153;1128;3355;3356	HTR1F;HTR2A;ADRB1;CHRM1
GO:0035035	histone acetyltransferase binding	http://amigo.geneontology.org/amigo/term/GO:0035035	29	3	0.31532	9.51415	0.00373501	0.11703	1958;2113;10370	EGR1;ETS1;CITED2
GO:0005516	calmodulin binding	http://amigo.geneontology.org/amigo/term/GO:0005516	192	7	2.08763	3.35308	0.00497263	0.138526	3706;4284;4430;4900;5999;10645;79929	MIP;RGS4;NRGN;MAP6D1;ITPKA;MYO1B;CAMKK2

## Sheet: 179
Biological Process
geneSet	description	link	size	overlap	expect	enrichmentRatio	pValue	FDR	overlapId	userId
GO:0007606	sensory perception of chemical stimulus	http://amigo.geneontology.org/amigo/term/GO:0007606	473	16	5.01459	3.19069	4.28995e-05	0.0364646	3933;22953;23538;56656;81285;119678;119679;119682;138883;219447;219453;390054;390061;390077;401666;441911	OR8K5;OR2S2;OR10J3;P2RX2;OR51E2;OR51Q1;OR51A4;OR52A1;OR51L1;OR52J3;OR52N2;LCN1;OR1N1;OR52A5;OR5AS1;OR52E2
GO:0009593	detection of chemical stimulus	http://amigo.geneontology.org/amigo/term/GO:0009593	457	15	4.84496	3.096	0.000105189	0.0447054	22953;23538;56656;81285;119678;119679;119682;138883;219447;219453;390054;390061;390077;401666;441911	OR8K5;OR2S2;OR10J3;P2RX2;OR51E2;OR51Q1;OR51A4;OR52A1;OR51L1;OR52J3;OR52N2;OR1N1;OR52A5;OR5AS1;OR52E2
GO:0031279	regulation of cyclase activity	http://amigo.geneontology.org/amigo/term/GO:0031279	51	5	0.540685	9.24753	0.000199168	0.0464287	136;2980;2981;3208;9495	GUCA2B;ADORA2B;GUCA2A;HPCA;AKAP5
GO:0051339	regulation of lyase activity	http://amigo.geneontology.org/amigo/term/GO:0051339	52	5	0.551286	9.0697	0.000218488	0.0464287	136;2980;2981;3208;9495	GUCA2B;ADORA2B;GUCA2A;HPCA;AKAP5
GO:0050906	detection of stimulus involved in sensory perception	http://amigo.geneontology.org/amigo/term/GO:0050906	478	14	5.06759	2.76265	0.000568615	0.0966645	23538;56656;81285;119678;119679;119682;138883;219447;219453;390054;390061;390077;401666;441911	OR8K5;OR2S2;OR10J3;OR51E2;OR51Q1;OR51A4;OR52A1;OR51L1;OR52J3;OR52N2;OR1N1;OR52A5;OR5AS1;OR52E2
GO:0019932	second-messenger-mediated signaling	http://amigo.geneontology.org/amigo/term/GO:0019932	433	13	4.59052	2.83192	0.000713383	0.101063	100;136;146;2516;2981;3208;3579;4761;6690;6754;8445;22953;55784	P2RX2;SPINK1;ADA;GUCA2B;ADRA1D;SSTR4;ADORA2B;CXCR2;NR5A1;MCTP2;HPCA;DYRK2;NEUROD2
GO:0035587	purinergic receptor signaling pathway	http://amigo.geneontology.org/amigo/term/GO:0035587	33	3	0.349855	8.57499	0.00505149	0.543836	100;136;22953	P2RX2;ADA;ADORA2B
GO:0003013	circulatory system process	http://amigo.geneontology.org/amigo/term/GO:0003013	480	12	5.0888	2.35812	0.00511846	0.543836	100;136;553;1401;1482;2981;3350;3579;5318;22953;26251;81285	P2RX2;OR51E2;ADA;GUCA2B;PKP2;ADORA2B;CXCR2;AVPR1B;CRP;HTR1A;NKX2-5;KCNG2
GO:0007618	mating	http://amigo.geneontology.org/amigo/term/GO:0007618	37	3	0.392261	7.64796	0.00697542	0.65879	100;5266;6406	SEMG1;ADA;PI3
GO:0033555	multicellular organismal response to stress	http://amigo.geneontology.org/amigo/term/GO:0033555	74	4	0.784523	5.09864	0.00787396	0.669286	3350;4761;5582;22953	P2RX2;PRKCG;NEUROD2;HTR1A
Cellular Component
geneSet	description	link	size	overlap	expect	enrichmentRatio	pValue	FDR	overlapId	userId
GO:0060076	excitatory synapse	http://amigo.geneontology.org/amigo/term/GO:0060076	49	3	0.418097	7.17537	0.0083295	1	9495;57030;93664	SLC17A7;AKAP5;CADPS2
GO:0043025	neuronal cell body	http://amigo.geneontology.org/amigo/term/GO:0043025	486	9	4.14684	2.17033	0.0223579	1	100;2173;3208;4856;4885;8516;9610;22953;23237	P2RX2;ADA;ITGA8;RIN1;ARC;CCN3;HPCA;NPTX2;FABP7
GO:0005581	collagen trimer	http://amigo.geneontology.org/amigo/term/GO:0005581	87	3	0.742336	4.0413	0.0380735	1	1290;147372;255631	COL5A2;COL24A1;CCBE1
GO:0044309	neuron spine	http://amigo.geneontology.org/amigo/term/GO:0044309	167	4	1.42494	2.80713	0.0542698	1	3208;8516;9495;23237	ITGA8;ARC;HPCA;AKAP5
GO:0031012	extracellular matrix	http://amigo.geneontology.org/amigo/term/GO:0031012	496	8	4.23217	1.89029	0.0604826	1	1290;4326;4856;5266;7059;79875;147372;255631	COL5A2;COL24A1;CCBE1;THSD4;CCN3;MMP17;THBS3;PI3
GO:0031253	cell projection membrane	http://amigo.geneontology.org/amigo/term/GO:0031253	335	6	2.85842	2.09906	0.0661863	1	3208;6094;8516;9495;54997;81693	AMN;ITGA8;HPCA;TESC;AKAP5;ROM1
GO:0005911	cell-cell junction	http://amigo.geneontology.org/amigo/term/GO:0005911	441	7	3.76287	1.86028	0.0819843	1	2173;2703;4856;5318;5582;79827;84063	GJA8;PKP2;CLMP;CCN3;KIRREL2;PRKCG;FABP7
GO:0001533	cornified envelope	http://amigo.geneontology.org/amigo/term/GO:0001533	65	2	0.554619	3.60608	0.106114	1	5266;5318	PKP2;PI3
GO:0090734	site of DNA damage	http://amigo.geneontology.org/amigo/term/GO:0090734	66	2	0.563151	3.55144	0.108847	1	157570;200558	ESCO2;APLF
GO:0005657	replication fork	http://amigo.geneontology.org/amigo/term/GO:0005657	69	2	0.588749	3.39703	0.117156	1	5985;51659	RFC5;GINS2
Molecular Function
geneSet	description	link	size	overlap	expect	enrichmentRatio	pValue	FDR	overlapId	userId
GO:0004984	olfactory receptor activity	http://amigo.geneontology.org/amigo/term/GO:0004984	377	14	4.09916	3.41534	6.0358e-05	0.017021	23538;56656;81285;119678;119679;119682;138883;219447;219453;390054;390061;390077;401666;441911	OR8K5;OR2S2;OR10J3;OR51E2;OR51Q1;OR51A4;OR52A1;OR51L1;OR52J3;OR52N2;OR1N1;OR52A5;OR5AS1;OR52E2
GO:0001228	DNA-binding transcription activator activity, RNA polymerase II-specific	http://amigo.geneontology.org/amigo/term/GO:0001228	444	12	4.82765	2.48568	0.00327138	0.461265	474;1482;1959;1961;3229;4761;8091;23314;55079;63974;162979;402381	ATOH1;HOXC13;NEUROD6;FEZF2;EGR2;SOHLH1;HMGA2;EGR4;NEUROD2;ZNF296;NKX2-5;SATB2
GO:0051018	protein kinase A binding	http://amigo.geneontology.org/amigo/term/GO:0051018	48	3	0.521908	5.74813	0.0152245	1	9495;80309;642597	AKAIN1;SPHKAP;AKAP5
GO:0008227	G protein-coupled amine receptor activity	http://amigo.geneontology.org/amigo/term/GO:0008227	57	3	0.619766	4.84053	0.0240075	1	146;3350;3360	ADRA1D;HTR1A;HTR4
GO:0031490	chromatin DNA binding	http://amigo.geneontology.org/amigo/term/GO:0031490	106	4	1.15255	3.47057	0.0283529	1	474;8091;50674;55079	ATOH1;FEZF2;HMGA2;NEUROG3
GO:0035586	purinergic receptor activity	http://amigo.geneontology.org/amigo/term/GO:0035586	26	2	0.2827	7.07463	0.0321661	1	136;22953	P2RX2;ADORA2B
GO:0071814	protein-lipid complex binding	http://amigo.geneontology.org/amigo/term/GO:0071814	26	2	0.2827	7.07463	0.0321661	1	1401;3990	CRP;LIPC
GO:0099589	serotonin receptor activity	http://amigo.geneontology.org/amigo/term/GO:0099589	33	2	0.358812	5.57395	0.0497584	1	3350;3360	HTR1A;HTR4
GO:0016298	lipase activity	http://amigo.geneontology.org/amigo/term/GO:0016298	130	4	1.4135	2.82985	0.0533046	1	3990;119548;123745;283748	PLA2G4E;PNLIPRP3;PLA2G4D;LIPC
GO:0052689	carboxylic ester hydrolase activity	http://amigo.geneontology.org/amigo/term/GO:0052689	136	4	1.47874	2.705	0.0609427	1	3990;119548;123745;283748	PLA2G4E;PNLIPRP3;PLA2G4D;LIPC

## Sheet: 202
Biological Process
geneSet	description	link	size	overlap	expect	enrichmentRatio	pValue	FDR	overlapId	userId
GO:0003007	heart morphogenesis	http://amigo.geneontology.org/amigo/term/GO:0003007	250	13	2.53224	5.13379	1.55998e-06	0.00132598	182;1280;1832;2274;2348;4886;5629;6586;6910;7139;8829;8854;79633	FOLR1;TNNT2;ALDH1A2;COL2A1;PROX1;DSP;FAT4;TBX5;NRP1;SLIT3;JAG1;FHL2;NPY1R
GO:0007586	digestion	http://amigo.geneontology.org/amigo/term/GO:0007586	132	8	1.33702	5.98343	5.86637e-05	0.0169744	336;1208;2169;2693;2980;29881;65266;643834	GUCA2A;WNK4;APOA2;CLPS;GHSR;NPC1L1;FABP2;PGA3
GO:0043583	ear development	http://amigo.geneontology.org/amigo/term/GO:0043583	212	10	2.14734	4.65692	5.99097e-05	0.0169744	182;1280;5459;5629;8516;10083;50506;50508;55283;79633	MCOLN3;COL2A1;PROX1;FAT4;ITGA8;JAG1;NOX3;DUOX2;POU4F3;USH1C
GO:0007517	muscle organ development	http://amigo.geneontology.org/amigo/term/GO:0007517	380	13	3.84901	3.37749	0.000130593	0.0277511	1134;1270;1293;1310;1832;3679;5629;6445;6910;6943;7139;22953;56704	TNNT2;CHRNA1;COL6A3;PROX1;DSP;SGCG;ITGA7;TCF21;COL19A1;TBX5;JPH1;P2RX2;CNTF
GO:0003205	cardiac chamber development	http://amigo.geneontology.org/amigo/term/GO:0003205	164	8	1.66115	4.81593	0.000264923	0.0450369	182;1832;2274;5629;6586;6910;7139;8829	TNNT2;PROX1;DSP;TBX5;NRP1;SLIT3;JAG1;FHL2
GO:0042490	mechanoreceptor differentiation	http://amigo.geneontology.org/amigo/term/GO:0042490	60	5	0.607739	8.22722	0.000347862	0.0454845	182;5459;10083;55283;79633	MCOLN3;FAT4;JAG1;POU4F3;USH1C
GO:0060537	muscle tissue development	http://amigo.geneontology.org/amigo/term/GO:0060537	371	12	3.75785	3.19332	0.000396412	0.0454845	148;1134;1310;1832;2274;5629;6910;6943;7139;8516;8854;22953	TNNT2;CHRNA1;ALDH1A2;ADRA1A;PROX1;DSP;TCF21;ITGA8;COL19A1;TBX5;FHL2;P2RX2
GO:0007200	phospholipase C-activating G protein-coupled receptor signaling pathway	http://amigo.geneontology.org/amigo/term/GO:0007200	96	6	0.972382	6.17042	0.000428089	0.0454845	147;148;2911;2922;4985;9630	GRP;ADRA1A;GNA14;ADRA1B;OPRD1;GRM1
GO:0043062	extracellular structure organization	http://amigo.geneontology.org/amigo/term/GO:0043062	400	12	4.05159	2.9618	0.000771566	0.0728701	336;1280;1293;1310;3679;4312;7087;7092;7276;8516;10631;84570	TTR;COL6A3;POSTN;APOA2;COL2A1;TLL1;ITGA7;ITGA8;COL19A1;ICAM5;COL25A1;MMP1
GO:0007187	G protein-coupled receptor signaling pathway, coupled to cyclic nucleotide second messenger	http://amigo.geneontology.org/amigo/term/GO:0007187	250	9	2.53224	3.55416	0.00101425	0.0847393	147;148;2912;3360;4886;4985;5737;9630;284433	OR10H5;ADRA1A;GNA14;ADRA1B;GRM2;PTGFR;OPRD1;HTR4;NPY1R
Cellular Component
geneSet	description	link	size	overlap	expect	enrichmentRatio	pValue	FDR	overlapId	userId
GO:0005581	collagen trimer	http://amigo.geneontology.org/amigo/term/GO:0005581	87	8	0.871813	9.17628	2.33899e-06	0.000402306	1280;1293;1310;84570;165257;338872;387911;389941	C1QTNF9;COL6A3;C1QTNF9B;COL2A1;C1QL3;C1QL2;COL19A1;COL25A1
GO:0045177	apical part of cell	http://amigo.geneontology.org/amigo/term/GO:0045177	375	13	3.75781	3.45946	8.9126e-05	0.00766484	182;2348;4645;6340;6555;8516;10083;22953;29881;50506;79633;92359;222962	FOLR1;SCNN1G;MYO5B;SLC10A2;NPC1L1;FAT4;ITGA8;JAG1;P2RX2;SLC29A4;DUOX2;CRB3;USH1C
GO:0005788	endoplasmic reticulum lumen	http://amigo.geneontology.org/amigo/term/GO:0005788	306	9	3.06638	2.93506	0.0035225	0.201957	336;1280;1293;1310;3490;3593;10418;54905;84570	COL6A3;APOA2;COL2A1;CYP2W1;SPON1;COL19A1;IL12B;COL25A1;IGFBP7
GO:0031012	extracellular matrix	http://amigo.geneontology.org/amigo/term/GO:0031012	496	11	4.97033	2.21313	0.0106418	0.371866	1280;1293;1310;3490;4312;6975;10085;10418;10631;11095;84570	TECTB;COL6A3;POSTN;COL2A1;SPON1;COL19A1;COL25A1;MMP1;IGFBP7;ADAMTS8;EDIL3
GO:0097060	synaptic membrane	http://amigo.geneontology.org/amigo/term/GO:0097060	430	10	4.30896	2.32075	0.0108101	0.371866	148;1134;2693;2911;2912;3756;4985;8516;8829;64084	CHRNA1;ADRA1A;GHSR;ITGA8;GRM2;NRP1;OPRD1;KCNH1;GRM1;CLSTN2
GO:0098793	presynapse	http://amigo.geneontology.org/amigo/term/GO:0098793	483	10	4.84006	2.06609	0.0226171	0.56059	148;627;1258;2912;3756;4908;4985;7781;57030;132204	NTF3;BDNF;CNGB1;ADRA1A;SLC30A3;GRM2;OPRD1;SLC17A7;SYNPR;KCNH1
GO:0043292	contractile fiber	http://amigo.geneontology.org/amigo/term/GO:0043292	226	6	2.26471	2.64935	0.0258459	0.56059	148;2274;7139;56704;57159;91156	TNNT2;ADRA1A;TRIM54;IGFN1;JPH1;FHL2
GO:0031225	anchored component of membrane	http://amigo.geneontology.org/amigo/term/GO:0031225	167	5	1.67348	2.98779	0.0260739	0.56059	2348;2765;6975;80329;130576	FOLR1;GML;TECTB;LYPD6B;ULBP1
GO:0030133	transport vesicle	http://amigo.geneontology.org/amigo/term/GO:0030133	374	8	3.74779	2.13459	0.0338012	0.645979	627;2348;4908;4985;7039;7781;57030;132204	NTF3;FOLR1;BDNF;SLC30A3;TGFA;OPRD1;SLC17A7;SYNPR
GO:0043235	receptor complex	http://amigo.geneontology.org/amigo/term/GO:0043235	396	8	3.96825	2.016	0.0449008	0.664743	1134;2911;3593;3679;8516;8829;22953;130399	CHRNA1;ITGA7;ITGA8;ACVR1C;NRP1;IL12B;P2RX2;GRM1
Molecular Function
geneSet	description	link	size	overlap	expect	enrichmentRatio	pValue	FDR	overlapId	userId
GO:0005201	extracellular matrix structural constituent	http://amigo.geneontology.org/amigo/term/GO:0005201	158	9	1.62821	5.52756	3.63579e-05	0.0102529	1280;1293;1310;3490;6975;10085;10418;10631;84570	TECTB;COL6A3;POSTN;COL2A1;SPON1;COL19A1;COL25A1;IGFBP7;EDIL3
GO:0048018	receptor ligand activity	http://amigo.geneontology.org/amigo/term/GO:0048018	468	15	4.82278	3.11024	9.23172e-05	0.0130167	182;627;1270;2922;2980;3442;3565;3593;4908;7039;7276;9037;27189;112744;338872	GUCA2A;NTF3;TTR;C1QTNF9;GRP;IFNA5;BDNF;TGFA;IL4;IL17C;SEMA5A;IL12B;JAG1;IL17F;CNTF
GO:0022803	passive transmembrane transporter activity	http://amigo.geneontology.org/amigo/term/GO:0022803	457	14	4.70943	2.97276	0.0002557	0.0240358	366;1134;1258;3743;3756;6340;7809;22953;30819;55283;56704;57030;170850;200909	SCNN1G;MCOLN3;CHRNA1;CNGB1;HTR3D;BSND;KCNG3;AQP9;JPH1;P2RX2;SLC17A7;KCNIP2;KCNH1;KCNA7
GO:0008227	G protein-coupled amine receptor activity	http://amigo.geneontology.org/amigo/term/GO:0008227	57	4	0.58739	6.80978	0.00278668	0.196461	147;148;3360;284433	OR10H5;ADRA1A;ADRA1B;HTR4
GO:0030594	neurotransmitter receptor activity	http://amigo.geneontology.org/amigo/term/GO:0030594	116	5	1.19539	4.18273	0.00693103	0.39091	1134;2911;3360;200909;284433	CHRNA1;OR10H5;HTR3D;HTR4;GRM1
GO:0019838	growth factor binding	http://amigo.geneontology.org/amigo/term/GO:0019838	138	5	1.4221	3.51592	0.0140204	0.624171	1280;3490;8829;130399;203100	COL2A1;ACVR1C;HTRA4;NRP1;IGFBP7
GO:0046873	metal ion transmembrane transporter activity	http://amigo.geneontology.org/amigo/term/GO:0046873	440	10	4.53424	2.20544	0.0154936	0.624171	3743;3756;6340;6555;7781;30819;55283;56704;57030;170850	SCNN1G;MCOLN3;SLC30A3;SLC10A2;KCNG3;JPH1;SLC17A7;KCNIP2;KCNH1;KCNA7
GO:0005200	structural constituent of cytoskeleton	http://amigo.geneontology.org/amigo/term/GO:0005200	101	4	1.04081	3.84314	0.0203982	0.703188	1832;3852;6708;51807	DSP;TUBA8;SPTA1;KRT5
GO:0042562	hormone binding	http://amigo.geneontology.org/amigo/term/GO:0042562	104	4	1.07173	3.73228	0.0224422	0.703188	1134;2693;5746;7276	TTR;CHRNA1;PTH2R;GHSR
GO:0008066	glutamate receptor activity	http://amigo.geneontology.org/amigo/term/GO:0008066	27	2	0.278238	7.1881	0.0312641	0.881649	2911;2912	GRM2;GRM1

## Sheet: 233
Biological Process
geneSet	description	link	size	overlap	expect	enrichmentRatio	pValue	FDR	overlapId	userId
GO:0007187	G protein-coupled receptor signaling pathway, coupled to cyclic nucleotide second messenger	http://amigo.geneontology.org/amigo/term/GO:0007187	250	14	2.61665	5.35035	3.70806e-07	0.000315185	151;1128;1132;1133;1812;2899;2914;3352;4842;4988;10203;59350;112609;170589	HTR1D;ADRA2B;DRD1;CHRM4;GPHA2;CHRM5;CALCRL;RXFP1;OPRM1;MRAP2;GRM4;GRIK3;NOS1;CHRM1
GO:0048880	sensory system development	http://amigo.geneontology.org/amigo/term/GO:0048880	355	16	3.71565	4.30612	9.82257e-07	0.000417459	1735;1746;2703;4211;4212;5078;5915;5954;6496;7054;7476;10371;11023;54549;93986;343035	RD3;VAX1;SIX3;WNT7A;FOXP2;DIO3;RARB;MEIS2;DLX2;MEIS1;GJA8;PAX4;SEMA3A;SDK2;RCN1;TH
GO:0030900	forebrain development	http://amigo.geneontology.org/amigo/term/GO:0030900	375	15	3.92498	3.82168	9.28967e-06	0.00263207	238;474;1746;1749;1812;2066;5915;6331;6496;7054;7476;9241;10371;93986;374946	DRAXIN;DRD1;SCN5A;SIX3;WNT7A;FOXP2;RARB;DLX2;ATOH1;NOG;SEMA3A;ALK;DLX5;TH;ERBB4
GO:0090596	sensory organ morphogenesis	http://amigo.geneontology.org/amigo/term/GO:0090596	250	12	2.61665	4.58601	1.26441e-05	0.00268687	474;1301;1735;1749;1750;4211;5915;6496;7054;9241;10194;54549	SIX3;DIO3;RARB;TSHZ1;ATOH1;MEIS1;COL11A1;DLX6;NOG;SDK2;DLX5;TH
GO:0050906	detection of stimulus involved in sensory perception	http://amigo.geneontology.org/amigo/term/GO:0050906	478	16	5.00304	3.19806	4.15817e-05	0.00614655	1301;26339;26648;54437;81282;81300;117532;124538;219447;219870;219968;283365;390038;390264;390433;390437	OR51G2;OR7E24;OR4P4;OR5AS1;OR6C6;OR4K13;OR4N5;SEMA5B;OR51D1;OR10G9;COL11A1;TMC2;OR10G4;OR5K1;OR5B21;OR4D2
GO:0007215	glutamate receptor signaling pathway	http://amigo.geneontology.org/amigo/term/GO:0007215	90	7	0.941995	7.43104	4.33874e-05	0.00614655	2899;2914;4988;8787;27091;27092;445329	CACNG5;OPRM1;GRM4;SULT1A4;RGS9;CACNG4;GRIK3
GO:0060359	response to ammonium ion	http://amigo.geneontology.org/amigo/term/GO:0060359	130	8	1.36066	5.8795	6.63731e-05	0.00727541	1128;1132;1133;1812;4988;27092;116372;445329	DRD1;CHRM4;CHRM5;LYPD1;OPRM1;SULT1A4;CACNG4;CHRM1
GO:0051961	negative regulation of nervous system development	http://amigo.geneontology.org/amigo/term/GO:0051961	297	12	3.10858	3.86028	6.84744e-05	0.00727541	1735;1746;2066;4211;6496;7476;9241;10371;11023;54437;57540;374946	DRAXIN;VAX1;SIX3;WNT7A;DIO3;SEMA5B;DLX2;MEIS1;NOG;SEMA3A;DISP3;ERBB4
GO:0007212	dopamine receptor signaling pathway	http://amigo.geneontology.org/amigo/term/GO:0007212	43	5	0.450064	11.1095	8.22304e-05	0.0073089	238;1812;4988;8787;445329	DRD1;OPRM1;SULT1A4;RGS9;ALK
GO:0043270	positive regulation of ion transport	http://amigo.geneontology.org/amigo/term/GO:0043270	258	11	2.70038	4.07349	8.59871e-05	0.0073089	88;1128;1812;2668;4842;6331;6781;7466;8564;8787;27092	DRD1;SCN5A;WFS1;RGS9;STC1;CACNG4;NOS1;GDNF;CHRM1;KMO;ACTN2
Cellular Component
geneSet	description	link	size	overlap	expect	enrichmentRatio	pValue	FDR	overlapId	userId
GO:0098793	presynapse	http://amigo.geneontology.org/amigo/term/GO:0098793	483	17	4.36085	3.89832	1.19584e-06	0.000107231	1128;1812;2066;2899;2914;4842;4988;5100;5173;7054;7466;7476;9381;22987;24141;93664;341359	DRD1;PDYN;OTOF;WNT7A;SV2C;SYT10;LAMP5;WFS1;OPRM1;GRM4;PCDH8;GRIK3;NOS1;CHRM1;TH;CADPS2;ERBB4
GO:0097060	synaptic membrane	http://amigo.geneontology.org/amigo/term/GO:0097060	430	16	3.88233	4.12124	1.24687e-06	0.000107231	88;1128;1132;1133;1812;2066;2899;2914;4988;5100;8787;11178;23109;27091;27092;93664	DRD1;CHRM4;CACNG5;CHRM5;DDN;OPRM1;LZTS1;GRM4;PCDH8;RGS9;CACNG4;GRIK3;CHRM1;CADPS2;ERBB4;ACTN2
GO:0098978	glutamatergic synapse	http://amigo.geneontology.org/amigo/term/GO:0098978	350	11	3.16004	3.48097	0.000297472	0.0170551	88;1128;1812;2066;2899;5100;7476;8787;27091;27092;93664	DRD1;WNT7A;CACNG5;PCDH8;RGS9;CACNG4;GRIK3;CHRM1;CADPS2;ERBB4;ACTN2
GO:0045111	intermediate filament cytoskeleton	http://amigo.geneontology.org/amigo/term/GO:0045111	232	8	2.09465	3.81925	0.00114812	0.049369	3861;3880;5317;160492;337878;337880;337966;728299	KRT14;KRTAP11-1;KRTAP6-1;KRTAP19-8;KRT19;PKP1;LMNTD1;KRTAP7-1
GO:0043235	receptor complex	http://amigo.geneontology.org/amigo/term/GO:0043235	396	10	3.57535	2.79693	0.00293965	0.101124	238;2066;2899;3655;5618;10203;27091;27092;130399;402117	CACNG5;CALCRL;VWC2L;ITGA6;PRLR;ACVR1C;ALK;CACNG4;GRIK3;ERBB4
GO:0044309	neuron spine	http://amigo.geneontology.org/amigo/term/GO:0044309	167	6	1.50779	3.97934	0.00394927	0.113212	88;1812;4842;4988;11178;23109	DRD1;DDN;OPRM1;LZTS1;NOS1;ACTN2
GO:0042383	sarcolemma	http://amigo.geneontology.org/amigo/term/GO:0042383	134	5	1.20984	4.13277	0.00719619	0.168263	3880;4842;4988;6331;27092	SCN5A;KRT19;OPRM1;CACNG4;NOS1
GO:0044306	neuron projection terminus	http://amigo.geneontology.org/amigo/term/GO:0044306	139	5	1.25499	3.98411	0.00836832	0.168263	1128;2899;4842;5173;7054	PDYN;GRIK3;NOS1;CHRM1;TH
GO:1990351	transporter complex	http://amigo.geneontology.org/amigo/term/GO:1990351	332	8	2.99752	2.66887	0.0100967	0.168263	2899;3758;4842;6331;23415;27091;27092;402117	SCN5A;CACNG5;VWC2L;KCNH4;CACNG4;GRIK3;NOS1;KCNJ1
GO:0045178	basal part of cell	http://amigo.geneontology.org/amigo/term/GO:0045178	51	3	0.460462	6.51519	0.0108479	0.168263	2066;3655;3861	KRT14;ITGA6;ERBB4
Molecular Function
geneSet	description	link	size	overlap	expect	enrichmentRatio	pValue	FDR	overlapId	userId
GO:0008227	G protein-coupled amine receptor activity	http://amigo.geneontology.org/amigo/term/GO:0008227	57	6	0.596641	10.0563	2.74316e-05	0.00773571	151;1128;1132;1133;3352;9287	TAAR2;HTR1D;ADRA2B;CHRM4;CHRM5;CHRM1
GO:0004984	olfactory receptor activity	http://amigo.geneontology.org/amigo/term/GO:0004984	377	13	3.9462	3.29431	0.000159018	0.0199113	26339;26648;81282;81300;124538;219447;219870;219968;283365;390038;390264;390433;390437	OR51G2;OR7E24;OR4P4;OR5AS1;OR6C6;OR4K13;OR4N5;OR51D1;OR10G9;OR10G4;OR5K1;OR5B21;OR4D2
GO:0030594	neurotransmitter receptor activity	http://amigo.geneontology.org/amigo/term/GO:0030594	116	7	1.21422	5.76504	0.000211822	0.0199113	1128;1132;1133;1812;2899;3352;4988	HTR1D;DRD1;CHRM4;CHRM5;OPRM1;GRIK3;CHRM1
GO:0099589	serotonin receptor activity	http://amigo.geneontology.org/amigo/term/GO:0099589	33	4	0.345424	11.58	0.000370572	0.0261253	1128;1132;1133;3352	HTR1D;CHRM4;CHRM5;CHRM1
GO:1901338	catecholamine binding	http://amigo.geneontology.org/amigo/term/GO:1901338	20	3	0.209348	14.3302	0.0011213	0.0578823	151;1812;7054	ADRA2B;DRD1;TH
GO:0048018	receptor ligand activity	http://amigo.geneontology.org/amigo/term/GO:0048018	468	13	4.89873	2.65375	0.00123154	0.0578823	656;1444;1907;2668;3442;3452;5173;6370;6781;7476;10371;54437;170589	EDN2;PDYN;GPHA2;WNT7A;SEMA5B;BMP8B;IFNA21;CSHL1;CCL25;SEMA3A;STC1;GDNF;IFNA5
GO:0046873	metal ion transmembrane transporter activity	http://amigo.geneontology.org/amigo/term/GO:0046873	440	12	4.60565	2.6055	0.00221394	0.08919	2899;3758;4988;6331;23415;27091;27092;55283;56659;117532;169026;338567	SCN5A;KCNK18;CACNG5;MCOLN3;KCNH4;OPRM1;TMC2;KCNK13;SLC30A8;CACNG4;GRIK3;KCNJ1
GO:0022803	passive transmembrane transporter activity	http://amigo.geneontology.org/amigo/term/GO:0022803	457	12	4.78359	2.50857	0.00302037	0.106468	2703;2899;3758;4988;6331;23415;27091;27092;55283;56659;117532;338567	SCN5A;KCNK18;CACNG5;MCOLN3;KCNH4;GJA8;OPRM1;TMC2;KCNK13;CACNG4;GRIK3;KCNJ1
GO:0001653	peptide receptor activity	http://amigo.geneontology.org/amigo/term/GO:0001653	149	6	1.55964	3.84704	0.00475133	0.148875	4829;4988;6869;10203;10886;59350	NPFFR2;NMBR;CALCRL;RXFP1;OPRM1;TACR1
GO:0070405	ammonium ion binding	http://amigo.geneontology.org/amigo/term/GO:0070405	74	4	0.774586	5.16405	0.0074961	0.21139	1401;1812;7054;10125	DRD1;CRP;RASGRP1;TH

## Sheet: 239
Biological Process
geneSet	description	link	size	overlap	expect	enrichmentRatio	pValue	FDR	overlapId	userId
GO:0042476	odontogenesis	http://amigo.geneontology.org/amigo/term/GO:0042476	126	8	1.40388	5.69851	8.26093e-05	0.0702179	1745;1746;9421;11096;54757;123041;159296;340419	NKX2-3;DLX2;RSPO2;DLX1;FAM20A;SLC24A4;HAND1;ADAMTS5
GO:0099177	regulation of trans-synaptic signaling	http://amigo.geneontology.org/amigo/term/GO:0099177	417	14	4.64616	3.01324	0.000240004	0.102002	1395;2897;2899;4803;5641;5865;5999;6863;7804;9294;10874;57616;64101;116443	NMU;NGF;TAC1;TSHZ3;GRIK3;CRHR2;GRIK1;GRIN3A;RGS4;LRP8;RAB3B;LGMN;S1PR2;LRRC4
GO:0021953	central nervous system neuron differentiation	http://amigo.geneontology.org/amigo/term/GO:0021953	179	8	1.9944	4.01124	0.000892858	0.169422	1745;1746;1749;3226;3236;6656;26468;81544	LHX6;SOX1;DLX2;DLX1;HOXC10;DLX5;HOXD10;GDPD5
GO:0007218	neuropeptide signaling pathway	http://amigo.geneontology.org/amigo/term/GO:0007218	101	6	1.12533	5.33177	0.000925123	0.169422	4985;5368;6863;10316;10874;11249	NMU;PNOC;NMUR1;NXPH2;OPRD1;TAC1
GO:0030900	forebrain development	http://amigo.geneontology.org/amigo/term/GO:0030900	375	12	4.1782	2.87205	0.00101886	0.169422	1745;1746;1749;2113;6656;7804;8646;26468;55118;81544;140679;259266	LHX6;SOX1;DLX2;DLX1;DLX5;CHRD;ASPM;ETS1;SLC32A1;LRP8;CRTAC1;GDPD5
GO:0044331	cell-cell adhesion mediated by cadherin	http://amigo.geneontology.org/amigo/term/GO:0044331	42	4	0.467959	8.54776	0.00119592	0.169422	1005;1007;1010;1012	CDH7;CDH9;CDH12;CDH13
GO:0050906	detection of stimulus involved in sensory perception	http://amigo.geneontology.org/amigo/term/GO:0050906	478	13	5.32582	2.44094	0.00270799	0.237077	8989;63895;81442;121129;128366;138805;144124;283365;341568;343406;346007;390201;391114	OR8S1;TRPA1;PIEZO2;OR10V1;EYS;OR6P1;OR10A5;OR6K3;OR2AP1;OR6N2;OR13F1;OR6C6;OR10R2
GO:0046677	response to antibiotic	http://amigo.geneontology.org/amigo/term/GO:0046677	316	10	3.52083	2.84024	0.00288265	0.237077	196;595;1393;1543;2113;3082;5074;5999;8989;116443	TRPA1;CRHBP;AHR;PAWR;CYP1A1;ETS1;GRIN3A;RGS4;CCND1;HGF
GO:0010721	negative regulation of cell development	http://amigo.geneontology.org/amigo/term/GO:0010721	319	10	3.55426	2.81353	0.00308402	0.237077	1745;1746;2487;3479;5999;9745;11023;11221;53335;259266	VAX1;DLX2;DLX1;FRZB;IGF1;ASPM;RGS4;ZNF536;DUSP10;BCL11A
GO:0044706	multi-multicellular organism process	http://amigo.geneontology.org/amigo/term/GO:0044706	218	8	2.42893	3.29363	0.00309107	0.237077	639;1393;1543;2113;5125;5368;6863;10876	PRDM1;PNOC;CRHBP;TAC1;CYP1A1;EDDM3A;ETS1;PCSK5
Cellular Component
geneSet	description	link	size	overlap	expect	enrichmentRatio	pValue	FDR	overlapId	userId
GO:0044306	neuron projection terminus	http://amigo.geneontology.org/amigo/term/GO:0044306	139	10	1.33773	7.47534	8.15005e-07	0.000140181	1393;1395;2571;2899;4311;4842;4985;5368;10874;140679	NMU;PNOC;CRHBP;OPRD1;NOS1;GRIK3;GAD1;CRHR2;MME;SLC32A1
GO:0098793	presynapse	http://amigo.geneontology.org/amigo/term/GO:0098793	483	16	4.64838	3.44206	1.31375e-05	0.00112983	1007;1393;1395;2571;2572;2897;2899;4311;4803;4842;4985;5368;5865;10874;10882;140679	NMU;PNOC;CRHBP;C1QL1;NGF;OPRD1;NOS1;GRIK3;GAD1;CRHR2;MME;GRIK1;CDH9;SLC32A1;RAB3B;GAD2
GO:0033267	axon part	http://amigo.geneontology.org/amigo/term/GO:0033267	374	13	3.59937	3.61175	5.66524e-05	0.00324807	286;1393;1395;2571;2899;4842;4985;5368;10874;55118;57616;81544;140679	NMU;PNOC;CRHBP;OPRD1;NOS1;TSHZ3;GRIK3;GAD1;CRHR2;SLC32A1;CRTAC1;GDPD5;ANK1
GO:1990351	transporter complex	http://amigo.geneontology.org/amigo/term/GO:1990351	332	9	3.19516	2.81676	0.00458999	0.19737	2897;2899;3790;4842;7223;55013;116443;126755;375567	KCNS3;NOS1;GRIK3;LRRC38;GRIK1;MCUB;VWC2;GRIN3A;TRPC4
GO:0031045	dense core granule	http://amigo.geneontology.org/amigo/term/GO:0031045	20	2	0.192479	10.3907	0.0155605	0.489963	1393;4985	CRHBP;OPRD1
GO:0097038	perinuclear endoplasmic reticulum	http://amigo.geneontology.org/amigo/term/GO:0097038	21	2	0.202103	9.89593	0.0170917	0.489963	26031;81544	GDPD5;OSBPL3
GO:0043235	receptor complex	http://amigo.geneontology.org/amigo/term/GO:0043235	396	8	3.81109	2.09914	0.036675	0.703242	196;2322;2897;2899;3693;7804;116443;375567	FLT3;AHR;GRIK3;GRIK1;VWC2;GRIN3A;LRP8;ITGB5
GO:0016528	sarcoplasm	http://amigo.geneontology.org/amigo/term/GO:0016528	77	3	0.741046	4.04833	0.0378978	0.703242	286;2318;4842	NOS1;FLNC;ANK1
GO:0099572	postsynaptic specialization	http://amigo.geneontology.org/amigo/term/GO:0099572	340	7	3.27215	2.13927	0.0453035	0.703242	4842;4985;7804;53335;64101;81831;116443	OPRD1;NOS1;GRIN3A;LRP8;LRRC4;NETO2;BCL11A
GO:0098984	neuron to neuron synapse	http://amigo.geneontology.org/amigo/term/GO:0098984	341	7	3.28177	2.13299	0.045901	0.703242	4842;4985;7804;53335;64101;81831;116443	OPRD1;NOS1;GRIN3A;LRP8;LRRC4;NETO2;BCL11A
Molecular Function
geneSet	description	link	size	overlap	expect	enrichmentRatio	pValue	FDR	overlapId	userId
GO:0001228	DNA-binding transcription activator activity, RNA polymerase II-specific	http://amigo.geneontology.org/amigo/term/GO:0001228	444	13	5.11587	2.54111	0.00184534	0.257892	688;1746;1749;2113;3226;3236;4094;4613;6656;9935;84969;157848;168620	MAFB;SOX1;DLX2;NKX6-3;HOXC10;DLX5;HOXD10;KLF5;BHLHA15;ETS1;MAF;TOX2;MYCN
GO:0043177	organic acid binding	http://amigo.geneontology.org/amigo/term/GO:0043177	212	8	2.44271	3.27505	0.00314789	0.257892	189;1592;2571;2572;2731;4842;4843;116443	CYP26A1;NOS1;GLDC;AGXT;GAD1;GRIN3A;NOS2;GAD2
GO:0008066	glutamate receptor activity	http://amigo.geneontology.org/amigo/term/GO:0008066	27	3	0.3111	9.64319	0.00357743	0.257892	2897;2899;116443	GRIK3;GRIK1;GRIN3A
GO:0001664	G protein-coupled receptor binding	http://amigo.geneontology.org/amigo/term/GO:0001664	266	9	3.06491	2.93646	0.00365804	0.257892	1325;2899;6863;9294;10563;10874;79971;84870;340419	NMU;CORT;RSPO2;CXCL13;TAC1;GRIK3;RSPO3;WLS;S1PR2
GO:0022803	passive transmembrane transporter activity	http://amigo.geneontology.org/amigo/term/GO:0022803	457	12	5.26566	2.27892	0.00653596	0.31919	2897;2899;3790;7223;8989;9196;55013;63895;116443;123041;126755;338567	TRPA1;PIEZO2;KCNS3;GRIK3;KCNK18;LRRC38;GRIK1;MCUB;GRIN3A;KCNAB3;SLC24A4;TRPC4
GO:0005516	calmodulin binding	http://amigo.geneontology.org/amigo/term/GO:0005516	192	7	2.21227	3.16417	0.00679128	0.31919	4645;4842;4843;5924;5999;8877;259266	MYO5B;NOS1;ASPM;NOS2;RGS4;RASGRF2;SPHK1
GO:0050839	cell adhesion molecule binding	http://amigo.geneontology.org/amigo/term/GO:0050839	478	12	5.50763	2.1788	0.00919004	0.370227	1005;1007;1010;1012;3479;3693;7223;8842;9294;11082;11096;29091	ESM1;PROM1;IGF1;CDH7;CDH9;CDH12;CDH13;STXBP6;S1PR2;ITGB5;ADAMTS5;TRPC4
GO:0004984	olfactory receptor activity	http://amigo.geneontology.org/amigo/term/GO:0004984	377	10	4.34388	2.30209	0.011874	0.379913	81442;121129;128366;138805;144124;283365;341568;343406;390201;391114	OR8S1;OR10V1;OR6P1;OR10A5;OR6K3;OR2AP1;OR6N2;OR13F1;OR6C6;OR10R2
GO:0001227	DNA-binding transcription repressor activity, RNA polymerase II-specific	http://amigo.geneontology.org/amigo/term/GO:0001227	267	8	3.07644	2.60041	0.0121249	0.379913	639;6304;9421;9745;11023;53335;55553;57616	VAX1;PRDM1;SOX6;TSHZ3;HAND1;ZNF536;BCL11A;SATB1
GO:1901681	sulfur compound binding	http://amigo.geneontology.org/amigo/term/GO:1901681	240	7	2.76534	2.53134	0.0210918	0.511887	8646;10563;11096;60495;84870;129804;340419	FBLN7;RSPO2;CXCL13;HPSE2;CHRD;RSPO3;ADAMTS5

## Sheet: 278
Biological Process
geneSet	description	link	size	overlap	expect	enrichmentRatio	pValue	FDR	overlapId	userId
GO:0030900	forebrain development	http://amigo.geneontology.org/amigo/term/GO:0030900	375	21	3.92498	5.35035	3.61577e-10	3.0734e-07	238;429;552;650;1392;1745;1746;1956;2255;5080;5649;6299;6754;7026;7101;7474;7476;7477;55118;140679;170825	GSX2;NR2E1;CRH;WNT7B;RELN;PAX6;ASCL1;SSTR4;FGF10;DLX1;WNT7A;BMP2;DLX2;AVPR1A;ALK;WNT5A;NR2F2;SALL1;EGFR;SLC32A1;CRTAC1
GO:0007389	pattern specification process	http://amigo.geneontology.org/amigo/term/GO:0007389	433	21	4.53204	4.63367	4.79741e-09	2.0389e-06	429;650;1745;1746;2255;3226;3229;5046;5080;5100;5649;6423;6939;7026;7474;7476;7477;9935;79971;170825;221833	SP8;GSX2;HOXC13;SFRP2;WNT7B;TCF15;RELN;PAX6;ASCL1;FGF10;DLX1;WNT7A;BMP2;PCDH8;DLX2;WNT5A;NR2F2;MAFB;HOXC10;WLS;PCSK6
GO:0045165	cell fate commitment	http://amigo.geneontology.org/amigo/term/GO:0045165	249	16	2.60619	6.13924	7.50127e-09	2.12536e-06	429;650;1745;1746;2255;3226;5080;6423;6929;7026;7101;7474;7476;7477;8029;170825	GSX2;NR2E1;SFRP2;WNT7B;PAX6;ASCL1;FGF10;DLX1;WNT7A;BMP2;DLX2;WNT5A;NR2F2;HOXC10;CUBN;TCF3
GO:0021953	central nervous system neuron differentiation	http://amigo.geneontology.org/amigo/term/GO:0021953	179	11	1.87352	5.87129	2.83429e-06	0.000602286	429;1745;1746;3226;5080;6299;6423;7101;7474;7476;170825	GSX2;NR2E1;SFRP2;PAX6;ASCL1;DLX1;WNT7A;DLX2;WNT5A;SALL1;HOXC10
GO:0043583	ear development	http://amigo.geneontology.org/amigo/term/GO:0043583	212	11	2.21892	4.95736	1.42601e-05	0.00206364	650;2255;3777;4919;6299;6939;7474;9547;9935;64072;246213	CXCL14;TCF15;SLC17A8;FGF10;BMP2;WNT5A;MAFB;SALL1;CDH23;ROR1;KCNK3
GO:0015893	drug transport	http://amigo.geneontology.org/amigo/term/GO:0015893	216	11	2.26079	4.86556	1.69842e-05	0.00206364	362;1268;1392;4609;6530;6542;8029;140679;148281;246213;340273	ABCB5;CRH;SLC17A8;MYC;SLC6A2;AQP5;CNR1;SLC7A2;SLC32A1;CUBN;SYT6
GO:0048736	appendage development	http://amigo.geneontology.org/amigo/term/GO:0048736	177	10	1.85259	5.39785	1.69947e-05	0.00206364	2255;3226;3229;6299;6423;7026;7474;7476;221833;100131390	SP8;HOXC13;SFRP2;FGF10;WNT7A;SP9;WNT5A;NR2F2;SALL1;HOXC10
GO:0048880	sensory system development	http://amigo.geneontology.org/amigo/term/GO:0048880	355	14	3.71565	3.76785	2.1887e-05	0.00210773	362;1745;1746;1956;2255;5080;7101;7474;7476;7477;30813;54549;246213;340273	ABCB5;NR2E1;WNT7B;PAX6;SLC17A8;FGF10;DLX1;WNT7A;AQP5;SDK2;DLX2;VSX1;WNT5A;EGFR
GO:0015711	organic anion transport	http://amigo.geneontology.org/amigo/term/GO:0015711	454	16	4.75184	3.36712	2.23172e-05	0.00210773	345;552;759;762;885;6542;6754;8600;9971;81796;116085;140679;140856;148229;246213;388121	TNFSF11;CCK;SSTR4;SLC17A8;SLC7A2;SLC22A12;CA4;APOC3;TNFAIP8L3;AVPR1A;NR1H4;SCP2D1;SLCO5A1;ATP8B3;SLC32A1;CA1
GO:0007219	Notch signaling pathway	http://amigo.geneontology.org/amigo/term/GO:0007219	185	10	1.93632	5.16443	2.49049e-05	0.00211692	429;650;1745;1746;1956;2255;3741;4609;9971;170825	GSX2;ASCL1;FGF10;DLX1;MYC;BMP2;DLX2;NR1H4;EGFR;KCNA5
Cellular Component
geneSet	description	link	size	overlap	expect	enrichmentRatio	pValue	FDR	overlapId	userId
GO:0098793	presynapse	http://amigo.geneontology.org/amigo/term/GO:0098793	483	15	4.64838	3.22693	5.33071e-05	0.00413333	152;885;1268;4908;4919;5100;5368;6530;7476;10882;53826;140679;148281;246213;594855	CPLX3;PNOC;CCK;SLC17A8;WNT7A;SLC6A2;CNR1;NTF3;PCDH8;FXYD6;ADRA2C;C1QL1;SLC32A1;ROR1;SYT6
GO:0044306	neuron projection terminus	http://amigo.geneontology.org/amigo/term/GO:0044306	139	8	1.33773	5.98027	5.50341e-05	0.00413333	152;885;4919;5368;23769;140679;246213;594855	CPLX3;PNOC;CCK;SLC17A8;FLRT1;ADRA2C;SLC32A1;ROR1
GO:0031012	extracellular matrix	http://amigo.geneontology.org/amigo/term/GO:0031012	496	15	4.77349	3.14236	7.20929e-05	0.00413333	345;1307;2255;2688;5046;5649;6423;7177;7474;7476;23769;64499;79625;79748;90187	LMAN1L;GH1;SFRP2;NDNF;RELN;FGF10;WNT7A;APOC3;FLRT1;TPSAB1;WNT5A;COL16A1;EMILIN3;TPSB2;PCSK6
GO:0098978	glutamatergic synapse	http://amigo.geneontology.org/amigo/term/GO:0098978	350	10	3.36839	2.96878	0.00192587	0.0828124	152;1268;3690;5100;7474;7476;22986;53826;148281;345651	WNT7A;CNR1;PCDH8;FXYD6;ADRA2C;WNT5A;ACTBL2;SORCS3;SYT6;ITGB3
GO:0033267	axon part	http://amigo.geneontology.org/amigo/term/GO:0033267	374	10	3.59937	2.77827	0.00311863	0.0911274	152;885;1268;1392;4919;5368;55118;140679;246213;594855	CPLX3;CRH;PNOC;CCK;SLC17A8;CNR1;ADRA2C;SLC32A1;ROR1;CRTAC1
GO:0045177	apical part of cell	http://amigo.geneontology.org/amigo/term/GO:0045177	375	10	3.60899	2.77086	0.00317886	0.0911274	362;762;1956;3741;4921;6340;8029;116085;222962;245972	DDR2;AQP5;SLC22A12;CA4;SLC29A4;SCNN1G;EGFR;KCNA5;CUBN;ATP6V0D2
GO:0045178	basal part of cell	http://amigo.geneontology.org/amigo/term/GO:0045178	51	3	0.490823	6.11219	0.0128901	0.279543	362;1956;3861	KRT14;AQP5;EGFR
GO:0043235	receptor complex	http://amigo.geneontology.org/amigo/term/GO:0043235	396	9	3.81109	2.36153	0.0138154	0.279543	155;238;650;1956;2688;3690;4919;4921;8029	GH1;DDR2;BMP2;ADRB3;ALK;EGFR;ROR1;CUBN;ITGB3
GO:0005796	Golgi lumen	http://amigo.geneontology.org/amigo/term/GO:0005796	98	4	0.943149	4.24111	0.0146273	0.279543	5046;7474;7476;7477	WNT7B;WNT7A;WNT5A;PCSK6
GO:0030139	endocytic vesicle	http://amigo.geneontology.org/amigo/term/GO:0030139	289	7	2.78133	2.51678	0.021233	0.365208	1956;7474;7476;7477;8029;79971;245972	WNT7B;WNT7A;WNT5A;EGFR;CUBN;WLS;ATP6V0D2
Molecular Function
geneSet	description	link	size	overlap	expect	enrichmentRatio	pValue	FDR	overlapId	userId
GO:0048018	receptor ligand activity	http://amigo.geneontology.org/amigo/term/GO:0048018	468	17	5.43038	3.13054	2.93366e-05	0.00827292	650;885;1392;2255;2688;3479;4908;5368;6423;7474;7476;7477;8600;9547;85569;346389;388581	CXCL14;GH1;CRH;SFRP2;WNT7B;GALP;MACC1;PNOC;TNFSF11;CCK;FGF10;WNT7A;BMP2;NTF3;WNT5A;C1QTNF12;IGF1
GO:0017147	Wnt-protein binding	http://amigo.geneontology.org/amigo/term/GO:0017147	37	4	0.429325	9.31695	0.000852593	0.10033	4919;6423;11197;79971	SFRP2;WIF1;ROR1;WLS
GO:0001664	G protein-coupled receptor binding	http://amigo.geneontology.org/amigo/term/GO:0001664	266	10	3.0865	3.23992	0.00106734	0.10033	152;552;1392;7474;7476;7477;9547;54550;79971;283869	CXCL14;CRH;WNT7B;NPW;WNT7A;AVPR1A;ADRA2C;WNT5A;NECAB2;WLS
GO:0001653	peptide receptor activity	http://amigo.geneontology.org/amigo/term/GO:0001653	149	7	1.7289	4.04881	0.0017429	0.122874	552;553;1240;2834;6754;10316;22986	NMUR1;PRLHR;SSTR4;CMKLR1;AVPR1A;AVPR1B;SORCS3
GO:0070888	E-box binding	http://amigo.geneontology.org/amigo/term/GO:0070888	50	4	0.580169	6.89455	0.00264646	0.141271	429;4609;6929;85508	ASCL1;MYC;SCRT2;TCF3
GO:0001968	fibronectin binding	http://amigo.geneontology.org/amigo/term/GO:0001968	26	3	0.301688	9.94406	0.00327089	0.141271	3486;3690;6423	SFRP2;IGFBP3;ITGB3
GO:0005326	neurotransmitter transporter activity	http://amigo.geneontology.org/amigo/term/GO:0005326	54	4	0.626582	6.38384	0.00350672	0.141271	6530;140679;246213;594855	CPLX3;SLC17A8;SLC6A2;SLC32A1
GO:0015238	drug transmembrane transporter activity	http://amigo.geneontology.org/amigo/term/GO:0015238	101	5	1.17194	4.26643	0.00637401	0.224684	6530;6542;140679;246213;340273	ABCB5;SLC17A8;SLC6A2;SLC7A2;SLC32A1
GO:0001227	DNA-binding transcription repressor activity, RNA polymerase II-specific	http://amigo.geneontology.org/amigo/term/GO:0001227	267	8	3.0981	2.58223	0.0126107	0.31554	429;4609;5080;6299;6929;7101;9745;85508	NR2E1;PAX6;ASCL1;MYC;SCRT2;SALL1;ZNF536;TCF3
GO:0015077	monovalent inorganic cation transmembrane transporter activity	http://amigo.geneontology.org/amigo/term/GO:0015077	382	10	4.43249	2.25607	0.0135314	0.31554	486;3741;3755;3768;3777;6340;6530;140679;219527;245972	KCNG1;SLC6A2;FXYD2;SCNN1G;KCNA5;SLC32A1;KCNK3;KCNJ12;ATP6V0D2;LRRC55

## Sheet: 404
Biological Process
geneSet	description	link	size	overlap	expect	enrichmentRatio	pValue	FDR	overlapId	userId
GO:0007606	sensory perception of chemical stimulus	http://amigo.geneontology.org/amigo/term/GO:0007606	473	19	4.43967	4.2796	9.12701e-08	7.75796e-05	9033;26339;29991;127534;219447;219956;219981;256144;284433;285659;341418;343406;390059;390260;390439;390442;390882;401994;403239	OR5A2;OR5AS1;OR6X1;OR4C3;OR5K1;OR2V2;OR6C4;OBP2A;OR10R2;OR7G2;OR10H5;GJB4;OR2T27;PKD2L1;OR51M1;OR11G2;OR11H4;OR14I1;OR9Q1
GO:0009593	detection of chemical stimulus	http://amigo.geneontology.org/amigo/term/GO:0009593	457	17	4.28949	3.96318	1.33004e-06	0.000565269	9033;26339;219447;219956;219981;256144;284433;285659;341418;343406;390059;390260;390439;390442;390882;401994;403239	OR5A2;OR5AS1;OR6X1;OR4C3;OR5K1;OR2V2;OR6C4;OR10R2;OR7G2;OR10H5;OR2T27;PKD2L1;OR51M1;OR11G2;OR11H4;OR14I1;OR9Q1
GO:0050906	detection of stimulus involved in sensory perception	http://amigo.geneontology.org/amigo/term/GO:0050906	478	17	4.4866	3.78906	2.44882e-06	0.000693832	9033;26339;219447;219956;219981;256144;284433;285659;341418;343406;390059;390260;390439;390442;390882;401994;403239	OR5A2;OR5AS1;OR6X1;OR4C3;OR5K1;OR2V2;OR6C4;OR10R2;OR7G2;OR10H5;OR2T27;PKD2L1;OR51M1;OR11G2;OR11H4;OR14I1;OR9Q1
GO:0007187	G protein-coupled receptor signaling pathway, coupled to cyclic nucleotide second messenger	http://amigo.geneontology.org/amigo/term/GO:0007187	250	11	2.34655	4.68774	2.3747e-05	0.00450843	155;1131;3355;4158;4283;7432;9340;59350;284433;390442;768239	MC2R;ADRB3;OR10H5;GLP2R;RXFP1;CXCL9;VIP;PSAPL1;OR11H4;HTR1F;CHRM3
GO:0007210	serotonin receptor signaling pathway	http://amigo.geneontology.org/amigo/term/GO:0007210	38	5	0.356675	14.0184	2.65202e-05	0.00450843	1131;3355;9177;284433;390442	OR10H5;HTR3B;OR11H4;HTR1F;CHRM3
GO:0043588	skin development	http://amigo.geneontology.org/amigo/term/GO:0043588	409	12	3.83895	3.12586	0.0004743	0.0671925	247;1830;3848;3855;3872;3890;5266;5317;147409;162605;338785;342574	KRT84;PI3;KRT79;KRT1;KRT28;DSG4;KRT7;DSG3;PKP1;ALOX15B;KRT17;KRT27
GO:0008544	epidermis development	http://amigo.geneontology.org/amigo/term/GO:0008544	455	12	4.27071	2.80983	0.00120169	0.145919	247;1830;3848;3855;3872;3890;5266;5317;147409;162605;338785;342574	KRT84;PI3;KRT79;KRT1;KRT28;DSG4;KRT7;DSG3;PKP1;ALOX15B;KRT17;KRT27
GO:0044070	regulation of anion transport	http://amigo.geneontology.org/amigo/term/GO:0044070	90	5	0.844757	5.91886	0.00157256	0.167084	885;5999;6098;8529;8564	CYP4F2;KMO;CCK;ROS1;RGS4
GO:0006959	humoral immune response	http://amigo.geneontology.org/amigo/term/GO:0006959	242	8	2.27146	3.52197	0.00203232	0.191941	1401;3848;4283;5266;5319;5473;81494;117159	PPBP;CRP;DCD;PI3;KRT1;CFHR5;CXCL9;PLA2G1B
GO:0015837	amine transport	http://amigo.geneontology.org/amigo/term/GO:0015837	101	5	0.948005	5.27424	0.00261118	0.22195	885;5999;7432;8564;51458	KMO;CCK;RHCG;VIP;RGS4
Cellular Component
geneSet	description	link	size	overlap	expect	enrichmentRatio	pValue	FDR	overlapId	userId
GO:0001533	cornified envelope	http://amigo.geneontology.org/amigo/term/GO:0001533	65	5	0.522373	9.5717	0.000167596	0.0288264	1830;3848;5266;5317;147409	PI3;KRT1;DSG4;DSG3;PKP1
GO:0045111	intermediate filament cytoskeleton	http://amigo.geneontology.org/amigo/term/GO:0045111	232	8	1.86447	4.29076	0.000528885	0.0454841	3848;3855;3872;3890;5317;162605;338785;342574	KRT84;KRT79;KRT1;KRT28;KRT7;PKP1;KRT17;KRT27
GO:0031012	extracellular matrix	http://amigo.geneontology.org/amigo/term/GO:0031012	496	10	3.98611	2.50871	0.00617975	0.354306	1758;3483;3848;3898;5266;10394;11081;56955;131578;169044	IGFALS;PI3;PRG3;KRT1;KERA;MEPE;LAD1;COL22A1;DMP1;LRRC15
GO:0070820	tertiary granule	http://amigo.geneontology.org/amigo/term/GO:0070820	163	4	1.30995	3.05355	0.0420198	1	5317;5473;10394;10562	PPBP;PRG3;PKP1;OLFM4
GO:0016323	basolateral plasma membrane	http://amigo.geneontology.org/amigo/term/GO:0016323	216	4	1.73589	2.3043	0.0957201	1	1131;51458;114571;146894	SLC22A9;CD300LG;RHCG;CHRM3
GO:0043235	receptor complex	http://amigo.geneontology.org/amigo/term/GO:0043235	396	6	3.18246	1.88533	0.0984434	1	155;4058;6098;9033;9177;282618	ADRB3;HTR3B;PKD2L1;IFNL1;ROS1;LTK
GO:0005788	endoplasmic reticulum lumen	http://amigo.geneontology.org/amigo/term/GO:0005788	306	5	2.45917	2.0332	0.0994981	1	174;844;1758;56955;169044	MEPE;CASQ1;AFP;COL22A1;DMP1
GO:1990351	transporter complex	http://amigo.geneontology.org/amigo/term/GO:1990351	332	5	2.66812	1.87398	0.128277	1	3743;3787;9033;9177;27012	HTR3B;KCNS1;KCNA7;PKD2L1;KCNV1
GO:0005911	cell-cell junction	http://amigo.geneontology.org/amigo/term/GO:0005911	441	6	3.5441	1.69295	0.143012	1	1803;1830;4284;5317;127534;147409	DSG4;MIP;GJB4;DSG3;PKP1;DPP4
GO:0097038	perinuclear endoplasmic reticulum	http://amigo.geneontology.org/amigo/term/GO:0097038	21	1	0.168767	5.92534	0.156012	1	80168	MOGAT2
Molecular Function
geneSet	description	link	size	overlap	expect	enrichmentRatio	pValue	FDR	overlapId	userId
GO:0004984	olfactory receptor activity	http://amigo.geneontology.org/amigo/term/GO:0004984	377	16	3.67089	4.35862	7.30005e-07	0.000205861	26339;219447;219956;219981;256144;284433;285659;341418;343406;390059;390260;390439;390442;390882;401994;403239	OR5A2;OR5AS1;OR6X1;OR4C3;OR5K1;OR2V2;OR6C4;OR10R2;OR7G2;OR10H5;OR2T27;OR51M1;OR11G2;OR11H4;OR14I1;OR9Q1
GO:0008227	G protein-coupled amine receptor activity	http://amigo.geneontology.org/amigo/term/GO:0008227	57	6	0.555015	10.8105	1.81878e-05	0.00256449	155;1131;3355;9287;284433;390442	ADRB3;OR10H5;TAAR2;OR11H4;HTR1F;CHRM3
GO:0005549	odorant binding	http://amigo.geneontology.org/amigo/term/GO:0005549	85	6	0.827653	7.24941	0.000175656	0.0165117	26339;29991;219447;219956;219981;401994	OR5A2;OR5AS1;OR5K1;OBP2A;OR14I1;OR9Q1
GO:0099589	serotonin receptor activity	http://amigo.geneontology.org/amigo/term/GO:0099589	33	4	0.321324	12.4485	0.000281222	0.0198262	1131;3355;284433;390442	OR10H5;OR11H4;HTR1F;CHRM3
GO:0001653	peptide receptor activity	http://amigo.geneontology.org/amigo/term/GO:0001653	149	7	1.45083	4.82483	0.00062431	0.0352111	2831;4158;7434;9340;59350;84539;128674	MC2R;GLP2R;RXFP1;MCHR2;NPBWR1;PROKR2;VIPR2
GO:0030594	neurotransmitter receptor activity	http://amigo.geneontology.org/amigo/term/GO:0030594	116	5	1.1295	4.42672	0.00547128	0.23783	1131;3355;9177;284433;390442	OR10H5;HTR3B;OR11H4;HTR1F;CHRM3
GO:0048018	receptor ligand activity	http://amigo.geneontology.org/amigo/term/GO:0048018	468	11	4.55696	2.41389	0.00590359	0.23783	885;1270;3578;3641;4283;5473;7432;9547;29949;56300;282618	PPBP;INSL4;IL9;IL36G;CXCL9;CXCL14;IFNL1;CCK;CNTF;VIP;IL19
GO:0042165	neurotransmitter binding	http://amigo.geneontology.org/amigo/term/GO:0042165	55	3	0.53554	5.60182	0.0163568	0.496597	1131;1401;3355	CRP;HTR1F;CHRM3
GO:0061134	peptidase regulator activity	http://amigo.geneontology.org/amigo/term/GO:0061134	212	6	2.06426	2.9066	0.0174495	0.496597	5266;6690;128488;140832;140870;164237	WFDC12;WFDC10A;PI3;SPINK1;WFDC13;WFDC6
GO:0005126	cytokine receptor binding	http://amigo.geneontology.org/amigo/term/GO:0005126	274	7	2.66796	2.62372	0.0176098	0.496597	1270;3578;4283;5473;9547;56300;282618	PPBP;IL9;IL36G;CXCL9;CXCL14;IFNL1;CNTF

## Sheet: 423
Biological Process
geneSet	description	link	size	overlap	expect	enrichmentRatio	pValue	FDR	overlapId	userId
GO:0008544	epidermis development	http://amigo.geneontology.org/amigo/term/GO:0008544	455	18	4.20926	4.27628	2.06019e-07	0.000175116	1474;2069;2304;3856;3860;3875;5650;6278;6706;8687;9119;26085;56603;84189;284827;337879;388533;728299	KRT75;KRT13;KRT38;KRTAP13-4;EREG;KRT8;KRT18;KRTAP19-8;KLK13;CST6;KRTDAP;FOXE1;CYP26B1;SPRR2G;KLK7;SLITRK6;S100A7;KRTAP8-1
GO:0043588	skin development	http://amigo.geneontology.org/amigo/term/GO:0043588	409	14	3.78371	3.70007	2.59759e-05	0.00908658	2069;2304;3856;3860;3875;6278;6706;8687;9119;26085;56603;284827;337879;728299	KRT75;KRT13;KRT38;KRTAP13-4;EREG;KRT8;KRT18;KRTAP19-8;KLK13;FOXE1;CYP26B1;SPRR2G;S100A7;KRTAP8-1
GO:0007606	sensory perception of chemical stimulus	http://amigo.geneontology.org/amigo/term/GO:0007606	473	15	4.37578	3.42796	3.20703e-05	0.00908658	1258;79544;81442;83597;120775;138802;138883;158046;254973;390261;390265;390431;391196;392309;392391	RTP3;OR5C1;OR2M7;OR1N1;OR4K1;OR1L4;OR4K2;OR6M1;OR13J1;OR2D3;OR10G7;CNGB1;OR13C8;OR6N2;NXNL2
GO:0050906	detection of stimulus involved in sensory perception	http://amigo.geneontology.org/amigo/term/GO:0050906	478	14	4.42204	3.16596	0.000138463	0.0204888	1258;79544;81442;83597;120775;138802;138883;254973;390261;390265;390431;391196;392309;392391	RTP3;OR5C1;OR2M7;OR1N1;OR4K1;OR1L4;OR4K2;OR6M1;OR13J1;OR2D3;OR10G7;CNGB1;OR13C8;OR6N2
GO:0019098	reproductive behavior	http://amigo.geneontology.org/amigo/term/GO:0019098	29	4	0.268283	14.9096	0.000139116	0.0204888	551;552;4543;5020	MTNR1A;OXT;AVPR1A;AVP
GO:0003013	circulatory system process	http://amigo.geneontology.org/amigo/term/GO:0003013	480	14	4.44054	3.15277	0.000144627	0.0204888	551;552;1401;3352;3762;4159;4624;4625;4922;5020;6331;7026;7137;9607	SCN5A;OXT;AVPR1A;CRP;AVP;NTS;KCNJ5;NR2F2;CARTPT;HTR1D;MYH6;MC3R;TNNI3;MYH7
GO:0009593	detection of chemical stimulus	http://amigo.geneontology.org/amigo/term/GO:0009593	457	13	4.22777	3.07491	0.000320587	0.0345012	79544;81442;83597;120775;138802;138883;254973;390261;390265;390431;391196;392309;392391	RTP3;OR5C1;OR2M7;OR1N1;OR4K1;OR1L4;OR4K2;OR6M1;OR13J1;OR2D3;OR10G7;OR13C8;OR6N2
GO:0007218	neuropeptide signaling pathway	http://amigo.geneontology.org/amigo/term/GO:0007218	101	6	0.934364	6.42148	0.000346551	0.0345012	3062;8001;9427;9607;84634;339403	RXFP4;ECEL1;GLRA3;CARTPT;HCRTR2;KISS1R
GO:0007618	mating	http://amigo.geneontology.org/amigo/term/GO:0007618	37	4	0.342292	11.6859	0.000365306	0.0345012	551;552;4543;5020	MTNR1A;OXT;AVPR1A;AVP
GO:0003012	muscle system process	http://amigo.geneontology.org/amigo/term/GO:0003012	423	12	3.91323	3.06652	0.000560905	0.0476769	779;3352;3762;4624;4625;4654;5020;6331;6332;7137;58498;255743	SCN5A;OXT;KCNJ5;SCN7A;NPNT;HTR1D;MYOD1;CACNA1S;MYL7;MYH6;TNNI3;MYH7
Cellular Component
geneSet	description	link	size	overlap	expect	enrichmentRatio	pValue	FDR	overlapId	userId
GO:0043292	contractile fiber	http://amigo.geneontology.org/amigo/term/GO:0043292	226	9	1.63687	5.4983	3.40912e-05	0.00586369	779;3856;4624;4625;4654;6331;7137;58498;255743	SCN5A;KRT8;NPNT;MYOD1;CACNA1S;MYL7;MYH6;TNNI3;MYH7
GO:1990351	transporter complex	http://amigo.geneontology.org/amigo/term/GO:1990351	332	10	2.4046	4.15869	0.000128968	0.0110912	779;1258;2565;3738;3744;3762;6331;6332;8001;57113	SCN5A;KCNA10;KCNJ5;SCN7A;CNGB1;GLRA3;CACNA1S;TRPC7;GABRG1;KCNA3
GO:0045111	intermediate filament cytoskeleton	http://amigo.geneontology.org/amigo/term/GO:0045111	232	8	1.68033	4.76098	0.000258756	0.0148353	3856;3860;3875;8687;9119;284827;337879;728299	KRT75;KRT13;KRT38;KRTAP13-4;KRT8;KRT18;KRTAP19-8;KRTAP8-1
GO:0044306	neuron projection terminus	http://amigo.geneontology.org/amigo/term/GO:0044306	139	6	1.00675	5.95979	0.000492493	0.0211772	1258;1395;3738;4922;5020;140679	OXT;NTS;CNGB1;CRHR2;SLC32A1;KCNA3
GO:0098793	presynapse	http://amigo.geneontology.org/amigo/term/GO:0098793	483	9	3.49826	2.5727	0.00784132	0.269741	1258;1395;2572;3738;4922;5020;8938;9001;140679	OXT;NTS;HAP1;CNGB1;CRHR2;GAD2;SLC32A1;BAIAP3;KCNA3
GO:0042383	sarcolemma	http://amigo.geneontology.org/amigo/term/GO:0042383	134	4	0.970533	4.12145	0.0160425	0.392532	779;3762;3856;6331	SCN5A;KRT8;KCNJ5;CACNA1S
GO:0030133	transport vesicle	http://amigo.geneontology.org/amigo/term/GO:0030133	374	7	2.7088	2.58417	0.0182573	0.392532	359;2264;2572;4922;9001;140679;202915	AQP2;NTS;HAP1;FGFR4;GAD2;TMEM184A;SLC32A1
GO:0033267	axon part	http://amigo.geneontology.org/amigo/term/GO:0033267	374	7	2.7088	2.58417	0.0182573	0.392532	1258;1395;3738;4922;5020;9001;140679	OXT;NTS;HAP1;CNGB1;CRHR2;SLC32A1;KCNA3
GO:0043235	receptor complex	http://amigo.geneontology.org/amigo/term/GO:0043235	396	7	2.86814	2.4406	0.024114	0.434931	799;2264;2565;2688;4543;5618;255743	MTNR1A;GH1;NPNT;CALCR;FGFR4;GABRG1;PRLR
GO:0031012	extracellular matrix	http://amigo.geneontology.org/amigo/term/GO:0031012	496	8	3.59242	2.22691	0.0264298	0.434931	1758;2688;4317;4319;5005;6278;255743;100505591	LRRC3C;MMP8;GH1;ORM2;NPNT;S100A7;DMP1;MMP10
Molecular Function
geneSet	description	link	size	overlap	expect	enrichmentRatio	pValue	FDR	overlapId	userId
GO:0048018	receptor ligand activity	http://amigo.geneontology.org/amigo/term/GO:0048018	468	16	4.25316	3.7619	4.78689e-06	0.0013499	551;656;2069;2688;3445;3452;3456;4922;5020;6357;6370;7252;8600;9607;346389;386653	TSHB;IFNA8;OXT;EREG;IFNA21;GH1;MACC1;TNFSF11;AVP;NTS;CARTPT;IL31;CCL25;CCL13;IFNB1;BMP8B
GO:0042562	hormone binding	http://amigo.geneontology.org/amigo/term/GO:0042562	104	7	0.945148	7.40625	4.36093e-05	0.0061489	552;799;1395;3062;4159;4543;5618	MTNR1A;AVPR1A;CALCR;CRHR2;MC3R;HCRTR2;PRLR
GO:0004984	olfactory receptor activity	http://amigo.geneontology.org/amigo/term/GO:0004984	377	12	3.42616	3.50246	0.000158366	0.0148864	79544;81442;120775;138802;138883;254973;390261;390265;390431;391196;392309;392391	OR5C1;OR2M7;OR1N1;OR4K1;OR1L4;OR4K2;OR6M1;OR13J1;OR2D3;OR10G7;OR13C8;OR6N2
GO:0001653	peptide receptor activity	http://amigo.geneontology.org/amigo/term/GO:0001653	149	7	1.35411	5.16946	0.00041193	0.0290411	552;799;1395;3062;4159;84634;339403	AVPR1A;RXFP4;CALCR;CRHR2;MC3R;HCRTR2;KISS1R
GO:0005126	cytokine receptor binding	http://amigo.geneontology.org/amigo/term/GO:0005126	274	9	2.4901	3.61431	0.000867915	0.0421579	656;2688;3445;3452;3456;6357;6370;8600;386653	IFNA8;IFNA21;GH1;TNFSF11;IL31;CCL25;CCL13;IFNB1;BMP8B
GO:0022803	passive transmembrane transporter activity	http://amigo.geneontology.org/amigo/term/GO:0022803	457	12	4.1532	2.88934	0.000896976	0.0421579	359;779;1258;2565;3738;3744;3762;4284;6331;6332;8001;57113	AQP2;SCN5A;KCNA10;MIP;KCNJ5;SCN7A;CNGB1;GLRA3;CACNA1S;TRPC7;GABRG1;KCNA3
GO:0008237	metallopeptidase activity	http://amigo.geneontology.org/amigo/term/GO:0008237	185	6	1.68127	3.56873	0.0067914	0.273596	4317;4319;5650;8748;9427;11086	MMP8;ADAM20;ADAM29;ECEL1;KLK7;MMP10
GO:0097110	scaffold protein binding	http://amigo.geneontology.org/amigo/term/GO:0097110	58	3	0.527102	5.6915	0.0156968	0.553311	3856;3875;6331	SCN5A;KRT8;KRT18
GO:0030594	neurotransmitter receptor activity	http://amigo.geneontology.org/amigo/term/GO:0030594	116	4	1.0542	3.79433	0.0212757	0.666639	2565;3352;8001;8416	ANXA9;GLRA3;HTR1D;GABRG1
GO:0005516	calmodulin binding	http://amigo.geneontology.org/amigo/term/GO:0005516	192	5	1.74489	2.86551	0.0306851	0.865319	779;4284;4624;4625;6331	SCN5A;MIP;CACNA1S;MYH6;MYH7

[truncated: 1 more sheets: 440]
