# Supplementary material for: Mapping the cellular etiology of schizophrenia and complex brain phenotypes
Source: Nat Neurosci. 2025 Jan 20;28(2):248–58. doi: 10.1038/s41593-024-01834-w (PMC11802450; doi:10.1038/s41593-024-01834-w)
Supplement: Supplementary file 4 — WebGestalt enrichment tables for GO terms for the alcohol per week GWAS. [file 41593_2024_1834_MOESM4_ESM.xlsx]

## Sheet: Dictionary
Supp_Table_19_Alcohol_GO_WEBGESTALT_EnrichmentTables
Column Labels	Description
geneSet	Gene Ontology ID for the Biological Process, Cellular Component, or Molecular Function
description	Name of Biological Process, Cellular Component, or Molecular Function
link	Link to Gene Ontology website for the gene set
size	Gene set size
overlap	Observed number of genes that are common between the input gene list and a particular gene set in Gene Ontology
expect	Expected number of genes common between input gene list and Gene Ontology gene list
enrichmentRatio	Ratio of observed to expected genes in the gene set (measure of how enriched a particular category or term is in a given set of genes compared to what would be expected by chance)
pValue	P Value
FDR	P-value corrected for False Discovery Rate
overlapId	List of the gene Entrez IDs that are common between the input gene list and a particular gene set in Gene Ontology
userId	List of the gene names that are common between the input gene list and a particular gene set in Gene Ontology

## Sheet: 132
Biological Process
geneSet	description	link	size	overlap	expect	enrichmentRatio	pValue	FDR	overlapId	userId
GO:0030900	forebrain development	http://amigo.geneontology.org/amigo/term/GO:0030900	375	14	3.84901	3.6373	3.21442e-05	0.0273225	2016;2113;2255;3398;4142;4747;4900;8941;10716;23314;50674;63974;65078;349667	NEUROD6;FGF10;MAS1;SATB2;TBR1;EMX1;RTN4RL2;NRGN;NEUROG3;RTN4R;ETS1;ID2;NEFL;CDK5R2
GO:0042391	regulation of membrane potential	http://amigo.geneontology.org/amigo/term/GO:0042391	414	13	4.24931	3.05932	0.000343189	0.145855	153;885;1128;1829;2563;3767;5999;6324;6804;7351;23415;57030;266743	DSG2;KCNJ11;RGS4;SCN1B;CCK;SLC17A7;GABRD;ADRB1;UCP2;NPAS4;STX1A;KCNH4;CHRM1
GO:0006813	potassium ion transport	http://amigo.geneontology.org/amigo/term/GO:0006813	229	9	2.35046	3.82903	0.00059805	0.169447	3356;3754;3761;3765;3767;3787;3788;5999;23415	KCNS1;KCNJ11;RGS4;HTR2A;KCNF1;KCNS2;KCNJ4;KCNH4;KCNJ9
GO:0034765	regulation of ion transmembrane transport	http://amigo.geneontology.org/amigo/term/GO:0034765	441	12	4.52644	2.65109	0.00198494	0.421801	623;3754;3761;3765;3767;3787;3788;5999;6324;23237;23415;196541	KCNS1;ARC;KCNJ11;RGS4;SCN1B;KCNF1;KCNS2;BDKRB1;KCNJ4;METTL21C;KCNH4;KCNJ9
GO:0007205	protein kinase C-activating G protein-coupled receptor signaling pathway	http://amigo.geneontology.org/amigo/term/GO:0007205	28	3	0.287393	10.4387	0.00287717	0.474571	623;885;1128	CCK;BDKRB1;CHRM1
GO:0001763	morphogenesis of a branching structure	http://amigo.geneontology.org/amigo/term/GO:0001763	196	7	2.01175	3.47956	0.00412025	0.474571	1305;2119;2255;4070;23129;80004;340419	TACSTD2;FGF10;PLXND1;RSPO2;ETV5;ESRP2;COL13A1
GO:0003007	heart morphogenesis	http://amigo.geneontology.org/amigo/term/GO:0003007	250	8	2.56601	3.11768	0.00429674	0.474571	1289;2274;3398;7139;10370;10439;23129;58495	TNNT2;PLXND1;FHL2;COL5A1;CITED2;ID2;OLFM1;OVOL2
GO:0060537	muscle tissue development	http://amigo.geneontology.org/amigo/term/GO:0060537	371	10	3.80795	2.62608	0.00497759	0.474571	1310;1829;1958;2274;3398;5999;7139;9242;196541;376132	LRRC10;MSC;EGR1;DSG2;TNNT2;RGS4;FHL2;COL19A1;ID2;METTL21C
GO:0007274	neuromuscular synaptic transmission	http://amigo.geneontology.org/amigo/term/GO:0007274	34	3	0.348977	8.59656	0.00502487	0.474571	1128;1960;2119	EGR3;ETV5;CHRM1
GO:0007210	serotonin receptor signaling pathway	http://amigo.geneontology.org/amigo/term/GO:0007210	38	3	0.390033	7.69166	0.00687559	0.534904	1128;3355;3356	HTR1F;HTR2A;CHRM1
Cellular Component
geneSet	description	link	size	overlap	expect	enrichmentRatio	pValue	FDR	overlapId	userId
GO:0005911	cell-cell junction	http://amigo.geneontology.org/amigo/term/GO:0005911	441	13	3.93789	3.30126	0.000136627	0.0234998	963;1305;1803;1829;1830;3767;4070;4284;5493;6324;11187;23616;58494	DSG3;DPP4;CD53;TACSTD2;MIP;DSG2;KCNJ11;SCN1B;SH3BP1;PPL;PKP3;JAM2;COL13A1
GO:0097060	synaptic membrane	http://amigo.geneontology.org/amigo/term/GO:0097060	430	12	3.83967	3.12527	0.000416223	0.0357952	153;1128;1305;2563;3356;3761;3765;4900;6804;9478;23237;64101	ARC;NRGN;HTR2A;GABRD;ADRB1;CABP1;KCNJ4;LRRC4;STX1A;COL13A1;CHRM1;KCNJ9
GO:1990351	transporter complex	http://amigo.geneontology.org/amigo/term/GO:1990351	332	10	2.96458	3.37316	0.000724424	0.0415336	2563;3754;3761;3767;3787;3788;6324;6804;7222;23415	KCNS1;KCNJ11;SCN1B;TRPC3;KCNF1;GABRD;KCNS2;KCNJ4;STX1A;KCNH4
GO:0098978	glutamatergic synapse	http://amigo.geneontology.org/amigo/term/GO:0098978	350	10	3.12531	3.19968	0.00108499	0.0466546	1128;2563;3356;4900;6804;7781;8404;23237;64101;65078	ARC;NRGN;HTR2A;SLC30A3;GABRD;RTN4R;SPARCL1;LRRC4;STX1A;CHRM1
GO:0001533	cornified envelope	http://amigo.geneontology.org/amigo/term/GO:0001533	65	4	0.580415	6.89162	0.00265755	0.0914197	1829;1830;5493;11187	DSG3;DSG2;PPL;PKP3
GO:0031012	extracellular matrix	http://amigo.geneontology.org/amigo/term/GO:0031012	496	11	4.42901	2.48362	0.00451216	0.129348	1289;1305;1310;1370;1893;2255;6278;8404;64066;90187;349667	MMP27;FGF10;S100A7;RTN4RL2;EMILIN3;CPN2;COL5A1;COL19A1;ECM1;SPARCL1;COL13A1
GO:0033267	axon part	http://amigo.geneontology.org/amigo/term/GO:0033267	374	9	3.33962	2.69492	0.00604345	0.131613	885;1128;1395;3767;4747;6324;8941;10439;65078	KCNJ11;SCN1B;CCK;CRHR2;RTN4R;OLFM1;NEFL;CHRM1;CDK5R2
GO:0098685	Schaffer collateral - CA1 synapse	http://amigo.geneontology.org/amigo/term/GO:0098685	82	4	0.732215	5.46287	0.00612155	0.131613	153;1128;4747;64101	ADRB1;LRRC4;NEFL;CHRM1
GO:0060076	excitatory synapse	http://amigo.geneontology.org/amigo/term/GO:0060076	49	3	0.437543	6.85646	0.00943322	0.172328	3765;57030;64101	SLC17A7;LRRC4;KCNJ9
GO:0098793	presynapse	http://amigo.geneontology.org/amigo/term/GO:0098793	483	10	4.31293	2.31861	0.0106996	0.172328	885;1128;1395;3356;3765;4747;6804;7781;57030;65078	CCK;HTR2A;CRHR2;SLC17A7;SLC30A3;RTN4R;STX1A;NEFL;CHRM1;KCNJ9
Molecular Function
geneSet	description	link	size	overlap	expect	enrichmentRatio	pValue	FDR	overlapId	userId
GO:0001653	peptide receptor activity	http://amigo.geneontology.org/amigo/term/GO:0001653	149	8	1.62009	4.93799	0.000218221	0.0615384	623;1395;3061;4142;7434;9340;84109;84539	VIPR2;GLP2R;HCRTR1;QRFPR;MAS1;MCHR2;CRHR2;BDKRB1
GO:0022803	passive transmembrane transporter activity	http://amigo.geneontology.org/amigo/term/GO:0022803	457	14	4.969	2.81747	0.000445745	0.0628501	2563;3754;3761;3765;3767;3787;3788;4284;6324;7222;23415;57030;92736;93129	KCNS1;MIP;KCNJ11;SCN1B;TRPC3;KCNF1;SLC17A7;GABRD;ORAI3;KCNS2;KCNJ4;OTOP2;KCNH4;KCNJ9
GO:0046873	metal ion transmembrane transporter activity	http://amigo.geneontology.org/amigo/term/GO:0046873	440	13	4.78416	2.7173	0.00100075	0.0940706	3754;3761;3765;3767;3787;3788;6324;7222;7781;23415;57030;93129;142680	KCNS1;SLC34A3;KCNJ11;SCN1B;TRPC3;KCNF1;SLC17A7;SLC30A3;ORAI3;KCNS2;KCNJ4;KCNH4;KCNJ9
GO:0030594	neurotransmitter receptor activity	http://amigo.geneontology.org/amigo/term/GO:0030594	116	6	1.26128	4.75708	0.00164947	0.116288	153;1128;2563;3355;3356;165829	GPR156;HTR1F;HTR2A;GABRD;ADRB1;CHRM1
GO:0005539	glycosaminoglycan binding	http://amigo.geneontology.org/amigo/term/GO:0005539	219	8	2.38121	3.35964	0.00268606	0.11703	1289;1305;2255;3026;11167;65078;129804;340419	HABP2;FGF10;FBLN7;RSPO2;COL5A1;RTN4R;FSTL1;COL13A1
GO:0015077	monovalent inorganic cation transmembrane transporter activity	http://amigo.geneontology.org/amigo/term/GO:0015077	382	11	4.15352	2.64836	0.00299186	0.11703	3754;3761;3765;3767;3787;3788;6324;23415;57030;92736;142680	KCNS1;SLC34A3;KCNJ11;SCN1B;KCNF1;SLC17A7;KCNS2;KCNJ4;OTOP2;KCNH4;KCNJ9
GO:0001228	DNA-binding transcription activator activity, RNA polymerase II-specific	http://amigo.geneontology.org/amigo/term/GO:0001228	444	12	4.82765	2.48568	0.00327138	0.11703	1958;1961;2113;2119;2354;2355;7294;23314;58495;63974;84839;266743	NEUROD6;EGR1;SATB2;EGR4;FOSB;ETS1;RAX2;ETV5;NPAS4;FOSL2;TXK;OVOL2
GO:0008227	G protein-coupled amine receptor activity	http://amigo.geneontology.org/amigo/term/GO:0008227	57	4	0.619766	6.45405	0.00338077	0.11703	153;1128;3355;3356	HTR1F;HTR2A;ADRB1;CHRM1
GO:0035035	histone acetyltransferase binding	http://amigo.geneontology.org/amigo/term/GO:0035035	29	3	0.31532	9.51415	0.00373501	0.11703	1958;2113;10370	EGR1;ETS1;CITED2
GO:0005516	calmodulin binding	http://amigo.geneontology.org/amigo/term/GO:0005516	192	7	2.08763	3.35308	0.00497263	0.138526	3706;4284;4430;4900;5999;10645;79929	MIP;RGS4;NRGN;MAP6D1;ITPKA;MYO1B;CAMKK2

## Sheet: 136
Biological Process
geneSet	description	link	size	overlap	expect	enrichmentRatio	pValue	FDR	overlapId	userId
GO:0007606	sensory perception of chemical stimulus	http://amigo.geneontology.org/amigo/term/GO:0007606	473	21	4.88683	4.29727	1.7793e-08	1.5124e-05	4993;9033;26532;29850;121129;127059;127069;127077;219954;219956;219957;283159;340980;390054;390059;390077;390190;390195;390197;401994;403239	OR52B6;OR52N2;OR52A5;OR2AP1;OR10H3;OR5AN1;OR4D10;OR9I1;OR2C1;OR9Q2;OR51M1;OR2T11;PKD2L1;TRPM5;OR14I1;OR9Q1;OR2M5;OR2T27;OR8D1;OR2T10;OR5B2
GO:0009593	detection of chemical stimulus	http://amigo.geneontology.org/amigo/term/GO:0009593	457	20	4.72152	4.23592	5.0859e-08	2.16151e-05	4993;9033;26532;121129;127059;127069;127077;219954;219956;219957;283159;340980;390054;390059;390077;390190;390195;390197;401994;403239	OR52B6;OR52N2;OR52A5;OR2AP1;OR10H3;OR5AN1;OR4D10;OR9I1;OR2C1;OR9Q2;OR51M1;OR2T11;PKD2L1;OR14I1;OR9Q1;OR2M5;OR2T27;OR8D1;OR2T10;OR5B2
GO:0050906	detection of stimulus involved in sensory perception	http://amigo.geneontology.org/amigo/term/GO:0050906	478	20	4.93848	4.04983	1.05893e-07	3.0003e-05	4993;9033;26532;121129;127059;127069;127077;219954;219956;219957;283159;340980;390054;390059;390077;390190;390195;390197;401994;403239	OR52B6;OR52N2;OR52A5;OR2AP1;OR10H3;OR5AN1;OR4D10;OR9I1;OR2C1;OR9Q2;OR51M1;OR2T11;PKD2L1;OR14I1;OR9Q1;OR2M5;OR2T27;OR8D1;OR2T10;OR5B2
GO:0007190	activation of adenylate cyclase activity	http://amigo.geneontology.org/amigo/term/GO:0007190	31	5	0.320278	15.6114	1.5081e-05	0.00320471	153;1816;7434;59350;122042	DRD5;RXFP2;RXFP1;ADRB1;VIPR2
GO:0007187	G protein-coupled receptor signaling pathway, coupled to cyclic nucleotide second messenger	http://amigo.geneontology.org/amigo/term/GO:0007187	250	9	2.58289	3.48447	0.00116617	0.198248	153;1816;2912;3355;7433;26532;59350;64123;122042	OR10H3;DRD5;RXFP2;RXFP1;HTR1F;GRM2;ADRB1;ADGRL4;VIPR1
GO:0015849	organic acid transport	http://amigo.geneontology.org/amigo/term/GO:0015849	313	10	3.23378	3.09236	0.00154302	0.218595	2912;4843;5172;8529;8714;9058;10630;26279;54716;151258	PLA2G2D;NOS2;CYP4F2;SLC6A20;SLC13A2;GRM2;ABCC3;SLC26A4;PDPN;SLC38A11
GO:0015711	organic anion transport	http://amigo.geneontology.org/amigo/term/GO:0015711	454	12	4.69053	2.55835	0.0026627	0.323328	2912;4843;5172;8529;8714;9058;10630;26279;54716;55867;151258;353189	PLA2G2D;SLCO4C1;NOS2;CYP4F2;SLC6A20;SLC13A2;GRM2;ABCC3;SLC26A4;PDPN;SLC22A11;SLC38A11
GO:0019932	second-messenger-mediated signaling	http://amigo.geneontology.org/amigo/term/GO:0019932	433	11	4.47356	2.45889	0.00534403	0.53438	153;844;1816;4761;4843;5026;10803;51083;59350;64123;122042	DRD5;RXFP2;RXFP1;NOS2;CCR9;CASQ1;ADRB1;ADGRL4;NEUROD2;GAL;P2RX5
GO:0046717	acid secretion	http://amigo.geneontology.org/amigo/term/GO:0046717	110	5	1.13647	4.39958	0.00565814	0.53438	2912;4843;8529;8714;26279	PLA2G2D;NOS2;CYP4F2;GRM2;ABCC3
GO:0007210	serotonin receptor signaling pathway	http://amigo.geneontology.org/amigo/term/GO:0007210	38	3	0.392599	7.64138	0.00700079	0.595067	3355;9177;26532	OR10H3;HTR1F;HTR3B
Molecular Function
geneSet	description	link	size	overlap	expect	enrichmentRatio	pValue	FDR	overlapId	userId
GO:0045177	apical part of cell	http://amigo.geneontology.org/amigo/term/GO:0045177	375	9	3.0881	2.91441	0.00358904	0.617315	2028;2191;5172;8529;10630;51458;54716;55867;64240	FAP;CYP4F2;SLC6A20;SLC26A4;PDPN;ENPEP;RHCG;ABCG5;SLC22A11
GO:0001533	cornified envelope	http://amigo.geneontology.org/amigo/term/GO:0001533	65	3	0.535271	5.60463	0.0163065	0.990744	5317;5493;11187	PKP1;PKP3;PPL
GO:0016528	sarcoplasm	http://amigo.geneontology.org/amigo/term/GO:0016528	77	3	0.634091	4.73118	0.0254618	0.990744	844;6588;201140	SLN;DHRS7C;CASQ1
GO:0098862	cluster of actin-based cell projections	http://amigo.geneontology.org/amigo/term/GO:0098862	143	4	1.1776	3.39675	0.0301478	0.990744	1816;2028;5172;25794	DRD5;FSCN2;SLC26A4;ENPEP
GO:0005581	collagen trimer	http://amigo.geneontology.org/amigo/term/GO:0005581	87	3	0.71644	4.18737	0.034812	0.990744	131149;169044;389941	OTOL1;COL22A1;C1QL3
GO:0043292	contractile fiber	http://amigo.geneontology.org/amigo/term/GO:0043292	226	5	1.8611	2.68659	0.0384362	0.990744	844;4892;7139;57159;137735	TNNT2;TRIM54;ABRA;CASQ1;NRAP
GO:0043235	receptor complex	http://amigo.geneontology.org/amigo/term/GO:0043235	396	7	3.26104	2.14656	0.0442325	0.990744	3595;7433;9033;9177;22801;23129;64240	PKD2L1;ITGA11;PLXND1;ABCG5;VIPR1;IL12RB2;HTR3B
GO:0031225	anchored component of membrane	http://amigo.geneontology.org/amigo/term/GO:0031225	167	4	1.37524	2.90859	0.0487518	0.990744	419;65078;349667;646627	LYPD8;RTN4RL2;ART3;RTN4R
GO:1990351	transporter complex	http://amigo.geneontology.org/amigo/term/GO:1990351	332	6	2.734	2.19459	0.0556057	0.990744	3744;3787;9033;9177;27012;64240	KCNA10;KCNS1;KCNV1;PKD2L1;ABCG5;HTR3B
GO:0031253	cell projection membrane	http://amigo.geneontology.org/amigo/term/GO:0031253	335	6	2.75871	2.17493	0.0576014	0.990744	1816;2191;5172;9033;10630;23129	FAP;DRD5;PKD2L1;PLXND1;SLC26A4;PDPN
Cellular Component
geneSet	description	link	size	overlap	expect	enrichmentRatio	pValue	FDR	overlapId	userId
GO:0004984	olfactory receptor activity	http://amigo.geneontology.org/amigo/term/GO:0004984	377	19	4.03797	4.70533	1.86855e-08	5.2693e-06	4993;26532;121129;127059;127069;127077;219954;219956;219957;283159;340980;390054;390059;390077;390190;390195;390197;401994;403239	OR52B6;OR52N2;OR52A5;OR2AP1;OR10H3;OR5AN1;OR4D10;OR9I1;OR2C1;OR9Q2;OR51M1;OR2T11;OR14I1;OR9Q1;OR2M5;OR2T27;OR8D1;OR2T10;OR5B2
GO:0005549	odorant binding	http://amigo.geneontology.org/amigo/term/GO:0005549	85	8	0.910419	8.78717	3.37212e-06	0.000475469	4993;219954;219956;219957;283159;390190;390195;401994	OR5AN1;OR9I1;OR2C1;OR9Q2;OR14I1;OR9Q1;OR8D1;OR5B2
GO:0001653	peptide receptor activity	http://amigo.geneontology.org/amigo/term/GO:0001653	149	7	1.59591	4.38621	0.0010969	0.103108	7433;7434;10803;51083;59350;84539;122042	MCHR2;RXFP2;RXFP1;CCR9;VIPR2;GAL;VIPR1
GO:0019955	cytokine binding	http://amigo.geneontology.org/amigo/term/GO:0019955	127	6	1.36027	4.41088	0.00241916	0.170551	3595;10630;10803;112744;116379;117166	IL17F;CCR9;IL22RA2;PDPN;WFIKKN1;IL12RB2
GO:0005342	organic acid transmembrane transporter activity	http://amigo.geneontology.org/amigo/term/GO:0005342	155	6	1.66018	3.61408	0.00641627	0.344235	5172;8714;9058;10630;54716;151258	SLC6A20;SLC13A2;ABCC3;SLC26A4;PDPN;SLC38A11
GO:0030594	neurotransmitter receptor activity	http://amigo.geneontology.org/amigo/term/GO:0030594	116	5	1.24245	4.02429	0.00812756	0.344235	153;1816;3355;9177;26532	OR10H3;DRD5;HTR1F;ADRB1;HTR3B
GO:0008509	anion transmembrane transporter activity	http://amigo.geneontology.org/amigo/term/GO:0008509	327	9	3.50243	2.56964	0.00854484	0.344235	5172;8714;9058;10630;11095;54716;55867;151258;353189	SLCO4C1;SLC6A20;SLC13A2;ABCC3;SLC26A4;PDPN;ADAMTS8;SLC22A11;SLC38A11
GO:0004497	monooxygenase activity	http://amigo.geneontology.org/amigo/term/GO:0004497	95	4	1.01753	3.9311	0.0189309	0.597519	1555;4843;7306;8529	TYRP1;NOS2;CYP4F2;CYP2B6
GO:1901338	catecholamine binding	http://amigo.geneontology.org/amigo/term/GO:1901338	20	2	0.214216	9.33636	0.0190698	0.597519	153;1816	DRD5;ADRB1
GO:0008227	G protein-coupled amine receptor activity	http://amigo.geneontology.org/amigo/term/GO:0008227	57	3	0.610516	4.91388	0.0230888	0.651105	153;3355;26532	OR10H3;HTR1F;ADRB1

## Sheet: 217 
Biological Process
geneSet	description	link	size	overlap	expect	enrichmentRatio	pValue	FDR	overlapId	userId
GO:0007187	G protein-coupled receptor signaling pathway, coupled to cyclic nucleotide second messenger	http://amigo.geneontology.org/amigo/term/GO:0007187	250	22	2.51536	8.74626	6.66134e-15	5.66214e-12	111;135;151;153;799;1128;1813;1814;2358;2774;3351;3352;3355;3362;4852;4985;5028;5729;5732;10203;10267;11255	HTR1D;P2RY1;ADORA2A;CALCR;DRD2;ADRA2B;HTR1B;HTR6;CALCRL;NPY;PTGER2;HRH3;ADRB1;PTGDR;GNAL;FPR2;HTR1F;CHRM1;OPRD1;ADCY5;RAMP1;DRD3
GO:0015837	amine transport	http://amigo.geneontology.org/amigo/term/GO:0015837	101	9	1.01621	8.85647	7.88242e-07	0.000335003	135;151;1813;1814;3351;4889;5028;11255;341359	P2RY1;ADORA2A;DRD2;ADRA2B;HTR1B;SYT10;HRH3;NPY5R;DRD3
GO:0007210	serotonin receptor signaling pathway	http://amigo.geneontology.org/amigo/term/GO:0007210	38	6	0.382335	15.693	1.98523e-06	0.000562482	1128;3351;3352;3355;3362;11255	HTR1D;HTR1B;HTR6;HRH3;HTR1F;CHRM1
GO:0015844	monoamine transport	http://amigo.geneontology.org/amigo/term/GO:0015844	88	8	0.885408	9.03539	2.83322e-06	0.000602058	135;151;1813;1814;3351;5028;11255;341359	P2RY1;ADORA2A;DRD2;ADRA2B;HTR1B;SYT10;HRH3;DRD3
GO:0014075	response to amine	http://amigo.geneontology.org/amigo/term/GO:0014075	44	6	0.442704	13.5531	4.8302e-06	0.000671181	135;1813;1814;5153;8787;84152	ADORA2A;DRD2;RGS9;PPP1R1B;PDE1B;DRD3
GO:0007626	locomotory behavior	http://amigo.geneontology.org/amigo/term/GO:0007626	197	11	1.98211	5.54965	4.87403e-06	0.000671181	111;135;1813;1814;4985;5153;5179;9293;54112;84152;84189	PENK;GPR52;ADORA2A;GPR88;DRD2;SLITRK6;PPP1R1B;PDE1B;OPRD1;ADCY5;DRD3
GO:0051932	synaptic transmission, GABAergic	http://amigo.geneontology.org/amigo/term/GO:0051932	45	6	0.452765	13.2519	5.52737e-06	0.000671181	135;1813;2558;2565;3351;4889	ADORA2A;DRD2;HTR1B;GABRG1;GABRA5;NPY5R
GO:0060359	response to ammonium ion	http://amigo.geneontology.org/amigo/term/GO:0060359	130	9	1.30799	6.8808	6.49092e-06	0.000689661	1128;1813;1814;3351;5179;11255;27092;84152;85397	PENK;DRD2;HTR1B;PPP1R1B;HRH3;CACNG4;CHRM1;RGS8;DRD3
GO:0097366	response to bronchodilator	http://amigo.geneontology.org/amigo/term/GO:0097366	51	6	0.513134	11.6929	1.16297e-05	0.00096645	135;1813;1814;5153;8787;84152	ADORA2A;DRD2;RGS9;PPP1R1B;PDE1B;DRD3
GO:0043279	response to alkaloid	http://amigo.geneontology.org/amigo/term/GO:0043279	107	8	1.07658	7.43097	1.22333e-05	0.00096645	135;779;1813;1814;3351;5179;27092;84152	PENK;ADORA2A;DRD2;HTR1B;PPP1R1B;CACNA1S;CACNG4;DRD3
Cellular Component
geneSet	description	link	size	overlap	expect	enrichmentRatio	pValue	FDR	overlapId	userId
GO:0097060	synaptic membrane	http://amigo.geneontology.org/amigo/term/GO:0097060	430	17	3.54103	4.80087	5.68996e-08	9.78673e-06	88;135;153;1128;1813;1814;2149;2558;2565;2572;3351;4985;5028;8787;23109;27091;27092	P2RY1;ADORA2A;DRD2;CACNG5;F2R;RGS9;HTR1B;ADRB1;GABRG1;DDN;CACNG4;ACTN2;GAD2;CHRM1;GABRA5;OPRD1;DRD3
GO:0098793	presynapse	http://amigo.geneontology.org/amigo/term/GO:0098793	483	15	3.97748	3.77123	7.77572e-06	0.000668712	135;1128;1813;2558;2572;3351;3776;4985;5028;5179;7466;11255;22987;91752;341359	PENK;P2RY1;ADORA2A;DRD2;HTR1B;SV2C;SYT10;WFS1;HRH3;GAD2;CHRM1;GABRA5;OPRD1;KCNK2;ZNF804A
GO:0099572	postsynaptic specialization	http://amigo.geneontology.org/amigo/term/GO:0099572	340	12	2.79988	4.2859	2.00708e-05	0.00088861	88;135;153;1128;1813;1814;2558;4985;5028;8787;27091;27092	P2RY1;ADORA2A;DRD2;CACNG5;RGS9;ADRB1;CACNG4;ACTN2;CHRM1;GABRA5;OPRD1;DRD3
GO:0098984	neuron to neuron synapse	http://amigo.geneontology.org/amigo/term/GO:0098984	341	12	2.80812	4.27333	2.06653e-05	0.00088861	88;135;153;1128;1813;1814;4985;5028;5179;8787;27091;27092	PENK;P2RY1;ADORA2A;DRD2;CACNG5;RGS9;ADRB1;CACNG4;ACTN2;CHRM1;OPRD1;DRD3
GO:0098978	glutamatergic synapse	http://amigo.geneontology.org/amigo/term/GO:0098978	350	11	2.88223	3.81649	0.000129948	0.00447023	88;135;1128;1813;1814;2982;5028;8787;27091;27092;84152	P2RY1;ADORA2A;DRD2;CACNG5;RGS9;PPP1R1B;CACNG4;ACTN2;GUCY1A1;CHRM1;DRD3
GO:0044306	neuron projection terminus	http://amigo.geneontology.org/amigo/term/GO:0044306	139	6	1.14466	5.24174	0.000975904	0.0279759	1128;1813;3351;3776;4985;5179	PENK;DRD2;HTR1B;CHRM1;OPRD1;KCNK2
GO:1990351	transporter complex	http://amigo.geneontology.org/amigo/term/GO:1990351	332	9	2.734	3.29188	0.00157615	0.0360546	779;2558;2565;3758;3776;6331;23415;27091;27092	CACNG5;KCNH4;SCN5A;GABRG1;CACNA1S;CACNG4;KCNJ1;GABRA5;KCNK2
GO:0031253	cell projection membrane	http://amigo.geneontology.org/amigo/term/GO:0031253	335	9	2.75871	3.2624	0.00167696	0.0360546	135;1813;2558;2565;2792;4985;8787;23109;340024	ADORA2A;DRD2;RGS9;GNGT1;SLC6A19;GABRG1;DDN;GABRA5;OPRD1
GO:0043025	neuronal cell body	http://amigo.geneontology.org/amigo/term/GO:0043025	486	11	4.00218	2.7485	0.00203115	0.0388176	135;1813;2558;3776;5153;5179;23109;57699;84152;85397;91752	PENK;ADORA2A;DRD2;PPP1R1B;PDE1B;CPNE5;DDN;RGS8;GABRA5;KCNK2;ZNF804A
GO:0044309	neuron spine	http://amigo.geneontology.org/amigo/term/GO:0044309	167	6	1.37524	4.36289	0.00249188	0.0428604	88;1813;4985;23109;84152;91752	DRD2;PPP1R1B;DDN;ACTN2;OPRD1;ZNF804A
Molecular Function
geneSet	description	link	size	overlap	expect	enrichmentRatio	pValue	FDR	overlapId	userId
GO:0008227	G protein-coupled amine receptor activity	http://amigo.geneontology.org/amigo/term/GO:0008227	57	12	0.56889	21.0937	2.74003e-13	7.72689e-11	151;153;1128;1813;1814;3351;3352;3355;3362;11255;134860;134864	TAAR9;HTR1D;DRD2;ADRA2B;TAAR1;HTR1B;HTR6;HRH3;ADRB1;HTR1F;CHRM1;DRD3
GO:0030594	neurotransmitter receptor activity	http://amigo.geneontology.org/amigo/term/GO:0030594	116	11	1.15774	9.50126	2.02316e-08	2.85265e-06	153;1128;1813;1814;2558;2565;3351;3352;3355;3362;11255	HTR1D;DRD2;HTR1B;HTR6;HRH3;ADRB1;GABRG1;HTR1F;CHRM1;GABRA5;DRD3
GO:0099589	serotonin receptor activity	http://amigo.geneontology.org/amigo/term/GO:0099589	33	6	0.329357	18.2173	7.76822e-07	7.30213e-05	1128;3351;3352;3355;3362;11255	HTR1D;HTR1B;HTR6;HRH3;HTR1F;CHRM1
GO:0001653	peptide receptor activity	http://amigo.geneontology.org/amigo/term/GO:0001653	149	10	1.4871	6.7245	2.30325e-06	0.000162379	799;2149;2358;4889;4985;5746;10203;10267;10886;84539	CALCR;F2R;CALCRL;NPFFR2;MCHR2;FPR2;OPRD1;PTH2R;NPY5R;RAMP1
GO:1901338	catecholamine binding	http://amigo.geneontology.org/amigo/term/GO:1901338	20	4	0.199611	20.039	4.04513e-05	0.00228145	151;153;1813;1814	DRD2;ADRA2B;ADRB1;DRD3
GO:0022803	passive transmembrane transporter activity	http://amigo.geneontology.org/amigo/term/GO:0022803	457	14	4.5611	3.06943	0.000182294	0.00856782	779;2558;2565;3351;3758;3776;6331;7809;23415;27091;27092;63982;117532;123041	CACNG5;KCNH4;SCN5A;TMC2;HTR1B;SLC24A4;ANO3;GABRG1;CACNA1S;CACNG4;KCNJ1;BSND;GABRA5;KCNK2
GO:0033218	amide binding	http://amigo.geneontology.org/amigo/term/GO:0033218	353	10	3.52313	2.83839	0.00279335	0.112532	799;2358;4985;5746;10203;10267;25907;84570;134526;344758	CALCR;CALCRL;GPR149;ACOT12;FPR2;TMEM158;OPRD1;PTH2R;COL25A1;RAMP1
GO:0046873	metal ion transmembrane transporter activity	http://amigo.geneontology.org/amigo/term/GO:0046873	440	11	4.39143	2.50488	0.00450721	0.145487	779;3351;3758;3776;6331;23415;27091;27092;117532;123041;340024	CACNG5;KCNH4;SCN5A;TMC2;HTR1B;SLC24A4;SLC6A19;CACNA1S;CACNG4;KCNJ1;KCNK2
GO:0001228	DNA-binding transcription activator activity, RNA polymerase II-specific	http://amigo.geneontology.org/amigo/term/GO:0001228	444	11	4.43135	2.48231	0.00482092	0.145487	688;1749;1961;4212;4602;5080;6496;9480;79923;91975;140690	SIX3;NANOG;PAX6;DLX5;MEIS2;MYB;KLF5;EGR4;ONECUT2;CTCFL;ZNF300
GO:0001664	G protein-coupled receptor binding	http://amigo.geneontology.org/amigo/term/GO:0001664	266	8	2.65482	3.01339	0.00515912	0.145487	135;153;1814;2774;4852;5028;10886;84152	P2RY1;ADORA2A;PPP1R1B;NPY;NPFFR2;ADRB1;GNAL;DRD3

## Sheet: 239
Biological Process
geneSet	description	link	size	overlap	expect	enrichmentRatio	pValue	FDR	overlapId	userId
GO:0042476	odontogenesis	http://amigo.geneontology.org/amigo/term/GO:0042476	126	8	1.40388	5.69851	8.26093e-05	0.0702179	1745;1746;9421;11096;54757;123041;159296;340419	NKX2-3;DLX2;RSPO2;DLX1;FAM20A;SLC24A4;HAND1;ADAMTS5
GO:0099177	regulation of trans-synaptic signaling	http://amigo.geneontology.org/amigo/term/GO:0099177	417	14	4.64616	3.01324	0.000240004	0.102002	1395;2897;2899;4803;5641;5865;5999;6863;7804;9294;10874;57616;64101;116443	NMU;NGF;TAC1;TSHZ3;GRIK3;CRHR2;GRIK1;GRIN3A;RGS4;LRP8;RAB3B;LGMN;S1PR2;LRRC4
GO:0021953	central nervous system neuron differentiation	http://amigo.geneontology.org/amigo/term/GO:0021953	179	8	1.9944	4.01124	0.000892858	0.169422	1745;1746;1749;3226;3236;6656;26468;81544	LHX6;SOX1;DLX2;DLX1;HOXC10;DLX5;HOXD10;GDPD5
GO:0007218	neuropeptide signaling pathway	http://amigo.geneontology.org/amigo/term/GO:0007218	101	6	1.12533	5.33177	0.000925123	0.169422	4985;5368;6863;10316;10874;11249	NMU;PNOC;NMUR1;NXPH2;OPRD1;TAC1
GO:0030900	forebrain development	http://amigo.geneontology.org/amigo/term/GO:0030900	375	12	4.1782	2.87205	0.00101886	0.169422	1745;1746;1749;2113;6656;7804;8646;26468;55118;81544;140679;259266	LHX6;SOX1;DLX2;DLX1;DLX5;CHRD;ASPM;ETS1;SLC32A1;LRP8;CRTAC1;GDPD5
GO:0044331	cell-cell adhesion mediated by cadherin	http://amigo.geneontology.org/amigo/term/GO:0044331	42	4	0.467959	8.54776	0.00119592	0.169422	1005;1007;1010;1012	CDH7;CDH9;CDH12;CDH13
GO:0050906	detection of stimulus involved in sensory perception	http://amigo.geneontology.org/amigo/term/GO:0050906	478	13	5.32582	2.44094	0.00270799	0.237077	8989;63895;81442;121129;128366;138805;144124;283365;341568;343406;346007;390201;391114	OR8S1;TRPA1;PIEZO2;OR10V1;EYS;OR6P1;OR10A5;OR6K3;OR2AP1;OR6N2;OR13F1;OR6C6;OR10R2
GO:0046677	response to antibiotic	http://amigo.geneontology.org/amigo/term/GO:0046677	316	10	3.52083	2.84024	0.00288265	0.237077	196;595;1393;1543;2113;3082;5074;5999;8989;116443	TRPA1;CRHBP;AHR;PAWR;CYP1A1;ETS1;GRIN3A;RGS4;CCND1;HGF
GO:0010721	negative regulation of cell development	http://amigo.geneontology.org/amigo/term/GO:0010721	319	10	3.55426	2.81353	0.00308402	0.237077	1745;1746;2487;3479;5999;9745;11023;11221;53335;259266	VAX1;DLX2;DLX1;FRZB;IGF1;ASPM;RGS4;ZNF536;DUSP10;BCL11A
GO:0044706	multi-multicellular organism process	http://amigo.geneontology.org/amigo/term/GO:0044706	218	8	2.42893	3.29363	0.00309107	0.237077	639;1393;1543;2113;5125;5368;6863;10876	PRDM1;PNOC;CRHBP;TAC1;CYP1A1;EDDM3A;ETS1;PCSK5
Cellular Component
geneSet	description	link	size	overlap	expect	enrichmentRatio	pValue	FDR	overlapId	userId
GO:0044306	neuron projection terminus	http://amigo.geneontology.org/amigo/term/GO:0044306	139	10	1.33773	7.47534	8.15005e-07	0.000140181	1393;1395;2571;2899;4311;4842;4985;5368;10874;140679	NMU;PNOC;CRHBP;OPRD1;NOS1;GRIK3;GAD1;CRHR2;MME;SLC32A1
GO:0098793	presynapse	http://amigo.geneontology.org/amigo/term/GO:0098793	483	16	4.64838	3.44206	1.31375e-05	0.00112983	1007;1393;1395;2571;2572;2897;2899;4311;4803;4842;4985;5368;5865;10874;10882;140679	NMU;PNOC;CRHBP;C1QL1;NGF;OPRD1;NOS1;GRIK3;GAD1;CRHR2;MME;GRIK1;CDH9;SLC32A1;RAB3B;GAD2
GO:0033267	axon part	http://amigo.geneontology.org/amigo/term/GO:0033267	374	13	3.59937	3.61175	5.66524e-05	0.00324807	286;1393;1395;2571;2899;4842;4985;5368;10874;55118;57616;81544;140679	NMU;PNOC;CRHBP;OPRD1;NOS1;TSHZ3;GRIK3;GAD1;CRHR2;SLC32A1;CRTAC1;GDPD5;ANK1
GO:1990351	transporter complex	http://amigo.geneontology.org/amigo/term/GO:1990351	332	9	3.19516	2.81676	0.00458999	0.19737	2897;2899;3790;4842;7223;55013;116443;126755;375567	KCNS3;NOS1;GRIK3;LRRC38;GRIK1;MCUB;VWC2;GRIN3A;TRPC4
GO:0031045	dense core granule	http://amigo.geneontology.org/amigo/term/GO:0031045	20	2	0.192479	10.3907	0.0155605	0.489963	1393;4985	CRHBP;OPRD1
GO:0097038	perinuclear endoplasmic reticulum	http://amigo.geneontology.org/amigo/term/GO:0097038	21	2	0.202103	9.89593	0.0170917	0.489963	26031;81544	GDPD5;OSBPL3
GO:0043235	receptor complex	http://amigo.geneontology.org/amigo/term/GO:0043235	396	8	3.81109	2.09914	0.036675	0.703242	196;2322;2897;2899;3693;7804;116443;375567	FLT3;AHR;GRIK3;GRIK1;VWC2;GRIN3A;LRP8;ITGB5
GO:0016528	sarcoplasm	http://amigo.geneontology.org/amigo/term/GO:0016528	77	3	0.741046	4.04833	0.0378978	0.703242	286;2318;4842	NOS1;FLNC;ANK1
GO:0099572	postsynaptic specialization	http://amigo.geneontology.org/amigo/term/GO:0099572	340	7	3.27215	2.13927	0.0453035	0.703242	4842;4985;7804;53335;64101;81831;116443	OPRD1;NOS1;GRIN3A;LRP8;LRRC4;NETO2;BCL11A
GO:0098984	neuron to neuron synapse	http://amigo.geneontology.org/amigo/term/GO:0098984	341	7	3.28177	2.13299	0.045901	0.703242	4842;4985;7804;53335;64101;81831;116443	OPRD1;NOS1;GRIN3A;LRP8;LRRC4;NETO2;BCL11A
Molecular Function
geneSet	description	link	size	overlap	expect	enrichmentRatio	pValue	FDR	overlapId	userId
GO:0001228	DNA-binding transcription activator activity, RNA polymerase II-specific	http://amigo.geneontology.org/amigo/term/GO:0001228	444	13	5.11587	2.54111	0.00184534	0.257892	688;1746;1749;2113;3226;3236;4094;4613;6656;9935;84969;157848;168620	MAFB;SOX1;DLX2;NKX6-3;HOXC10;DLX5;HOXD10;KLF5;BHLHA15;ETS1;MAF;TOX2;MYCN
GO:0043177	organic acid binding	http://amigo.geneontology.org/amigo/term/GO:0043177	212	8	2.44271	3.27505	0.00314789	0.257892	189;1592;2571;2572;2731;4842;4843;116443	CYP26A1;NOS1;GLDC;AGXT;GAD1;GRIN3A;NOS2;GAD2
GO:0008066	glutamate receptor activity	http://amigo.geneontology.org/amigo/term/GO:0008066	27	3	0.3111	9.64319	0.00357743	0.257892	2897;2899;116443	GRIK3;GRIK1;GRIN3A
GO:0001664	G protein-coupled receptor binding	http://amigo.geneontology.org/amigo/term/GO:0001664	266	9	3.06491	2.93646	0.00365804	0.257892	1325;2899;6863;9294;10563;10874;79971;84870;340419	NMU;CORT;RSPO2;CXCL13;TAC1;GRIK3;RSPO3;WLS;S1PR2
GO:0022803	passive transmembrane transporter activity	http://amigo.geneontology.org/amigo/term/GO:0022803	457	12	5.26566	2.27892	0.00653596	0.31919	2897;2899;3790;7223;8989;9196;55013;63895;116443;123041;126755;338567	TRPA1;PIEZO2;KCNS3;GRIK3;KCNK18;LRRC38;GRIK1;MCUB;GRIN3A;KCNAB3;SLC24A4;TRPC4
GO:0005516	calmodulin binding	http://amigo.geneontology.org/amigo/term/GO:0005516	192	7	2.21227	3.16417	0.00679128	0.31919	4645;4842;4843;5924;5999;8877;259266	MYO5B;NOS1;ASPM;NOS2;RGS4;RASGRF2;SPHK1
GO:0050839	cell adhesion molecule binding	http://amigo.geneontology.org/amigo/term/GO:0050839	478	12	5.50763	2.1788	0.00919004	0.370227	1005;1007;1010;1012;3479;3693;7223;8842;9294;11082;11096;29091	ESM1;PROM1;IGF1;CDH7;CDH9;CDH12;CDH13;STXBP6;S1PR2;ITGB5;ADAMTS5;TRPC4
GO:0004984	olfactory receptor activity	http://amigo.geneontology.org/amigo/term/GO:0004984	377	10	4.34388	2.30209	0.011874	0.379913	81442;121129;128366;138805;144124;283365;341568;343406;390201;391114	OR8S1;OR10V1;OR6P1;OR10A5;OR6K3;OR2AP1;OR6N2;OR13F1;OR6C6;OR10R2
GO:0001227	DNA-binding transcription repressor activity, RNA polymerase II-specific	http://amigo.geneontology.org/amigo/term/GO:0001227	267	8	3.07644	2.60041	0.0121249	0.379913	639;6304;9421;9745;11023;53335;55553;57616	VAX1;PRDM1;SOX6;TSHZ3;HAND1;ZNF536;BCL11A;SATB1
GO:1901681	sulfur compound binding	http://amigo.geneontology.org/amigo/term/GO:1901681	240	7	2.76534	2.53134	0.0210918	0.511887	8646;10563;11096;60495;84870;129804;340419	FBLN7;RSPO2;CXCL13;HPSE2;CHRD;RSPO3;ADAMTS5

## Sheet: 403
Biological Process
geneSet	description	link	size	overlap	expect	enrichmentRatio	pValue	FDR	overlapId	userId
GO:0043583	ear development	http://amigo.geneontology.org/amigo/term/GO:0043583	212	12	2.24755	5.33914	2.67728e-06	0.00227569	182;1749;1750;4919;4920;6299;6939;9241;10194;50508;64072;117531	SALL1;NOX3;ROR2;TSHZ1;CDH23;ROR1;DLX6;JAG1;DLX5;TCF15;TMC1;NOG
GO:0007178	transmembrane receptor protein serine/threonine kinase signaling pathway	http://amigo.geneontology.org/amigo/term/GO:0007178	328	14	3.47734	4.02606	1.0452e-05	0.00311583	651;656;1745;1749;3624;4920;6423;7044;9241;23213;65997;130399;203100;353500	BMP8B;INHBA;DLX1;ROR2;BMP8A;HTRA4;ACVR1C;BMP3;DLX5;SULF1;RASL11B;NOG;LEFTY2;SFRP2
GO:0007218	neuropeptide signaling pathway	http://amigo.geneontology.org/amigo/term/GO:0007218	101	8	1.07077	7.47127	1.17107e-05	0.00311583	2837;4878;4923;5179;6755;60675;84539;347148	SSTR5;NTSR1;UTS2R;MCHR2;NPPA;PROK2;QRFP;PENK
GO:0007389	pattern specification process	http://amigo.geneontology.org/amigo/term/GO:0007389	433	16	4.59052	3.48544	1.46627e-05	0.00311583	1745;1746;4920;5080;5090;6423;6939;7476;7855;9241;10194;56033;80114;84667;130399;221833	SP8;FZD5;WNT7A;DLX2;PAX6;DLX1;ROR2;TSHZ1;PBX3;BARX1;BICC1;ACVR1C;TCF15;NOG;SFRP2;HES7
GO:0021953	central nervous system neuron differentiation	http://amigo.geneontology.org/amigo/term/GO:0021953	179	10	1.8977	5.26954	2.09405e-05	0.00355989	1745;1746;1749;3624;5080;6299;6423;7476;266727;374946	DRAXIN;WNT7A;DLX2;SALL1;INHBA;PAX6;DLX1;MDGA1;DLX5;SFRP2
GO:0043062	extracellular structure organization	http://amigo.geneontology.org/amigo/term/GO:0043062	400	14	4.24066	3.30137	9.19278e-05	0.0129923	1293;2191;3681;3687;3909;4015;4312;4319;6423;6939;9508;23213;80274;222663	FAP;MMP10;ITGAD;SCUBE3;LAMA3;MMP1;LOX;COL6A3;TCF15;SULF1;ITGAX;ADAMTS3;SFRP2;SCUBE1
GO:0048736	appendage development	http://amigo.geneontology.org/amigo/term/GO:0048736	177	9	1.87649	4.79618	0.000112914	0.0129923	1749;1750;4920;6299;6423;7476;9241;221833;100131390	SP8;SP9;WNT7A;SALL1;ROR2;DLX6;DLX5;NOG;SFRP2
GO:0061448	connective tissue development	http://amigo.geneontology.org/amigo/term/GO:0061448	265	11	2.80944	3.91537	0.00012228	0.0129923	651;656;1293;1746;4147;4920;6423;7476;9241;23213;353500	BMP8B;WNT7A;DLX2;ROR2;BMP8A;BMP3;COL6A3;MATN2;SULF1;NOG;SFRP2
GO:0034765	regulation of ion transmembrane transport	http://amigo.geneontology.org/amigo/term/GO:0034765	441	14	4.67533	2.99444	0.000253565	0.0239478	3754;3761;4842;4878;4923;5031;10345;23416;27091;29850;56659;56660;117531;440829	TRDN;P2RY6;CACNG5;NTSR1;TRPM5;NPPA;NOS1;KCNJ4;SHISA8;KCNF1;KCNK13;KCNK12;TMC1;KCNH3
GO:0071772	response to BMP	http://amigo.geneontology.org/amigo/term/GO:0071772	160	8	1.69627	4.71624	0.000305326	0.0259527	656;1745;1749;4920;6423;9241;23213;353500	BMP8B;DLX1;ROR2;BMP8A;DLX5;SULF1;NOG;SFRP2
Cellular Component
geneSet	description	link	size	overlap	expect	enrichmentRatio	pValue	FDR	overlapId	userId
GO:0031012	extracellular matrix	http://amigo.geneontology.org/amigo/term/GO:0031012	496	15	4.23217	3.54428	1.67157e-05	0.0028751	1293;3909;4015;4147;4312;4319;4878;5919;6423;7044;7476;9508;23213;79748;221044	WNT7A;MMP10;NPPA;RARRES2;LMAN1L;LAMA3;MMP1;LOX;COL6A3;MATN2;UCMA;SULF1;ADAMTS3;LEFTY2;SFRP2
GO:0098793	presynapse	http://amigo.geneontology.org/amigo/term/GO:0098793	483	13	4.12124	3.15439	0.000210393	0.0180938	1129;2571;2914;4842;4919;4923;5028;5179;7476;10590;24141;148281;341359	NTSR1;SYT6;SCGN;WNT7A;NOS1;GRM4;SYT10;ROR1;GAD1;P2RY1;PENK;LAMP5;CHRM2
GO:0044306	neuron projection terminus	http://amigo.geneontology.org/amigo/term/GO:0044306	139	6	1.18603	5.05889	0.00117535	0.0540993	1129;2571;4842;4919;4923;5179	NTSR1;NOS1;ROR1;GAD1;PENK;CHRM2
GO:0033267	axon part	http://amigo.geneontology.org/amigo/term/GO:0033267	374	10	3.19119	3.13363	0.00125812	0.0540993	1129;2571;4842;4919;4923;5179;24141;27124;114787;400746	NTSR1;NOS1;ROR1;INPP5J;GAD1;GPRIN1;PENK;NCMAP;LAMP5;CHRM2
GO:0005581	collagen trimer	http://amigo.geneontology.org/amigo/term/GO:0005581	87	4	0.742336	5.3884	0.00642498	0.185446	1293;4015;165257;338761	C1QL4;C1QL2;LOX;COL6A3
GO:0043235	receptor complex	http://amigo.geneontology.org/amigo/term/GO:0043235	396	9	3.37891	2.66358	0.00646906	0.185446	155;3681;3687;4919;4920;27091;130399;284656;440829	CACNG5;ITGAD;ROR2;ROR1;SHISA8;ACVR1C;ADRB3;EPHA10;ITGAX
GO:0098984	neuron to neuron synapse	http://amigo.geneontology.org/amigo/term/GO:0098984	341	8	2.90961	2.74951	0.0084691	0.208098	1129;4842;4923;5028;5179;11178;27091;440829	CACNG5;NTSR1;NOS1;SHISA8;LZTS1;P2RY1;PENK;CHRM2
GO:0097060	synaptic membrane	http://amigo.geneontology.org/amigo/term/GO:0097060	430	9	3.66901	2.45297	0.0108175	0.232577	1129;2914;3761;5028;11178;23109;27091;148281;440829	CACNG5;SYT6;DDN;GRM4;KCNJ4;SHISA8;LZTS1;P2RY1;CHRM2
GO:0044309	neuron spine	http://amigo.geneontology.org/amigo/term/GO:0044309	167	5	1.42494	3.50891	0.0139453	0.26651	4842;4923;11178;23109;440829	NTSR1;NOS1;DDN;SHISA8;LZTS1
GO:0043198	dendritic shaft	http://amigo.geneontology.org/amigo/term/GO:0043198	35	2	0.298641	6.69701	0.0356935	0.531945	4923;27124	NTSR1;INPP5J
Molecular Function
geneSet	description	link	size	overlap	expect	enrichmentRatio	pValue	FDR	overlapId	userId
GO:0048018	receptor ligand activity	http://amigo.geneontology.org/amigo/term/GO:0048018	468	17	4.74684	3.58133	4.81465e-06	0.00135773	182;651;656;1325;3624;3630;4878;5179;6423;7044;7476;54437;85480;223117;346389;347148;353500	BMP8B;INS;WNT7A;NPPA;INHBA;TSLP;BMP8A;MACC1;SEMA3D;BMP3;JAG1;CORT;QRFP;PENK;SEMA5B;LEFTY2;SFRP2
GO:0033612	receptor serine/threonine kinase binding	http://amigo.geneontology.org/amigo/term/GO:0033612	22	4	0.223142	17.9258	6.40459e-05	0.00903047	651;656;3624;353500	BMP8B;INHBA;BMP8A;BMP3
GO:0017147	Wnt-protein binding	http://amigo.geneontology.org/amigo/term/GO:0017147	37	4	0.375284	10.6586	0.000514138	0.0483289	4919;4920;6423;7855	FZD5;ROR2;ROR1;SFRP2
GO:0001653	peptide receptor activity	http://amigo.geneontology.org/amigo/term/GO:0001653	149	7	1.51128	4.63184	0.000796009	0.0561187	1240;2837;4923;5746;6755;7434;84539	SSTR5;NTSR1;UTS2R;MCHR2;CMKLR1;VIPR2;PTH2R
GO:0001228	DNA-binding transcription activator activity, RNA polymerase II-specific	http://amigo.geneontology.org/amigo/term/GO:0001228	444	12	4.50341	2.66465	0.00182737	0.103064	1746;1749;4212;5080;5090;6939;56033;121340;136259;137814;344018;346389	SP7;KLF14;DLX2;PAX6;MEIS2;NKX2-6;PBX3;BARX1;MACC1;DLX5;TCF15;FIGLA
GO:0019199	transmembrane receptor protein kinase activity	http://amigo.geneontology.org/amigo/term/GO:0019199	81	4	0.821568	4.86874	0.00920266	0.432525	4919;4920;130399;284656	ROR2;ROR1;ACVR1C;EPHA10
GO:0008237	metallopeptidase activity	http://amigo.geneontology.org/amigo/term/GO:0008237	185	6	1.87642	3.19758	0.0113622	0.452574	2028;2191;4312;4319;9508;57094	FAP;MMP10;ENPEP;MMP1;ADAMTS3;CPA6
GO:0046873	metal ion transmembrane transporter activity	http://amigo.geneontology.org/amigo/term/GO:0046873	440	10	4.46284	2.24073	0.0139853	0.452574	3754;3761;10050;23416;27091;29850;51305;56659;56660;117531	CACNG5;TRPM5;SLC17A4;KCNJ4;KCNF1;KCNK9;KCNK13;KCNK12;TMC1;KCNH3
GO:0022803	passive transmembrane transporter activity	http://amigo.geneontology.org/amigo/term/GO:0022803	457	10	4.63526	2.15737	0.0177739	0.452574	3754;3761;23416;27091;29850;51305;55013;56659;56660;117531	CACNG5;TRPM5;KCNJ4;MCUB;KCNF1;KCNK9;KCNK13;KCNK12;TMC1;KCNH3
GO:0001664	G protein-coupled receptor binding	http://amigo.geneontology.org/amigo/term/GO:0001664	266	7	2.69799	2.59453	0.0186339	0.452574	1325;4878;4920;5028;7476;60675;347148	WNT7A;NPPA;PROK2;ROR2;CORT;P2RY1;QRFP
