# Supplementary material for: Mapping the cellular etiology of schizophrenia and complex brain phenotypes
Source: Nat Neurosci. 2025 Jan 20;28(2):248–58. doi: 10.1038/s41593-024-01834-w (PMC11802450; doi:10.1038/s41593-024-01834-w)
Supplement: Supplementary file 5 — WebGestalt enrichment tables for GO terms for the sleep duration per night GWAS. [file 41593_2024_1834_MOESM5_ESM.xlsx]

## Sheet: Dictionary
Supp_Table_20_SleepDuration_GO_WEBGESTALT_EnrichmentTables
Column Labels	Description
geneSet	Gene Ontology ID for the Biological Process, Cellular Component, or Molecular Function
description	Name of Biological Process, Cellular Component, or Molecular Function
link	Link to Gene Ontology website for the gene set
size	Gene set size
overlap	Observed number of genes that are common between the input gene list and a particular gene set in Gene Ontology
expect	Expected number of genes common between input gene list and Gene Ontology gene list
enrichmentRatio	Ratio of observed to expected genes in the gene set (measure of how enriched a particular category or term is in a given set of genes compared to what would be expected by chance)
pValue	P Value
FDR	P-value corrected for False Discovery Rate
overlapId	List of the gene Entrez IDs that are common between the input gene list and a particular gene set in Gene Ontology
userId	List of the gene names that are common between the input gene list and a particular gene set in Gene Ontology

## Sheet: 132
Biological Process
geneSet	description	link	size	overlap	expect	enrichmentRatio	pValue	FDR	overlapId	userId
GO:0030900	forebrain development	http://amigo.geneontology.org/amigo/term/GO:0030900	375	14	3.84901	3.6373	3.21442e-05	0.0273225	2016;2113;2255;3398;4142;4747;4900;8941;10716;23314;50674;63974;65078;349667	NEUROD6;FGF10;MAS1;SATB2;TBR1;EMX1;RTN4RL2;NRGN;NEUROG3;RTN4R;ETS1;ID2;NEFL;CDK5R2
GO:0042391	regulation of membrane potential	http://amigo.geneontology.org/amigo/term/GO:0042391	414	13	4.24931	3.05932	0.000343189	0.145855	153;885;1128;1829;2563;3767;5999;6324;6804;7351;23415;57030;266743	DSG2;KCNJ11;RGS4;SCN1B;CCK;SLC17A7;GABRD;ADRB1;UCP2;NPAS4;STX1A;KCNH4;CHRM1
GO:0006813	potassium ion transport	http://amigo.geneontology.org/amigo/term/GO:0006813	229	9	2.35046	3.82903	0.00059805	0.169447	3356;3754;3761;3765;3767;3787;3788;5999;23415	KCNS1;KCNJ11;RGS4;HTR2A;KCNF1;KCNS2;KCNJ4;KCNH4;KCNJ9
GO:0034765	regulation of ion transmembrane transport	http://amigo.geneontology.org/amigo/term/GO:0034765	441	12	4.52644	2.65109	0.00198494	0.421801	623;3754;3761;3765;3767;3787;3788;5999;6324;23237;23415;196541	KCNS1;ARC;KCNJ11;RGS4;SCN1B;KCNF1;KCNS2;BDKRB1;KCNJ4;METTL21C;KCNH4;KCNJ9
GO:0007205	protein kinase C-activating G protein-coupled receptor signaling pathway	http://amigo.geneontology.org/amigo/term/GO:0007205	28	3	0.287393	10.4387	0.00287717	0.474571	623;885;1128	CCK;BDKRB1;CHRM1
GO:0001763	morphogenesis of a branching structure	http://amigo.geneontology.org/amigo/term/GO:0001763	196	7	2.01175	3.47956	0.00412025	0.474571	1305;2119;2255;4070;23129;80004;340419	TACSTD2;FGF10;PLXND1;RSPO2;ETV5;ESRP2;COL13A1
GO:0003007	heart morphogenesis	http://amigo.geneontology.org/amigo/term/GO:0003007	250	8	2.56601	3.11768	0.00429674	0.474571	1289;2274;3398;7139;10370;10439;23129;58495	TNNT2;PLXND1;FHL2;COL5A1;CITED2;ID2;OLFM1;OVOL2
GO:0060537	muscle tissue development	http://amigo.geneontology.org/amigo/term/GO:0060537	371	10	3.80795	2.62608	0.00497759	0.474571	1310;1829;1958;2274;3398;5999;7139;9242;196541;376132	LRRC10;MSC;EGR1;DSG2;TNNT2;RGS4;FHL2;COL19A1;ID2;METTL21C
GO:0007274	neuromuscular synaptic transmission	http://amigo.geneontology.org/amigo/term/GO:0007274	34	3	0.348977	8.59656	0.00502487	0.474571	1128;1960;2119	EGR3;ETV5;CHRM1
GO:0007210	serotonin receptor signaling pathway	http://amigo.geneontology.org/amigo/term/GO:0007210	38	3	0.390033	7.69166	0.00687559	0.534904	1128;3355;3356	HTR1F;HTR2A;CHRM1
Cellular Component
geneSet	description	link	size	overlap	expect	enrichmentRatio	pValue	FDR	overlapId	userId
GO:0005911	cell-cell junction	http://amigo.geneontology.org/amigo/term/GO:0005911	441	13	3.93789	3.30126	0.000136627	0.0234998	963;1305;1803;1829;1830;3767;4070;4284;5493;6324;11187;23616;58494	DSG3;DPP4;CD53;TACSTD2;MIP;DSG2;KCNJ11;SCN1B;SH3BP1;PPL;PKP3;JAM2;COL13A1
GO:0097060	synaptic membrane	http://amigo.geneontology.org/amigo/term/GO:0097060	430	12	3.83967	3.12527	0.000416223	0.0357952	153;1128;1305;2563;3356;3761;3765;4900;6804;9478;23237;64101	ARC;NRGN;HTR2A;GABRD;ADRB1;CABP1;KCNJ4;LRRC4;STX1A;COL13A1;CHRM1;KCNJ9
GO:1990351	transporter complex	http://amigo.geneontology.org/amigo/term/GO:1990351	332	10	2.96458	3.37316	0.000724424	0.0415336	2563;3754;3761;3767;3787;3788;6324;6804;7222;23415	KCNS1;KCNJ11;SCN1B;TRPC3;KCNF1;GABRD;KCNS2;KCNJ4;STX1A;KCNH4
GO:0098978	glutamatergic synapse	http://amigo.geneontology.org/amigo/term/GO:0098978	350	10	3.12531	3.19968	0.00108499	0.0466546	1128;2563;3356;4900;6804;7781;8404;23237;64101;65078	ARC;NRGN;HTR2A;SLC30A3;GABRD;RTN4R;SPARCL1;LRRC4;STX1A;CHRM1
GO:0001533	cornified envelope	http://amigo.geneontology.org/amigo/term/GO:0001533	65	4	0.580415	6.89162	0.00265755	0.0914197	1829;1830;5493;11187	DSG3;DSG2;PPL;PKP3
GO:0031012	extracellular matrix	http://amigo.geneontology.org/amigo/term/GO:0031012	496	11	4.42901	2.48362	0.00451216	0.129348	1289;1305;1310;1370;1893;2255;6278;8404;64066;90187;349667	MMP27;FGF10;S100A7;RTN4RL2;EMILIN3;CPN2;COL5A1;COL19A1;ECM1;SPARCL1;COL13A1
GO:0033267	axon part	http://amigo.geneontology.org/amigo/term/GO:0033267	374	9	3.33962	2.69492	0.00604345	0.131613	885;1128;1395;3767;4747;6324;8941;10439;65078	KCNJ11;SCN1B;CCK;CRHR2;RTN4R;OLFM1;NEFL;CHRM1;CDK5R2
GO:0098685	Schaffer collateral - CA1 synapse	http://amigo.geneontology.org/amigo/term/GO:0098685	82	4	0.732215	5.46287	0.00612155	0.131613	153;1128;4747;64101	ADRB1;LRRC4;NEFL;CHRM1
GO:0060076	excitatory synapse	http://amigo.geneontology.org/amigo/term/GO:0060076	49	3	0.437543	6.85646	0.00943322	0.172328	3765;57030;64101	SLC17A7;LRRC4;KCNJ9
GO:0098793	presynapse	http://amigo.geneontology.org/amigo/term/GO:0098793	483	10	4.31293	2.31861	0.0106996	0.172328	885;1128;1395;3356;3765;4747;6804;7781;57030;65078	CCK;HTR2A;CRHR2;SLC17A7;SLC30A3;RTN4R;STX1A;NEFL;CHRM1;KCNJ9
Molecular Function
geneSet	description	link	size	overlap	expect	enrichmentRatio	pValue	FDR	overlapId	userId
GO:0001653	peptide receptor activity	http://amigo.geneontology.org/amigo/term/GO:0001653	149	8	1.62009	4.93799	0.000218221	0.0615384	623;1395;3061;4142;7434;9340;84109;84539	VIPR2;GLP2R;HCRTR1;QRFPR;MAS1;MCHR2;CRHR2;BDKRB1
GO:0022803	passive transmembrane transporter activity	http://amigo.geneontology.org/amigo/term/GO:0022803	457	14	4.969	2.81747	0.000445745	0.0628501	2563;3754;3761;3765;3767;3787;3788;4284;6324;7222;23415;57030;92736;93129	KCNS1;MIP;KCNJ11;SCN1B;TRPC3;KCNF1;SLC17A7;GABRD;ORAI3;KCNS2;KCNJ4;OTOP2;KCNH4;KCNJ9
GO:0046873	metal ion transmembrane transporter activity	http://amigo.geneontology.org/amigo/term/GO:0046873	440	13	4.78416	2.7173	0.00100075	0.0940706	3754;3761;3765;3767;3787;3788;6324;7222;7781;23415;57030;93129;142680	KCNS1;SLC34A3;KCNJ11;SCN1B;TRPC3;KCNF1;SLC17A7;SLC30A3;ORAI3;KCNS2;KCNJ4;KCNH4;KCNJ9
GO:0030594	neurotransmitter receptor activity	http://amigo.geneontology.org/amigo/term/GO:0030594	116	6	1.26128	4.75708	0.00164947	0.116288	153;1128;2563;3355;3356;165829	GPR156;HTR1F;HTR2A;GABRD;ADRB1;CHRM1
GO:0005539	glycosaminoglycan binding	http://amigo.geneontology.org/amigo/term/GO:0005539	219	8	2.38121	3.35964	0.00268606	0.11703	1289;1305;2255;3026;11167;65078;129804;340419	HABP2;FGF10;FBLN7;RSPO2;COL5A1;RTN4R;FSTL1;COL13A1
GO:0015077	monovalent inorganic cation transmembrane transporter activity	http://amigo.geneontology.org/amigo/term/GO:0015077	382	11	4.15352	2.64836	0.00299186	0.11703	3754;3761;3765;3767;3787;3788;6324;23415;57030;92736;142680	KCNS1;SLC34A3;KCNJ11;SCN1B;KCNF1;SLC17A7;KCNS2;KCNJ4;OTOP2;KCNH4;KCNJ9
GO:0001228	DNA-binding transcription activator activity, RNA polymerase II-specific	http://amigo.geneontology.org/amigo/term/GO:0001228	444	12	4.82765	2.48568	0.00327138	0.11703	1958;1961;2113;2119;2354;2355;7294;23314;58495;63974;84839;266743	NEUROD6;EGR1;SATB2;EGR4;FOSB;ETS1;RAX2;ETV5;NPAS4;FOSL2;TXK;OVOL2
GO:0008227	G protein-coupled amine receptor activity	http://amigo.geneontology.org/amigo/term/GO:0008227	57	4	0.619766	6.45405	0.00338077	0.11703	153;1128;3355;3356	HTR1F;HTR2A;ADRB1;CHRM1
GO:0035035	histone acetyltransferase binding	http://amigo.geneontology.org/amigo/term/GO:0035035	29	3	0.31532	9.51415	0.00373501	0.11703	1958;2113;10370	EGR1;ETS1;CITED2
GO:0005516	calmodulin binding	http://amigo.geneontology.org/amigo/term/GO:0005516	192	7	2.08763	3.35308	0.00497263	0.138526	3706;4284;4430;4900;5999;10645;79929	MIP;RGS4;NRGN;MAP6D1;ITPKA;MYO1B;CAMKK2

## Sheet: 207
Biological Process
geneSet	description	link	size	overlap	expect	enrichmentRatio	pValue	FDR	overlapId	userId
GO:0007626	locomotory behavior	http://amigo.geneontology.org/amigo/term/GO:0007626	197	12	2.12844	5.63794	1.51675e-06	0.00123332	111;135;793;1813;1814;5153;5179;9293;23551;54112;84152;84189	ADORA2A;DRD2;GPR88;GPR52;PENK;RASD2;PPP1R1B;DRD3;PDE1B;CALB1;ADCY5;SLITRK6
GO:0050886	endocrine process	http://amigo.geneontology.org/amigo/term/GO:0050886	84	8	0.907556	8.81488	3.38682e-06	0.00123332	1359;1585;1636;1814;3291;3624;4311;5972	CYP11B2;MME;REN;CPA3;DRD3;ACE;HSD11B2;INHBA
GO:0042445	hormone metabolic process	http://amigo.geneontology.org/amigo/term/GO:0042445	218	12	2.35532	5.09484	4.35289e-06	0.00123332	1359;1584;1585;1594;1636;3291;4311;5972;8528;8912;51301;84649	DDO;CYP11B2;MME;CYP11B1;REN;CPA3;ACE;CYP27B1;CACNA1H;HSD11B2;DGAT2;GCNT4
GO:0014075	response to amine	http://amigo.geneontology.org/amigo/term/GO:0014075	44	6	0.475387	12.6213	7.27958e-06	0.00154691	135;1813;1814;5153;8787;84152	ADORA2A;DRD2;PPP1R1B;RGS9;DRD3;PDE1B
GO:0097366	response to bronchodilator	http://amigo.geneontology.org/amigo/term/GO:0097366	51	6	0.551016	10.889	1.74495e-05	0.00296641	135;1813;1814;5153;8787;84152	ADORA2A;DRD2;PPP1R1B;RGS9;DRD3;PDE1B
GO:0007212	dopamine receptor signaling pathway	http://amigo.geneontology.org/amigo/term/GO:0007212	43	5	0.464582	10.7624	9.55479e-05	0.013536	111;1813;1814;8787;85397	DRD2;RGS9;DRD3;RGS8;ADCY5
GO:0050905	neuromuscular process	http://amigo.geneontology.org/amigo/term/GO:0050905	107	7	1.15605	6.05508	0.000159035	0.0178851	111;135;1813;1814;5179;54112;84189	ADORA2A;DRD2;GPR88;PENK;DRD3;ADCY5;SLITRK6
GO:0001655	urogenital system development	http://amigo.geneontology.org/amigo/term/GO:0001655	326	12	3.52218	3.40698	0.000221938	0.0178851	793;1636;2138;3227;4311;4357;5915;5972;7475;7490;51301;168002	DACT2;MME;WNT6;WT1;REN;ACE;EYA1;CALB1;HOXC11;RARB;MPST;GCNT4
GO:0003013	circulatory system process	http://amigo.geneontology.org/amigo/term/GO:0003013	480	15	5.18604	2.89238	0.000222033	0.0178851	135;151;152;1359;1584;1585;1636;1813;1814;3291;3352;4311;5972;6330;8912	ADORA2A;DRD2;CYP11B2;MME;CYP11B1;SCN4B;REN;CPA3;DRD3;ACE;CACNA1H;ADRA2B;ADRA2C;HSD11B2;HTR1D
GO:0003014	renal system process	http://amigo.geneontology.org/amigo/term/GO:0003014	113	7	1.22088	5.73357	0.000223169	0.0178851	111;135;1585;1813;1814;3291;5972	ADORA2A;DRD2;CYP11B2;REN;DRD3;HSD11B2;ADCY5
Cellular Component
geneSet	description	link	size	overlap	expect	enrichmentRatio	pValue	FDR	overlapId	userId
GO:0031253	cell projection membrane	http://amigo.geneontology.org/amigo/term/GO:0031253	335	10	3.48993	2.86539	0.0025266	0.297688	135;1813;3208;5341;8787;54084;54997;57608;94233;255189	ADORA2A;PLA2G4F;DRD2;PLEK;RGS9;TSPEAR;OPN4;JCAD;TESC;HPCA
GO:0098978	glutamatergic synapse	http://amigo.geneontology.org/amigo/term/GO:0098978	350	10	3.6462	2.74259	0.00346149	0.297688	135;152;793;1813;1814;3208;8787;10636;84152;89780	ADORA2A;DRD2;PPP1R1B;RGS9;WNT3A;RGS14;DRD3;CALB1;ADRA2C;HPCA
GO:0044309	neuron spine	http://amigo.geneontology.org/amigo/term/GO:0044309	167	6	1.73976	3.44876	0.00789488	0.410003	793;1813;3208;3706;10636;84152	DRD2;PPP1R1B;RGS14;CALB1;ITPKA;HPCA
GO:0005667	transcription factor complex	http://amigo.geneontology.org/amigo/term/GO:0005667	355	9	3.69828	2.43356	0.0116183	0.410003	1602;4618;4773;5453;5915;6496;9970;266743;647589	ANHX;NR1I3;SIX3;MYF6;NPAS4;NFATC2;RARB;POU3F1;DACH1
GO:0044306	neuron projection terminus	http://amigo.geneontology.org/amigo/term/GO:0044306	139	5	1.44806	3.45289	0.0149251	0.410003	152;793;1813;4311;5179	DRD2;PENK;MME;CALB1;ADRA2C
GO:0005911	cell-cell junction	http://amigo.geneontology.org/amigo/term/GO:0005911	441	10	4.59421	2.17665	0.0164178	0.410003	1004;1308;1828;2700;6330;7225;57608;81025;116337;150084	GJA3;GJA9;SCN4B;IGSF5;DSG1;JCAD;COL17A1;TRPC6;PANX3;CDH6
GO:0098862	cluster of actin-based cell projections	http://amigo.geneontology.org/amigo/term/GO:0098862	143	5	1.48973	3.35631	0.0166862	0.410003	4311;53904;54084;85477;125336	MME;LOXHD1;MYO3A;SCIN;TSPEAR
GO:0097038	perinuclear endoplasmic reticulum	http://amigo.geneontology.org/amigo/term/GO:0097038	21	2	0.218772	9.14195	0.0198442	0.42665	80168;84649	MOGAT2;DGAT2
GO:0098984	neuron to neuron synapse	http://amigo.geneontology.org/amigo/term/GO:0098984	341	8	3.55244	2.25198	0.0257464	0.492041	135;152;793;1813;1814;5179;8787;10636	ADORA2A;DRD2;PENK;RGS9;RGS14;DRD3;CALB1;ADRA2C
GO:0044298	cell body membrane	http://amigo.geneontology.org/amigo/term/GO:0044298	27	2	0.281278	7.11041	0.0318574	0.547948	3208;85397	RGS8;HPCA
Molecular Function
geneSet	description	link	size	overlap	expect	enrichmentRatio	pValue	FDR	overlapId	userId
GO:0008227	G protein-coupled amine receptor activity	http://amigo.geneontology.org/amigo/term/GO:0008227	57	7	0.610516	11.4657	2.33424e-06	0.000658256	151;152;1813;1814;3352;3360;3362	DRD2;HTR6;DRD3;HTR4;ADRA2B;ADRA2C;HTR1D
GO:1901338	catecholamine binding	http://amigo.geneontology.org/amigo/term/GO:1901338	20	4	0.214216	18.6727	5.3334e-05	0.00750878	151;152;1813;1814	DRD2;DRD3;ADRA2B;ADRA2C
GO:0001228	DNA-binding transcription activator activity, RNA polymerase II-specific	http://amigo.geneontology.org/amigo/term/GO:0001228	444	15	4.7556	3.15418	7.98807e-05	0.00750878	1959;1961;3227;3229;4602;4618;4773;6496;7490;9480;9970;10538;79923;266743;647589	ANHX;ONECUT2;NR1I3;HOXC13;SIX3;BATF;WT1;MYB;NANOG;EGR2;MYF6;NPAS4;NFATC2;HOXC11;EGR4
GO:0099589	serotonin receptor activity	http://amigo.geneontology.org/amigo/term/GO:0099589	33	3	0.353457	8.4876	0.00518214	0.365341	3352;3360;3362	HTR6;HTR4;HTR1D
GO:0030594	neurotransmitter receptor activity	http://amigo.geneontology.org/amigo/term/GO:0030594	116	5	1.24245	4.02429	0.00812756	0.458394	1813;1814;3352;3360;3362	DRD2;HTR6;DRD3;HTR4;HTR1D
GO:0019208	phosphatase regulator activity	http://amigo.geneontology.org/amigo/term/GO:0019208	88	4	0.942551	4.2438	0.0146773	0.689831	5502;54997;84152;153769	SH3RF2;PPP1R1B;PPP1R1A;TESC
GO:0001664	G protein-coupled receptor binding	http://amigo.geneontology.org/amigo/term/GO:0001664	266	7	2.84907	2.45694	0.0242974	0.97884	135;152;1636;1814;7475;84152;89780	ADORA2A;PPP1R1B;WNT6;WNT3A;DRD3;ACE;ADRA2C
GO:0046982	protein heterodimerization activity	http://amigo.geneontology.org/amigo/term/GO:0046982	468	10	5.01266	1.99495	0.028763	1	111;135;152;336;1813;3624;3689;4618;7164;266743	ADORA2A;DRD2;APOA2;MYF6;NPAS4;ITGB2;ADRA2C;INHBA;ADCY5;TPD52L1
GO:0070405	ammonium ion binding	http://amigo.geneontology.org/amigo/term/GO:0070405	74	3	0.7926	3.78501	0.0449219	1	336;1813;1814	DRD2;APOA2;DRD3
GO:0008237	metallopeptidase activity	http://amigo.geneontology.org/amigo/term/GO:0008237	185	5	1.9815	2.52334	0.0486941	1	1359;1636;4311;9508;164656	MME;TMPRSS6;ADAMTS3;CPA3;ACE

## Sheet: 231
Biological Process
geneSet	description	link	size	overlap	expect	enrichmentRatio	pValue	FDR	overlapId	userId
GO:0007187	G protein-coupled receptor signaling pathway, coupled to cyclic nucleotide second messenger	http://amigo.geneontology.org/amigo/term/GO:0007187	250	12	2.4816	4.83559	7.3583e-06	0.00508844	19;151;1133;1812;2899;2914;2918;3352;4842;4988;59350;170589	RXFP1;ADRA2B;DRD1;HTR1D;ABCA1;CHRM5;GRM4;GRIK3;GRM8;OPRM1;NOS1;GPHA2
GO:0048880	sensory system development	http://amigo.geneontology.org/amigo/term/GO:0048880	355	14	3.52387	3.9729	1.19728e-05	0.00508844	1746;4211;4212;5915;6496;6664;7476;11023;54549;57381;64919;93986;118427;343035	RD3;VAX1;SIX3;WNT7A;FOXP2;SDK2;MEIS2;MEIS1;DLX2;RARB;SOX11;BCL11B;RHOJ;OLFM3
GO:0007215	glutamate receptor signaling pathway	http://amigo.geneontology.org/amigo/term/GO:0007215	90	7	0.893376	7.83545	3.09025e-05	0.00656678	2899;2914;2918;4988;8787;27091;27092	CACNG5;GRM4;GRIK3;RGS9;GRM8;OPRM1;CACNG4
GO:0035249	synaptic transmission, glutamatergic	http://amigo.geneontology.org/amigo/term/GO:0035249	90	7	0.893376	7.83545	3.09025e-05	0.00656678	1812;2899;2914;2918;8029;27091;27092	DRD1;CACNG5;CUBN;GRM4;GRIK3;GRM8;CACNG4
GO:0021953	central nervous system neuron differentiation	http://amigo.geneontology.org/amigo/term/GO:0021953	179	9	1.77682	5.06521	7.41925e-05	0.0126127	1746;1812;2066;7476;8828;64919;137970;266727;374946	DRAXIN;DRD1;WNT7A;DLX2;MDGA1;ERBB4;BCL11B;NRP2;UNC5D
GO:0060359	response to ammonium ion	http://amigo.geneontology.org/amigo/term/GO:0060359	130	7	1.29043	5.42454	0.000314272	0.0418794	1133;1812;2354;4988;5179;27092;116372	DRD1;LYPD1;PENK;CHRM5;FOSB;OPRM1;CACNG4
GO:0009582	detection of abiotic stimulus	http://amigo.geneontology.org/amigo/term/GO:0009582	132	7	1.31028	5.34235	0.000344889	0.0418794	1301;10886;50508;54112;54437;63982;117532	NPFFR2;SEMA5B;GPR88;NOX3;ANO3;TMC2;COL11A1
GO:0051961	negative regulation of nervous system development	http://amigo.geneontology.org/amigo/term/GO:0051961	297	10	2.94814	3.39197	0.00076591	0.0813779	1746;2066;4211;6496;6664;7476;11023;54437;57540;374946	DRAXIN;VAX1;SIX3;WNT7A;SEMA5B;MEIS1;DLX2;DISP3;ERBB4;SOX11
GO:0072347	response to anesthetic	http://amigo.geneontology.org/amigo/term/GO:0072347	75	5	0.74448	6.7161	0.000889182	0.0839783	1812;2354;4988;5179;27092	DRD1;PENK;FOSB;OPRM1;CACNG4
GO:0050673	epithelial cell proliferation	http://amigo.geneontology.org/amigo/term/GO:0050673	372	11	3.69262	2.97892	0.00121719	0.0931716	1960;2658;6664;7010;7476;8828;54959;55959;64919;79805;93986	ODAM;WNT7A;FOXP2;VASH2;GDF2;EGR3;TEK;SULF2;SOX11;BCL11B;NRP2
Cellular Component
geneSet	description	link	size	overlap	expect	enrichmentRatio	pValue	FDR	overlapId	userId
GO:0098793	presynapse	http://amigo.geneontology.org/amigo/term/GO:0098793	483	18	4.21709	4.26835	1.3854e-07	2.38289e-05	1812;2066;2899;2914;2918;4842;4988;5100;5173;5179;7466;7476;9381;22987;24141;85439;132204;341359	PDYN;OTOF;DRD1;WFS1;WNT7A;LAMP5;SV2C;SYT10;PENK;STON2;GRM4;GRIK3;GRM8;SYNPR;PCDH8;OPRM1;NOS1;ERBB4
GO:0097060	synaptic membrane	http://amigo.geneontology.org/amigo/term/GO:0097060	430	14	3.75434	3.72902	1.90964e-05	0.00164229	1133;1812;2066;2899;2914;2918;4988;5100;8787;8828;11178;23109;27091;27092	DRD1;CACNG5;CHRM5;GRM4;GRIK3;RGS9;LZTS1;GRM8;PCDH8;OPRM1;CACNG4;ERBB4;DDN;NRP2
GO:0043235	receptor complex	http://amigo.geneontology.org/amigo/term/GO:0043235	396	13	3.45749	3.75996	3.59378e-05	0.00206044	2066;2688;2899;3655;5618;7010;8029;8828;27091;27092;118427;255743;402117	GH1;VWC2L;CACNG5;ITGA6;NPNT;CUBN;GRIK3;CACNG4;TEK;ERBB4;PRLR;NRP2;OLFM3
GO:0044309	neuron spine	http://amigo.geneontology.org/amigo/term/GO:0044309	167	6	1.45808	4.115	0.00334372	0.106907	1812;4842;4988;11178;23109;55619	DRD1;LZTS1;OPRM1;NOS1;DDN;DOCK10
GO:0098978	glutamatergic synapse	http://amigo.geneontology.org/amigo/term/GO:0098978	350	9	3.05586	2.94516	0.00337985	0.106907	1812;2066;2899;5100;7476;8787;8828;27091;27092	DRD1;WNT7A;CACNG5;GRIK3;RGS9;PCDH8;CACNG4;ERBB4;NRP2
GO:0031904	endosome lumen	http://amigo.geneontology.org/amigo/term/GO:0031904	36	3	0.314317	9.54451	0.0037293	0.106907	2688;5618;643847	GH1;PGA4;PRLR
GO:0030133	transport vesicle	http://amigo.geneontology.org/amigo/term/GO:0030133	374	9	3.2654	2.75617	0.00521498	0.128139	5179;7466;9381;22987;24141;85439;132204;169026;341359	OTOF;WFS1;LAMP5;SV2C;SYT10;PENK;STON2;SYNPR;SLC30A8
GO:1990351	transporter complex	http://amigo.geneontology.org/amigo/term/GO:1990351	332	8	2.8987	2.75986	0.00830898	0.16721	2899;4842;8029;23415;27091;27092;118427;402117	VWC2L;CACNG5;CUBN;KCNH4;GRIK3;CACNG4;NOS1;OLFM3
GO:0031253	cell projection membrane	http://amigo.geneontology.org/amigo/term/GO:0031253	335	8	2.92489	2.73514	0.00874938	0.16721	768;1812;4988;8029;8787;23109;24141;55243	DRD1;LAMP5;KIRREL1;CUBN;RGS9;CA9;OPRM1;DDN
GO:0045178	basal part of cell	http://amigo.geneontology.org/amigo/term/GO:0045178	51	3	0.445282	6.7373	0.00990295	0.170331	2066;3655;7010	ITGA6;TEK;ERBB4
Molecular Function
geneSet	description	link	size	overlap	expect	enrichmentRatio	pValue	FDR	overlapId	userId
GO:0008227	G protein-coupled amine receptor activity	http://amigo.geneontology.org/amigo/term/GO:0008227	57	5	0.615141	8.12822	0.000362488	0.102222	151;1133;3352;9038;9287	TAAR5;TAAR2;ADRA2B;HTR1D;CHRM5
GO:0008066	glutamate receptor activity	http://amigo.geneontology.org/amigo/term/GO:0008066	27	3	0.291383	10.2957	0.00297385	0.289119	2899;2914;2918	GRM4;GRIK3;GRM8
GO:0001228	DNA-binding transcription activator activity, RNA polymerase II-specific	http://amigo.geneontology.org/amigo/term/GO:0001228	444	12	4.79163	2.50437	0.00307574	0.289119	1746;1961;2354;4211;4212;5090;6496;6664;64919;79923;121340;266743	SIX3;SP7;NANOG;PBX3;MEIS2;MEIS1;DLX2;FOSB;SOX11;BCL11B;NPAS4;EGR4
GO:0030594	neurotransmitter receptor activity	http://amigo.geneontology.org/amigo/term/GO:0030594	116	5	1.25187	3.99404	0.00838303	0.591003	1133;1812;2899;3352;4988	DRD1;HTR1D;CHRM5;GRIK3;OPRM1
GO:0048018	receptor ligand activity	http://amigo.geneontology.org/amigo/term/GO:0048018	468	11	5.05063	2.17794	0.012405	0.69964	1444;1907;2658;2688;5173;5179;7476;27178;54437;170589;386653	EDN2;CSHL1;GH1;PDYN;IL31;WNT7A;SEMA5B;PENK;GDF2;IL37;GPHA2
GO:1901338	catecholamine binding	http://amigo.geneontology.org/amigo/term/GO:1901338	20	2	0.215839	9.26617	0.0193422	0.817415	151;1812	ADRA2B;DRD1
GO:0001871	pattern binding	http://amigo.geneontology.org/amigo/term/GO:0001871	22	2	0.237423	8.42379	0.0231891	0.817415	2220;83998	FCN2;REG4
GO:0001965	G-protein alpha-subunit binding	http://amigo.geneontology.org/amigo/term/GO:0001965	22	2	0.237423	8.42379	0.0231891	0.817415	1812;4988	DRD1;OPRM1
GO:0045503	dynein light chain binding	http://amigo.geneontology.org/amigo/term/GO:0045503	25	2	0.269799	7.41293	0.0294911	0.877191	1769;146754	DNAH8;DNAH2
GO:0005539	glycosaminoglycan binding	http://amigo.geneontology.org/amigo/term/GO:0005539	219	6	2.36344	2.53868	0.0313476	0.877191	1301;8828;9508;11095;55959;83998	ADAMTS3;ADAMTS8;SULF2;NRP2;REG4;COL11A1

## Sheet: 243
Biological Process
geneSet	description	link	size	overlap	expect	enrichmentRatio	pValue	FDR	overlapId	userId
GO:0007218	neuropeptide signaling pathway	http://amigo.geneontology.org/amigo/term/GO:0007218	101	8	1.13215	7.06621	1.7569e-05	0.00790273	2834;4852;5179;6866;10874;10888;11249;128674	NPY;PENK;PRLHR;NXPH2;NMU;GPR83;TAC3;PROKR2
GO:0099177	regulation of trans-synaptic signaling	http://amigo.geneontology.org/amigo/term/GO:0099177	417	16	4.67432	3.42296	1.85947e-05	0.00790273	148;793;1814;1959;2897;2899;3269;4803;5865;7476;7804;9294;10874;23316;27091;57616	EGR2;CALB1;NMU;GRIK1;DRD3;GRIK3;ADRA1A;WNT7A;LRP8;S1PR2;HRH1;CUX2;NGF;CACNG5;RAB3B;TSHZ3
GO:0003014	renal system process	http://amigo.geneontology.org/amigo/term/GO:0003014	113	7	1.26666	5.52634	0.000279524	0.0624953	148;1814;2150;4645;4881;5125;5568	MYO5B;F2RL1;DRD3;ADRA1A;PRKACG;PCSK5;NPR1
GO:0050886	endocrine process	http://amigo.geneontology.org/amigo/term/GO:0050886	84	6	0.94159	6.3722	0.00035791	0.0624953	654;1215;1393;1814;2150;5125	CRHBP;F2RL1;CMA1;DRD3;PCSK5;BMP6
GO:0001763	morphogenesis of a branching structure	http://amigo.geneontology.org/amigo/term/GO:0001763	196	9	2.19704	4.09642	0.000367619	0.0624953	1746;1950;6591;7472;8642;53335;59277;84870;340419	SNAI2;RSPO2;NTN4;DLX2;WNT2;BCL11A;DCHS1;RSPO3;EGF
GO:0048880	sensory system development	http://amigo.geneontology.org/amigo/term/GO:0048880	355	12	3.97934	3.01558	0.000667359	0.0945426	654;793;1745;1746;2201;4094;6101;6656;7472;7476;11023;341640	VAX1;CALB1;SOX1;DLX1;FBN2;FREM2;RP1;WNT7A;MAF;DLX2;WNT2;BMP6
GO:0050795	regulation of behavior	http://amigo.geneontology.org/amigo/term/GO:0050795	65	5	0.728611	6.86237	0.000799928	0.0971341	1814;3352;4160;5179;10874	HTR1D;PENK;MC4R;NMU;DRD3
GO:0070661	leukocyte proliferation	http://amigo.geneontology.org/amigo/term/GO:0070661	281	10	3.14984	3.17476	0.00127545	0.135517	196;641;912;2150;2322;3479;4860;5588;7356;29126	BLM;IGF1;F2RL1;CD274;AHR;PRKCQ;FLT3;PNP;CD1D;SCGB1A1
GO:0007215	glutamate receptor signaling pathway	http://amigo.geneontology.org/amigo/term/GO:0007215	90	5	1.00885	4.95616	0.00340238	0.314162	1393;2897;2899;27091;81831	CRHBP;GRIK1;GRIK3;NETO2;CACNG5
GO:0007265	Ras protein signal transduction	http://amigo.geneontology.org/amigo/term/GO:0007265	437	12	4.89851	2.44973	0.00381128	0.314162	148;390;1029;2150;3479;4803;5865;5924;7410;64411;83871;440730	IGF1;F2RL1;CDKN2A;TRIM67;ARAP3;ADRA1A;VAV2;RAB34;NGF;RND3;RASGRF2;RAB3B
Cellular Component
geneSet	description	link	size	overlap	expect	enrichmentRatio	pValue	FDR	overlapId	userId
GO:0045111	intermediate filament cytoskeleton	http://amigo.geneontology.org/amigo/term/GO:0045111	232	13	2.46294	5.27824	9.71186e-07	0.000167044	1832;337880;337882;337959;337966;337967;337970;337972;337974;337977;337978;337985;100288287	KRTAP13-2;KRTAP6-2;KRTAP19-1;KRTAP6-1;KRTAP22-2;DSP;KRTAP20-3;KRTAP19-3;KRTAP21-1;KRTAP11-1;KRTAP19-7;KRTAP19-5;KRTAP21-2
GO:0098793	presynapse	http://amigo.geneontology.org/amigo/term/GO:0098793	483	15	5.12759	2.92535	0.000167217	0.0143806	148;793;1007;1393;2571;2897;2899;4803;5179;5865;7476;10874;10882;132204;133396	IL31RA;CALB1;PENK;NMU;CRHBP;GRIK1;GRIK3;ADRA1A;WNT7A;CDH9;GAD1;NGF;SYNPR;C1QL1;RAB3B
GO:0043235	receptor complex	http://amigo.geneontology.org/amigo/term/GO:0043235	396	12	4.20399	2.85443	0.00097271	0.0557687	196;1950;2322;2897;2899;3693;4881;7804;23643;27091;133396;375567	IL31RA;GRIK1;AHR;GRIK3;VWC2;ITGB5;LRP8;FLT3;CACNG5;NPR1;LY96;EGF
GO:0005581	collagen trimer	http://amigo.geneontology.org/amigo/term/GO:0005581	87	5	0.923604	5.41358	0.00227544	0.0978438	1310;1634;4481;10882;84570	MSR1;COL19A1;DCN;COL25A1;C1QL1
GO:0044306	neuron projection terminus	http://amigo.geneontology.org/amigo/term/GO:0044306	139	6	1.47564	4.06603	0.00357138	0.122855	793;1393;2571;2899;5179;10874	CALB1;PENK;NMU;CRHBP;GRIK3;GAD1
GO:0031012	extracellular matrix	http://amigo.geneontology.org/amigo/term/GO:0031012	496	12	5.2656	2.27894	0.00620864	0.177981	1215;1310;1634;2201;7472;7476;10516;59277;84570;341640;375567;392617	ELFN1;FBN2;COL19A1;FREM2;CMA1;NTN4;DCN;WNT7A;VWC2;COL25A1;WNT2;FBLN5
GO:0031045	dense core granule	http://amigo.geneontology.org/amigo/term/GO:0031045	20	2	0.212323	9.41963	0.0187299	0.435429	1393;5179	PENK;CRHBP
GO:0005796	Golgi lumen	http://amigo.geneontology.org/amigo/term/GO:0005796	98	4	1.04038	3.84475	0.0202525	0.435429	1634;4803;5125;7476	DCN;WNT7A;NGF;PCSK5
GO:1990351	transporter complex	http://amigo.geneontology.org/amigo/term/GO:1990351	332	8	3.52456	2.26979	0.0247387	0.472785	2897;2899;3790;7225;27091;30820;55013;375567	KCNS3;GRIK1;GRIK3;MCUB;TRPC6;VWC2;CACNG5;KCNIP1
GO:0030139	endocytic vesicle	http://amigo.geneontology.org/amigo/term/GO:0030139	289	7	3.06806	2.28157	0.0339634	0.58417	1814;3693;4481;7476;79971;83871;338557	MSR1;DRD3;WNT7A;ITGB5;WLS;RAB34;FFAR4
Molecular Function
geneSet	description	link	size	overlap	expect	enrichmentRatio	pValue	FDR	overlapId	userId
GO:0001664	G protein-coupled receptor binding	http://amigo.geneontology.org/amigo/term/GO:0001664	266	12	3.0865	3.8879	6.17e-05	0.0173994	1325;1814;2899;4852;6354;7472;7476;9294;10874;79971;84870;340419	NPY;CORT;CCL7;NMU;RSPO2;DRD3;GRIK3;WNT7A;S1PR2;WLS;WNT2;RSPO3
GO:0048018	receptor ligand activity	http://amigo.geneontology.org/amigo/term/GO:0048018	468	15	5.43038	2.76224	0.00034733	0.0489736	654;1325;1950;3479;4803;4852;5179;6354;6750;7425;7472;7476;9966;64388;152189	SST;TNFSF15;CMTM8;NPY;CORT;PENK;CCL7;IGF1;WNT7A;VGF;NGF;WNT2;BMP6;GREM2;EGF
GO:0008227	G protein-coupled amine receptor activity	http://amigo.geneontology.org/amigo/term/GO:0008227	57	4	0.661392	6.04785	0.00426449	0.400862	148;1814;3269;3352	HTR1D;DRD3;ADRA1A;HRH1
GO:0001653	peptide receptor activity	http://amigo.geneontology.org/amigo/term/GO:0001653	149	6	1.7289	3.47041	0.00777898	0.548418	2150;2834;4160;4881;10888;128674	MC4R;PRLHR;F2RL1;GPR83;NPR1;PROKR2
GO:0030594	neurotransmitter receptor activity	http://amigo.geneontology.org/amigo/term/GO:0030594	116	5	1.34599	3.71473	0.0112508	0.634546	1814;2897;2899;3269;3352	HTR1D;GRIK1;DRD3;GRIK3;HRH1
GO:0005539	glycosaminoglycan binding	http://amigo.geneontology.org/amigo/term/GO:0005539	219	7	2.54114	2.75467	0.0138981	0.653212	1634;1833;6354;64388;84570;84870;340419	CCL7;EPYC;RSPO2;DCN;COL25A1;GREM2;RSPO3
GO:0016247	channel regulator activity	http://amigo.geneontology.org/amigo/term/GO:0016247	139	5	1.61287	3.10007	0.0228755	0.753736	3790;4852;27091;30820;55013	NPY;KCNS3;MCUB;CACNG5;KCNIP1
GO:0050839	cell adhesion molecule binding	http://amigo.geneontology.org/amigo/term/GO:0050839	478	11	5.54641	1.98326	0.0233257	0.753736	912;1005;1007;1010;1832;3479;3693;9294;10516;11082;29091	DSP;IGF1;ESM1;CDH12;ITGB5;S1PR2;CDH9;CDH7;STXBP6;FBLN5;CD1D
GO:0030742	GTP-dependent protein binding	http://amigo.geneontology.org/amigo/term/GO:0030742	22	2	0.255274	7.83471	0.0265357	0.753736	5865;83871	RAB34;RAB3B
GO:0046873	metal ion transmembrane transporter activity	http://amigo.geneontology.org/amigo/term/GO:0046873	440	10	5.10549	1.95868	0.0322122	0.753736	2897;2899;3790;7225;27091;29986;30820;79054;123041;338567	SLC39A2;KCNK18;SLC24A4;KCNS3;GRIK1;GRIK3;TRPC6;CACNG5;KCNIP1;TRPM8

## Sheet: 264
Biological Process
geneSet	description	link	size	overlap	expect	enrichmentRatio	pValue	FDR	overlapId	userId
GO:0019233	sensory perception of pain	http://amigo.geneontology.org/amigo/term/GO:0019233	103	8	1.07111	7.46892	1.17558e-05	0.00999243	2906;4311;4985;5743;6387;55107;55273;80763	SPX;ANO1;MME;TMEM100;PTGS2;OPRD1;CXCL12;GRIN2D
GO:0001503	ossification	http://amigo.geneontology.org/amigo/term/GO:0001503	371	14	3.85806	3.62877	3.30721e-05	0.0126315	650;860;1749;1893;3381;5743;5744;6261;6423;6469;9241;162466;255743;344901	IBSP;NOG;PTHLH;OSTN;NPNT;PTGS2;DLX5;BMP2;SFRP2;ECM1;SHH;RYR1;PHOSPHO1;RUNX2
GO:0071772	response to BMP	http://amigo.geneontology.org/amigo/term/GO:0071772	160	9	1.66385	5.40913	4.45819e-05	0.0126315	650;860;1749;5654;6423;9241;55273;222008;375567	NOG;TMEM100;DLX5;BMP2;SFRP2;VWC2;VSTM2A;HTRA1;RUNX2
GO:0043062	extracellular structure organization	http://amigo.geneontology.org/amigo/term/GO:0043062	400	14	4.15963	3.36568	7.45938e-05	0.0158512	1284;1289;1303;1306;1404;3381;4241;5654;6423;11096;60495;64094;222663;255743	IBSP;COL15A1;ADAMTS5;NPNT;SCUBE3;HPSE2;MELTF;COL12A1;SFRP2;COL5A1;HTRA1;COL4A2;SMOC2;HAPLN1
GO:0030900	forebrain development	http://amigo.geneontology.org/amigo/term/GO:0030900	375	13	3.89966	3.33363	0.000149304	0.0253816	238;650;1392;1746;1749;3746;6331;6387;6469;9241;26468;55118;140679	NOG;CRH;LHX6;DLX5;SCN5A;BMP2;SLC32A1;DLX2;ALK;SHH;CXCL12;CRTAC1;KCNC1
GO:0099601	regulation of neurotransmitter receptor activity	http://amigo.geneontology.org/amigo/term/GO:0099601	55	5	0.571949	8.74203	0.000260722	0.0295141	1392;27091;130574;130576;146395	CRH;CACNG5;LYPD6;LYPD6B;GSG1L
GO:0003007	heart morphogenesis	http://amigo.geneontology.org/amigo/term/GO:0003007	250	10	2.59977	3.84649	0.000287403	0.0295141	650;1289;4734;6261;6423;6469;9241;10370;51384;55273	NOG;WNT16;TMEM100;BMP2;SFRP2;COL5A1;SHH;RYR1;CITED2;NEDD4
GO:0042476	odontogenesis	http://amigo.geneontology.org/amigo/term/GO:0042476	126	7	1.31028	5.34235	0.000344622	0.0295141	650;860;1746;5654;6331;6469;11096	ADAMTS5;SCN5A;BMP2;DLX2;SHH;HTRA1;RUNX2
GO:0090287	regulation of cellular response to growth factor stimulus	http://amigo.geneontology.org/amigo/term/GO:0090287	256	10	2.66216	3.75634	0.000347036	0.0295141	860;4734;5654;6423;9241;10370;10563;64094;255743;375567	NOG;NPNT;SFRP2;VWC2;CXCL13;HTRA1;CITED2;SMOC2;NEDD4;RUNX2
GO:0007215	glutamate receptor signaling pathway	http://amigo.geneontology.org/amigo/term/GO:0007215	90	6	0.935917	6.41082	0.000347975	0.0295141	1392;2905;2906;9454;27091;146395	CRH;HOMER3;GRIN2C;CACNG5;GRIN2D;GSG1L
Cellular Component
geneSet	description	link	size	overlap	expect	enrichmentRatio	pValue	FDR	overlapId	userId
GO:0031012	extracellular matrix	http://amigo.geneontology.org/amigo/term/GO:0031012	496	23	5.11797	4.49397	8.27378e-10	1.42309e-07	1284;1289;1303;1306;1404;1755;1893;3381;5654;6423;6469;8404;11096;56547;59277;60495;64094;162466;170689;255743;347730;375567;392617	IBSP;COL15A1;ADAMTS5;NPNT;HPSE2;COL12A1;ADAMTS15;MMP26;SFRP2;ELFN1;ECM1;COL5A1;SHH;SPARCL1;VWC2;HTRA1;PHOSPHO1;COL4A2;DMBT1;SMOC2;HAPLN1;NTN4;LRRTM1
GO:0005788	endoplasmic reticulum lumen	http://amigo.geneontology.org/amigo/term/GO:0005788	306	13	3.15746	4.11724	1.47575e-05	0.00126915	1284;1289;1303;1306;2155;3270;4241;5743;6345;6469;7425;8404;11096	COL15A1;SRL;ADAMTS5;MELTF;COL12A1;PTGS2;HRC;COL5A1;SHH;SPARCL1;F7;COL4A2;VGF
GO:0097060	synaptic membrane	http://amigo.geneontology.org/amigo/term/GO:0097060	430	14	4.43695	3.15532	0.000126647	0.00654044	286;1138;2563;2905;2906;3746;4985;5100;6529;9454;27091;53942;146395;347730	HOMER3;CHRNA5;GABRD;PCDH8;GRIN2C;OPRD1;ANK1;CACNG5;CNTN5;GRIN2D;SLC6A1;LRRTM1;GSG1L;KCNC1
GO:1990351	transporter complex	http://amigo.geneontology.org/amigo/term/GO:1990351	332	12	3.42574	3.5029	0.000152103	0.00654044	1138;2563;2905;2906;3742;3746;3790;6261;6331;27091;55107;375567	KCNA6;ANO1;CHRNA5;GABRD;KCNS3;SCN5A;GRIN2C;VWC2;CACNG5;RYR1;GRIN2D;KCNC1
GO:0005581	collagen trimer	http://amigo.geneontology.org/amigo/term/GO:0005581	87	6	0.897708	6.68369	0.000268175	0.00922522	1284;1289;1303;1306;10882;114898	COL15A1;C1QL1;COL12A1;C1QTNF2;COL5A1;COL4A2
GO:0043235	receptor complex	http://amigo.geneontology.org/amigo/term/GO:0043235	396	12	4.08612	2.93677	0.000753921	0.0216124	238;650;1138;1439;2563;2905;2906;5979;27091;165829;255743;375567	NPNT;CHRNA5;GABRD;GPR156;BMP2;GRIN2C;RET;ALK;VWC2;CACNG5;CSF2RB;GRIN2D
GO:0098982	GABA-ergic synapse	http://amigo.geneontology.org/amigo/term/GO:0098982	75	5	0.773886	6.4609	0.00103414	0.0254102	2563;6529;53942;140679;347730	GABRD;SLC32A1;CNTN5;SLC6A1;LRRTM1
GO:0016528	sarcoplasm	http://amigo.geneontology.org/amigo/term/GO:0016528	77	4	0.794523	5.03447	0.0081371	0.167684	286;3270;6261;6345	SRL;ANK1;HRC;RYR1
GO:0043292	contractile fiber	http://amigo.geneontology.org/amigo/term/GO:0043292	226	7	2.33198	3.00174	0.00877414	0.167684	286;3270;6261;6331;56203;131377;255743	NPNT;LMOD3;KLHL40;SCN5A;ANK1;HRC;RYR1
GO:0098978	glutamatergic synapse	http://amigo.geneontology.org/amigo/term/GO:0098978	350	9	3.61147	2.49206	0.0100394	0.172677	2563;2905;4734;5100;8404;27091;84435;146395;347730	GABRD;PCDH8;GRIN2C;SPARCL1;CACNG5;ADGRA1;NEDD4;LRRTM1;GSG1L
Molecular Function
geneSet	description	link	size	overlap	expect	enrichmentRatio	pValue	FDR	overlapId	userId
GO:0050840	extracellular matrix binding	http://amigo.geneontology.org/amigo/term/GO:0050840	55	6	0.575706	10.422	2.22921e-05	0.00628637	1893;6469;8404;11096;59277;170689	ADAMTS5;ADAMTS15;ECM1;SHH;SPARCL1;NTN4
GO:0022803	passive transmembrane transporter activity	http://amigo.geneontology.org/amigo/term/GO:0022803	457	13	4.78359	2.71762	0.000992291	0.0957114	1138;2563;2905;2906;3742;3746;3790;6261;6331;9196;27091;55107;57369	KCNA6;ANO1;CHRNA5;GABRD;KCNS3;KCNAB3;SCN5A;GRIN2C;GJD2;CACNG5;RYR1;GRIN2D;KCNC1
GO:0005201	extracellular matrix structural constituent	http://amigo.geneontology.org/amigo/term/GO:0005201	158	7	1.65385	4.23256	0.00134876	0.0957114	1284;1289;1303;1306;1404;1893;255743	COL15A1;NPNT;COL12A1;ECM1;COL5A1;COL4A2;HAPLN1
GO:0030594	neurotransmitter receptor activity	http://amigo.geneontology.org/amigo/term/GO:0030594	116	6	1.21422	4.94146	0.00135761	0.0957114	1138;2563;2905;2906;3355;165829	HTR1F;CHRNA5;GABRD;GPR156;GRIN2C;GRIN2D
GO:0005539	glycosaminoglycan binding	http://amigo.geneontology.org/amigo/term/GO:0005539	219	8	2.29236	3.48986	0.0021184	0.104055	1289;1404;6469;10563;11096;64094;129804;170689	ADAMTS5;FBLN7;ADAMTS15;COL5A1;SHH;CXCL13;SMOC2;HAPLN1
GO:0046873	metal ion transmembrane transporter activity	http://amigo.geneontology.org/amigo/term/GO:0046873	440	12	4.60565	2.6055	0.00221394	0.104055	2905;2906;3742;3746;3790;6261;6331;6529;6581;9196;27091;285195	KCNA6;KCNS3;KCNAB3;SCN5A;SLC22A3;GRIN2C;SLC9A9;CACNG5;RYR1;GRIN2D;SLC6A1;KCNC1
GO:0048018	receptor ligand activity	http://amigo.geneontology.org/amigo/term/GO:0048018	468	11	4.89873	2.24548	0.0100008	0.386054	650;1392;4254;5744;6387;6423;6469;7425;10563;80763;344901	PTHLH;CRH;OSTN;SPX;BMP2;SFRP2;SHH;CXCL12;CXCL13;VGF;KITLG
GO:1901681	sulfur compound binding	http://amigo.geneontology.org/amigo/term/GO:1901681	240	7	2.51217	2.78643	0.0130806	0.386054	1289;10563;11096;60495;64094;129804;170689	ADAMTS5;HPSE2;FBLN7;ADAMTS15;COL5A1;CXCL13;SMOC2
GO:0008237	metallopeptidase activity	http://amigo.geneontology.org/amigo/term/GO:0008237	185	6	1.93647	3.09843	0.0131238	0.386054	4311;11096;56547;170689;170691;254042	ADAMTS5;MME;ADAMTS17;ADAMTS15;MMP26;METAP1D
GO:0019838	growth factor binding	http://amigo.geneontology.org/amigo/term/GO:0019838	138	5	1.4445	3.46141	0.0149142	0.386054	1289;3559;5654;6331;10563	SCN5A;COL5A1;CXCL13;HTRA1;IL2RA

## Sheet: 273
Biological Process
geneSet	description	link	size	overlap	expect	enrichmentRatio	pValue	FDR	overlapId	userId
GO:0030900	forebrain development	http://amigo.geneontology.org/amigo/term/GO:0030900	375	19	4.22885	4.49295	4.65586e-08	3.95748e-05	238;429;1745;1746;1749;1956;3398;4036;5629;6656;6657;6754;7080;7476;8646;26468;55118;140679;259266	LHX6;LRP2;NKX2-1;SOX1;SSTR4;ID2;DLX5;EGFR;WNT7A;CRTAC1;DLX1;ASPM;ALK;PROX1;DLX2;ASCL1;SLC32A1;CHRD;SOX2
GO:0007200	phospholipase C-activating G protein-coupled receptor signaling pathway	http://amigo.geneontology.org/amigo/term/GO:0007200	96	9	1.08258	8.31344	1.33101e-06	0.000565677	1816;2150;3062;3269;4159;4986;6869;10316;55107	ANO1;TACR1;NMUR1;HCRTR2;DRD5;HRH1;F2RL1;OPRK1;MC3R
GO:0043583	ear development	http://amigo.geneontology.org/amigo/term/GO:0043583	212	12	2.39071	5.01943	5.08913e-06	0.00100942	1749;1750;4094;5629;6657;7043;8516;9132;9935;53904;124590;341640	FREM2;TGFB3;ITGA8;DLX6;DLX5;MAF;USH1G;KCNQ4;MYO3A;PROX1;MAFB;SOX2
GO:0021953	central nervous system neuron differentiation	http://amigo.geneontology.org/amigo/term/GO:0021953	179	11	2.01857	5.4494	5.83323e-06	0.00100942	429;1745;1746;1749;5629;6422;6656;7080;7476;26468;266727	LHX6;SFRP1;NKX2-1;SOX1;DLX5;WNT7A;DLX1;PROX1;DLX2;ASCL1;MDGA1
GO:0048568	embryonic organ development	http://amigo.geneontology.org/amigo/term/GO:0048568	423	17	4.77014	3.56384	5.93775e-06	0.00100942	1746;1749;1750;1956;2201;3398;3815;4254;5156;5629;7043;8516;9132;9935;10763;53904;124590	FBN2;KIT;TGFB3;NES;ITGA8;ID2;PDGFRA;DLX6;DLX5;EGFR;USH1G;KCNQ4;MYO3A;PROX1;DLX2;MAFB;KITLG
GO:0048017	inositol lipid-mediated signaling	http://amigo.geneontology.org/amigo/term/GO:0048017	165	10	1.86069	5.37434	1.76674e-05	0.00250288	767;1956;2150;3479;3815;4803;5156;8395;80310;388121	PDGFD;CA8;KIT;IGF1;TNFAIP8L3;PDGFRA;EGFR;NGF;F2RL1;PIP5K1B
GO:0045165	cell fate commitment	http://amigo.geneontology.org/amigo/term/GO:0045165	249	12	2.80795	4.27357	2.56955e-05	0.00312017	429;1745;1746;2116;3398;5629;6422;6656;6657;7080;7476;9580	SFRP1;NKX2-1;SOX1;ID2;SOX13;WNT7A;DLX1;PROX1;DLX2;ASCL1;ETV2;SOX2
GO:0007219	Notch signaling pathway	http://amigo.geneontology.org/amigo/term/GO:0007219	185	10	2.08623	4.79333	4.71625e-05	0.00474024	189;429;1745;1746;1956;2116;3815;4856;56892;390992	KIT;HES3;EGFR;DLX1;TCIM;DLX2;ASCL1;AGXT;ETV2;CCN3
GO:0048880	sensory system development	http://amigo.geneontology.org/amigo/term/GO:0048880	355	14	4.00331	3.49711	5.01908e-05	0.00474024	793;1282;1745;1746;1956;2201;4094;5156;5629;6656;6657;7476;10763;341640	FREM2;SOX1;FBN2;NES;PDGFRA;EGFR;MAF;WNT7A;CALB1;DLX1;PROX1;COL4A1;DLX2;SOX2
GO:0015711	organic anion transport	http://amigo.geneontology.org/amigo/term/GO:0015711	454	16	5.11972	3.12517	5.58085e-05	0.00474372	189;345;759;760;761;885;4036;6529;6754;28965;55089;81796;140679;153768;377677;388121	LRP2;CA1;SLCO5A1;CA3;CA13;SLC27A6;CA2;SSTR4;CCK;TNFAIP8L3;PRELID2;SLC38A4;SLC6A1;AGXT;SLC32A1;APOC3
Cellular Component
geneSet	description	link	size	overlap	expect	enrichmentRatio	pValue	FDR	overlapId	userId
GO:0031012	extracellular matrix	http://amigo.geneontology.org/amigo/term/GO:0031012	496	20	4.87191	4.10516	5.40262e-08	9.29251e-06	345;1282;1284;1404;2201;4052;4856;5266;6422;7043;7373;7476;10394;11096;59277;127435;147372;166752;341640;375567	HAPLN1;SFRP1;FREM2;FREM3;FBN2;TGFB3;LTBP1;COL14A1;CCBE1;WNT7A;COL4A2;NTN4;COL4A1;VWC2;PODN;PI3;ADAMTS5;CCN3;PRG3;APOC3
GO:0098793	presynapse	http://amigo.geneontology.org/amigo/term/GO:0098793	483	15	4.74422	3.16174	6.79202e-05	0.00584113	793;885;2572;4803;4842;4986;6529;7476;10882;22987;24141;53826;85445;140679;594855	LAMP5;C1QL1;CCK;SV2C;GAD2;FXYD6;NGF;WNT7A;CNTNAP4;CPLX3;CALB1;OPRK1;NOS1;SLC6A1;SLC32A1
GO:0005581	collagen trimer	http://amigo.geneontology.org/amigo/term/GO:0005581	87	6	0.854549	7.02125	0.000204958	0.0117509	1282;1284;7373;10882;147372;165257	C1QL2;C1QL1;COL14A1;CCBE1;COL4A2;COL4A1
GO:0098982	GABA-ergic synapse	http://amigo.geneontology.org/amigo/term/GO:0098982	75	5	0.73668	6.78721	0.000827771	0.0355941	793;6529;85445;140679;266727	CNTNAP4;CALB1;MDGA1;SLC6A1;SLC32A1
GO:0044306	neuron projection terminus	http://amigo.geneontology.org/amigo/term/GO:0044306	139	6	1.36531	4.39459	0.00242151	0.0832998	793;885;4842;4986;140679;594855	CCK;CPLX3;CALB1;OPRK1;NOS1;SLC32A1
GO:0005788	endoplasmic reticulum lumen	http://amigo.geneontology.org/amigo/term/GO:0005788	306	8	3.00566	2.66165	0.0103317	0.27244	1282;1284;3592;4052;7373;7476;11096;80310	PDGFD;IL12A;LTBP1;COL14A1;WNT7A;COL4A2;COL4A1;ADAMTS5
GO:0030133	transport vesicle	http://amigo.geneontology.org/amigo/term/GO:0030133	374	9	3.67358	2.44993	0.0110877	0.27244	2572;3479;4803;4986;22987;24141;27333;140679;594855	LAMP5;IGF1;SV2C;GAD2;NGF;CPLX3;OPRK1;GOLIM4;SLC32A1
GO:0043235	receptor complex	http://amigo.geneontology.org/amigo/term/GO:0043235	396	9	3.88967	2.31382	0.015634	0.33613	238;1956;3710;3815;4036;5156;8516;116443;375567	LRP2;KIT;ITGA8;PDGFRA;EGFR;ALK;GRIN3A;VWC2;ITPR3
GO:0001533	cornified envelope	http://amigo.geneontology.org/amigo/term/GO:0001533	65	3	0.638456	4.69883	0.0258926	0.483337	5266;5318;6700	PKP2;SPRR2A;PI3
GO:0033267	axon part	http://amigo.geneontology.org/amigo/term/GO:0033267	374	8	3.67358	2.17771	0.0304921	0.483337	793;885;4842;4986;24141;55118;140679;594855	LAMP5;CCK;CRTAC1;CPLX3;CALB1;OPRK1;NOS1;SLC32A1
Molecular Function
geneSet	description	link	size	overlap	expect	enrichmentRatio	pValue	FDR	overlapId	userId
GO:0005201	extracellular matrix structural constituent	http://amigo.geneontology.org/amigo/term/GO:0005201	158	8	1.82051	4.39437	0.00048021	0.0944253	1282;1284;1404;2201;4052;7373;10394;127435	HAPLN1;FBN2;LTBP1;COL14A1;COL4A2;COL4A1;PODN;PRG3
GO:0019842	vitamin binding	http://amigo.geneontology.org/amigo/term/GO:0019842	136	7	1.56702	4.46707	0.00098601	0.0944253	131;189;793;1381;2572;137362;221391	GOT1L1;CRABP1;GAD2;OPN5;CALB1;AGXT;ADH7
GO:0019840	isoprenoid binding	http://amigo.geneontology.org/amigo/term/GO:0019840	44	4	0.506978	7.88988	0.00160401	0.0944253	131;1381;54578;221391	UGT1A6;CRABP1;OPN5;ADH7
GO:0052813	phosphatidylinositol bisphosphate kinase activity	http://amigo.geneontology.org/amigo/term/GO:0052813	74	5	0.852645	5.8641	0.00161135	0.0944253	1956;3815;4254;5156;8395	KIT;PDGFRA;EGFR;KITLG;PIP5K1B
GO:0001653	peptide receptor activity	http://amigo.geneontology.org/amigo/term/GO:0001653	149	7	1.71681	4.07732	0.00167421	0.0944253	2150;3062;4159;4986;6754;6869;10316	TACR1;NMUR1;HCRTR2;SSTR4;F2RL1;OPRK1;MC3R
GO:0019199	transmembrane receptor protein kinase activity	http://amigo.geneontology.org/amigo/term/GO:0019199	81	5	0.933301	5.35733	0.0024037	0.112974	238;1956;3815;4052;5156	KIT;LTBP1;PDGFRA;EGFR;ALK
GO:0048018	receptor ligand activity	http://amigo.geneontology.org/amigo/term/GO:0048018	468	13	5.39241	2.4108	0.00291835	0.117568	885;1325;3479;3592;4254;4803;4856;4880;6405;7043;7476;55908;80310	PDGFD;IL12A;CORT;TGFB3;ANGPTL8;CCK;IGF1;NGF;WNT7A;NPPC;CCN3;SEMA3F;KITLG
GO:0019838	growth factor binding	http://amigo.geneontology.org/amigo/term/GO:0019838	138	6	1.59007	3.77342	0.00521863	0.183957	1282;1956;4052;4856;5156;7043	TGFB3;LTBP1;PDGFRA;EGFR;COL4A1;CCN3
GO:0005518	collagen binding	http://amigo.geneontology.org/amigo/term/GO:0005518	67	4	0.77199	5.18142	0.00738888	0.231518	7373;57211;127435;147372	ADGRG6;COL14A1;CCBE1;PODN
GO:0030547	receptor inhibitor activity	http://amigo.geneontology.org/amigo/term/GO:0030547	39	3	0.449367	6.67606	0.0101099	0.285098	131;130574;100462977	MTRNR2L1;LYPD6;ADH7

## Sheet: 290
Biological Process
geneSet	description	link	size	overlap	expect	enrichmentRatio	pValue	FDR	overlapId	userId
GO:0030900	forebrain development	http://amigo.geneontology.org/amigo/term/GO:0030900	375	19	4.12756	4.60321	3.13545e-08	2.66513e-05	1392;1745;1746;1749;1956;5629;5915;6299;6387;6754;7026;7101;7471;7477;54361;79633;140679;170825;259266	NR2E1;PROX1;GSX2;SALL1;SSTR4;DLX1;CXCL12;DLX2;DLX5;CRH;WNT7B;WNT4;EGFR;SLC32A1;NR2F2;WNT1;FAT4;RARB;ASPM
GO:0043583	ear development	http://amigo.geneontology.org/amigo/term/GO:0043583	212	12	2.33345	5.14261	3.95921e-06	0.00168266	1749;1750;5629;6299;6899;6939;7042;7471;8516;9547;9935;79633	TBX1;PROX1;SALL1;CXCL14;MAFB;DLX5;TCF15;DLX6;TGFB2;ITGA8;WNT1;FAT4
GO:0048568	embryonic organ development	http://amigo.geneontology.org/amigo/term/GO:0048568	423	16	4.65588	3.43651	1.76316e-05	0.00499561	1437;1746;1749;1750;1956;5629;5915;6299;6899;7026;7042;7274;7471;7477;8516;9935	TBX1;PROX1;SALL1;DLX2;MAFB;CSF2;DLX5;TTPA;WNT7B;EGFR;DLX6;TGFB2;ITGA8;NR2F2;WNT1;RARB
GO:0002209	behavioral defense response	http://amigo.geneontology.org/amigo/term/GO:0002209	37	5	0.407252	12.2774	4.98118e-05	0.0104667	41;885;1392;7101;55515	NR2E1;ASIC4;CRH;CCK;ASIC1
GO:0050673	epithelial cell proliferation	http://amigo.geneontology.org/amigo/term/GO:0050673	372	14	4.09454	3.41919	6.37047e-05	0.0104667	1012;1749;1750;1956;2321;3488;4163;5629;5967;6387;6899;7026;7042;7432	VIP;TBX1;PROX1;IGFBP5;CXCL12;REG1A;FLT1;DLX5;EGFR;DLX6;TGFB2;NR2F2;CDH13;MCC
GO:0003205	cardiac chamber development	http://amigo.geneontology.org/amigo/term/GO:0003205	164	9	1.80512	4.98582	8.39301e-05	0.0104667	4625;5318;5629;5915;6299;6899;7042;9510;11174	TBX1;PROX1;SALL1;PKP2;MYH7;ADAMTS6;TGFB2;ADAMTS1;RARB
GO:0019932	second-messenger-mediated signaling	http://amigo.geneontology.org/amigo/term/GO:0019932	433	15	4.76595	3.14732	8.83696e-05	0.0104667	147;148;1012;1392;1956;2906;3270;5139;5737;5744;6754;7432;10316;23551;51196	VIP;PTHLH;SSTR4;PTGFR;ADRA1B;CRH;PLCE1;EGFR;HRC;ADRA1A;NMUR1;CDH13;RASD2;PDE3A;GRIN2D
GO:0045165	cell fate commitment	http://amigo.geneontology.org/amigo/term/GO:0045165	249	11	2.7407	4.01358	9.85097e-05	0.0104667	1745;1746;5629;6899;7026;7101;7471;7477;54361;58158;170825	TBX1;NR2E1;PROX1;GSX2;DLX1;DLX2;NEUROD4;WNT7B;WNT4;NR2F2;WNT1
GO:0033555	multicellular organismal response to stress	http://amigo.geneontology.org/amigo/term/GO:0033555	74	6	0.814505	7.36644	0.00016193	0.0138954	41;885;1392;6530;7101;55515	NR2E1;ASIC4;SLC6A2;CRH;CCK;ASIC1
GO:0021953	central nervous system neuron differentiation	http://amigo.geneontology.org/amigo/term/GO:0021953	179	9	1.97022	4.56802	0.000163475	0.0138954	869;1745;1746;1749;5629;6299;7101;7471;170825	NR2E1;PROX1;GSX2;SALL1;DLX1;DLX2;DLX5;CBLN1;WNT1
Cellular Component
geneSet	description	link	size	overlap	expect	enrichmentRatio	pValue	FDR	overlapId	userId
GO:0031012	extracellular matrix	http://amigo.geneontology.org/amigo/term/GO:0031012	496	17	4.72428	3.59843	3.71926e-06	0.000639712	325;1012;1297;1805;2662;3909;7042;7837;9510;10319;10855;54361;81578;84467;129080;169611;392617	FBN3;HPSE;EMID1;LAMA3;GDF10;APCS;PXDN;ELFN1;LAMC3;WNT4;OLFML2A;TGFB2;COL21A1;ADAMTS1;DPT;CDH13;COL9A1
GO:0044298	cell body membrane	http://amigo.geneontology.org/amigo/term/GO:0044298	27	3	0.257168	11.6655	0.00207515	0.14434	5967;6530;85397	SLC6A2;REG1A;RGS8
GO:0097060	synaptic membrane	http://amigo.geneontology.org/amigo/term/GO:0097060	430	11	4.09564	2.68578	0.00251755	0.14434	148;869;1135;2906;5100;6530;6538;8516;9127;53826;440829	SHISA8;CHRNA2;SLC6A2;PCDH8;CBLN1;P2RX6;FXYD6;SLC6A11;ADRA1A;ITGA8;GRIN2D
GO:0098982	GABA-ergic synapse	http://amigo.geneontology.org/amigo/term/GO:0098982	75	4	0.714357	5.59944	0.00560713	0.218021	148;1012;6538;140679	SLC32A1;SLC6A11;ADRA1A;CDH13
GO:0043025	neuronal cell body	http://amigo.geneontology.org/amigo/term/GO:0043025	486	11	4.62903	2.37631	0.00633781	0.218021	885;1392;3759;5967;6530;7042;7432;8516;9127;85397;124925	VIP;SLC6A2;REG1A;CRH;KCNJ2;P2RX6;SEZ6;CCK;RGS8;TGFB2;ITGA8
GO:0060076	excitatory synapse	http://amigo.geneontology.org/amigo/term/GO:0060076	49	3	0.466713	6.42793	0.0112424	0.303731	869;9127;392617	CBLN1;ELFN1;P2RX6
GO:1990351	transporter complex	http://amigo.geneontology.org/amigo/term/GO:1990351	332	8	3.16222	2.52987	0.0136896	0.303731	786;1135;2906;3754;3759;55107;402117;440829	SHISA8;CHRNA2;ANO1;KCNJ2;CACNG1;KCNF1;GRIN2D;VWC2L
GO:0005796	Golgi lumen	http://amigo.geneontology.org/amigo/term/GO:0005796	98	4	0.933426	4.28529	0.014127	0.303731	3906;7471;7477;54361	LALBA;WNT7B;WNT4;WNT1
GO:0044309	neuron spine	http://amigo.geneontology.org/amigo/term/GO:0044309	167	5	1.59063	3.1434	0.0214756	0.410423	3759;8516;9127;124925;440829	SHISA8;KCNJ2;P2RX6;SEZ6;ITGA8
GO:0005788	endoplasmic reticulum lumen	http://amigo.geneontology.org/amigo/term/GO:0005788	306	7	2.91457	2.40172	0.0265641	0.456903	1297;3270;3488;7471;7477;54361;81578	IGFBP5;WNT7B;WNT4;HRC;COL21A1;COL9A1;WNT1
Molecular Function
geneSet	description	link	size	overlap	expect	enrichmentRatio	pValue	FDR	overlapId	userId
GO:0048018	receptor ligand activity	http://amigo.geneontology.org/amigo/term/GO:0048018	468	18	5.20253	3.45985	4.18922e-06	0.00118136	885;1392;1437;2662;3449;5744;5967;6346;6357;6366;6387;7042;7432;7471;7477;9547;10563;54361	CCL1;CCL13;VIP;PTHLH;CXCL14;CXCL12;CSF2;CXCL13;REG1A;GDF10;IFNA16;CRH;CCL21;WNT7B;WNT4;CCK;TGFB2;WNT1
GO:0001664	G protein-coupled receptor binding	http://amigo.geneontology.org/amigo/term/GO:0001664	266	12	2.95699	4.05817	4.04858e-05	0.00570849	1392;6346;6357;6366;6387;7471;7477;9294;9547;10563;54361;83597	RTP3;CCL1;CCL13;CXCL14;CXCL12;CXCL13;CRH;CCL21;WNT7B;WNT4;S1PR2;WNT1
GO:0005126	cytokine receptor binding	http://amigo.geneontology.org/amigo/term/GO:0005126	274	11	3.04593	3.61138	0.000238823	0.0215754	1437;2662;3449;6346;6357;6366;6387;7042;7837;9547;10563	CCL1;CCL13;CXCL14;CXCL12;CSF2;CXCL13;GDF10;IFNA16;CCL21;PXDN;TGFB2
GO:0015077	monovalent inorganic cation transmembrane transporter activity	http://amigo.geneontology.org/amigo/term/GO:0015077	382	13	4.24651	3.06134	0.000328947	0.0215754	41;3754;3759;6530;6538;6549;6581;10089;10568;55515;140679;201780;340024	SLC6A19;ASIC4;SLC22A3;SLC10A4;SLC6A2;KCNK7;KCNJ2;SLC9A2;SLC32A1;SLC6A11;KCNF1;SLC34A2;ASIC1
GO:0046873	metal ion transmembrane transporter activity	http://amigo.geneontology.org/amigo/term/GO:0046873	440	14	4.89127	2.86224	0.000382543	0.0215754	41;786;2906;3754;3759;6530;6538;6549;6581;10089;10568;55515;201780;340024	SLC6A19;ASIC4;SLC22A3;SLC10A4;SLC6A2;KCNK7;KCNJ2;CACNG1;SLC9A2;SLC6A11;KCNF1;SLC34A2;GRIN2D;ASIC1
GO:0042562	hormone binding	http://amigo.geneontology.org/amigo/term/GO:0042562	104	6	1.15612	5.18978	0.00105204	0.0494457	1012;1135;1956;4883;5746;6344	SCTR;NPR3;CHRNA2;PTH2R;EGFR;CDH13
GO:0001653	peptide receptor activity	http://amigo.geneontology.org/amigo/term/GO:0001653	149	7	1.65636	4.22613	0.00136176	0.0548593	2831;2834;4883;5746;6344;6754;10316	SCTR;NPBWR1;NPR3;SSTR4;PTH2R;PRLHR;NMUR1
GO:0005326	neurotransmitter transporter activity	http://amigo.geneontology.org/amigo/term/GO:0005326	54	4	0.600292	6.66342	0.00300617	0.105967	6530;6538;140679;340024	SLC6A19;SLC6A2;SLC32A1;SLC6A11
GO:0008227	G protein-coupled amine receptor activity	http://amigo.geneontology.org/amigo/term/GO:0008227	57	4	0.633642	6.31272	0.00365992	0.114677	147;148;3354;11255	ADRA1B;HRH3;ADRA1A;HTR1E
GO:0008519	ammonium transmembrane transporter activity	http://amigo.geneontology.org/amigo/term/GO:0008519	32	3	0.355729	8.43339	0.0052661	0.148504	6530;6581;153328	SLC22A3;SLC6A2;SLC25A48

## Sheet: 351
Biological Process
geneSet	description	link	size	overlap	expect	enrichmentRatio	pValue	FDR	overlapId	userId
GO:0070661	leukocyte proliferation	http://amigo.geneontology.org/amigo/term/GO:0070661	281	14	2.75137	5.08838	6.70571e-07	0.000431228	652;2056;3467;3479;3485;4004;4883;6469;6708;26279;30835;57829;128506;339390	CD209;SPTA1;NPR3;BMP4;ZP4;PLA2G2D;IFNW1;EPO;CLEC4G;OCSTAMP;IGF1;LMO1;SHH;IGFBP2
GO:0045165	cell fate commitment	http://amigo.geneontology.org/amigo/term/GO:0045165	249	13	2.43804	5.33214	1.01465e-06	0.000431228	652;2624;2625;3169;3170;3207;4656;5629;6469;6886;58158;167826;256297	FOXA2;HOXA11;FOXA1;NEUROD4;GATA3;GATA2;BMP4;TAL1;PTF1A;MYOG;OLIG3;PROX1;SHH
GO:0042110	T cell activation	http://amigo.geneontology.org/amigo/term/GO:0042110	452	17	4.42569	3.84121	2.07255e-06	0.000587223	652;926;2056;2625;3467;3479;3485;4004;5075;6366;6469;6708;26279;30835;57829;338339;339390	PAX1;GATA3;CD209;SPTA1;BMP4;ZP4;PLA2G2D;IFNW1;EPO;CCL21;CLEC4G;IGF1;CD8B;LMO1;CLEC4D;SHH;IGFBP2
GO:0007159	leukocyte cell-cell adhesion	http://amigo.geneontology.org/amigo/term/GO:0007159	319	13	3.12344	4.16208	1.52065e-05	0.00253756	652;2056;2625;3479;3485;6366;6469;6708;10332;26279;30835;57829;339390	CLEC4M;GATA3;CD209;SPTA1;BMP4;ZP4;PLA2G2D;EPO;CCL21;CLEC4G;IGF1;SHH;IGFBP2
GO:0048568	embryonic organ development	http://amigo.geneontology.org/amigo/term/GO:0048568	423	15	4.14174	3.62167	1.72267e-05	0.00253756	652;1280;2019;2020;2201;2624;2625;3207;5079;5629;6469;6692;6886;9464;344022	HOXA11;EN2;EN1;PAX5;GATA3;GATA2;BMP4;HAND2;NOTO;TAL1;COL2A1;SPINT1;FBN2;PROX1;SHH
GO:0002694	regulation of leukocyte activation	http://amigo.geneontology.org/amigo/term/GO:0002694	481	16	4.70964	3.39729	1.9598e-05	0.00253756	652;2056;2624;2625;3479;3485;4004;6366;6469;6708;23729;26279;30835;57829;338339;339390	GATA3;CD209;GATA2;SHPK;SPTA1;BMP4;ZP4;PLA2G2D;EPO;CCL21;CLEC4G;IGF1;LMO1;CLEC4D;SHH;IGFBP2
GO:0071542	dopaminergic neuron differentiation	http://amigo.geneontology.org/amigo/term/GO:0071542	35	5	0.342697	14.5901	2.15182e-05	0.00253756	2019;3169;3170;5015;6469	FOXA2;FOXA1;EN1;OTX2;SHH
GO:0022407	regulation of cell-cell adhesion	http://amigo.geneontology.org/amigo/term/GO:0022407	383	14	3.75008	3.73325	2.38829e-05	0.00253756	652;2056;2625;3169;3170;3479;3485;6366;6469;6708;26279;30835;57829;339390	FOXA2;FOXA1;GATA3;CD209;SPTA1;BMP4;ZP4;PLA2G2D;EPO;CCL21;CLEC4G;IGF1;SHH;IGFBP2
GO:0035270	endocrine system development	http://amigo.geneontology.org/amigo/term/GO:0035270	128	8	1.25329	6.38319	3.69977e-05	0.00349423	652;2624;2625;2692;2696;3170;5075;6469	FOXA2;PAX1;GATA3;GATA2;BMP4;GIPR;GHRHR;SHH
GO:0021510	spinal cord development	http://amigo.geneontology.org/amigo/term/GO:0021510	104	7	1.0183	6.8742	7.17968e-05	0.00610273	2624;5629;6469;6886;64211;167826;340260	GATA2;TAL1;LHX5;OLIG3;PROX1;SHH;UNCX
Cellular Component
geneSet	description	link	size	overlap	expect	enrichmentRatio	pValue	FDR	overlapId	userId
GO:0031012	extracellular matrix	http://amigo.geneontology.org/amigo/term/GO:0031012	496	15	3.54321	4.23345	1.67563e-06	0.000288209	1280;2201;5553;5806;6469;7399;7980;8838;50964;79625;127435;162466;341640;401138;100505591	LRRC3C;NDNF;TFPI2;SOST;USH2A;PRG2;COL2A1;FREM2;AMTN;PODN;CCN6;FBN2;PHOSPHO1;SHH;PTX3
GO:0044306	neuron projection terminus	http://amigo.geneontology.org/amigo/term/GO:0044306	139	4	0.992956	4.02838	0.0172998	1	2741;5368;6571;7399	USH2A;GLRA1;PNOC;SLC18A2
GO:0005788	endoplasmic reticulum lumen	http://amigo.geneontology.org/amigo/term/GO:0005788	306	6	2.18593	2.74483	0.0217993	1	652;1280;3488;5624;6469;401138	BMP4;COL2A1;IGFBP5;AMTN;PROC;SHH
GO:0044215	other organism	http://amigo.geneontology.org/amigo/term/GO:0044215	35	2	0.250025	7.99921	0.0257241	1	10332;30835	CLEC4M;CD209
GO:0033267	axon part	http://amigo.geneontology.org/amigo/term/GO:0033267	374	6	2.67169	2.24577	0.0504002	1	1261;2741;5015;5368;6571;7399	OTX2;CNGA3;USH2A;GLRA1;PNOC;SLC18A2
GO:0043025	neuronal cell body	http://amigo.geneontology.org/amigo/term/GO:0043025	486	7	3.47177	2.01626	0.0577562	1	1261;1586;2741;5368;6716;6750;7399	SRD5A2;CNGA3;USH2A;GLRA1;CYP17A1;SST;PNOC
GO:0001533	cornified envelope	http://amigo.geneontology.org/amigo/term/GO:0001533	65	2	0.464332	4.30726	0.0785093	1	6704;6706	SPRR2G;SPRR2E
GO:0098862	cluster of actin-based cell projections	http://amigo.geneontology.org/amigo/term/GO:0098862	143	3	1.02153	2.93677	0.0823166	1	1816;7399;142680	USH2A;DRD5;SLC34A3
GO:1990351	transporter complex	http://amigo.geneontology.org/amigo/term/GO:1990351	332	5	2.37166	2.10822	0.0882486	1	1144;1261;2741;3779;93107	KCNG4;CNGA3;CHRND;GLRA1;KCNMB1
GO:0005667	transcription factor complex	http://amigo.geneontology.org/amigo/term/GO:0005667	355	5	2.53597	1.97164	0.109335	1	3207;4656;6886;9464;256297	HOXA11;HAND2;TAL1;PTF1A;MYOG
Molecular Function
geneSet	description	link	size	overlap	expect	enrichmentRatio	pValue	FDR	overlapId	userId
GO:0070888	E-box binding	http://amigo.geneontology.org/amigo/term/GO:0070888	50	5	0.466569	10.7165	9.82689e-05	0.0277118	2625;4656;6886;9464;256297	GATA3;HAND2;TAL1;PTF1A;MYOG
GO:0048018	receptor ligand activity	http://amigo.geneontology.org/amigo/term/GO:0048018	468	13	4.36709	2.97681	0.00041312	0.0582499	652;2056;3467;3479;3625;5368;6366;6469;6750;6781;8838;386653;392255	IL31;BMP4;GDF6;IFNW1;SST;EPO;INHBB;CCL21;IGF1;CCN6;STC1;PNOC;SHH
GO:0001228	DNA-binding transcription activator activity, RNA polymerase II-specific	http://amigo.geneontology.org/amigo/term/GO:0001228	444	12	4.14314	2.89636	0.000883314	0.0604067	2624;2625;3169;3196;4656;5015;5075;5079;9464;26298;253738;256297	PAX1;FOXA1;PAX5;TLX2;GATA3;GATA2;OTX2;EBF3;HAND2;EHF;PTF1A;MYOG
GO:0005539	glycosaminoglycan binding	http://amigo.geneontology.org/amigo/term/GO:0005539	219	8	2.04357	3.91471	0.00101521	0.0604067	652;1833;5553;6469;8838;26279;50964;79625	NDNF;SOST;BMP4;PLA2G2D;PRG2;EPYC;CCN6;SHH
GO:0001871	pattern binding	http://amigo.geneontology.org/amigo/term/GO:0001871	22	3	0.20529	14.6134	0.00107104	0.0604067	5167;5806;339390	ENPP1;CLEC4G;PTX3
GO:1901681	sulfur compound binding	http://amigo.geneontology.org/amigo/term/GO:1901681	240	8	2.23953	3.57217	0.00181815	0.0854532	652;2741;5167;5553;8838;26279;50964;79625	NDNF;SOST;BMP4;ENPP1;GLRA1;PLA2G2D;PRG2;CCN6
GO:0001653	peptide receptor activity	http://amigo.geneontology.org/amigo/term/GO:0001653	149	6	1.39038	4.31538	0.00269619	0.0897014	552;2692;2696;4883;10936;339403	RXFP4;NPR3;GIPR;AVPR1A;GPR75;GHRHR
GO:0004984	olfactory receptor activity	http://amigo.geneontology.org/amigo/term/GO:0004984	377	10	3.51793	2.84258	0.00274144	0.0897014	26339;26532;81392;127059;127064;219968;390190;390429;390439;390445	OR11G2;OR2M5;OR2AE1;OR10H3;OR5K1;OR5B21;OR5AU1;OR5B2;OR2T12;OR4N2
GO:0042562	hormone binding	http://amigo.geneontology.org/amigo/term/GO:0042562	104	5	0.970464	5.15217	0.00286281	0.0897014	552;1144;2692;2696;4883	NPR3;CHRND;GIPR;AVPR1A;GHRHR
GO:0005126	cytokine receptor binding	http://amigo.geneontology.org/amigo/term/GO:0005126	274	8	2.5568	3.12891	0.00410382	0.115728	652;2056;2625;3467;3625;6366;386653;392255	IL31;GATA3;BMP4;GDF6;IFNW1;EPO;INHBB;CCL21

## Sheet: 360
Biological Process
geneSet	description	link	size	overlap	expect	enrichmentRatio	pValue	FDR	overlapId	userId
GO:0032616	interleukin-13 production	http://amigo.geneontology.org/amigo/term/GO:0032616	24	4	0.243095	16.4544	9.17669e-05	0.0551673	2625;5047;7356;51176	GATA3;LEF1;PAEP;SCGB1A1
GO:0007389	pattern specification process	http://amigo.geneontology.org/amigo/term/GO:0007389	433	14	4.38585	3.19209	0.000129805	0.0551673	2018;3227;4824;5015;5081;7472;22943;51176;56033;79191;79192;153572;340260;344022	HOXC11;IRX1;IRX2;OTX2;IRX3;EMX2;PAX7;LEF1;BARX1;DKK1;WNT2;NOTO;UNCX;NKX3-1
GO:0090596	sensory organ morphogenesis	http://amigo.geneontology.org/amigo/term/GO:0090596	250	10	2.53224	3.94907	0.000232353	0.0658334	362;1280;2624;2625;2779;6094;7472;10265;84189;140469	GATA3;IRX5;GATA2;AQP5;GNAT1;COL2A1;MYO3B;ROM1;WNT2;SLITRK6
GO:1900115	extracellular regulation of signal transduction	http://amigo.geneontology.org/amigo/term/GO:1900115	33	4	0.334256	11.9669	0.000329234	0.0675523	10816;22943;100288485;100463289	SPINT3;MTRNR2L5;DKK1;MTRNR2L7
GO:0071542	dopaminergic neuron differentiation	http://amigo.geneontology.org/amigo/term/GO:0071542	35	4	0.354514	11.283	0.000414712	0.0675523	5015;7472;8321;22943	OTX2;DKK1;WNT2;FZD1
GO:0021953	central nervous system neuron differentiation	http://amigo.geneontology.org/amigo/term/GO:0021953	179	8	1.81309	4.41236	0.00047684	0.0675523	2624;5081;6886;7472;8321;22943;64211;340260	GATA2;PAX7;LHX5;TAL1;DKK1;WNT2;FZD1;UNCX
GO:0002244	hematopoietic progenitor cell differentiation	http://amigo.geneontology.org/amigo/term/GO:0002244	113	6	1.14457	5.24212	0.0010138	0.11012	2624;2625;4004;6886;10468;641649	GATA3;FST;LMO1;GATA2;TAL1;TMEM91
GO:0048863	stem cell differentiation	http://amigo.geneontology.org/amigo/term/GO:0048863	202	8	2.04605	3.90997	0.00105139	0.11012	2624;2625;4004;4902;6886;8321;9723;223117	GATA3;LMO1;GATA2;SEMA3E;TAL1;NRTN;FZD1;SEMA3D
GO:0048568	embryonic organ development	http://amigo.geneontology.org/amigo/term/GO:0048568	423	12	4.28456	2.80076	0.00124892	0.11012	1280;2624;2625;3227;6886;7472;10265;51176;84189;140469;344022;100506013	HOXC11;GATA3;IRX5;GATA2;LEF1;COL2A1;TAL1;MYO3B;WNT2;NOTO;APELA;SLITRK6
GO:0050953	sensory perception of light stimulus	http://amigo.geneontology.org/amigo/term/GO:0050953	209	8	2.11696	3.77901	0.00130766	0.11012	1280;2741;2779;6094;8403;10265;84189;140469	IRX5;SOX14;GNAT1;COL2A1;MYO3B;ROM1;SLITRK6;GLRA1
Cellular Component
geneSet	description	link	size	overlap	expect	enrichmentRatio	pValue	FDR	overlapId	userId
GO:0031012	extracellular matrix	http://amigo.geneontology.org/amigo/term/GO:0031012	496	11	3.74005	2.94113	0.00115171	0.136479	1280;1292;1306;1404;3483;7472;10394;162466;339398;341640;404037	IGFALS;LINGO4;PRG3;COL2A1;COL15A1;COL6A2;PHOSPHO1;WNT2;HAPLN4;FREM2;HAPLN1
GO:0031225	anchored component of membrane	http://amigo.geneontology.org/amigo/term/GO:0031225	167	6	1.25925	4.76473	0.00158697	0.136479	1943;2572;5329;27076;64180;130576	EFNA2;GAD2;LYPD3;PLAUR;LYPD6B;DPEP3
GO:0005788	endoplasmic reticulum lumen	http://amigo.geneontology.org/amigo/term/GO:0005788	306	6	2.30737	2.60036	0.0276157	0.815195	1280;1292;1306;2155;3487;5329	COL2A1;IGFBP4;COL15A1;F7;COL6A2;PLAUR
GO:0043292	contractile fiber	http://amigo.geneontology.org/amigo/term/GO:0043292	226	5	1.70414	2.93404	0.0276861	0.815195	5239;7138;57159;57644;118461	TNNT1;MYH7B;C10orf71;TRIM54;PGM5
GO:0005581	collagen trimer	http://amigo.geneontology.org/amigo/term/GO:0005581	87	3	0.656017	4.57305	0.0277965	0.815195	1280;1292;1306	COL2A1;COL15A1;COL6A2
GO:0044215	other organism	http://amigo.geneontology.org/amigo/term/GO:0044215	35	2	0.263915	7.5782	0.028437	0.815195	10332;30835	CLEC4M;CD209
GO:0005667	transcription factor complex	http://amigo.geneontology.org/amigo/term/GO:0005667	355	6	2.67685	2.24144	0.0509373	1	4656;5307;6886;8403;51176;127343	DMBX1;LEF1;PITX1;SOX14;TAL1;MYOG
GO:0098793	presynapse	http://amigo.geneontology.org/amigo/term/GO:0098793	483	7	3.64203	1.92201	0.0711204	1	2571;2572;2741;6843;85445;127833;140679	SYT2;SLC32A1;GAD2;GAD1;CNTNAP4;VAMP1;GLRA1
GO:0044306	neuron projection terminus	http://amigo.geneontology.org/amigo/term/GO:0044306	139	3	1.04812	2.86227	0.0873793	1	2571;2741;140679	SLC32A1;GAD1;GLRA1
GO:0045111	intermediate filament cytoskeleton	http://amigo.geneontology.org/amigo/term/GO:0045111	232	4	1.74938	2.28652	0.0976945	1	192666;196374;353288;400673	KRT26;KRT78;KRT24;VMAC
Molecular Function
geneSet	description	link	size	overlap	expect	enrichmentRatio	pValue	FDR	overlapId	userId
GO:0030547	receptor inhibitor activity	http://amigo.geneontology.org/amigo/term/GO:0030547	39	5	0.382911	13.0579	3.70169e-05	0.00621555	10468;10816;22943;100288485;100463289	SPINT3;FST;MTRNR2L5;DKK1;MTRNR2L7
GO:0061134	peptidase regulator activity	http://amigo.geneontology.org/amigo/term/GO:0061134	212	10	2.08147	4.8043	4.40819e-05	0.00621555	4824;10406;10816;51176;90199;128821;140870;145264;149708;327657	CST9L;SPINT3;WFDC5;LEF1;SERPINA9;WFDC6;SERPINA12;WFDC2;NKX3-1;WFDC8
GO:0004857	enzyme inhibitor activity	http://amigo.geneontology.org/amigo/term/GO:0004857	361	12	3.54438	3.38564	0.00022067	0.020743	7356;10406;10816;51176;80119;90199;94032;128821;140870;145264;149708;327657	CST9L;SPINT3;WFDC5;LEF1;SERPINA9;WFDC6;PIF1;SERPINA12;WFDC2;CAMK2N2;SCGB1A1;WFDC8
GO:0070888	E-box binding	http://amigo.geneontology.org/amigo/term/GO:0070888	50	4	0.490912	8.1481	0.00143693	0.101303	2625;4656;6886;85508	GATA3;TAL1;MYOG;SCRT2
GO:0048018	receptor ligand activity	http://amigo.geneontology.org/amigo/term/GO:0048018	468	12	4.59494	2.61157	0.00214836	0.121167	4880;4902;5197;6372;7472;9723;22943;51083;90226;223117;392255;100506013	CXCL6;GAL;SEMA3E;PF4V1;NRTN;DKK1;WNT2;NPPC;APELA;SEMA3D;GDF6;UCN2
GO:0001664	G protein-coupled receptor binding	http://amigo.geneontology.org/amigo/term/GO:0001664	266	8	2.61165	3.0632	0.00467558	0.193601	2779;5197;6372;7472;8321;51083;90226;100506013	CXCL6;GAL;GNAT1;PF4V1;WNT2;FZD1;APELA;UCN2
GO:0043394	proteoglycan binding	http://amigo.geneontology.org/amigo/term/GO:0043394	35	3	0.343638	8.73011	0.00480569	0.193601	1280;10468;26279	FST;COL2A1;PLA2G2D
GO:0001228	DNA-binding transcription activator activity, RNA polymerase II-specific	http://amigo.geneontology.org/amigo/term/GO:0001228	444	10	4.3593	2.29395	0.0119866	0.422528	2624;2625;3227;4656;5015;5307;7294;51176;56033;84969	HOXC11;GATA3;OTX2;GATA2;LEF1;PITX1;BARX1;TXK;MYOG;TOX2
GO:0005201	extracellular matrix structural constituent	http://amigo.geneontology.org/amigo/term/GO:0005201	158	5	1.55128	3.22314	0.0196894	0.542019	1280;1292;1306;1404;10394	PRG3;COL2A1;COL15A1;COL6A2;HAPLN1
GO:0005539	glycosaminoglycan binding	http://amigo.geneontology.org/amigo/term/GO:0005539	219	6	2.15019	2.79044	0.0208791	0.542019	1404;5197;6372;26279;114771;404037	CXCL6;PF4V1;PLA2G2D;HAPLN4;HAPLN1;PGLYRP3

[truncated: 4 more sheets: 367, 386, 396, 422]
