# Supplementary material for: Mapping the cellular etiology of schizophrenia and complex brain phenotypes
Source: Nat Neurosci. 2025 Jan 20;28(2):248–58. doi: 10.1038/s41593-024-01834-w (PMC11802450; doi:10.1038/s41593-024-01834-w)
Supplement: Supplementary file 6 — WebGestalt enrichment tables for GO terms for the MS GWAS. [file 41593_2024_1834_MOESM6_ESM.xlsx]

## Sheet: Dictionary
Supp_Table_21_MultipleSclerosis_GO_WEBGESTALT_EnrichmentTables
Column Labels	Description
geneSet	Gene Ontology ID for the Biological Process, Cellular Component, or Molecular Function
description	Name of Biological Process, Cellular Component, or Molecular Function
link	Link to Gene Ontology website for the gene set
size	Gene set size
overlap	Observed number of genes that are common between the input gene list and a particular gene set in Gene Ontology
expect	Expected number of genes common between input gene list and Gene Ontology gene list
enrichmentRatio	Ratio of observed to expected genes in the gene set (measure of how enriched a particular category or term is in a given set of genes compared to what would be expected by chance)
pValue	P Value
FDR	P-value corrected for False Discovery Rate
overlapId	List of the gene Entrez IDs that are common between the input gene list and a particular gene set in Gene Ontology
userId	List of the gene names that are common between the input gene list and a particular gene set in Gene Ontology

## Sheet: 0
Biological Process
geneSet	description	link	size	overlap	expect	enrichmentRatio	pValue	FDR	overlapId	userId
GO:0002694	regulation of leukocyte activation	http://amigo.geneontology.org/amigo/term/GO:0002694	481	32	5.03444	6.35622	0	0	864;912;933;939;958;972;1236;1269;1378;1880;2213;2268;3559;3566;3662;4067;5777;5880;6850;22806;23495;26228;27240;51237;55024;84433;115352;115650;151888;374403;729230;100423062	IGLL5;MZB1;TNFRSF13B;CCR7;STAP1;IRF4;FCRL3;CNR2;BTLA;IKZF3;BANK1;FCGR2B;TNFRSF13C;CR1;TBC1D10C;IL2RA;SIT1;RAC2;CD74;PTPN6;LYN;GPR183;CD27;CD1D;CARD11;RUNX3;SYK;CD40;IL4R;CD22;CCR2;FGR
GO:0042110	T cell activation	http://amigo.geneontology.org/amigo/term/GO:0042110	452	31	4.73091	6.55265	0	0	399;864;911;912;939;972;1236;1378;1880;2213;2529;3559;3566;3662;3936;4063;4067;5294;5777;5880;6850;10538;26253;27240;79865;84433;84941;114836;115650;151888;729230	CD1C;CCR7;LY9;TREML2;IRF4;BTLA;RHOH;SLAMF6;FCGR2B;TNFRSF13C;CR1;HSH2D;IL2RA;SIT1;RAC2;CD74;PTPN6;LYN;BATF;GPR183;PIK3CG;CD27;CD1D;FUT7;CARD11;RUNX3;SYK;LCP1;IL4R;CCR2;CLEC4E
GO:0002250	adaptive immune response	http://amigo.geneontology.org/amigo/term/GO:0002250	382	37	3.99824	9.25406	0	0	608;911;912;939;958;962;972;973;974;1378;1380;1880;2208;2213;3512;3566;3662;4063;4067;4791;5294;5777;6504;6850;10538;23495;27240;57823;64005;89857;114836;115650;151888;202309;255231;729230;100423062	IGLL5;CD79A;CD79B;TNFRSF13B;JCHAIN;CD1C;LY9;FCER2;IRF4;BTLA;SLAMF6;CD48;FCGR2B;TNFRSF13C;SLAMF1;CR1;TNFRSF17;SIT1;GAPT;CD74;SLAMF7;PTPN6;MYO1G;MCOLN2;LYN;BATF;GPR183;KLHL6;PIK3CG;CD27;NFKB2;CD1D;SYK;CD40;IL4R;CCR2;CR2
GO:0042113	B cell activation	http://amigo.geneontology.org/amigo/term/GO:0042113	233	30	2.43872	12.3015	0	0	643;931;933;939;958;972;973;974;1380;1880;2213;3087;3676;4064;4067;5336;5777;6850;10538;22806;23495;51237;55024;84433;115350;115352;115650;202309;374403;100423062	IGLL5;FCRL1;MS4A1;CD79A;MZB1;CD79B;TNFRSF13B;CXCR5;FCRL3;IKZF3;CD180;BANK1;FCGR2B;TNFRSF13C;TBC1D10C;GAPT;CD74;PLCG2;PTPN6;LYN;BATF;GPR183;CD27;CARD11;SYK;CD40;ITGA4;CD22;HHEX;CR2
GO:0002521	leukocyte differentiation	http://amigo.geneontology.org/amigo/term/GO:0002521	496	31	5.19144	5.97137	6.66134e-16	1.13243e-13	399;864;912;939;972;973;974;1236;1378;1380;1880;2124;2213;2529;3059;3087;3559;3566;3662;3676;4063;4067;5336;5777;6850;10538;22806;26253;84433;114836;115352	CD79A;CD79B;CCR7;LY9;IRF4;FCRL3;IKZF3;RHOH;SLAMF6;FCGR2B;CR1;IL2RA;EVI2B;CD74;PLCG2;PTPN6;LYN;BATF;GPR183;CD27;CD1D;FUT7;CARD11;RUNX3;SYK;IL4R;ITGA4;HHEX;CLEC4E;CR2;HCLS1
GO:0070661	leukocyte proliferation	http://amigo.geneontology.org/amigo/term/GO:0070661	281	24	2.94112	8.16017	1.77636e-15	2.51651e-13	912;931;933;958;972;973;1380;1880;2213;3559;4064;4067;5294;5777;5880;6850;22806;23495;51237;84433;115352;115650;202309;729230	MS4A1;CD79A;MZB1;TNFRSF13B;FCRL3;IKZF3;CD180;FCGR2B;TNFRSF13C;IL2RA;RAC2;GAPT;CD74;PTPN6;LYN;GPR183;PIK3CG;CD1D;CARD11;SYK;CD40;CD22;CCR2;CR2
GO:0002764	immune response-regulating signaling pathway	http://amigo.geneontology.org/amigo/term/GO:0002764	485	30	5.0763	5.90981	2.55351e-15	3.10069e-13	330;930;933;958;973;974;1236;1378;1380;1535;2213;2268;3385;3662;4067;5079;5336;5777;6850;7430;26228;26253;64005;81793;84433;89857;115352;118788;151888;100423062	IGLL5;CD79A;CD79B;CD19;CCR7;STAP1;PAX5;IRF4;FCRL3;BTLA;FCGR2B;CR1;BIRC3;PLCG2;ICAM3;PTPN6;MYO1G;LYN;TLR10;KLHL6;CYBA;CARD11;SYK;PIK3AP1;CD40;EZR;CD22;CLEC4E;CR2;FGR
GO:0050900	leukocyte migration	http://amigo.geneontology.org/amigo/term/GO:0050900	419	27	4.38551	6.15664	2.80886e-14	2.98442e-12	643;960;962;972;1236;1269;1880;2529;3512;3676;3695;4067;4312;5294;5777;5880;6283;6373;6402;6850;7852;8797;26228;29802;64005;255231;729230	JCHAIN;CCR7;CXCR5;STAP1;CNR2;SELL;VPREB3;CXCR4;CD48;CXCL11;RAC2;ITGB7;CD74;S100A12;PTPN6;MYO1G;MCOLN2;LYN;GPR183;PIK3CG;FUT7;CD44;SYK;MMP1;ITGA4;TNFRSF10A;CCR2
GO:0002697	regulation of immune effector process	http://amigo.geneontology.org/amigo/term/GO:0002697	381	25	3.98778	6.26916	1.87628e-13	1.77204e-11	330;911;912;930;933;958;972;1378;1380;2208;2213;2268;3559;3566;3662;4067;5777;5880;6850;9447;51237;60489;114836;115352;729230	MZB1;CD1C;CD19;FCER2;IRF4;FCRL3;SLAMF6;FCGR2B;CR1;IL2RA;RAC2;CD74;BIRC3;PTPN6;LYN;CD1D;SYK;APOBEC3G;AIM2;CD40;IL4R;CD22;CCR2;CR2;FGR
GO:0007159	leukocyte cell-cell adhesion	http://amigo.geneontology.org/amigo/term/GO:0007159	319	21	3.33885	6.28959	1.7907e-11	1.5221e-09	864;912;939;960;972;1236;2213;3559;3566;3676;3695;4067;5777;5880;6402;6850;7430;84433;115650;151888;729230	CCR7;BTLA;SELL;FCGR2B;TNFRSF13C;IL2RA;RAC2;ITGB7;CD74;PTPN6;LYN;CD27;CD1D;CARD11;RUNX3;CD44;SYK;IL4R;ITGA4;EZR;CCR2
Cellular Component
geneSet	description	link	size	overlap	expect	enrichmentRatio	pValue	FDR	overlapId	userId
GO:0098552	side of membrane	http://amigo.geneontology.org/amigo/term/GO:0098552	481	23	4.67685	4.91784	1.2669e-10	2.17907e-08	643;930;931;939;958;969;972;973;974;1236;1269;2208;2213;2268;3559;4067;5023;6402;7430;7852;115650;729230;100423062	IGLL5;MS4A1;CD79A;CD79B;CD19;CCR7;CXCR5;FCER2;CNR2;SELL;CXCR4;FCGR2B;TNFRSF13C;IL2RA;P2RX1;CD74;CD69;LYN;CD27;CD40;EZR;CCR2;FGR
GO:0001772	immunological synapse	http://amigo.geneontology.org/amigo/term/GO:0001772	34	5	0.330588	15.1245	1.74516e-05	0.00150084	399;951;963;7430;84433	CD37;RHOH;CD53;CARD11;EZR
GO:0043235	receptor complex	http://amigo.geneontology.org/amigo/term/GO:0043235	396	14	3.85038	3.636	2.66638e-05	0.00152873	958;960;972;973;974;1380;1439;3566;3676;3695;4067;5777;6850;83416	FCRL5;CD79A;CD79B;ITGB7;CD74;PTPN6;LYN;CD44;SYK;CD40;IL4R;ITGA4;CSF2RB;CR2
GO:0070820	tertiary granule	http://amigo.geneontology.org/amigo/term/GO:0070820	163	7	1.58488	4.41674	0.00102547	0.0440951	963;1265;1378;1535;3043;5777;374403	CR1;TBC1D10C;CD53;PTPN6;CNN2;CYBA;HBB
GO:0098636	protein complex involved in cell adhesion	http://amigo.geneontology.org/amigo/term/GO:0098636	35	3	0.340312	8.81545	0.00465645	0.160182	3676;3695;4067	ITGB7;LYN;ITGA4
GO:0031252	cell leading edge	http://amigo.geneontology.org/amigo/term/GO:0031252	393	9	3.82121	2.35527	0.0140516	0.309446	960;2268;3936;5880;7430;7852;23526;64005;221472	CXCR4;RAC2;ARHGAP45;FGD2;MYO1G;CD44;LCP1;EZR;FGR
GO:0016605	PML body	http://amigo.geneontology.org/amigo/term/GO:0016605	99	4	0.962595	4.15543	0.0156612	0.309446	3669;4261;6672;11262	ISG20;SP140;CIITA;SP100
GO:0015629	actin cytoskeleton	http://amigo.geneontology.org/amigo/term/GO:0015629	482	10	4.68658	2.13375	0.0184598	0.309446	1265;1535;2268;3936;5880;7430;9262;57565;64005;92241	RAC2;MYO1G;CNN2;CYBA;STK17B;LCP1;RCSD1;EZR;KLHL14;FGR
GO:0042629	mast cell granule	http://amigo.geneontology.org/amigo/term/GO:0042629	22	2	0.21391	9.34972	0.0190486	0.309446	4067;5294	LYN;PIK3CG
GO:0042581	specific granule	http://amigo.geneontology.org/amigo/term/GO:0042581	160	5	1.55571	3.21397	0.0197259	0.309446	963;1265;1535;5023;5777	P2RX1;CD53;PTPN6;CNN2;CYBA
Molecular Function
geneSet	description	link	size	overlap	expect	enrichmentRatio	pValue	FDR	overlapId	userId
GO:0003823	antigen binding	http://amigo.geneontology.org/amigo/term/GO:0003823	55	8	0.575706	13.896	9.33604e-08	2.63276e-05	911;912;958;962;3512;3676;6504;100423062	IGLL5;JCHAIN;CD1C;CD48;SLAMF1;CD1D;CD40;ITGA4
GO:0004896	cytokine receptor activity	http://amigo.geneontology.org/amigo/term/GO:0004896	92	9	0.962999	9.3458	4.75882e-07	6.70994e-05	643;960;972;1236;1439;3559;3566;7852;729230	CCR7;CXCR5;CXCR4;IL2RA;CD74;CD44;IL4R;CCR2;CSF2RB
GO:0019865	immunoglobulin binding	http://amigo.geneontology.org/amigo/term/GO:0019865	23	4	0.24075	16.6148	8.69531e-05	0.0081736	933;2208;2213;3512	JCHAIN;FCER2;FCGR2B;CD22
GO:0051219	phosphoprotein binding	http://amigo.geneontology.org/amigo/term/GO:0051219	81	6	0.847858	7.07666	0.00019991	0.0140937	2268;4067;5336;5777;6850;26228	STAP1;PLCG2;PTPN6;LYN;SYK;FGR
GO:0019955	cytokine binding	http://amigo.geneontology.org/amigo/term/GO:0019955	127	7	1.32936	5.2657	0.000369199	0.0208228	643;972;1236;3559;3676;7852;729230	CCR7;CXCR5;CXCR4;IL2RA;CD74;ITGA4;CCR2
GO:0104005	hijacked molecular function	http://amigo.geneontology.org/amigo/term/GO:0104005	75	5	0.785054	6.36899	0.001117	0.0451724	1378;1380;3695;6504;7852	CXCR4;SLAMF1;CR1;ITGB7;CR2
GO:0051861	glycolipid binding	http://amigo.geneontology.org/amigo/term/GO:0051861	20	3	0.209348	14.3302	0.0011213	0.0451724	911;4067;6402	CD1C;SELL;LYN
GO:0019239	deaminase activity	http://amigo.geneontology.org/amigo/term/GO:0019239	30	3	0.314021	9.55349	0.00370031	0.130436	27350;60489;81030	ZBP1;APOBEC3C;APOBEC3G
GO:0050839	cell adhesion molecule binding	http://amigo.geneontology.org/amigo/term/GO:0050839	478	12	5.00341	2.39837	0.00433094	0.135703	912;1265;2208;3385;3676;3695;3936;4067;5777;6402;6850;7430	FCER2;SELL;ITGB7;ICAM3;PTPN6;CNN2;LYN;CD1D;SYK;LCP1;ITGA4;EZR
GO:0042169	SH2 domain binding	http://amigo.geneontology.org/amigo/term/GO:0042169	34	3	0.355891	8.42955	0.00529062	0.149195	5777;6850;27240	SIT1;PTPN6;SYK

## Sheet: 1
Biological Process
geneSet	description	link	size	overlap	expect	enrichmentRatio	pValue	FDR	overlapId	userId
GO:0002521	leukocyte differentiation	http://amigo.geneontology.org/amigo/term/GO:0002521	496	41	5.55986	7.37428	0	0	399;864;914;915;916;917;939;940;944;1236;1493;2124;2323;3458;3558;3559;3575;3605;3662;3676;3702;3932;4063;4242;5734;6693;7471;7535;8320;8651;8809;10538;22806;26191;30009;84433;114836;115352;149233;257101;282618	IL2;CD3D;CD3E;IL7R;CD2;CD3G;ZNF683;IFNG;LCK;CD28;IFNL1;SLAMF6;IL17A;LY9;ITK;RUNX3;IKZF3;RHOH;ZAP70;TBX21;SPN;BATF;TNFSF8;CD27;CCR7;FLT3LG;CTLA4;PTPN22;IRF4;PTGER4;IL23R;MFNG;CARD11;EVI2B;IL18R1;SOCS1;FCRL3;EOMES;IL2RA;ITGA4;WNT1
GO:0002694	regulation of leukocyte activation	http://amigo.geneontology.org/amigo/term/GO:0002694	481	45	5.39172	8.34613	0	0	864;914;916;921;923;939;940;1236;1493;1803;2323;3458;3558;3559;3575;3662;3689;3902;3932;5880;6375;6693;7128;7535;8651;8740;9402;10077;22806;26191;27240;29851;30009;54900;55423;64926;79626;84433;115352;149233;201633;257101;282618;374403;729230	IL2;SIT1;ICOS;CD3E;IL7R;CD2;ZNF683;CCR2;IFNG;LCK;CD28;IFNL1;GRAP2;XCL1;TNFSF14;RUNX3;LAX1;IKZF3;LAG3;SIRPG;TBC1D10C;ZAP70;TBX21;RAC2;TIGIT;TSPAN32;SPN;RASAL3;CD5;CD6;CD27;CCR7;FLT3LG;CTLA4;PTPN22;IRF4;IL23R;CARD11;SOCS1;ITGB2;FCRL3;IL2RA;TNFAIP8L2;DPP4;TNFAIP3
GO:0042110	T cell activation	http://amigo.geneontology.org/amigo/term/GO:0042110	452	55	5.06665	10.8553	0	0	399;864;914;915;916;917;921;923;924;926;939;940;944;1236;1493;1803;3458;3558;3559;3575;3662;3683;3702;3902;3932;3936;4063;5734;5880;6375;6693;7471;7535;8320;8651;8740;8809;9402;10538;26191;27240;29851;30009;54900;55423;64926;79626;84433;114836;120425;149233;201633;257101;282618;729230	IL2;CD3D;SIT1;ICOS;CD3E;IL7R;CD2;CD3G;ZNF683;CCR2;IFNG;LCK;CD28;IFNL1;GRAP2;SLAMF6;XCL1;LY9;ITK;CD7;TNFSF14;RUNX3;LAX1;LAG3;RHOH;SIRPG;ZAP70;CD8B;TBX21;RAC2;TIGIT;JAML;SPN;RASAL3;CD5;CD6;ITGAL;BATF;TNFSF8;CD27;LCP1;CCR7;CTLA4;PTPN22;IRF4;PTGER4;IL23R;CARD11;IL18R1;SOCS1;EOMES;IL2RA;WNT1;TNFAIP8L2;DPP4
GO:0022407	regulation of cell-cell adhesion	http://amigo.geneontology.org/amigo/term/GO:0022407	383	38	4.2932	8.85121	0	0	864;916;921;923;939;940;960;1236;1493;1803;2113;3458;3558;3559;3575;3676;3902;3932;6375;6693;7471;7535;8631;8651;8740;9402;26191;29851;30009;54900;55423;64926;79626;84433;149233;201633;282618;729230	IL2;ICOS;CD3E;IL7R;CCR2;IFNG;LCK;CD28;IFNL1;GRAP2;XCL1;TNFSF14;RUNX3;LAX1;LAG3;SIRPG;ZAP70;SKAP1;TBX21;TIGIT;SPN;RASAL3;CD5;CD6;CD27;CCR7;CTLA4;CD44;PTPN22;IL23R;ETS1;CARD11;SOCS1;IL2RA;ITGA4;WNT1;TNFAIP8L2;DPP4
GO:0002250	adaptive immune response	http://amigo.geneontology.org/amigo/term/GO:0002250	382	42	4.28199	9.80852	0	0	915;916;917;919;923;924;926;939;940;962;1493;3004;3458;3558;3575;3662;3702;4063;5551;6375;6504;6693;7128;7535;8320;8631;8807;8809;10538;27240;30009;50852;51744;54900;54923;57823;64005;114836;149233;255231;257101;729230	IL2;CD3D;SIT1;CD3E;IL7R;CD3G;ZNF683;SLAMF1;TRAT1;CCR2;IFNG;CD28;SLAMF6;XCL1;LY9;ITK;SLAMF7;CD7;CD48;LAX1;GZMM;ZAP70;PRF1;SKAP1;IL18RAP;CD8B;TBX21;SPN;CD6;BATF;CD244;MYO1G;CD27;CTLA4;MCOLN2;IRF4;LIME1;IL23R;IL18R1;EOMES;CD247;TNFAIP3
GO:0007159	leukocyte cell-cell adhesion	http://amigo.geneontology.org/amigo/term/GO:0007159	319	42	3.5758	11.7456	0	0	864;916;921;923;939;940;960;1236;1493;1803;2113;3458;3558;3559;3575;3676;3683;3689;3695;3902;3932;5880;6375;6402;6693;7535;8631;8651;8740;9402;26191;29851;30009;54900;55423;64926;79626;84433;149233;201633;282618;729230	IL2;ICOS;CD3E;IL7R;CCR2;IFNG;LCK;CD28;IFNL1;GRAP2;XCL1;TNFSF14;RUNX3;LAX1;LAG3;SIRPG;ZAP70;SKAP1;TBX21;RAC2;TIGIT;SPN;RASAL3;CD5;ITGB7;CD6;ITGAL;CD27;CCR7;CTLA4;CD44;PTPN22;IL23R;ETS1;CARD11;SOCS1;ITGB2;SELL;IL2RA;ITGA4;TNFAIP8L2;DPP4
GO:0050867	positive regulation of cell activation	http://amigo.geneontology.org/amigo/term/GO:0050867	310	30	3.47491	8.63331	0	0	864;914;916;921;923;939;940;1236;1493;1803;2323;3458;3558;3559;3575;3689;3932;6375;7535;8651;8740;9402;29851;30009;55423;64926;84433;115352;149233;729230	IL2;ICOS;CD3E;IL7R;CD2;CCR2;IFNG;LCK;CD28;GRAP2;XCL1;TNFSF14;RUNX3;SIRPG;ZAP70;TBX21;RASAL3;CD5;CD6;CD27;CCR7;FLT3LG;CTLA4;IL23R;CARD11;SOCS1;ITGB2;FCRL3;IL2RA;DPP4
GO:0045785	positive regulation of cell adhesion	http://amigo.geneontology.org/amigo/term/GO:0045785	392	29	4.39408	6.59978	4.44089e-16	4.71845e-14	864;916;921;923;939;940;960;1236;1493;1803;2113;3458;3558;3559;3575;3676;3932;6375;7535;8631;8651;8740;9402;29851;55423;64926;84433;149233;729230	IL2;ICOS;CD3E;IL7R;CCR2;IFNG;LCK;CD28;GRAP2;XCL1;TNFSF14;RUNX3;SIRPG;ZAP70;SKAP1;RASAL3;CD5;CD6;CD27;CCR7;CTLA4;CD44;IL23R;ETS1;CARD11;SOCS1;IL2RA;ITGA4;DPP4
GO:0032609	interferon-gamma production	http://amigo.geneontology.org/amigo/term/GO:0032609	106	17	1.1882	14.3074	2.44249e-15	2.3068e-13	914;916;1236;3558;3702;6375;6693;8320;8807;8809;10225;26191;51744;114836;149233;282618;729230	IL2;CD3E;CD2;CCR2;IFNL1;SLAMF6;XCL1;ITK;CD96;IL18RAP;SPN;CD244;CCR7;PTPN22;IL23R;IL18R1;EOMES
GO:0050900	leukocyte migration	http://amigo.geneontology.org/amigo/term/GO:0050900	419	29	4.69674	6.1745	2.77556e-15	2.35922e-13	914;960;962;1234;1236;3676;3683;3689;3695;3932;5734;5880;6364;6375;6402;6693;6846;7535;7852;8740;8797;9046;30009;51744;55423;64005;120425;255231;729230	CD2;CCR5;CCR2;LCK;XCL1;XCL2;CD48;TNFSF14;SIRPG;ZAP70;DOK2;TBX21;RAC2;JAML;SPN;ITGB7;CXCR4;ITGAL;CD244;MYO1G;CCR7;CD44;MCOLN2;TNFRSF10A;PTGER4;ITGB2;SELL;ITGA4;CCL20
Cellular Component
geneSet	description	link	size	overlap	expect	enrichmentRatio	pValue	FDR	overlapId	userId
GO:0098552	side of membrane	http://amigo.geneontology.org/amigo/term/GO:0098552	481	32	5.20181	6.15171	0	0	356;914;915;916;917;921;923;931;939;940;969;1233;1234;1236;1493;2323;3559;3560;3575;3689;3902;3932;6402;7852;10663;26191;29851;51744;64926;149233;343413;729230	CD3D;ICOS;CD3E;IL7R;CD2;CD3G;CXCR6;CCR5;CCR2;LCK;CD28;FASLG;FCRL6;LAG3;CCR4;CD69;IL2RB;RASAL3;CD5;CD6;CXCR4;CD244;CD27;CCR7;FLT3LG;CTLA4;PTPN22;IL23R;ITGB2;SELL;IL2RA;MS4A1
GO:0001772	immunological synapse	http://amigo.geneontology.org/amigo/term/GO:0001772	34	11	0.367695	29.9161	3.28626e-14	2.82618e-12	399;916;923;940;951;963;3001;3932;7535;8631;84433	CD3E;LCK;CD28;GZMA;RHOH;ZAP70;SKAP1;CD6;CD53;CARD11;CD37
GO:0043235	receptor complex	http://amigo.geneontology.org/amigo/term/GO:0043235	396	21	4.28257	4.9036	1.12666e-09	6.45949e-08	915;916;917;919;923;926;960;3676;3683;3689;3695;3821;3822;7535;8631;8807;10077;50852;54923;149233;282618	CD3D;CD3E;CD3G;TRAT1;IFNL1;KLRC1;ZAP70;SKAP1;IL18RAP;CD8B;TSPAN32;ITGB7;CD6;ITGAL;KLRC2;CD44;LIME1;IL23R;ITGB2;CD247;ITGA4
GO:0098636	protein complex involved in cell adhesion	http://amigo.geneontology.org/amigo/term/GO:0098636	35	7	0.37851	18.4936	7.46606e-08	3.21041e-06	940;1493;3676;3683;3689;3695;10077	CD28;TSPAN32;ITGB7;ITGAL;CTLA4;ITGB2;ITGA4
GO:0001891	phagocytic cup	http://amigo.geneontology.org/amigo/term/GO:0001891	23	3	0.248735	12.061	0.00186134	0.0640302	3936;51411;64005	MYO1G;LCP1;BIN2
GO:0098589	membrane region	http://amigo.geneontology.org/amigo/term/GO:0098589	324	10	3.50392	2.85395	0.00261434	0.0749445	356;962;1803;3689;3932;3937;7535;8631;54900;84433	LCK;FASLG;CD48;LAX1;ZAP70;SKAP1;LCP2;CARD11;ITGB2;DPP4
GO:0031252	cell leading edge	http://amigo.geneontology.org/amigo/term/GO:0031252	393	11	4.25012	2.58816	0.00342494	0.0841557	960;1803;3936;5880;7852;8631;9051;10788;23526;64005;89846	SKAP1;RAC2;CXCR4;MYO1G;LCP1;PSTPIP1;CD44;ARHGAP45;FGD3;IQGAP2;DPP4
GO:0098858	actin-based cell projection	http://amigo.geneontology.org/amigo/term/GO:0098858	197	7	2.13047	3.28566	0.00544755	0.117122	960;3936;6693;10788;64005;84958;374403	TBC1D10C;SPN;MYO1G;LCP1;CD44;SYTL1;IQGAP2
GO:0030667	secretory granule membrane	http://amigo.geneontology.org/amigo/term/GO:0030667	293	8	3.16867	2.52472	0.0139775	0.267125	960;963;976;3683;3689;6402;10788;374403	TBC1D10C;ITGAL;CD44;ADGRE5;CD53;ITGB2;SELL;IQGAP2
GO:0030055	cell-substrate junction	http://amigo.geneontology.org/amigo/term/GO:0030055	411	9	4.44479	2.02484	0.0337001	0.579642	960;976;1265;1803;3676;3689;3695;3936;5880	RAC2;ITGB7;LCP1;CNN2;CD44;ADGRE5;ITGB2;ITGA4;DPP4
Molecular Function
geneSet	description	link	size	overlap	expect	enrichmentRatio	pValue	FDR	overlapId	userId
GO:0004896	cytokine receptor activity	http://amigo.geneontology.org/amigo/term/GO:0004896	92	15	1.1347	13.2194	3.35065e-13	9.44884e-11	960;1233;1234;1236;3559;3560;3575;3587;7852;8807;8809;10663;50615;149233;729230	IL7R;CXCR6;CCR5;CCR2;CCR4;IL2RB;IL18RAP;CXCR4;CCR7;CD44;IL10RA;IL23R;IL18R1;IL21R;IL2RA
GO:0019955	cytokine binding	http://amigo.geneontology.org/amigo/term/GO:0019955	127	12	1.56637	7.661	5.09488e-08	7.18379e-06	1233;1234;1236;3559;3560;3587;3676;7852;8809;10663;149233;729230	CXCR6;CCR5;CCR2;CCR4;IL2RB;CXCR4;CCR7;IL10RA;IL23R;IL18R1;IL2RA;ITGA4
GO:0003823	antigen binding	http://amigo.geneontology.org/amigo/term/GO:0003823	55	7	0.678351	10.3191	4.67204e-06	0.000439172	962;3575;3676;3821;3822;3902;6504	IL7R;SLAMF1;CD48;LAG3;KLRC1;KLRC2;ITGA4
GO:0015026	coreceptor activity	http://amigo.geneontology.org/amigo/term/GO:0015026	43	6	0.530347	11.3133	1.33392e-05	0.000940413	926;940;1234;3676;7852;10663	CXCR6;CCR5;CD28;CD8B;CXCR4;ITGA4
GO:0035004	phosphatidylinositol 3-kinase activity	http://amigo.geneontology.org/amigo/term/GO:0035004	82	7	1.01136	6.92137	6.62999e-05	0.00373932	940;2323;3932;5880;23533;29851;50852	ICOS;TRAT1;LCK;CD28;RAC2;FLT3LG;PIK3R5
GO:0005126	cytokine receptor binding	http://amigo.geneontology.org/amigo/term/GO:0005126	274	12	3.37942	3.5509	0.000147042	0.00691099	356;944;970;3458;3558;6364;6375;6846;8740;149233;282618;729230	IL2;CCR2;IFNG;IFNL1;XCL1;FASLG;XCL2;TNFSF14;TNFSF8;IL23R;CD70;CCL20
GO:0052813	phosphatidylinositol bisphosphate kinase activity	http://amigo.geneontology.org/amigo/term/GO:0052813	74	6	0.912691	6.57397	0.000296112	0.0119291	940;3932;5880;23533;29851;50852	ICOS;TRAT1;LCK;CD28;RAC2;PIK3R5
GO:0042287	MHC protein binding	http://amigo.geneontology.org/amigo/term/GO:0042287	28	4	0.345342	11.5827	0.000361637	0.0127477	926;3902;51744;343413	FCRL6;LAG3;CD8B;CD244
GO:0019239	deaminase activity	http://amigo.geneontology.org/amigo/term/GO:0019239	30	4	0.37001	10.8105	0.000474857	0.0148788	27350;60489;81030;132612	ZBP1;APOBEC3G;APOBEC3C;ADAD1
GO:0048018	receptor ligand activity	http://amigo.geneontology.org/amigo/term/GO:0048018	468	15	5.77215	2.59868	0.000665867	0.0187775	356;944;970;2323;3458;3558;3605;6364;6375;6846;7471;8740;9235;11009;282618	IL2;IFNG;IFNL1;XCL1;IL17A;FASLG;IL32;XCL2;IL24;TNFSF14;TNFSF8;FLT3LG;CD70;CCL20;WNT1

## Sheet: 2
Biological Process
geneSet	description	link	size	overlap	expect	enrichmentRatio	pValue	FDR	overlapId	userId
GO:0002694	regulation of leukocyte activation	http://amigo.geneontology.org/amigo/term/GO:0002694	481	32	5.13188	6.23553	0	0	864;914;916;2207;2268;3458;3659;3662;3684;3689;3932;5880;6693;7133;7535;8456;8740;9402;10077;11314;22806;26191;30009;54900;64926;84433;115352;126259;201633;257101;282618;374403	TBX21;FCRL3;IFNG;RUNX3;IFNL1;LCK;TSPAN32;ZAP70;SPN;TBC1D10C;RAC2;CD2;CD300A;LAX1;IKZF3;ZNF683;TMIGD2;TIGIT;ITGB2;GRAP2;FGR;RASAL3;TNFSF14;FCER1G;CD3E;PTPN22;CARD11;FOXN1;ITGAM;IRF1;IRF4;TNFRSF1B
GO:0042110	T cell activation	http://amigo.geneontology.org/amigo/term/GO:0042110	452	39	4.82247	8.08714	0	0	399;864;914;915;916;917;924;2207;3458;3659;3662;3683;3702;3932;3936;4063;5734;5880;6693;7133;7535;8320;8456;8740;8809;9402;10538;11314;26191;30009;54900;64926;84433;84941;114836;126259;201633;257101;282618	TBX21;CD7;IFNG;RUNX3;SLAMF6;IFNL1;HSH2D;LCK;ZAP70;ITK;SPN;RAC2;CD2;CD300A;LAX1;ZNF683;TMIGD2;TIGIT;ITGAL;BATF;GRAP2;CD3G;RASAL3;IL18R1;TNFSF14;FCER1G;LCP1;CD3E;RHOH;LY9;PTPN22;CARD11;CD3D;FOXN1;IRF1;EOMES;IRF4;TNFRSF1B;PTGER4
GO:0002250	adaptive immune response	http://amigo.geneontology.org/amigo/term/GO:0002250	382	32	4.07563	7.85155	0	0	915;916;917;919;924;962;2207;3004;3458;3659;3662;3702;4063;5551;6693;7133;7294;7535;8320;8631;8807;8809;10538;30009;51744;54900;54941;57823;64005;114836;117157;257101	PRF1;IL18RAP;TBX21;CD7;SLAMF7;IFNG;CD244;SLAMF6;GZMM;ZAP70;ITK;SH2D1B;SPN;CD48;LAX1;ZNF683;BATF;MYO1G;SKAP1;CD3G;CD247;IL18R1;FCER1G;CD3E;LY9;CD3D;TXK;IRF1;EOMES;IRF4;TNFRSF1B;RNF125
GO:0002521	leukocyte differentiation	http://amigo.geneontology.org/amigo/term/GO:0002521	496	32	5.29192	6.04696	2.22045e-16	4.71845e-14	399;864;914;915;916;917;2124;2207;3458;3659;3662;3702;3932;4063;4242;5734;6693;7305;7535;8320;8456;8809;10538;22806;26191;30009;84433;114836;115352;257101;282618;375387	TBX21;FCRL3;IFNG;RUNX3;SLAMF6;IFNL1;LCK;ZAP70;ITK;SPN;CD2;IKZF3;ZNF683;BATF;CD3G;IL18R1;FCER1G;CD3E;RHOH;LY9;PTPN22;NRROS;CARD11;CD3D;TYROBP;FOXN1;IRF1;EOMES;IRF4;EVI2B;PTGER4;MFNG
GO:0007159	leukocyte cell-cell adhesion	http://amigo.geneontology.org/amigo/term/GO:0007159	319	26	3.40347	7.63926	5.55112e-16	9.4369e-14	864;916;1524;2113;3458;3659;3683;3689;3695;3932;5880;6404;6693;7535;8631;8740;9402;11314;26191;30009;54900;64926;84433;126259;201633;282618	TBX21;IFNG;RUNX3;IFNL1;LCK;ZAP70;SPN;RAC2;CD300A;ITGB7;LAX1;TMIGD2;TIGIT;ITGAL;SKAP1;ITGB2;GRAP2;RASAL3;TNFSF14;CD3E;PTPN22;CARD11;IRF1;SELPLG;ETS1;CX3CR1
GO:0002285	lymphocyte activation involved in immune response	http://amigo.geneontology.org/amigo/term/GO:0002285	172	17	1.8351	9.2638	3.82172e-12	5.4141e-10	2207;3458;3662;3683;3936;4063;4242;5734;6693;8320;8809;10538;30009;51744;114836;257101;282618	TBX21;IFNG;CD244;SLAMF6;IFNL1;SPN;ZNF683;ITGAL;BATF;IL18R1;FCER1G;LCP1;LY9;EOMES;IRF4;PTGER4;MFNG
GO:0045088	regulation of innate immune response	http://amigo.geneontology.org/amigo/term/GO:0045088	369	23	3.93693	5.84212	8.25751e-12	1.0027e-09	1535;2207;2268;2672;3385;3458;3659;3662;3684;3689;7294;8807;10225;11314;26191;54941;81030;84433;114836;115352;115362;117157;149628	IL18RAP;PYHIN1;FCRL3;IFNG;SLAMF6;SH2D1B;GBP5;CD300A;GFI1;ZBP1;ICAM3;ITGB2;FGR;CD96;FCER1G;PTPN22;CARD11;TXK;CYBA;ITGAM;IRF1;IRF4;RNF125
GO:0002764	immune response-regulating signaling pathway	http://amigo.geneontology.org/amigo/term/GO:0002764	485	26	5.17456	5.02459	9.55835e-12	1.01558e-09	915;916;917;919;1535;2207;2214;2268;2672;3385;3659;3662;3684;3689;3702;3932;7294;7535;8631;9402;11314;26191;54941;64005;84433;115352	FCRL3;LCK;ZAP70;ITK;CD300A;GFI1;ICAM3;MYO1G;SKAP1;FCGR3A;ITGB2;GRAP2;CD3G;CD247;FGR;FCER1G;CD3E;PTPN22;CARD11;CD3D;TXK;CYBA;ITGAM;IRF1;IRF4;RNF125
GO:0001819	positive regulation of cytokine production	http://amigo.geneontology.org/amigo/term/GO:0001819	418	24	4.45972	5.3815	1.57432e-11	1.27898e-09	914;916;1535;2207;2268;3458;3659;3662;4063;5734;6693;7294;8809;10417;26191;51744;54941;81030;84433;114836;115362;126259;201633;282618	IFNG;CD244;SLAMF6;IFNL1;SPN;GBP5;CD2;ZBP1;TMIGD2;TIGIT;FGR;IL18R1;FCER1G;CD3E;LY9;PTPN22;CARD11;TXK;SPON2;CYBA;IRF1;IRF4;PTGER4;RNF125
GO:0002697	regulation of immune effector process	http://amigo.geneontology.org/amigo/term/GO:0002697	381	23	4.06496	5.65811	1.58384e-11	1.27898e-09	2207;2268;3458;3662;3684;3689;5880;7133;8807;8809;10077;10225;10417;11314;30009;51744;54941;60489;114836;115352;117157;257101;282618	IL18RAP;TBX21;FCRL3;IFNG;CD244;SLAMF6;IFNL1;TSPAN32;SH2D1B;RAC2;CD300A;ZNF683;ITGB2;APOBEC3G;FGR;CD96;IL18R1;FCER1G;SPON2;ITGAM;IRF4;TNFRSF1B;RNF125
Cellular Component
geneSet	description	link	size	overlap	expect	enrichmentRatio	pValue	FDR	overlapId	userId
GO:0001772	immunological synapse	http://amigo.geneontology.org/amigo/term/GO:0001772	34	9	0.371069	24.2543	6.58711e-11	1.13298e-08	399;916;963;3001;3002;3932;7535;8631;84433	GZMB;GZMA;LCK;ZAP70;SKAP1;CD3E;RHOH;CARD11;CD53
GO:0098552	side of membrane	http://amigo.geneontology.org/amigo/term/GO:0098552	481	22	5.24953	4.19085	8.05912e-09	6.93084e-07	356;914;915;916;917;969;1524;2207;2214;2268;3560;3577;3579;3684;3689;3932;7852;9516;26191;51744;64926;343413	CXCR1;FASLG;FCRL6;IL2RB;CXCR2;CD244;LCK;CD2;FCGR3A;ITGB2;CD3G;CD69;FGR;RASAL3;FCER1G;CD3E;PTPN22;CD3D;ITGAM;CXCR4;CX3CR1;LITAF
GO:0030667	secretory granule membrane	http://amigo.geneontology.org/amigo/term/GO:0030667	293	15	3.19774	4.69082	6.12266e-07	3.51032e-05	963;976;1535;2207;2215;3577;3579;3683;3684;3689;7133;7305;10788;11314;374403	CXCR1;CXCR2;FCGR3B;TBC1D10C;CD300A;ITGAL;ITGB2;ADGRE5;FCER1G;TYROBP;CYBA;ITGAM;CD53;IQGAP2;TNFRSF1B
GO:0043235	receptor complex	http://amigo.geneontology.org/amigo/term/GO:0043235	396	16	4.32186	3.70211	5.63018e-06	0.000242098	154;915;916;917;919;3683;3684;3689;3695;3821;7133;7535;8631;8807;10077;282618	IL18RAP;IFNL1;TSPAN32;ZAP70;ITGB7;ITGAL;SKAP1;ITGB2;CD3G;CD247;KLRC1;CD3E;CD3D;ADRB2;ITGAM;TNFRSF1B
GO:0098636	protein complex involved in cell adhesion	http://amigo.geneontology.org/amigo/term/GO:0098636	35	5	0.381982	13.0896	3.5342e-05	0.00121576	3683;3684;3689;3695;10077	TSPAN32;ITGB7;ITGAL;ITGB2;ITGAM
GO:0098589	membrane region	http://amigo.geneontology.org/amigo/term/GO:0098589	324	11	3.53607	3.1108	0.000797859	0.022872	356;962;3684;3689;3932;6404;7133;7535;8631;54900;84433	FASLG;LCK;ZAP70;CD48;LAX1;SKAP1;ITGB2;CARD11;ITGAM;SELPLG;TNFRSF1B
GO:0001891	phagocytic cup	http://amigo.geneontology.org/amigo/term/GO:0001891	23	3	0.251017	11.9514	0.00191069	0.0431647	3936;51411;64005	MYO1G;BIN2;LCP1
GO:0070820	tertiary granule	http://amigo.geneontology.org/amigo/term/GO:0070820	163	7	1.77895	3.93491	0.00200766	0.0431647	963;1535;2207;3684;3689;11314;374403	TBC1D10C;CD300A;ITGB2;FCER1G;CYBA;ITGAM;CD53
GO:0031252	cell leading edge	http://amigo.geneontology.org/amigo/term/GO:0031252	393	11	4.28912	2.56463	0.00367622	0.0702566	2268;3936;5341;5880;7852;8631;10788;23526;51225;64005;89846	RAC2;MYO1G;SKAP1;FGR;PLEK;ABI3;LCP1;IQGAP2;CXCR4;FGD3;ARHGAP45
GO:0042581	specific granule	http://amigo.geneontology.org/amigo/term/GO:0042581	160	6	1.7462	3.43602	0.0080432	0.138343	963;1535;3683;3684;3689;7133	ITGAL;ITGB2;CYBA;ITGAM;CD53;TNFRSF1B
Molecular Function
geneSet	description	link	size	overlap	expect	enrichmentRatio	pValue	FDR	overlapId	userId
GO:0004896	cytokine receptor activity	http://amigo.geneontology.org/amigo/term/GO:0004896	92	9	1.08991	8.25759	1.35248e-06	0.000381398	1524;3560;3577;3579;3587;7852;8807;8809;50615	CXCR1;IL18RAP;IL2RB;CXCR2;IL18R1;CXCR4;IL21R;IL10RA;CX3CR1
GO:0019955	cytokine binding	http://amigo.geneontology.org/amigo/term/GO:0019955	127	9	1.50454	5.98188	1.94262e-05	0.00273909	1524;3560;3577;3579;3587;7133;7852;8809;375387	CXCR1;IL2RB;CXCR2;IL18R1;NRROS;CXCR4;IL10RA;CX3CR1;TNFRSF1B
GO:0019865	immunoglobulin binding	http://amigo.geneontology.org/amigo/term/GO:0019865	23	3	0.272476	11.0101	0.00242436	0.22789	2207;2214;2215	FCGR3B;FCGR3A;FCER1G
GO:0017124	SH3 domain binding	http://amigo.geneontology.org/amigo/term/GO:0017124	126	6	1.4927	4.01957	0.00383555	0.235897	916;1535;8631;9047;26191;51225	SH2D2A;SKAP1;ABI3;CD3E;PTPN22;CYBA
GO:0030246	carbohydrate binding	http://amigo.geneontology.org/amigo/term/GO:0030246	264	9	3.12756	2.87765	0.00418257	0.235897	969;1117;3820;3821;3823;9976;27036;51348;284194	KLRF1;LGALS9B;SIGLEC7;KLRB1;CD69;KLRC1;CHI3L2;CLEC2B;KLRC3
GO:0019239	deaminase activity	http://amigo.geneontology.org/amigo/term/GO:0019239	30	3	0.355404	8.4411	0.00523184	0.245897	27350;60489;81030	ZBP1;APOBEC3G;APOBEC3C
GO:0042169	SH2 domain binding	http://amigo.geneontology.org/amigo/term/GO:0042169	34	3	0.402791	7.44803	0.00745018	0.300136	3932;8631;54900	LCK;LAX1;SKAP1
GO:0005543	phospholipid binding	http://amigo.geneontology.org/amigo/term/GO:0005543	412	10	4.88088	2.04881	0.0246836	0.786683	5341;10788;11314;51411;55784;64005;79156;79958;94120;124460	CD300A;MYO1G;BIN2;SNX20;PLEK;MCTP2;PLEKHF1;DENND1C;IQGAP2;SYTL3
GO:0003823	antigen binding	http://amigo.geneontology.org/amigo/term/GO:0003823	55	3	0.651574	4.60423	0.0272973	0.786683	962;3821;10417	CD48;KLRC1;SPON2
GO:0060090	molecular adaptor activity	http://amigo.geneontology.org/amigo/term/GO:0060090	194	6	2.29828	2.61065	0.0278965	0.786683	8631;9046;9047;9402;84941;117157	DOK2;HSH2D;SH2D2A;SH2D1B;SKAP1;GRAP2

## Sheet: 4
Biological Process
geneSet	description	link	size	overlap	expect	enrichmentRatio	pValue	FDR	overlapId	userId
GO:0036230	granulocyte activation	http://amigo.geneontology.org/amigo/term/GO:0036230	500	36	5.57094	6.46211	0	0	718;719;929;945;963;968;2207;2212;2215;2357;2683;3071;3310;3576;3684;3687;3689;4332;4973;5284;5328;5329;6036;6037;6518;6556;7097;7133;7305;8778;8876;10875;11240;23601;53831;150372	OLR1;HSPA6;CXCL8;FCGR2A;TNFRSF1B;PLAU;PIGR;ITGAX;C3AR1;RNASE2;TLR2;PADI2;SLC11A1;RNASE3;FCER1G;SIGLEC5;GPR84;FCGR3B;C3;TYROBP;SLC2A5;FPR1;CD68;ITGAM;CD14;CD33;PLAUR;NCKAP1L;VNN1;NFAM1;CD53;B4GALT1;ITGB2;MNDA;FGL2;CLEC5A
GO:0002446	neutrophil mediated immunity	http://amigo.geneontology.org/amigo/term/GO:0002446	496	35	5.52637	6.33327	0	0	718;719;929;945;963;968;2207;2212;2215;2357;2683;3071;3310;3684;3687;3689;4332;4973;5284;5328;5329;6036;6037;6518;6556;7097;7133;7305;8778;8876;10875;11240;23601;53831;150372	OLR1;HSPA6;FCGR2A;TNFRSF1B;PLAU;PIGR;ITGAX;C3AR1;RNASE2;TLR2;PADI2;SLC11A1;RNASE3;FCER1G;SIGLEC5;GPR84;FCGR3B;C3;TYROBP;SLC2A5;FPR1;CD68;ITGAM;CD14;CD33;PLAUR;NCKAP1L;VNN1;NFAM1;CD53;B4GALT1;ITGB2;MNDA;FGL2;CLEC5A
GO:0050900	leukocyte migration	http://amigo.geneontology.org/amigo/term/GO:0050900	419	32	4.66844	6.85453	0	0	719;972;1230;1441;1843;1880;2207;2683;2921;3071;3162;3553;3557;3576;3586;3684;3687;3689;4067;4973;5054;5155;5734;6364;6693;7852;8832;9023;11240;54210;58191;81704	GPR183;OLR1;TREM1;CXCL8;CXCR4;CCL20;HMOX1;IL10;SPN;IL1B;ITGAX;C3AR1;PADI2;CSF3R;CD74;CH25H;IL1RN;FCER1G;CXCL16;ITGAM;SERPINE1;DUSP1;PTGER4;LYN;NCKAP1L;DOCK8;PDGFB;CCR1;B4GALT1;ITGB2;CD84;CXCL3
GO:0001819	positive regulation of cytokine production	http://amigo.geneontology.org/amigo/term/GO:0001819	418	28	4.6573	6.01206	1.73195e-14	3.68039e-12	247;718;719;929;942;972;2207;2865;3091;3162;3394;3552;3553;3557;3586;5008;5054;5734;6556;6693;7097;7098;9308;10333;23601;64127;150372;283420	FFAR3;OSM;HMOX1;IL10;SPN;IL1B;C3AR1;CD83;TLR2;TLR3;SLC11A1;CD74;IL1RN;FCER1G;C3;ALOX15B;CD86;CLEC9A;TLR6;CD14;SERPINE1;IRF8;PTGER4;IL1A;HIF1A;NFAM1;CLEC5A;NOD2
GO:0060326	cell chemotaxis	http://amigo.geneontology.org/amigo/term/GO:0060326	289	23	3.22	7.14285	1.29341e-13	2.1988e-11	719;972;1230;1441;1843;1880;2207;2921;3071;3553;3557;3576;3586;3689;4067;5054;5155;6364;7852;9023;9034;11240;58191	GPR183;CXCL8;CXCR4;CCL20;IL10;IL1B;C3AR1;PADI2;CSF3R;CD74;CH25H;IL1RN;FCER1G;CXCL16;SERPINE1;DUSP1;LYN;NCKAP1L;PDGFB;CCR1;CCRL2;ITGB2;CXCL3
GO:0002521	leukocyte differentiation	http://amigo.geneontology.org/amigo/term/GO:0002521	496	29	5.52637	5.24757	1.82743e-13	2.58886e-11	639;714;942;972;1230;1493;1880;2207;2353;3059;3071;3586;4067;5734;6693;6886;7097;7098;7305;8876;9308;9770;54209;64115;84807;112616;150372;375387;441478	GPR183;NRROS;IL10;SPN;CD83;TLR2;TLR3;C1QC;CD74;TREM2;FCER1G;TYROBP;NFKBID;CD86;FOS;PRDM1;TAL1;PTGER4;LYN;NCKAP1L;VNN1;NFAM1;CTLA4;NRARP;CCR1;RASSF2;VSIR;CMTM7;HCLS1
GO:0002694	regulation of leukocyte activation	http://amigo.geneontology.org/amigo/term/GO:0002694	481	28	5.35924	5.22462	5.59996e-13	6.79996e-11	639;942;972;1493;1880;2207;3071;3162;3553;3586;3684;3689;4067;4332;6693;7133;8832;8876;9308;10333;64115;64127;64926;81704;84807;150372;284021;441478	GPR183;HMOX1;IL10;TNFRSF1B;SPN;IL1B;CD83;CD74;FCER1G;NFKBID;CD86;PRDM1;TLR6;ITGAM;LYN;NCKAP1L;DOCK8;VNN1;NFAM1;CTLA4;NRARP;ITGB2;MNDA;MILR1;VSIR;NOD2;CD84;RASAL3
GO:0002237	response to molecule of bacterial origin	http://amigo.geneontology.org/amigo/term/GO:0002237	330	23	3.67682	6.25541	2.08811e-12	2.21861e-10	929;942;2353;2921;3394;3553;3557;3576;3586;3587;3656;4064;4067;5054;5734;6556;7097;7133;7538;10333;54209;57817;64127	CXCL8;HAMP;IL10;TNFRSF1B;IL1B;TLR2;SLC11A1;IL1RN;TREM2;ZFP36;CD86;FOS;TLR6;CD14;SERPINE1;IRF8;PTGER4;LYN;IL10RA;IRAK2;NOD2;CD180;CXCL3
GO:0002764	immune response-regulating signaling pathway	http://amigo.geneontology.org/amigo/term/GO:0002764	485	27	5.40381	4.99648	4.34175e-12	4.10054e-10	719;929;945;1493;2207;2209;2212;2214;2353;2357;2533;3071;3656;3684;3689;4067;4332;5284;7097;7098;10333;64127;64581;84807;89857;150372;171389	FCGR2A;PIGR;CLEC7A;KLHL6;NLRP6;C3AR1;TLR2;FCGR1A;TLR3;FCER1G;NFKBID;FOS;TLR6;FPR1;ITGAM;CD14;FCGR3A;CD33;LYN;NCKAP1L;NFAM1;CTLA4;ITGB2;MNDA;FYB1;IRAK2;NOD2
GO:0071216	cellular response to biotic stimulus	http://amigo.geneontology.org/amigo/term/GO:0071216	222	19	2.4735	7.68144	5.58098e-12	4.74383e-10	929;942;2921;3394;3553;3557;3576;3586;3656;4064;4067;5054;7097;7133;7538;10333;54209;57817;64127	CXCL8;HAMP;IL10;TNFRSF1B;IL1B;TLR2;IL1RN;TREM2;ZFP36;CD86;TLR6;CD14;SERPINE1;IRF8;LYN;IRAK2;NOD2;CD180;CXCL3
Cellular Component
geneSet	description	link	size	overlap	expect	enrichmentRatio	pValue	FDR	overlapId	userId
GO:0030667	secretory granule membrane	http://amigo.geneontology.org/amigo/term/GO:0030667	293	28	3.48844	8.02651	0	0	719;929;945;963;968;2207;2212;2215;2357;2683;3071;3684;3687;3689;4973;5284;5328;5329;6518;6556;7097;7133;7305;8778;8876;23601;53831;150372	OLR1;FCGR2A;TNFRSF1B;PLAU;PIGR;ITGAX;C3AR1;TLR2;SLC11A1;FCER1G;SIGLEC5;GPR84;FCGR3B;TYROBP;SLC2A5;FPR1;CD68;ITGAM;CD14;CD33;PLAUR;NCKAP1L;VNN1;NFAM1;CD53;B4GALT1;ITGB2;CLEC5A
GO:0070820	tertiary granule	http://amigo.geneontology.org/amigo/term/GO:0070820	163	14	1.94067	7.21401	7.27052e-09	6.25265e-07	945;963;2207;2357;3071;3684;3687;3689;4973;5328;6556;8778;23601;53831	OLR1;PLAU;ITGAX;SLC11A1;FCER1G;SIGLEC5;GPR84;FPR1;ITGAM;CD33;NCKAP1L;CD53;ITGB2;CLEC5A
GO:0098552	side of membrane	http://amigo.geneontology.org/amigo/term/GO:0098552	481	22	5.72676	3.84161	4.27577e-08	2.45144e-06	929;942;945;969;972;1230;1441;1493;2207;2214;2683;2769;3684;3689;4067;5996;7852;9034;9308;9332;10672;64926	RGS1;CD69;CXCR4;CD83;CSF3R;CD74;FCER1G;CD86;ITGAM;CD14;FCGR3A;CD33;LYN;GNA13;CTLA4;GNA15;CCR1;CCRL2;B4GALT1;ITGB2;RASAL3;CD163
GO:0005766	primary lysosome	http://amigo.geneontology.org/amigo/term/GO:0005766	155	12	1.84542	6.50258	2.88256e-07	1.2395e-05	718;719;968;2357;2683;4332;5284;6036;6037;8876;11240;150372	PIGR;C3AR1;RNASE2;PADI2;RNASE3;C3;FPR1;CD68;VNN1;NFAM1;B4GALT1;MNDA
GO:0042581	specific granule	http://amigo.geneontology.org/amigo/term/GO:0042581	160	12	1.90495	6.29937	4.07026e-07	1.40017e-05	719;945;963;3684;3689;4973;5328;5329;6518;7133;23601;53831	OLR1;TNFRSF1B;PLAU;C3AR1;GPR84;SLC2A5;ITGAM;CD33;PLAUR;CD53;ITGB2;CLEC5A
GO:0098636	protein complex involved in cell adhesion	http://amigo.geneontology.org/amigo/term/GO:0098636	35	5	0.416708	11.9988	5.36794e-05	0.00153881	1493;3684;3687;3689;4067	ITGAX;ITGAM;LYN;CTLA4;ITGB2
GO:0101002	ficolin-1-rich granule	http://amigo.geneontology.org/amigo/term/GO:0101002	183	10	2.17879	4.58971	6.28764e-05	0.00154496	2207;2357;3071;3310;3687;3689;4332;6556;8778;10875	HSPA6;ITGAX;SLC11A1;FCER1G;SIGLEC5;FPR1;NCKAP1L;ITGB2;MNDA;FGL2
GO:0043235	receptor complex	http://amigo.geneontology.org/amigo/term/GO:0043235	396	14	4.71475	2.9694	0.000249555	0.00536544	929;972;1441;3684;3687;3689;4067;4973;5284;7097;7133;10333;53831;54518	OLR1;TNFRSF1B;PIGR;ITGAX;TLR2;CSF3R;CD74;GPR84;TLR6;ITGAM;CD14;LYN;APBB1IP;ITGB2
GO:0030139	endocytic vesicle	http://amigo.geneontology.org/amigo/term/GO:0030139	289	11	3.44082	3.19691	0.000645531	0.0123368	972;1493;2209;4481;6556;7097;9332;10333;55647;122618;653361	RAB20;TLR2;FCGR1A;SLC11A1;CD74;PLD4;TLR6;MSR1;CTLA4;NCF1;CD163
GO:0042629	mast cell granule	http://amigo.geneontology.org/amigo/term/GO:0042629	22	3	0.261931	11.4534	0.00214866	0.0369569	4067;5552;284021	SRGN;LYN;MILR1
Molecular Function
geneSet	description	link	size	overlap	expect	enrichmentRatio	pValue	FDR	overlapId	userId
GO:0019955	cytokine binding	http://amigo.geneontology.org/amigo/term/GO:0019955	127	11	1.40149	7.84877	1.47335e-07	4.15484e-05	972;1230;1441;3557;3587;7133;7538;7850;7852;9034;375387	CXCR4;NRROS;TNFRSF1B;CSF3R;CD74;IL1RN;IL1R2;ZFP36;IL10RA;CCR1;CCRL2
GO:0019865	immunoglobulin binding	http://amigo.geneontology.org/amigo/term/GO:0019865	23	5	0.253814	19.6995	4.36012e-06	0.000614777	2207;2209;2212;2214;2215	FCGR2A;FCGR1A;FCER1G;FCGR3B;FCGR3A
GO:0001530	lipopolysaccharide binding	http://amigo.geneontology.org/amigo/term/GO:0001530	33	5	0.364167	13.7299	2.81449e-05	0.0024656	929;6036;6037;7097;54209	RNASE2;TLR2;RNASE3;TREM2;CD14
GO:0030246	carbohydrate binding	http://amigo.geneontology.org/amigo/term/GO:0030246	264	12	2.91334	4.11898	3.4973e-05	0.0024656	945;969;3099;4973;6518;8778;9976;23601;27181;64581;283420;388512	OLR1;CD69;CLEC7A;HK2;CLEC2B;SIGLEC5;SLC2A5;CLEC9A;CD33;SIGLEC8;CLEC5A;CLEC17A
GO:0004896	cytokine receptor activity	http://amigo.geneontology.org/amigo/term/GO:0004896	92	7	1.01525	6.89482	6.85425e-05	0.0038658	972;1230;1441;3587;7850;7852;9034	CXCR4;CSF3R;CD74;IL1R2;IL10RA;CCR1;CCRL2
GO:0019838	growth factor binding	http://amigo.geneontology.org/amigo/term/GO:0019838	138	8	1.52288	5.2532	0.000142475	0.00669632	1441;1843;3557;3587;5155;7850;79651;375387	NRROS;RHBDF2;CSF3R;IL1RN;IL1R2;DUSP1;IL10RA;PDGFB
GO:0031072	heat shock protein binding	http://amigo.geneontology.org/amigo/term/GO:0031072	114	7	1.25803	5.56424	0.000263362	0.0106097	3091;3310;3684;3689;6693;7538;64127	HSPA6;SPN;ZFP36;ITGAM;HIF1A;ITGB2;NOD2
GO:0005126	cytokine receptor binding	http://amigo.geneontology.org/amigo/term/GO:0005126	274	10	3.02369	3.30721	0.00090918	0.0320486	2921;3552;3553;3557;3576;3586;5008;6364;9034;58191	OSM;CXCL8;CCL20;IL10;IL1B;IL1RN;CXCL16;IL1A;CCRL2;CXCL3
GO:0038187	pattern recognition receptor activity	http://amigo.geneontology.org/amigo/term/GO:0038187	20	3	0.220708	13.5926	0.00130602	0.0409221	929;7097;64581	CLEC7A;TLR2;CD14
GO:0048018	receptor ligand activity	http://amigo.geneontology.org/amigo/term/GO:0048018	468	13	5.16456	2.51716	0.0019916	0.0561631	2921;3552;3553;3557;3576;3586;5008;5155;6364;6696;57817;58191;112616	OSM;CXCL8;CCL20;HAMP;IL10;IL1B;SPP1;IL1RN;CXCL16;IL1A;PDGFB;CXCL3;CMTM7

## Sheet: 5
Biological Process
geneSet	description	link	size	overlap	expect	enrichmentRatio	pValue	FDR	overlapId	userId
GO:0036230	granulocyte activation	http://amigo.geneontology.org/amigo/term/GO:0036230	500	38	5.6047	6.78002	0	0	718;719;929;945;963;968;1084;1535;2207;2212;2213;2215;3071;3684;3687;3689;4069;4332;4973;5284;5724;6036;6037;6518;6556;6850;7097;7276;7305;10875;22918;23601;27180;29108;53831;160364;729230;100049587	SIGLEC14;RNASE2;CLEC5A;RNASE3;FCGR3B;FCGR2A;FCGR2B;TLR2;C3;TTR;TYROBP;MNDA;PIGR;CD14;FCER1G;LYZ;ITGAM;C3AR1;GPR84;CLEC12A;CD33;ITGAX;NCKAP1L;SYK;PYCARD;CCR2;SLC2A5;OLR1;CD93;CD68;CEACAM3;PTAFR;ITGB2;CD53;FGL2;CYBA;SLC11A1;SIGLEC9
GO:0002446	neutrophil mediated immunity	http://amigo.geneontology.org/amigo/term/GO:0002446	496	36	5.55986	6.47498	0	0	718;719;929;945;963;968;1084;1535;2207;2212;2215;3071;3684;3687;3689;4069;4332;4973;5284;5724;6036;6037;6518;6556;6850;7097;7276;7305;10875;22918;23601;27180;29108;53831;160364;100049587	SIGLEC14;RNASE2;CLEC5A;RNASE3;FCGR3B;FCGR2A;TLR2;C3;TTR;TYROBP;MNDA;PIGR;CD14;FCER1G;LYZ;ITGAM;C3AR1;GPR84;CLEC12A;CD33;ITGAX;NCKAP1L;SYK;PYCARD;SLC2A5;OLR1;CD93;CD68;CEACAM3;PTAFR;ITGB2;CD53;FGL2;CYBA;SLC11A1;SIGLEC9
GO:0050900	leukocyte migration	http://amigo.geneontology.org/amigo/term/GO:0050900	419	35	4.69674	7.45198	0	0	719;972;1084;1230;1234;1441;1524;1880;2207;2350;2867;3071;3162;3553;3586;3627;3684;3687;3689;4283;4973;5724;6355;6373;6404;6850;8832;9023;29108;54210;56833;58191;64805;81704;729230	CXCL10;IL1B;CXCL9;IL10;CX3CR1;CCR1;CSF3R;CD74;FCER1G;ITGAM;C3AR1;CD84;ITGAX;NCKAP1L;SYK;CXCL11;CCL8;PYCARD;HMOX1;CCR2;P2RY12;GPR183;FOLR2;SELPLG;CXCL16;OLR1;CCR5;SLAMF8;FFAR2;CEACAM3;TREM1;PTAFR;ITGB2;DOCK8;CH25H
GO:0006909	phagocytosis	http://amigo.geneontology.org/amigo/term/GO:0006909	238	24	2.66784	8.99605	2.22045e-16	4.71845e-14	718;929;1053;1535;2207;2209;2212;2213;2214;3071;3394;3553;3684;3689;4481;5031;6556;6850;7097;22918;29108;54209;64581;122618	IL1B;TREM2;CLEC7A;FCGR1A;FCGR2A;FCGR2B;TLR2;C3;PLD4;CEBPE;CD14;FCER1G;ITGAM;IRF8;NCKAP1L;SYK;MSR1;PYCARD;FCGR3A;CD93;ITGB2;CYBA;SLC11A1;P2RY6
GO:0071216	cellular response to biotic stimulus	http://amigo.geneontology.org/amigo/term/GO:0071216	222	21	2.48849	8.43886	6.17284e-14	1.04938e-11	929;942;1053;1234;1524;2213;3394;3553;3586;3627;4283;5724;6373;6850;7096;7097;9450;10333;29108;54209;57817	CXCL10;TLR6;HAMP;IL1B;TREM2;CXCL9;FCGR2B;TLR2;CD86;IL10;CEBPE;CX3CR1;CD14;IRF8;SYK;CXCL11;PYCARD;LY86;TLR1;CCR5;PTAFR
GO:0002764	immune response-regulating signaling pathway	http://amigo.geneontology.org/amigo/term/GO:0002764	485	29	5.43656	5.33426	1.2168e-13	1.72381e-11	719;929;945;1493;1535;2205;2207;2209;2212;2213;2214;2533;2867;3071;3684;3689;4332;5284;6850;7096;7097;7098;10333;10462;26253;64581;81793;89857;118788	FCER1A;TLR6;CLEC7A;FCGR1A;FCGR2A;FCGR2B;TLR2;MNDA;CLEC10A;PIGR;CTLA4;CD14;FCER1G;ITGAM;C3AR1;FYB1;CD33;NCKAP1L;SYK;TLR3;FCGR3A;KLHL6;CLEC4E;TLR1;FFAR2;ITGB2;TLR10;CYBA;PIK3AP1
GO:0060326	cell chemotaxis	http://amigo.geneontology.org/amigo/term/GO:0060326	289	23	3.23952	7.09982	1.47549e-13	1.79166e-11	719;972;1230;1234;1441;1524;1880;2207;2350;2867;3071;3553;3586;3627;3689;4283;6355;6373;6850;9023;56833;58191;729230	CXCL10;IL1B;CXCL9;IL10;CX3CR1;CCR1;CSF3R;CD74;FCER1G;C3AR1;NCKAP1L;SYK;CXCL11;CCL8;CCR2;GPR183;FOLR2;CXCL16;CCR5;SLAMF8;FFAR2;ITGB2;CH25H
GO:0042116	macrophage activation	http://amigo.geneontology.org/amigo/term/GO:0042116	79	14	0.885543	15.8095	1.88294e-13	2.00062e-11	972;2213;3586;3684;3689;6556;6850;7096;7097;7098;7305;10333;22918;56670	TLR6;FCGR2B;TLR2;TYROBP;IL10;CD74;ITGAM;SYK;TLR3;SUCNR1;TLR1;CD93;ITGB2;SLC11A1
GO:0006959	humoral immune response	http://amigo.geneontology.org/amigo/term/GO:0006959	242	21	2.71267	7.74144	3.39395e-13	3.2054e-11	712;713;714;718;719;1880;2213;3627;4069;4283;6036;6037;6039;6373;6556;9450;10148;29760;54209;54210;729230	CXCL10;RNASE2;RNASE3;RNASE6;C1QA;TREM2;CXCL9;C1QC;C1QB;FCGR2B;C3;LYZ;C3AR1;CXCL11;CCR2;EBI3;LY86;GPR183;BLNK;TREM1;SLC11A1
GO:0001819	positive regulation of cytokine production	http://amigo.geneontology.org/amigo/term/GO:0001819	418	26	4.68553	5.549	1.06126e-12	9.02073e-11	718;719;929;942;972;1436;1535;2207;2867;3162;3394;3553;3586;5724;6556;6850;7096;7097;7098;10148;10333;23601;26253;29108;283420;729230	TLR6;CLEC5A;IL1B;TLR2;C3;CD86;CLEC9A;IL10;CD74;CD14;FCER1G;CSF1R;C3AR1;IRF8;SYK;TLR3;PYCARD;HMOX1;CCR2;EBI3;CLEC4E;TLR1;FFAR2;PTAFR;CYBA;SLC11A1
Cellular Component
geneSet	description	link	size	overlap	expect	enrichmentRatio	pValue	FDR	overlapId	userId
GO:0030667	secretory granule membrane	http://amigo.geneontology.org/amigo/term/GO:0030667	293	27	3.37216	8.00674	0	0	719;929;945;963;968;1084;1535;2207;2212;2215;3071;3684;3687;3689;4973;5284;5724;6518;6556;7097;7305;22918;23601;27180;53831;160364;100049587	SIGLEC14;CLEC5A;FCGR3B;FCGR2A;TLR2;TYROBP;PIGR;CD14;FCER1G;ITGAM;C3AR1;GPR84;CLEC12A;CD33;ITGAX;NCKAP1L;SLC2A5;OLR1;CD93;CD68;CEACAM3;PTAFR;ITGB2;CD53;CYBA;SLC11A1;SIGLEC9
GO:0070820	tertiary granule	http://amigo.geneontology.org/amigo/term/GO:0070820	163	17	1.87598	9.06193	3.9313e-12	3.38092e-10	945;963;1535;2207;3071;3684;3687;3689;4069;4973;5724;6556;22918;23601;53831;160364;100049587	SIGLEC14;CLEC5A;FCER1G;LYZ;ITGAM;GPR84;CLEC12A;CD33;ITGAX;NCKAP1L;OLR1;CD93;PTAFR;ITGB2;CD53;CYBA;SLC11A1
GO:0098552	side of membrane	http://amigo.geneontology.org/amigo/term/GO:0098552	481	24	5.53587	4.33536	8.08181e-10	4.63357e-08	929;942;945;969;972;1230;1234;1441;1493;1524;2207;2213;2214;2348;2350;3627;3684;3689;4283;5996;9332;10148;64805;729230	CXCL10;RGS1;CXCL9;FCGR2B;CD86;CD163;CTLA4;CX3CR1;CCR1;CSF3R;CD74;CD14;FCER1G;ITGAM;CD69;FOLR1;CD33;FCGR3A;CCR2;EBI3;P2RY12;FOLR2;CCR5;ITGB2
GO:0042581	specific granule	http://amigo.geneontology.org/amigo/term/GO:0042581	160	14	1.84145	7.60269	3.64813e-09	1.56869e-07	719;945;963;1084;1535;3684;3689;4069;4973;6518;22918;23601;53831;160364	CLEC5A;LYZ;ITGAM;C3AR1;GPR84;CLEC12A;CD33;SLC2A5;OLR1;CD93;CEACAM3;ITGB2;CD53;CYBA
GO:0030139	endocytic vesicle	http://amigo.geneontology.org/amigo/term/GO:0030139	289	15	3.32612	4.50975	1.0306e-06	3.54528e-05	972;1493;1535;2209;4481;6556;6850;7096;7097;9332;10333;23166;50489;122618;653361	CD207;TLR6;FCGR1A;TLR2;CD163;PLD4;CTLA4;CD74;SYK;MSR1;STAB1;NCF1;TLR1;CYBA;SLC11A1
GO:0043235	receptor complex	http://amigo.geneontology.org/amigo/term/GO:0043235	396	17	4.55759	3.73004	2.58406e-06	7.40763e-05	929;972;1436;1439;1441;3684;3687;3689;4973;5284;6850;7096;7097;10148;10333;53831;54518	TLR6;TLR2;PIGR;CSF3R;CD74;CD14;CSF1R;ITGAM;APBB1IP;GPR84;ITGAX;SYK;EBI3;TLR1;OLR1;ITGB2;CSF2RB
GO:0005766	primary lysosome	http://amigo.geneontology.org/amigo/term/GO:0005766	155	10	1.78391	5.60567	1.11725e-05	0.000274525	718;719;968;4069;4332;5284;6036;6037;7276;29108	RNASE2;RNASE3;C3;TTR;MNDA;PIGR;LYZ;C3AR1;PYCARD;CD68
GO:0005775	vacuolar lumen	http://amigo.geneontology.org/amigo/term/GO:0005775	170	10	1.95654	5.11105	2.50187e-05	0.000537903	718;913;972;4069;4332;6036;6037;7276;10437;29108	RNASE2;CD1E;RNASE3;C3;TTR;MNDA;CD74;LYZ;PYCARD;IFI30
GO:0032994	protein-lipid complex	http://amigo.geneontology.org/amigo/term/GO:0032994	38	5	0.437345	11.4326	6.86353e-05	0.0013117	344;346;4481;55911;116519	APOA5;APOC2;MSR1;APOBR;APOC4
GO:0101002	ficolin-1-rich granule	http://amigo.geneontology.org/amigo/term/GO:0101002	183	9	2.10616	4.27318	0.00025307	0.00435281	2207;3071;3687;3689;4332;6556;10875;22918;100049587	SIGLEC14;MNDA;FCER1G;ITGAX;NCKAP1L;CD93;ITGB2;FGL2;SLC11A1
Molecular Function
geneSet	description	link	size	overlap	expect	enrichmentRatio	pValue	FDR	overlapId	userId
GO:0030246	carbohydrate binding	http://amigo.geneontology.org/amigo/term/GO:0030246	264	18	3.04187	5.91741	1.31476e-09	3.70764e-07	945;946;969;4973;6518;10462;22918;23601;26253;27180;27181;50489;64581;89790;160364;283420;388512;100049587	CD207;SIGLEC14;CLEC5A;CLEC7A;CLEC9A;CLEC10A;CLEC17A;CD69;CLEC12A;CD33;SIGLEC6;SIGLEC8;CLEC4E;SLC2A5;OLR1;CD93;SIGLEC10;SIGLEC9
GO:0019865	immunoglobulin binding	http://amigo.geneontology.org/amigo/term/GO:0019865	23	7	0.265011	26.414	4.88417e-09	6.88668e-07	2205;2207;2209;2212;2213;2214;2215	FCER1A;FCGR3B;FCGR1A;FCGR2A;FCGR2B;FCER1G;FCGR3A
GO:0001530	lipopolysaccharide binding	http://amigo.geneontology.org/amigo/term/GO:0001530	33	6	0.380234	15.7798	1.8044e-06	0.000169614	929;5724;6036;6037;7097;54209	RNASE2;RNASE3;TREM2;TLR2;CD14;PTAFR
GO:0035586	purinergic receptor activity	http://amigo.geneontology.org/amigo/term/GO:0035586	26	5	0.299578	16.6901	1.02441e-05	0.000592278	140;5031;5724;53829;64805	ADORA3;P2RY13;P2RY12;PTAFR;P2RY6
GO:0004896	cytokine receptor activity	http://amigo.geneontology.org/amigo/term/GO:0004896	92	8	1.06005	7.54685	1.05014e-05	0.000592278	972;1230;1234;1439;1441;1524;10148;729230	CX3CR1;CCR1;CSF3R;CD74;CCR2;EBI3;CCR5;CSF2RB
GO:0038024	cargo receptor activity	http://amigo.geneontology.org/amigo/term/GO:0038024	83	7	0.956345	7.31953	4.65067e-05	0.00218582	2348;2350;4481;9332;23166;55911;58191	CD163;FOLR1;MSR1;STAB1;FOLR2;CXCL16;APOBR
GO:0038187	pattern recognition receptor activity	http://amigo.geneontology.org/amigo/term/GO:0038187	20	4	0.230445	17.3577	7.09166e-05	0.00285693	929;5724;7097;64581	CLEC7A;TLR2;CD14;PTAFR
GO:0016502	nucleotide receptor activity	http://amigo.geneontology.org/amigo/term/GO:0016502	22	4	0.253489	15.7798	0.00010517	0.00337916	5031;5724;53829;64805	P2RY13;P2RY12;PTAFR;P2RY6
GO:0019955	cytokine binding	http://amigo.geneontology.org/amigo/term/GO:0019955	127	8	1.46332	5.46701	0.000107846	0.00337916	972;1230;1234;1436;1441;1524;10148;729230	CX3CR1;CCR1;CSF3R;CD74;CSF1R;CCR2;EBI3;CCR5
GO:0033218	amide binding	http://amigo.geneontology.org/amigo/term/GO:0033218	353	13	4.06735	3.19619	0.000218141	0.00615158	911;913;929;972;2213;2348;2350;3684;3689;4481;7096;7097;10333	TLR6;CD1E;FCGR2B;TLR2;CD74;CD14;ITGAM;FOLR1;CD1C;MSR1;TLR1;FOLR2;ITGB2

## Sheet: 6
Biological Process
geneSet	description	link	size	overlap	expect	enrichmentRatio	pValue	FDR	overlapId	userId
GO:0050900	leukocyte migration	http://amigo.geneontology.org/amigo/term/GO:0050900	419	33	4.64015	7.11184	0	0	719;972;1230;1234;1240;1441;1524;2207;2350;2995;3055;3071;3569;3586;3627;3684;3687;3689;3965;4067;4973;5724;6364;6404;6693;6850;8832;9023;11314;29108;58191;64805;81704	CD84;ITGAX;CCR1;FOLR2;OLR1;CSF3R;LGALS9;SYK;C3AR1;CXCL10;CXCL16;FCER1G;CX3CR1;IL10;P2RY12;PTAFR;GYPC;HCK;CD74;NCKAP1L;CMKLR1;ITGAM;CCR5;IL6;DOCK8;SELPLG;CCL20;ITGB2;CH25H;SPN;PYCARD;CD300A;LYN
GO:0006909	phagocytosis	http://amigo.geneontology.org/amigo/term/GO:0006909	238	25	2.63569	9.48517	0	0	718;929;1053;2207;2209;2212;2214;3055;3071;3394;3684;3689;4067;4481;4688;6556;6850;7097;9938;11314;29108;51411;54209;64581;122618	TREM2;FCGR1A;CLEC7A;TLR2;SYK;PLD4;C3;IRF8;FCGR2A;CEBPE;FCER1G;FCGR3A;NCF2;HCK;SLC11A1;NCKAP1L;ITGAM;MSR1;ITGB2;ARHGAP25;CD14;PYCARD;BIN2;CD300A;LYN
GO:0002446	neutrophil mediated immunity	http://amigo.geneontology.org/amigo/term/GO:0002446	496	31	5.49288	5.64367	3.21965e-15	9.12233e-13	718;719;929;945;963;968;2207;2212;2357;3071;3569;3684;3687;3689;4332;4973;5284;5724;6518;6556;6850;7097;7305;8778;10855;11314;27180;29108;51411;80301;100049587	ITGAX;OLR1;CD68;CD33;SIGLEC14;HPSE;TLR2;SYK;TYROBP;C3AR1;C3;SIGLEC9;FCGR2A;FCER1G;PTAFR;SLC11A1;NCKAP1L;CD53;MNDA;SIGLEC5;PLEKHO2;ITGAM;SLC2A5;IL6;PIGR;ITGB2;FPR1;CD14;PYCARD;BIN2;CD300A
GO:0002764	immune response-regulating signaling pathway	http://amigo.geneontology.org/amigo/term/GO:0002764	485	30	5.37106	5.58549	1.26565e-14	2.68952e-12	719;929;945;1240;2207;2209;2212;2214;2357;2359;2533;3055;3071;3684;3689;3937;3965;4067;4332;5284;6850;7096;7097;7098;7100;10333;11314;64581;89857;118788	FCGR1A;TLR6;FPR3;KLHL6;CD33;LGALS9;CLEC7A;TLR2;SYK;C3AR1;FYB1;FCGR2A;FCER1G;FCGR3A;HCK;NCKAP1L;CMKLR1;PIK3AP1;MNDA;ITGAM;TLR1;TLR3;PIGR;TLR5;ITGB2;FPR1;CD14;LCP2;CD300A;LYN
GO:0036230	granulocyte activation	http://amigo.geneontology.org/amigo/term/GO:0036230	500	30	5.53717	5.41793	2.81997e-14	4.79394e-12	718;719;929;945;963;968;2207;2212;2357;3071;3684;3687;3689;4332;4973;5284;5724;6518;6556;6850;7097;7305;8778;10855;11314;27180;29108;51411;80301;100049587	ITGAX;OLR1;CD68;CD33;SIGLEC14;HPSE;TLR2;SYK;TYROBP;C3AR1;C3;SIGLEC9;FCGR2A;FCER1G;PTAFR;SLC11A1;NCKAP1L;CD53;MNDA;SIGLEC5;PLEKHO2;ITGAM;SLC2A5;PIGR;ITGB2;FPR1;CD14;PYCARD;BIN2;CD300A
GO:0071216	cellular response to biotic stimulus	http://amigo.geneontology.org/amigo/term/GO:0071216	222	21	2.4585	8.54178	4.82947e-14	6.84175e-12	834;929;942;1053;1234;1524;3055;3394;3569;3586;3627;4064;4067;5724;6850;7096;7097;9450;10333;29108;54209	TREM2;CD180;TLR6;CD86;LY86;TLR2;SYK;IRF8;CXCL10;CEBPE;CX3CR1;IL10;PTAFR;HCK;CCR5;IL6;TLR1;CASP1;CD14;PYCARD;LYN
GO:0042116	macrophage activation	http://amigo.geneontology.org/amigo/term/GO:0042116	79	14	0.874873	16.0023	1.58984e-13	1.93052e-11	972;1050;3569;3586;3684;3689;6556;6850;7096;7097;7098;7305;10333;56670	TLR6;TLR2;SYK;TYROBP;IL10;SUCNR1;CD74;SLC11A1;CEBPA;ITGAM;IL6;TLR1;TLR3;ITGB2
GO:0002237	response to molecule of bacterial origin	http://amigo.geneontology.org/amigo/term/GO:0002237	330	24	3.65453	6.56718	2.29039e-13	2.43354e-11	834;929;942;1053;1234;1439;1524;3055;3394;3569;3586;3587;3627;3965;4064;4067;5724;6556;7096;7097;9450;10333;29108;54209	TREM2;CD180;TLR6;CD86;LGALS9;LY86;TLR2;IRF8;CXCL10;CEBPE;CX3CR1;CSF2RB;IL10;PTAFR;HCK;SLC11A1;CCR5;IL6;TLR1;CASP1;IL10RA;CD14;PYCARD;LYN
GO:0060326	cell chemotaxis	http://amigo.geneontology.org/amigo/term/GO:0060326	289	22	3.20049	6.87396	9.9476e-13	8.60079e-11	719;972;1230;1234;1240;1441;1524;2207;2350;3071;3569;3586;3627;3689;3965;4067;6364;6850;9023;9034;51411;58191	CCR1;FOLR2;CSF3R;LGALS9;SYK;C3AR1;CXCL10;CXCL16;FCER1G;CX3CR1;IL10;CD74;NCKAP1L;CMKLR1;CCR5;IL6;CCL20;ITGB2;CH25H;CCRL2;BIN2;LYN
GO:0002521	leukocyte differentiation	http://amigo.geneontology.org/amigo/term/GO:0002521	496	28	5.49288	5.09751	1.01186e-12	8.60079e-11	714;942;944;972;1050;1053;1230;1436;2124;2207;3059;3071;3087;3569;3586;3965;4066;4067;6693;6850;6886;7097;7098;7305;9935;29760;54209;146850	TREM2;CCR1;C1QC;CD86;TNFSF8;LGALS9;TLR2;SYK;TYROBP;CSF1R;CEBPE;EVI2B;FCER1G;IL10;CD74;NCKAP1L;CEBPA;IL6;TLR3;LYL1;BLNK;TAL1;HHEX;PIK3R6;SPN;HCLS1;LYN;MAFB
Cellular Component
geneSet	description	link	size	overlap	expect	enrichmentRatio	pValue	FDR	overlapId	userId
GO:0030667	secretory granule membrane	http://amigo.geneontology.org/amigo/term/GO:0030667	293	23	3.37216	6.82055	1.92735e-13	3.31504e-11	719;929;945;963;968;2207;2212;2357;3071;3684;3687;3689;4973;5284;5724;6518;6556;7097;7305;8778;11314;27180;100049587	ITGAX;OLR1;CD68;CD33;SIGLEC14;TLR2;TYROBP;C3AR1;SIGLEC9;FCGR2A;FCER1G;PTAFR;SLC11A1;NCKAP1L;CD53;SIGLEC5;ITGAM;SLC2A5;PIGR;ITGB2;FPR1;CD14;CD300A
GO:0070820	tertiary granule	http://amigo.geneontology.org/amigo/term/GO:0070820	163	14	1.87598	7.46277	4.64907e-09	3.9982e-07	945;963;2207;2357;3071;3684;3687;3689;4973;5724;6556;8778;11314;100049587	ITGAX;OLR1;CD33;SIGLEC14;FCER1G;PTAFR;SLC11A1;NCKAP1L;CD53;SIGLEC5;ITGAM;ITGB2;FPR1;CD300A
GO:0098552	side of membrane	http://amigo.geneontology.org/amigo/term/GO:0098552	481	22	5.53587	3.97408	2.24738e-08	1.2885e-06	929;942;945;972;1230;1234;1441;1524;2207;2214;2350;3055;3627;3684;3689;3762;4067;5996;9034;10148;64805;64926	CCR1;FOLR2;CD33;CD86;CSF3R;CXCL10;FCER1G;CX3CR1;EBI3;FCGR3A;P2RY12;HCK;KCNJ5;CD74;ITGAM;CCR5;RGS1;ITGB2;RASAL3;CD14;CCRL2;LYN
GO:0043235	receptor complex	http://amigo.geneontology.org/amigo/term/GO:0043235	396	19	4.55759	4.16887	1.10687e-07	4.75952e-06	154;929;972;1436;1439;1441;3569;3684;3687;3689;4067;4973;5284;6850;7096;7097;10148;10333;54518	ITGAX;OLR1;TLR6;CSF3R;TLR2;SYK;APBB1IP;CSF1R;EBI3;CSF2RB;ADRB2;CD74;ITGAM;IL6;TLR1;PIGR;ITGB2;CD14;LYN
GO:0101002	ficolin-1-rich granule	http://amigo.geneontology.org/amigo/term/GO:0101002	183	12	2.10616	5.69757	1.18929e-06	4.09114e-05	2207;2357;3071;3687;3689;4332;6556;8778;11314;51411;80301;100049587	ITGAX;SIGLEC14;FCER1G;SLC11A1;NCKAP1L;MNDA;SIGLEC5;PLEKHO2;ITGB2;FPR1;BIN2;CD300A
GO:0032994	protein-lipid complex	http://amigo.geneontology.org/amigo/term/GO:0032994	38	5	0.437345	11.4326	6.86353e-05	0.00196754	341;344;346;4481;55911	APOC2;APOC1;APOBR;APOC4;MSR1
GO:0098589	membrane region	http://amigo.geneontology.org/amigo/term/GO:0098589	324	13	3.72894	3.48624	8.59024e-05	0.00211075	929;3055;3684;3689;3937;4067;4973;6404;7096;7097;10333;10855;64805	OLR1;TLR6;HPSE;TLR2;P2RY12;HCK;ITGAM;TLR1;SELPLG;ITGB2;CD14;LCP2;LYN
GO:0042581	specific granule	http://amigo.geneontology.org/amigo/term/GO:0042581	160	8	1.84145	4.3444	0.000503959	0.0108351	719;945;963;3684;3689;4973;6518;10855	OLR1;CD33;HPSE;C3AR1;CD53;ITGAM;SLC2A5;ITGB2
GO:0098636	protein complex involved in cell adhesion	http://amigo.geneontology.org/amigo/term/GO:0098636	35	4	0.402818	9.93005	0.000662222	0.0126558	3684;3687;3689;4067	ITGAX;ITGAM;ITGB2;LYN
GO:0030139	endocytic vesicle	http://amigo.geneontology.org/amigo/term/GO:0030139	289	10	3.32612	3.0065	0.00180022	0.0309638	972;2209;4481;4688;6556;6850;7096;7097;10333;122618	FCGR1A;TLR6;TLR2;SYK;PLD4;NCF2;CD74;SLC11A1;MSR1;TLR1
Molecular Function
geneSet	description	link	size	overlap	expect	enrichmentRatio	pValue	FDR	overlapId	userId
GO:0004896	cytokine receptor activity	http://amigo.geneontology.org/amigo/term/GO:0004896	92	10	1.02272	9.77785	6.88369e-08	1.9412e-05	972;1230;1234;1240;1439;1441;1524;3587;9034;10148	CCR1;CSF3R;CX3CR1;EBI3;CSF2RB;CD74;CMKLR1;CCR5;IL10RA;CCRL2
GO:0030246	carbohydrate binding	http://amigo.geneontology.org/amigo/term/GO:0030246	264	13	2.93476	4.42966	7.48656e-06	0.0010556	945;3965;4973;6518;8778;27036;27180;27181;64581;89790;89858;114132;100049587	SIGLEC8;OLR1;SIGLEC11;CD33;LGALS9;SIGLEC14;CLEC7A;SIGLEC9;SIGLEC10;SIGLEC7;SIGLEC5;SLC2A5;SIGLEC12
GO:0019955	cytokine binding	http://amigo.geneontology.org/amigo/term/GO:0019955	127	9	1.4118	6.37485	1.16443e-05	0.00109456	972;1230;1234;1436;1441;1524;3587;9034;10148	CCR1;CSF3R;CSF1R;CX3CR1;EBI3;CD74;CCR5;IL10RA;CCRL2
GO:0038187	pattern recognition receptor activity	http://amigo.geneontology.org/amigo/term/GO:0038187	20	4	0.22233	17.9912	6.1668e-05	0.0043476	929;5724;7097;64581	CLEC7A;TLR2;PTAFR;CD14
GO:0019865	immunoglobulin binding	http://amigo.geneontology.org/amigo/term/GO:0019865	23	4	0.25568	15.6446	0.000109828	0.00619429	2207;2209;2212;2214	FCGR1A;FCGR2A;FCER1G;FCGR3A
GO:0035586	purinergic receptor activity	http://amigo.geneontology.org/amigo/term/GO:0035586	26	4	0.28903	13.8394	0.000180689	0.0084924	140;5724;53829;64805	ADORA3;P2RY13;P2RY12;PTAFR
GO:0005126	cytokine receptor binding	http://amigo.geneontology.org/amigo/term/GO:0005126	274	11	3.04593	3.61138	0.000238823	0.00962117	944;3552;3569;3586;3627;6364;7100;9034;10148;29108;58191	TNFSF8;CXCL10;IL1A;CXCL16;EBI3;IL10;IL6;TLR5;CCL20;PYCARD;CCRL2
GO:0001530	lipopolysaccharide binding	http://amigo.geneontology.org/amigo/term/GO:0001530	33	4	0.366845	10.9038	0.00046565	0.0164142	929;5724;7097;54209	TREM2;TLR2;PTAFR;CD14
GO:0070851	growth factor receptor binding	http://amigo.geneontology.org/amigo/term/GO:0070851	132	7	1.46738	4.7704	0.000668798	0.0209557	3552;3569;3586;4067;7100;26281;29108	IL1A;IL10;FGF20;IL6;TLR5;PYCARD;LYN
GO:0001653	peptide receptor activity	http://amigo.geneontology.org/amigo/term/GO:0001653	149	7	1.65636	4.22613	0.00136176	0.0352471	1230;1234;1240;1524;2357;2359;9034	CCR1;FPR3;CX3CR1;CMKLR1;CCR5;FPR1;CCRL2

## Sheet: 8
Biological Process
geneSet	description	link	size	overlap	expect	enrichmentRatio	pValue	FDR	overlapId	userId
GO:0050900	leukocyte migration	http://amigo.geneontology.org/amigo/term/GO:0050900	419	28	4.58356	6.10878	1.13243e-14	4.59262e-12	719;972;1230;1234;1240;1441;1524;2350;3055;3071;3553;3586;3684;3687;3965;4067;4973;5294;5724;6364;6404;6693;6850;7409;8832;11314;64805;81704	CX3CR1;CSF3R;CD84;CCR1;ITGAM;SYK;P2RY12;ITGAX;SELPLG;IL1B;NCKAP1L;C3AR1;HCK;PTAFR;DOCK8;IL10;CMKLR1;LGALS9;CCR5;SPN;OLR1;CD300A;CD74;PIK3CG;CCL20;VAV1;FOLR2;LYN
GO:0006909	phagocytosis	http://amigo.geneontology.org/amigo/term/GO:0006909	238	22	2.60355	8.44999	1.44329e-14	4.59262e-12	718;1053;2209;2212;2214;3055;3071;3394;3553;3684;4067;5031;5336;6850;7097;7409;9938;11314;51411;54209;64581;122618	C3;CLEC7A;ITGAM;CEBPE;SYK;PLD4;TLR2;FCGR1A;IRF8;IL1B;NCKAP1L;FCGR3A;TREM2;BIN2;HCK;FCGR2A;P2RY6;CD300A;VAV1;ARHGAP25;LYN;PLCG2
GO:0002521	leukocyte differentiation	http://amigo.geneontology.org/amigo/term/GO:0002521	496	30	5.42589	5.52905	1.62093e-14	4.59262e-12	678;714;920;942;944;972;1053;1230;1436;1493;2124;3059;3071;3087;3586;3965;4066;4067;5336;6693;6850;6886;7097;7098;7305;7409;29760;54209;64115;146850	CSF1R;CCR1;CD86;CEBPE;SYK;TLR2;NCKAP1L;BLNK;TREM2;C1QC;TAL1;TNFSF8;PIK3R6;LYL1;IL10;TLR3;LGALS9;HCLS1;SPN;CD74;HHEX;EVI2B;VSIR;TYROBP;VAV1;CD4;LYN;ZFP36L2;PLCG2;CTLA4
GO:0002764	immune response-regulating signaling pathway	http://amigo.geneontology.org/amigo/term/GO:0002764	485	29	5.30556	5.46597	6.32827e-14	1.34476e-11	719;920;945;1240;1493;2209;2212;2214;2533;3055;3071;3684;3965;4067;4332;5336;6850;7096;7097;7098;7100;7409;10333;11314;64581;81793;84106;89857;118788	TLR6;CLEC7A;ITGAM;SYK;TLR2;FYB1;FCGR1A;CD33;TLR10;NCKAP1L;FCGR3A;TLR1;MNDA;C3AR1;HCK;PIK3AP1;CMKLR1;KLHL6;TLR3;LGALS9;FCGR2A;CD300A;PRAM1;VAV1;CD4;LYN;PLCG2;TLR5;CTLA4
GO:0001819	positive regulation of cytokine production	http://amigo.geneontology.org/amigo/term/GO:0001819	418	27	4.57262	5.9047	8.13793e-14	1.38345e-11	718;719;834;920;942;972;1436;3394;3552;3553;3586;3663;3965;5336;5724;6693;6850;7096;7097;7098;7100;10148;10333;10855;23601;115650;283420	CLEC9A;C3;CSF1R;TLR6;CD86;IL1A;SYK;TLR2;IRF8;IL1B;TLR1;TNFRSF13C;C3AR1;EBI3;PTAFR;IL10;TLR3;LGALS9;SPN;CD74;CASP1;CLEC5A;CD4;IRF5;HPSE;PLCG2;TLR5
GO:0002694	regulation of leukocyte activation	http://amigo.geneontology.org/amigo/term/GO:0002694	481	28	5.2618	5.32137	3.49609e-13	4.9528e-11	678;920;942;972;1493;3071;3553;3586;3684;3965;4067;4332;5724;6693;6850;7409;8832;10148;10333;11314;64115;64926;79626;81704;84106;115650;146850;284021	TNFAIP8L2;CD84;MILR1;TLR6;CD86;ITGAM;SYK;RASAL3;IL1B;NCKAP1L;MNDA;TNFRSF13C;PIK3R6;EBI3;PTAFR;DOCK8;IL10;LGALS9;SPN;CD300A;PRAM1;CD74;VSIR;VAV1;CD4;LYN;ZFP36L2;CTLA4
GO:0042107	cytokine metabolic process	http://amigo.geneontology.org/amigo/term/GO:0042107	106	15	1.15957	12.9359	5.4845e-13	6.65975e-11	920;942;1053;1524;3552;3553;3586;5724;6693;6850;7096;7098;10148;10333;115650	CX3CR1;TLR6;CD86;IL1A;CEBPE;SYK;IL1B;TLR1;TNFRSF13C;EBI3;PTAFR;IL10;TLR3;SPN;CD4
GO:0007159	leukocyte cell-cell adhesion	http://amigo.geneontology.org/amigo/term/GO:0007159	319	23	3.48963	6.59095	6.95555e-13	7.39027e-11	920;942;972;1493;1524;3071;3553;3586;3965;4067;5724;6404;6693;6850;7409;10148;11314;64115;64926;79626;81704;115650;146850	CX3CR1;TNFAIP8L2;CD86;SYK;SELPLG;RASAL3;IL1B;NCKAP1L;TNFRSF13C;PIK3R6;EBI3;PTAFR;DOCK8;IL10;LGALS9;SPN;CD300A;CD74;VSIR;VAV1;CD4;LYN;CTLA4
GO:0071216	cellular response to biotic stimulus	http://amigo.geneontology.org/amigo/term/GO:0071216	222	19	2.42852	7.82368	4.01279e-12	3.78986e-10	834;942;1053;1234;1524;3055;3394;3553;3586;4067;4360;5724;6850;7096;7097;9450;10333;54209;57817	CX3CR1;TLR6;CD86;CEBPE;LY86;SYK;TLR2;IRF8;IL1B;TREM2;TLR1;HCK;HAMP;PTAFR;IL10;CCR5;CASP1;MRC1;LYN
GO:0002446	neutrophil mediated immunity	http://amigo.geneontology.org/amigo/term/GO:0002446	496	27	5.42589	4.97614	4.67548e-12	3.97416e-10	718;719;945;963;2212;2215;3071;3684;3687;4332;4973;5724;6036;6037;6518;6850;7097;7305;8778;10855;11314;23526;23601;27180;51411;84106;100049587	SIGLEC14;RNASE3;C3;ITGAM;SYK;TLR2;ITGAX;CD33;RNASE2;NCKAP1L;SLC2A5;BIN2;MNDA;SIGLEC5;C3AR1;CD53;PTAFR;FCGR3B;FCGR2A;OLR1;CD300A;PRAM1;SIGLEC9;TYROBP;ARHGAP45;CLEC5A;HPSE
Cellular Component
geneSet	description	link	size	overlap	expect	enrichmentRatio	pValue	FDR	overlapId	userId
GO:0030667	secretory granule membrane	http://amigo.geneontology.org/amigo/term/GO:0030667	293	18	3.02332	5.95373	9.09741e-10	1.56475e-07	719;945;963;2212;2215;3071;3684;3687;4973;5724;6518;7097;7305;8778;11314;23601;27180;100049587	SIGLEC14;ITGAM;TLR2;ITGAX;CD33;NCKAP1L;SLC2A5;SIGLEC5;C3AR1;CD53;PTAFR;FCGR3B;FCGR2A;OLR1;CD300A;SIGLEC9;TYROBP;CLEC5A
GO:0070820	tertiary granule	http://amigo.geneontology.org/amigo/term/GO:0070820	163	11	1.68191	6.54017	8.60855e-07	7.40335e-05	945;963;3071;3684;3687;4973;5724;8778;11314;23601;100049587	SIGLEC14;ITGAM;ITGAX;CD33;NCKAP1L;SIGLEC5;CD53;PTAFR;OLR1;CD300A;CLEC5A
GO:0098552	side of membrane	http://amigo.geneontology.org/amigo/term/GO:0098552	481	18	4.96319	3.6267	1.757e-06	0.000100735	920;942;945;972;1230;1234;1441;1493;1524;2214;2350;3055;3684;4067;10148;64805;64926;115650	CX3CR1;CSF3R;CCR1;CD86;ITGAM;P2RY12;CD33;RASAL3;FCGR3A;TNFRSF13C;HCK;EBI3;CCR5;CD74;CD4;FOLR2;LYN;CTLA4
GO:0043235	receptor complex	http://amigo.geneontology.org/amigo/term/GO:0043235	396	16	4.08612	3.9157	2.65604e-06	0.00011421	154;920;972;1436;1439;1441;3684;3687;4067;4973;6850;7096;7097;10148;10333;54518	CSF3R;CSF1R;TLR6;ITGAM;SYK;APBB1IP;TLR2;ITGAX;TLR1;EBI3;ADRB2;OLR1;CD74;CSF2RB;CD4;LYN
GO:0042581	specific granule	http://amigo.geneontology.org/amigo/term/GO:0042581	160	8	1.65096	4.84567	0.00023986	0.00825118	719;945;963;3684;4973;6518;10855;23601	ITGAM;CD33;SLC2A5;C3AR1;CD53;OLR1;CLEC5A;HPSE
GO:0098636	protein complex involved in cell adhesion	http://amigo.geneontology.org/amigo/term/GO:0098636	35	4	0.361147	11.0758	0.000437993	0.0121659	1493;3684;3687;4067	ITGAM;ITGAX;LYN;CTLA4
GO:0098589	membrane region	http://amigo.geneontology.org/amigo/term/GO:0098589	324	11	3.34319	3.29027	0.000495125	0.0121659	920;3055;3684;4067;4973;6404;7096;7097;10333;10855;64805	TLR6;ITGAM;P2RY12;TLR2;SELPLG;TLR1;HCK;OLR1;CD4;HPSE;LYN
GO:0030139	endocytic vesicle	http://amigo.geneontology.org/amigo/term/GO:0030139	289	10	2.98204	3.35341	0.00077815	0.0167302	972;1493;2209;6850;7096;7097;10333;23166;122618;653361	TLR6;SYK;PLD4;TLR2;FCGR1A;TLR1;CD74;NCF1;STAB1;CTLA4
GO:0042629	mast cell granule	http://amigo.geneontology.org/amigo/term/GO:0042629	22	3	0.227007	13.2155	0.00142509	0.0272351	4067;5294;284021	MILR1;PIK3CG;LYN
GO:0005775	vacuolar lumen	http://amigo.geneontology.org/amigo/term/GO:0005775	170	7	1.75414	3.99055	0.0018489	0.0318011	718;972;4332;6036;6037;10855;23526	RNASE3;C3;RNASE2;MNDA;CD74;ARHGAP45;HPSE
Molecular Function
geneSet	description	link	size	overlap	expect	enrichmentRatio	pValue	FDR	overlapId	userId
GO:0030246	carbohydrate binding	http://amigo.geneontology.org/amigo/term/GO:0030246	264	17	2.84907	5.96685	3.36293e-09	9.48347e-07	945;3099;3965;4360;4973;6518;8778;23601;27180;27181;64581;89790;89858;114132;283420;388512;100049587	SIGLEC14;CLEC9A;SIGLEC8;SIGLEC11;CLEC7A;SIGLEC12;CD33;CLEC17A;SLC2A5;SIGLEC10;SIGLEC5;HK2;LGALS9;OLR1;SIGLEC9;CLEC5A;MRC1
GO:0004896	cytokine receptor activity	http://amigo.geneontology.org/amigo/term/GO:0004896	92	9	0.992859	9.06473	6.1672e-07	8.69576e-05	920;972;1230;1234;1240;1439;1441;1524;10148	CX3CR1;CSF3R;CCR1;EBI3;CMKLR1;CCR5;CD74;CSF2RB;CD4
GO:0019865	immunoglobulin binding	http://amigo.geneontology.org/amigo/term/GO:0019865	23	5	0.248215	20.1438	3.90769e-06	0.000367323	920;2209;2212;2214;2215	FCGR1A;FCGR3A;FCGR3B;FCGR2A;CD4
GO:0035586	purinergic receptor activity	http://amigo.geneontology.org/amigo/term/GO:0035586	26	5	0.280591	17.8195	7.44305e-06	0.000524735	140;5031;5724;53829;64805	ADORA3;P2RY13;P2RY12;PTAFR;P2RY6
GO:0052813	phosphatidylinositol bisphosphate kinase activity	http://amigo.geneontology.org/amigo/term/GO:0052813	74	7	0.798604	8.76529	1.43528e-05	0.000809495	942;5294;7409;23533;26281;118788;146850	CD86;PIK3R5;FGF20;PIK3R6;PIK3AP1;PIK3CG;VAV1
GO:0001530	lipopolysaccharide binding	http://amigo.geneontology.org/amigo/term/GO:0001530	33	5	0.356134	14.0396	2.52756e-05	0.00113721	5724;6036;6037;7097;54209	RNASE3;TLR2;RNASE2;TREM2;PTAFR
GO:0035004	phosphatidylinositol 3-kinase activity	http://amigo.geneontology.org/amigo/term/GO:0035004	82	7	0.88494	7.91014	2.82286e-05	0.00113721	942;5294;7409;23533;26281;118788;146850	CD86;PIK3R5;FGF20;PIK3R6;PIK3AP1;PIK3CG;VAV1
GO:0019955	cytokine binding	http://amigo.geneontology.org/amigo/term/GO:0019955	127	8	1.37058	5.83695	6.80456e-05	0.00239861	920;972;1230;1234;1436;1441;1524;10148	CX3CR1;CSF3R;CSF1R;CCR1;EBI3;CCR5;CD74;CD4
GO:0016502	nucleotide receptor activity	http://amigo.geneontology.org/amigo/term/GO:0016502	22	4	0.237423	16.8476	8.15573e-05	0.00255546	5031;5724;53829;64805	P2RY13;P2RY12;PTAFR;P2RY6
GO:0104005	hijacked molecular function	http://amigo.geneontology.org/amigo/term/GO:0104005	75	6	0.809396	7.41293	0.000154367	0.00435314	920;942;1234;4360;6404;23601	CD86;SELPLG;CCR5;CLEC5A;CD4;MRC1

## Sheet: 9
Biological Process
geneSet	description	link	size	overlap	expect	enrichmentRatio	pValue	FDR	overlapId	userId
GO:0050900	leukocyte migration	http://amigo.geneontology.org/amigo/term/GO:0050900	419	30	4.58356	6.54513	2.22045e-16	1.88738e-13	719;972;1230;1234;1240;1441;1524;2207;2350;3055;3071;3553;3586;3684;3687;3689;3965;4973;5724;6364;6404;6850;8832;9023;11314;29108;58191;64805;81704;83483	CX3CR1;CCR1;FOLR2;CSF3R;P2RY12;CD84;SELPLG;ITGAX;FCER1G;ITGAM;SYK;C3AR1;PYCARD;CCL20;CD74;LGALS9;NCKAP1L;OLR1;PTAFR;IL1B;DOCK8;HCK;CCR5;CD300A;IL10;CH25H;ITGB2;CXCL16;CMKLR1;PLVAP
GO:0006909	phagocytosis	http://amigo.geneontology.org/amigo/term/GO:0006909	238	23	2.60355	8.83409	1.33227e-15	5.66214e-13	718;1053;1535;2207;2209;2212;2214;3055;3071;3394;3553;3684;3689;4688;5031;6850;7097;11314;29108;51411;54209;64581;122618	FCGR1A;TREM2;PLD4;C3;CEBPE;FCER1G;ITGAM;IRF8;SYK;CLEC7A;PYCARD;BIN2;NCKAP1L;IL1B;TLR2;HCK;CD300A;FCGR2A;P2RY6;ITGB2;FCGR3A;CYBA;NCF2
GO:0007159	leukocyte cell-cell adhesion	http://amigo.geneontology.org/amigo/term/GO:0007159	319	23	3.48963	6.59095	6.95555e-13	1.5284e-10	920;942;972;1493;1524;3071;3553;3586;3689;3965;5724;6404;6850;10148;11314;29108;64115;64926;79626;81704;115650;126259;146850	TNFAIP8L2;CX3CR1;SELPLG;CD86;TNFRSF13C;SYK;RASAL3;PYCARD;EBI3;CD74;LGALS9;TMIGD2;NCKAP1L;PTAFR;IL1B;DOCK8;CTLA4;CD300A;IL10;VSIR;ITGB2;PIK3R6;CD4
GO:0002446	neutrophil mediated immunity	http://amigo.geneontology.org/amigo/term/GO:0002446	496	28	5.42589	5.16044	7.39631e-13	1.5284e-10	718;719;820;945;963;968;1535;2207;2212;2215;3071;3684;3687;3689;4332;4973;5724;6036;6037;6518;6850;7097;7305;11314;23526;27180;29108;51411	C3;TYROBP;RNASE2;CD33;SLC2A5;CD68;ITGAX;FCER1G;ITGAM;SYK;MNDA;C3AR1;PYCARD;BIN2;RNASE3;CAMP;NCKAP1L;OLR1;CD53;PTAFR;TLR2;FCGR3B;CD300A;FCGR2A;SIGLEC9;ITGB2;CYBA;ARHGAP45
GO:0036230	granulocyte activation	http://amigo.geneontology.org/amigo/term/GO:0036230	500	28	5.46965	5.11916	8.99059e-13	1.5284e-10	718;719;820;945;963;968;1535;2207;2212;2215;3071;3684;3687;3689;4332;4973;5724;6036;6037;6518;6850;7097;7305;11314;23526;27180;29108;51411	C3;TYROBP;RNASE2;CD33;SLC2A5;CD68;ITGAX;FCER1G;ITGAM;SYK;MNDA;C3AR1;PYCARD;BIN2;RNASE3;CAMP;NCKAP1L;OLR1;CD53;PTAFR;TLR2;FCGR3B;CD300A;FCGR2A;SIGLEC9;ITGB2;CYBA;ARHGAP45
GO:0002694	regulation of leukocyte activation	http://amigo.geneontology.org/amigo/term/GO:0002694	481	27	5.2618	5.13132	2.28462e-12	3.23654e-10	678;920;942;972;1493;2207;3071;3553;3586;3684;3689;3965;4332;5724;6850;8832;10148;11314;29108;64115;64926;79626;81704;115650;126259;146850;284021	TNFAIP8L2;MILR1;CD84;CD86;FCER1G;ITGAM;TNFRSF13C;SYK;MNDA;RASAL3;PYCARD;EBI3;CD74;LGALS9;TMIGD2;NCKAP1L;PTAFR;IL1B;DOCK8;CTLA4;CD300A;IL10;VSIR;ITGB2;PIK3R6;CD4;ZFP36L2
GO:0071216	cellular response to biotic stimulus	http://amigo.geneontology.org/amigo/term/GO:0071216	222	19	2.42852	7.82368	4.01279e-12	4.87267e-10	834;942;1053;1234;1524;3055;3394;3553;3586;4064;4360;5724;6850;7096;7097;9450;29108;54209;57817	HAMP;TREM2;CX3CR1;CEBPE;CD86;LY86;IRF8;SYK;PYCARD;TLR1;PTAFR;IL1B;TLR2;HCK;MRC1;CCR5;IL10;CASP1;CD180
GO:0002521	leukocyte differentiation	http://amigo.geneontology.org/amigo/term/GO:0002521	496	27	5.42589	4.97614	4.67548e-12	4.9677e-10	678;714;920;942;944;972;1053;1230;1436;1493;2124;2207;3059;3071;3087;3586;3965;4066;6850;6886;7097;7098;7305;29760;54209;64115;146850	C1QC;TREM2;CCR1;TYROBP;CSF1R;CEBPE;CD86;FCER1G;SYK;EVI2B;CD74;TAL1;LYL1;LGALS9;NCKAP1L;BLNK;TLR2;HHEX;CTLA4;TNFSF8;TLR3;IL10;VSIR;HCLS1;PIK3R6;CD4;ZFP36L2
GO:0002764	immune response-regulating signaling pathway	http://amigo.geneontology.org/amigo/term/GO:0002764	485	26	5.30556	4.90052	1.71622e-11	1.62087e-09	719;920;945;1240;1493;1535;2207;2209;2212;2214;2533;3055;3071;3684;3689;3965;4332;6850;7096;7097;7098;11314;64581;81793;89857;118788	FCGR1A;CD33;FCER1G;ITGAM;SYK;TLR10;CLEC7A;MNDA;C3AR1;FYB1;LGALS9;NCKAP1L;TLR1;TLR2;HCK;CTLA4;TLR3;CD300A;FCGR2A;ITGB2;PIK3AP1;FCGR3A;CYBA;KLHL6;CD4;CMKLR1
GO:0050867	positive regulation of cell activation	http://amigo.geneontology.org/amigo/term/GO:0050867	310	21	3.39118	6.19253	2.46057e-11	2.09148e-09	920;942;972;1493;2207;3071;3553;3586;3684;3689;3965;5724;6850;10148;29108;64115;64926;81704;115650;126259;146850	CD86;FCER1G;ITGAM;TNFRSF13C;SYK;RASAL3;PYCARD;EBI3;CD74;LGALS9;TMIGD2;NCKAP1L;PTAFR;IL1B;DOCK8;CTLA4;IL10;VSIR;ITGB2;PIK3R6;CD4
Cellular Component
geneSet	description	link	size	overlap	expect	enrichmentRatio	pValue	FDR	overlapId	userId
GO:0030667	secretory granule membrane	http://amigo.geneontology.org/amigo/term/GO:0030667	293	20	3.16867	6.3118	3.39834e-11	5.84514e-09	719;945;963;968;1535;2207;2212;2215;3071;3684;3687;3689;4973;5724;6518;7097;7305;11314;27180;170370	TYROBP;CD33;SLC2A5;CD68;ITGAX;FCER1G;ITGAM;C3AR1;FAM170B;NCKAP1L;OLR1;CD53;PTAFR;TLR2;FCGR3B;CD300A;FCGR2A;SIGLEC9;ITGB2;CYBA
GO:0070820	tertiary granule	http://amigo.geneontology.org/amigo/term/GO:0070820	163	12	1.76277	6.80745	1.72412e-07	1.48275e-05	820;945;963;1535;2207;3071;3684;3687;3689;4973;5724;11314	CD33;ITGAX;FCER1G;ITGAM;CAMP;NCKAP1L;OLR1;CD53;PTAFR;CD300A;ITGB2;CYBA
GO:0098552	side of membrane	http://amigo.geneontology.org/amigo/term/GO:0098552	481	19	5.20181	3.65258	8.10169e-07	4.64497e-05	920;942;945;972;1230;1234;1441;1493;1524;2207;2214;2350;3055;3684;3689;10148;64805;64926;115650	CX3CR1;CCR1;FOLR2;CSF3R;P2RY12;CD33;CD86;FCER1G;ITGAM;TNFRSF13C;RASAL3;EBI3;CD74;HCK;CTLA4;CCR5;ITGB2;FCGR3A;CD4
GO:0043235	receptor complex	http://amigo.geneontology.org/amigo/term/GO:0043235	396	15	4.28257	3.50257	2.18058e-05	0.000937648	154;920;972;1436;1439;1441;3684;3687;3689;4973;6850;7096;7097;10148;54518	CSF1R;CSF3R;APBB1IP;ITGAX;ITGAM;SYK;EBI3;CD74;ADRB2;TLR1;OLR1;TLR2;ITGB2;CD4;CSF2RB
GO:0042581	specific granule	http://amigo.geneontology.org/amigo/term/GO:0042581	160	9	1.73033	5.20132	5.62082e-05	0.00193356	719;820;945;963;1535;3684;3689;4973;6518	CD33;SLC2A5;ITGAM;C3AR1;CAMP;OLR1;CD53;ITGB2;CYBA
GO:0005766	primary lysosome	http://amigo.geneontology.org/amigo/term/GO:0005766	155	8	1.67626	4.77254	0.000266805	0.00692519	718;719;968;4332;6036;6037;23526;29108	C3;RNASE2;CD68;MNDA;C3AR1;PYCARD;RNASE3;ARHGAP45
GO:0030139	endocytic vesicle	http://amigo.geneontology.org/amigo/term/GO:0030139	289	11	3.12541	3.51954	0.000281839	0.00692519	972;1493;1535;2209;4688;6850;7096;7097;23166;122618;653361	FCGR1A;PLD4;SYK;CD74;TLR1;TLR2;CTLA4;NCF1;CYBA;STAB1;NCF2
GO:0098636	protein complex involved in cell adhesion	http://amigo.geneontology.org/amigo/term/GO:0098636	35	4	0.37851	10.5678	0.000523452	0.0112542	1493;3684;3687;3689	ITGAX;ITGAM;CTLA4;ITGB2
GO:0098589	membrane region	http://amigo.geneontology.org/amigo/term/GO:0098589	324	11	3.50392	3.13934	0.00073879	0.0141191	920;3055;3684;3689;4973;6404;7096;7097;64805;83483;170370	P2RY12;SELPLG;ITGAM;FAM170B;TLR1;OLR1;TLR2;HCK;ITGB2;CD4;PLVAP
GO:0005775	vacuolar lumen	http://amigo.geneontology.org/amigo/term/GO:0005775	170	7	1.83848	3.8075	0.00241787	0.0415873	718;972;4332;6036;6037;23526;29108	C3;RNASE2;MNDA;PYCARD;CD74;RNASE3;ARHGAP45
Molecular Function
geneSet	description	link	size	overlap	expect	enrichmentRatio	pValue	FDR	overlapId	userId
GO:0019865	immunoglobulin binding	http://amigo.geneontology.org/amigo/term/GO:0019865	23	6	0.244482	24.5417	1.11908e-07	3.1558e-05	920;2207;2209;2212;2214;2215	FCGR1A;FCER1G;FCGR3B;FCGR2A;FCGR3A;CD4
GO:0004896	cytokine receptor activity	http://amigo.geneontology.org/amigo/term/GO:0004896	92	9	0.977929	9.20312	5.42349e-07	7.47162e-05	920;972;1230;1234;1240;1439;1441;1524;10148	CX3CR1;CCR1;CSF3R;EBI3;CD74;CCR5;CD4;CSF2RB;CMKLR1
GO:0030246	carbohydrate binding	http://amigo.geneontology.org/amigo/term/GO:0030246	264	14	2.80623	4.9889	7.94853e-07	7.47162e-05	945;3099;3965;4360;4973;6518;27180;27181;64581;89790;89858;114132;283420;388512	SIGLEC12;SIGLEC8;CLEC9A;SIGLEC11;SIGLEC10;CD33;SLC2A5;CLEC7A;LGALS9;OLR1;MRC1;CLEC17A;HK2;SIGLEC9
GO:0001530	lipopolysaccharide binding	http://amigo.geneontology.org/amigo/term/GO:0001530	33	6	0.350779	17.1048	1.12536e-06	7.93379e-05	820;5724;6036;6037;7097;54209	TREM2;RNASE2;RNASE3;CAMP;PTAFR;TLR2
GO:0035586	purinergic receptor activity	http://amigo.geneontology.org/amigo/term/GO:0035586	26	5	0.276371	18.0916	6.91159e-06	0.000389814	140;5031;5724;53829;64805	P2RY13;P2RY12;ADORA3;PTAFR;P2RY6
GO:0019955	cytokine binding	http://amigo.geneontology.org/amigo/term/GO:0019955	127	8	1.34997	5.92607	6.11159e-05	0.00287245	920;972;1230;1234;1436;1441;1524;10148	CX3CR1;CCR1;CSF1R;CSF3R;EBI3;CD74;CCR5;CD4
GO:0016502	nucleotide receptor activity	http://amigo.geneontology.org/amigo/term/GO:0016502	22	4	0.233853	17.1048	7.68874e-05	0.00309746	5031;5724;53829;64805	P2RY13;P2RY12;PTAFR;P2RY6
GO:0104005	hijacked molecular function	http://amigo.geneontology.org/amigo/term/GO:0104005	75	6	0.797225	7.52611	0.000142057	0.00500752	920;942;1234;4360;6404;6510	SELPLG;CD86;MRC1;CCR5;SLC1A5;CD4
GO:0015026	coreceptor activity	http://amigo.geneontology.org/amigo/term/GO:0015026	43	4	0.457076	8.75129	0.00109165	0.0300525	920;942;1234;126259	CD86;TMIGD2;CCR5;CD4
GO:0052813	phosphatidylinositol bisphosphate kinase activity	http://amigo.geneontology.org/amigo/term/GO:0052813	74	5	0.786595	6.35651	0.00112618	0.0300525	942;23533;26281;118788;146850	CD86;PIK3R5;FGF20;PIK3AP1;PIK3R6

## Sheet: 10
Biological Process
geneSet	description	link	size	overlap	expect	enrichmentRatio	pValue	FDR	overlapId	userId
GO:0050900	leukocyte migration	http://amigo.geneontology.org/amigo/term/GO:0050900	419	32	4.69674	6.81324	0	0	719;972;1230;1234;1240;1441;1524;2207;2350;3055;3071;3553;3586;3684;3687;3689;3965;4067;4973;5294;5724;6364;6404;6693;6850;7409;8832;9023;11314;29108;64805;81704	CX3CR1;CSF3R;P2RY12;CCR1;CD84;ITGAX;OLR1;SELPLG;SYK;ITGAM;CCL20;NCKAP1L;C3AR1;FOLR2;DOCK8;HCK;CD74;LGALS9;PTAFR;IL10;CD300A;CCR5;IL1B;FCER1G;PYCARD;CH25H;SPN;CMKLR1;PIK3CG;VAV1;LYN;ITGB2
GO:0006909	phagocytosis	http://amigo.geneontology.org/amigo/term/GO:0006909	238	25	2.66784	9.37089	0	0	718;1053;2207;2209;2212;2214;3055;3071;3394;3553;3684;3689;4067;4688;5031;6850;7097;7409;9938;11314;29108;51411;54209;64581;122618	CEBPE;C3;PLD4;TREM2;FCGR1A;CLEC7A;SYK;IRF8;ITGAM;FCGR3A;NCKAP1L;BIN2;HCK;P2RY6;TLR2;CD300A;IL1B;FCER1G;PYCARD;ARHGAP25;FCGR2A;VAV1;NCF2;LYN;ITGB2
GO:0002694	regulation of leukocyte activation	http://amigo.geneontology.org/amigo/term/GO:0002694	481	32	5.39172	5.93502	2.22045e-16	6.29126e-14	678;920;942;972;1493;2207;3071;3553;3586;3684;3689;3965;4067;4332;5724;6693;6850;7409;8832;10148;10333;11314;29108;64115;64926;79626;81704;84106;115650;126259;146850;284021	CD84;CD86;TLR6;MILR1;TNFAIP8L2;SYK;ITGAM;TNFRSF13C;MNDA;RASAL3;NCKAP1L;DOCK8;EBI3;CD74;LGALS9;PTAFR;IL10;PIK3R6;CTLA4;CD300A;IL1B;TMIGD2;FCER1G;PYCARD;VSIR;ZFP36L2;SPN;CD4;VAV1;LYN;PRAM1;ITGB2
GO:0007159	leukocyte cell-cell adhesion	http://amigo.geneontology.org/amigo/term/GO:0007159	319	26	3.5758	7.2711	1.77636e-15	3.77476e-13	920;942;972;1493;1524;3071;3553;3586;3689;3965;4067;5724;6404;6693;6850;7409;10148;11314;29108;64115;64926;79626;81704;115650;126259;146850	CX3CR1;CD86;TNFAIP8L2;SELPLG;SYK;TNFRSF13C;RASAL3;NCKAP1L;DOCK8;EBI3;CD74;LGALS9;PTAFR;IL10;PIK3R6;CTLA4;CD300A;IL1B;TMIGD2;PYCARD;VSIR;SPN;CD4;VAV1;LYN;ITGB2
GO:0002521	leukocyte differentiation	http://amigo.geneontology.org/amigo/term/GO:0002521	496	31	5.55986	5.57568	4.66294e-15	7.92699e-13	678;714;920;942;944;972;1053;1230;1436;1493;2124;2207;3059;3071;3087;3586;3965;4066;4067;6693;6850;6886;7097;7098;7305;7409;29760;54209;64115;146850;375387	CEBPE;TREM2;CSF1R;CCR1;C1QC;CD86;SYK;TAL1;TYROBP;NCKAP1L;BLNK;LYL1;TLR3;TNFSF8;TLR2;CD74;EVI2B;LGALS9;IL10;HHEX;PIK3R6;CTLA4;FCER1G;HCLS1;VSIR;ZFP36L2;SPN;CD4;VAV1;NRROS;LYN
GO:0050867	positive regulation of cell activation	http://amigo.geneontology.org/amigo/term/GO:0050867	310	25	3.47491	7.19442	8.65974e-15	1.2268e-12	920;942;972;1493;2207;3071;3553;3586;3684;3689;3965;4067;5341;5724;6850;7409;10148;10333;29108;64115;64926;81704;115650;126259;146850	CD86;TLR6;SYK;ITGAM;TNFRSF13C;RASAL3;NCKAP1L;DOCK8;EBI3;CD74;LGALS9;PTAFR;IL10;PIK3R6;CTLA4;IL1B;TMIGD2;FCER1G;PYCARD;VSIR;CD4;PLEK;VAV1;LYN;ITGB2
GO:0070661	leukocyte proliferation	http://amigo.geneontology.org/amigo/term/GO:0070661	281	23	3.14984	7.30196	8.12683e-14	9.8683e-12	920;942;972;1493;3071;3553;3586;3965;4064;4067;4332;5294;6693;6850;10148;11314;29108;64115;64926;81704;115650;126259;202309	CD86;SYK;TNFRSF13C;MNDA;RASAL3;NCKAP1L;DOCK8;EBI3;CD74;LGALS9;IL10;CD180;CTLA4;CD300A;GAPT;IL1B;TMIGD2;PYCARD;VSIR;SPN;CD4;PIK3CG;LYN
GO:0002764	immune response-regulating signaling pathway	http://amigo.geneontology.org/amigo/term/GO:0002764	485	29	5.43656	5.33426	1.2168e-13	1.27776e-11	719;920;945;1240;1493;2207;2209;2212;2214;2533;3055;3071;3684;3689;3965;4067;4332;6850;7096;7097;7098;7409;10333;11314;64581;81793;84106;89857;118788	TLR6;FCGR1A;CLEC7A;TLR10;SYK;FYB1;CD33;ITGAM;MNDA;FCGR3A;NCKAP1L;C3AR1;TLR1;HCK;TLR3;TLR2;LGALS9;KLHL6;PIK3AP1;CTLA4;CD300A;FCER1G;FCGR2A;CMKLR1;CD4;VAV1;LYN;PRAM1;ITGB2
GO:0042110	T cell activation	http://amigo.geneontology.org/amigo/term/GO:0042110	452	28	5.06665	5.52634	1.42331e-13	1.27776e-11	678;920;942;944;972;1493;2207;3071;3553;3586;3965;4067;5294;6693;6850;7409;10148;11314;29108;54518;64115;64581;64926;79626;81704;115650;126259;146850	CD86;TNFAIP8L2;APBB1IP;CLEC7A;SYK;TNFRSF13C;RASAL3;NCKAP1L;DOCK8;EBI3;TNFSF8;CD74;LGALS9;IL10;PIK3R6;CTLA4;CD300A;IL1B;TMIGD2;FCER1G;PYCARD;VSIR;ZFP36L2;SPN;CD4;PIK3CG;VAV1;LYN
GO:0001819	positive regulation of cytokine production	http://amigo.geneontology.org/amigo/term/GO:0001819	418	27	4.68553	5.76242	1.50324e-13	1.27776e-11	718;719;834;920;942;972;1436;2207;3394;3552;3553;3586;3663;3965;5724;6693;6850;7096;7097;7098;10148;10333;10855;29108;115650;126259;283420	C3;CLEC9A;IL1A;CSF1R;CD86;TLR6;SYK;IRF8;TNFRSF13C;C3AR1;TLR1;EBI3;TLR3;TLR2;CD74;LGALS9;PTAFR;IL10;IL1B;TMIGD2;FCER1G;PYCARD;SPN;CASP1;CD4;IRF5;HPSE
Cellular Component
geneSet	description	link	size	overlap	expect	enrichmentRatio	pValue	FDR	overlapId	userId
GO:0030667	secretory granule membrane	http://amigo.geneontology.org/amigo/term/GO:0030667	293	21	3.22681	6.50798	5.81823e-12	1.00074e-09	719;945;963;968;2207;2212;2215;3071;3684;3687;3689;4973;5724;6518;7097;7305;8778;11314;27180;170370;100049587	SIGLEC14;ITGAX;OLR1;CD33;ITGAM;SLC2A5;TYROBP;FCGR3B;NCKAP1L;C3AR1;FAM170B;CD53;TLR2;PTAFR;CD68;CD300A;SIGLEC9;FCER1G;FCGR2A;SIGLEC5;ITGB2
GO:0098552	side of membrane	http://amigo.geneontology.org/amigo/term/GO:0098552	481	21	5.29725	3.96432	4.92238e-08	4.23325e-06	920;942;945;972;1230;1234;1441;1493;1524;2207;2214;2350;3055;3684;3689;4067;5996;10148;64805;64926;115650	CX3CR1;CSF3R;P2RY12;CCR1;CD86;CD33;ITGAM;TNFRSF13C;FCGR3A;RASAL3;FOLR2;HCK;EBI3;CD74;CTLA4;CCR5;FCER1G;CD4;LYN;ITGB2;RGS1
GO:0070820	tertiary granule	http://amigo.geneontology.org/amigo/term/GO:0070820	163	12	1.79512	6.6848	2.11015e-07	1.20982e-05	945;963;2207;3071;3684;3687;3689;4973;5724;8778;11314;100049587	SIGLEC14;ITGAX;OLR1;CD33;ITGAM;NCKAP1L;CD53;PTAFR;CD300A;FCER1G;SIGLEC5;ITGB2
GO:0043235	receptor complex	http://amigo.geneontology.org/amigo/term/GO:0043235	396	17	4.36115	3.89806	1.38001e-06	5.93404e-05	154;920;972;1436;1439;1441;3684;3687;3689;4067;4973;6850;7096;7097;10148;10333;54518	CSF3R;CSF1R;ITGAX;TLR6;APBB1IP;OLR1;SYK;ITGAM;TLR1;ADRB2;EBI3;TLR2;CD74;CSF2RB;CD4;LYN;ITGB2
GO:0098636	protein complex involved in cell adhesion	http://amigo.geneontology.org/amigo/term/GO:0098636	35	5	0.385455	12.9717	3.69171e-05	0.00126995	1493;3684;3687;3689;4067	ITGAX;ITGAM;CTLA4;LYN;ITGB2
GO:0098589	membrane region	http://amigo.geneontology.org/amigo/term/GO:0098589	324	13	3.56821	3.64328	5.41573e-05	0.00155251	920;3055;3684;3689;4067;4973;6404;7096;7097;10333;10855;64805;170370	P2RY12;TLR6;OLR1;SELPLG;ITGAM;FAM170B;TLR1;HCK;TLR2;CD4;LYN;ITGB2;HPSE
GO:0101002	ficolin-1-rich granule	http://amigo.geneontology.org/amigo/term/GO:0101002	183	9	2.01538	4.46566	0.000181272	0.00445411	2207;3071;3687;3689;4332;8778;11314;51411;100049587	SIGLEC14;ITGAX;MNDA;NCKAP1L;BIN2;CD300A;FCER1G;SIGLEC5;ITGB2
GO:0042581	specific granule	http://amigo.geneontology.org/amigo/term/GO:0042581	160	8	1.76208	4.54009	0.000374434	0.00805034	719;945;963;3684;3689;4973;6518;10855	OLR1;CD33;ITGAM;SLC2A5;C3AR1;CD53;ITGB2;HPSE
GO:0030139	endocytic vesicle	http://amigo.geneontology.org/amigo/term/GO:0030139	289	10	3.18276	3.14193	0.00128919	0.0246378	972;1493;2209;4688;6850;7096;7097;10333;122618;653361	PLD4;TLR6;FCGR1A;SYK;TLR1;TLR2;CD74;NCF1;CTLA4;NCF2
GO:0005766	primary lysosome	http://amigo.geneontology.org/amigo/term/GO:0005766	155	7	1.70701	4.10073	0.00158615	0.0268754	718;719;968;4332;6036;6037;29108	C3;RNASE3;MNDA;RNASE2;C3AR1;CD68;PYCARD
Molecular Function
geneSet	description	link	size	overlap	expect	enrichmentRatio	pValue	FDR	overlapId	userId
GO:0019865	immunoglobulin binding	http://amigo.geneontology.org/amigo/term/GO:0019865	23	6	0.253814	23.6394	1.39882e-07	2.96943e-05	920;2207;2209;2212;2214;2215	FCGR1A;FCGR3A;FCGR3B;FCER1G;FCGR2A;CD4
GO:0030246	carbohydrate binding	http://amigo.geneontology.org/amigo/term/GO:0030246	264	15	2.91334	5.14873	2.10598e-07	2.96943e-05	945;3099;3965;4973;6518;8778;27180;27181;64581;89790;89858;114132;283420;388512;100049587	SIGLEC8;SIGLEC14;CLEC9A;SIGLEC11;OLR1;CLEC7A;CD33;SIGLEC10;CLEC17A;SLC2A5;SIGLEC12;LGALS9;HK2;SIGLEC9;SIGLEC5
GO:0004896	cytokine receptor activity	http://amigo.geneontology.org/amigo/term/GO:0004896	92	9	1.01525	8.86477	7.44812e-07	7.00124e-05	920;972;1230;1234;1240;1439;1441;1524;10148	CX3CR1;CSF3R;CCR1;EBI3;CD74;CCR5;CSF2RB;CMKLR1;CD4
GO:0035586	purinergic receptor activity	http://amigo.geneontology.org/amigo/term/GO:0035586	26	5	0.28692	17.4265	8.29975e-06	0.000585133	140;5031;5724;53829;64805	P2RY13;P2RY12;ADORA3;P2RY6;PTAFR
GO:0019955	cytokine binding	http://amigo.geneontology.org/amigo/term/GO:0019955	127	9	1.40149	6.42172	1.09737e-05	0.000618914	920;972;1230;1234;1436;1441;1524;10148;375387	CX3CR1;CSF3R;CSF1R;CCR1;EBI3;CD74;CCR5;CD4;NRROS
GO:0052813	phosphatidylinositol bisphosphate kinase activity	http://amigo.geneontology.org/amigo/term/GO:0052813	74	7	0.816618	8.57194	1.65997e-05	0.000780186	942;5294;7409;23533;26281;118788;146850	CD86;PIK3R5;FGF20;PIK3AP1;PIK3R6;PIK3CG;VAV1
GO:0001530	lipopolysaccharide binding	http://amigo.geneontology.org/amigo/term/GO:0001530	33	5	0.364167	13.7299	2.81449e-05	0.00113384	5724;6036;6037;7097;54209	TREM2;RNASE3;RNASE2;TLR2;PTAFR
GO:0035004	phosphatidylinositol 3-kinase activity	http://amigo.geneontology.org/amigo/term/GO:0035004	82	7	0.904901	7.73565	3.25927e-05	0.00114889	942;5294;7409;23533;26281;118788;146850	CD86;PIK3R5;FGF20;PIK3AP1;PIK3R6;PIK3CG;VAV1
GO:0016502	nucleotide receptor activity	http://amigo.geneontology.org/amigo/term/GO:0016502	22	4	0.242778	16.4759	8.89456e-05	0.00278696	5031;5724;53829;64805	P2RY13;P2RY12;P2RY6;PTAFR
GO:0015026	coreceptor activity	http://amigo.geneontology.org/amigo/term/GO:0015026	43	4	0.474521	8.42955	0.00125436	0.0332164	920;942;1234;126259	CD86;CCR5;TMIGD2;CD4

[truncated: 2 more sheets: 11, 12]
