# Supplementary material for: Mapping the cellular etiology of schizophrenia and complex brain phenotypes
Source: Nat Neurosci. 2025 Jan 20;28(2):248–58. doi: 10.1038/s41593-024-01834-w (PMC11802450; doi:10.1038/s41593-024-01834-w)
Supplement: Supplementary file 7 — WebGestalt enrichment tables for GO terms for the AD GWAS. [file 41593_2024_1834_MOESM7_ESM.xlsx]

## Sheet: Dictionary
Column Labels	Description
geneSet	Gene Ontology ID for the Biological Process, Cellular Component, or Molecular Function
description	Name of Biological Process, Cellular Component, or Molecular Function
link	Link to Gene Ontology website for the gene set
size	Gene set size
overlap	Observed number of genes that are common between the input gene list and a particular gene set in Gene Ontology
expect	Expected number of genes common between input gene list and Gene Ontology gene list
enrichmentRatio	Ratio of observed to expected genes in the gene set (measure of how enriched a particular category or term is in a given set of genes compared to what would be expected by chance)
pValue	P Value
FDR	P-value corrected for False Discovery Rate
overlapId	List of the gene Entrez IDs that are common between the input gene list and a particular gene set in Gene Ontology
userId	List of the gene names that are common between the input gene list and a particular gene set in Gene Ontology

## Sheet: 3
Biological Process
geneSet	description	link	size	overlap	expect	enrichmentRatio	pValue	FDR	overlapId	userId
GO:0036230	granulocyte activation	http://amigo.geneontology.org/amigo/term/GO:0036230	500	52	5.67223	9.16748	0	0	290;945;960;968;976;978;1084;1511;2207;2212;2215;2219;2268;2352;3101;3576;3683;3687;3689;4069;4332;5023;5284;5473;5777;6036;6279;6280;6283;6556;6813;7097;7133;7305;8778;8876;10312;10875;11314;22918;27180;29108;51411;56729;84106;84658;150372;160364;199675;338339;374403;729230	FCN1;S100A9;S100A8;CLEC12A;PPBP;CEACAM3;LYZ;MCEMP1;VNN1;FGR;CCR2;S100A12;P2RX1;CTSG;SIGLEC5;HK3;TNFRSF1B;FCER1G;RETN;SLC11A1;STXBP2;CLEC4D;FOLR3;ITGAL;SIGLEC9;ADGRE5;MNDA;TYROBP;NFAM1;RNASE2;TLR2;TCIRG1;FCGR3B;PIGR;CD33;FCGR2A;PYCARD;ITGAX;ITGB2;ADGRE3;CDA;CD300A;PTPN6;CD68;ANPEP;FGL2;CD93;PRAM1;CXCL8;CD44;TBC1D10C;BIN2
GO:0002446	neutrophil mediated immunity	http://amigo.geneontology.org/amigo/term/GO:0002446	496	50	5.62685	8.88597	0	0	290;945;960;968;976;978;1084;1511;2207;2212;2215;2219;2268;2352;3101;3683;3687;3689;4069;4332;5023;5284;5473;5777;6036;6279;6280;6283;6556;6813;7097;7133;7305;8778;8876;10312;10875;11314;22918;27180;29108;51411;56729;84106;84658;150372;160364;199675;338339;374403	FCN1;S100A9;S100A8;CLEC12A;PPBP;CEACAM3;LYZ;MCEMP1;VNN1;FGR;S100A12;P2RX1;CTSG;SIGLEC5;HK3;TNFRSF1B;FCER1G;RETN;SLC11A1;STXBP2;CLEC4D;FOLR3;ITGAL;SIGLEC9;ADGRE5;MNDA;TYROBP;NFAM1;RNASE2;TLR2;TCIRG1;FCGR3B;PIGR;CD33;FCGR2A;PYCARD;ITGAX;ITGB2;ADGRE3;CDA;CD300A;PTPN6;CD68;ANPEP;FGL2;CD93;PRAM1;CD44;TBC1D10C;BIN2
GO:0002764	immune response-regulating signaling pathway	http://amigo.geneontology.org/amigo/term/GO:0002764	485	36	5.50206	6.543	0	0	945;2205;2206;2207;2212;2214;2219;2268;2867;3055;3385;3689;3965;4067;4332;4615;5284;5777;6279;6280;7097;7867;8685;10462;11314;26253;64005;64127;64581;84106;93978;118788;150372;171389;338339;387837	FCN1;S100A9;S100A8;CLEC10A;CLEC4E;FGR;FCER1A;MYO1G;FCGR3A;FFAR2;CLEC12B;NLRP6;NOD2;FCER1G;MS4A2;CLEC4D;HCK;MNDA;CLEC7A;NFAM1;TLR2;PIGR;CD33;FCGR2A;LYN;MARCO;ITGB2;CLEC6A;CD300A;ICAM3;PTPN6;MAPKAPK3;MYD88;PRAM1;PIK3AP1;LGALS9
GO:0031349	positive regulation of defense response	http://amigo.geneontology.org/amigo/term/GO:0031349	427	32	4.84408	6.606	0	0	912;2069;2207;2219;2867;3055;3385;3553;3689;3965;4067;4332;4615;5008;6279;6280;6283;7097;7867;8685;10462;11314;26253;29108;64127;64581;91662;93978;118788;171389;338339;729230	FCN1;S100A9;S100A8;CLEC10A;CLEC4E;CCR2;S100A12;FFAR2;EREG;IL1B;NLRP6;NOD2;FCER1G;CD1D;CLEC4D;HCK;MNDA;CLEC7A;OSM;TLR2;PYCARD;LYN;MARCO;NLRP12;ITGB2;CLEC6A;CD300A;ICAM3;MAPKAPK3;MYD88;PIK3AP1;LGALS9
GO:0050900	leukocyte migration	http://amigo.geneontology.org/amigo/term/GO:0050900	419	34	4.75333	7.15289	0	0	960;962;1084;2207;2529;2867;3055;3162;3553;3557;3576;3683;3687;3689;3965;4067;5473;5777;6279;6280;6283;6693;9046;9056;11314;29108;30817;51744;54210;64005;91662;120425;729230;100130520	S100A9;S100A8;CD300H;PPBP;CEACAM3;TREM1;CCR2;S100A12;JAML;MYO1G;DOK2;IL1RN;ADGRE2;FFAR2;CD48;IL1B;FCER1G;ITGAL;HCK;PYCARD;HMOX1;SPN;CD244;LYN;ITGAX;NLRP12;ITGB2;CD300A;PTPN6;SLC7A7;CXCL8;CD44;FUT7;LGALS9
GO:0045088	regulation of innate immune response	http://amigo.geneontology.org/amigo/term/GO:0045088	369	30	4.1861	7.16657	0	0	912;2069;2207;2219;2268;2867;3055;3385;3689;3965;4067;4332;4615;5777;6279;6280;7097;7867;8685;10462;11314;26253;29108;64127;64581;93978;118788;171389;338339;387837	FCN1;S100A9;S100A8;CLEC10A;CLEC4E;FGR;FFAR2;EREG;CLEC12B;NLRP6;NOD2;FCER1G;CD1D;CLEC4D;HCK;MNDA;CLEC7A;TLR2;PYCARD;LYN;MARCO;ITGB2;CLEC6A;CD300A;ICAM3;PTPN6;MAPKAPK3;MYD88;PIK3AP1;LGALS9
GO:0002697	regulation of immune effector process	http://amigo.geneontology.org/amigo/term/GO:0002697	381	26	4.32224	6.0154	1.66422e-13	2.02084e-11	909;910;911;912;913;942;2207;2268;2867;3162;3553;3689;3965;4067;5777;6813;7133;10077;11314;29108;30817;51744;64127;84106;387837;729230	CD1B;CD1E;CD1A;FGR;CCR2;CD1C;ADGRE2;FFAR2;IL1B;CLEC12B;TSPAN32;NOD2;TNFRSF1B;FCER1G;STXBP2;CD1D;PYCARD;HMOX1;CD244;LYN;ITGB2;CD86;CD300A;PTPN6;PRAM1;LGALS9
GO:0050663	cytokine secretion	http://amigo.geneontology.org/amigo/term/GO:0050663	211	20	2.39368	8.35534	3.07754e-13	2.93592e-11	834;2219;2268;2867;3553;3965;4067;5008;5552;6283;7097;7133;7850;26253;29108;51744;64127;91662;93978;114769	FCN1;IL1R2;CLEC4E;FGR;S100A12;FFAR2;IL1B;NOD2;CASP1;TNFRSF1B;CARD16;OSM;TLR2;PYCARD;CD244;LYN;NLRP12;CLEC6A;SRGN;LGALS9
GO:0006909	phagocytosis	http://amigo.geneontology.org/amigo/term/GO:0006909	238	21	2.69998	7.77784	3.10862e-13	2.93592e-11	2207;2212;2214;2219;2268;3055;3385;3553;3683;3689;4067;4688;6556;7097;8685;11314;22918;29108;51411;64005;64581	FCN1;FGR;MYO1G;FCGR3A;IL1B;NCF2;FCER1G;SLC11A1;ITGAL;HCK;CLEC7A;TLR2;FCGR2A;PYCARD;LYN;MARCO;ITGB2;CD300A;ICAM3;CD93;BIN2
GO:0042110	T cell activation	http://amigo.geneontology.org/amigo/term/GO:0042110	452	27	5.12769	5.26553	1.29763e-12	1.10298e-10	864;911;912;942;2207;2529;3553;3683;3936;3955;3965;4067;5777;6556;6693;7133;8876;11314;26253;29108;64127;64581;79626;79865;120425;338339;729230	VNN1;CLEC4E;CCR2;JAML;TNFAIP8L2;CD1C;IL1B;NOD2;TNFRSF1B;FCER1G;SLC11A1;CD1D;CLEC4D;ITGAL;CLEC7A;PYCARD;SPN;LYN;TREML2;CD86;CD300A;LCP1;LFNG;PTPN6;RUNX3;FUT7;LGALS9
Cellular Component
geneSet	description	link	size	overlap	expect	enrichmentRatio	pValue	FDR	overlapId	userId
GO:0030667	secretory granule membrane	http://amigo.geneontology.org/amigo/term/GO:0030667	293	31	3.31402	9.3542	0	0	290;945;960;968;976;1084;2207;2212;2215;3683;3687;3689;5023;5284;6556;6813;7097;7133;7305;8778;8876;10312;11314;22918;27180;84658;150372;160364;199675;338339;374403	CLEC12A;CEACAM3;MCEMP1;VNN1;P2RX1;SIGLEC5;TNFRSF1B;FCER1G;SLC11A1;STXBP2;CLEC4D;ITGAL;SIGLEC9;ADGRE5;TYROBP;NFAM1;TLR2;TCIRG1;FCGR3B;PIGR;CD33;FCGR2A;ITGAX;ITGB2;ADGRE3;CD300A;CD68;ANPEP;CD93;CD44;TBC1D10C
GO:0070820	tertiary granule	http://amigo.geneontology.org/amigo/term/GO:0070820	163	20	1.84364	10.8481	1.22125e-15	1.05027e-13	945;978;2207;2352;3687;3689;4069;5473;5777;6556;6813;8778;10312;11314;22918;84658;160364;199675;338339;374403	CLEC12A;PPBP;LYZ;MCEMP1;SIGLEC5;FCER1G;SLC11A1;STXBP2;CLEC4D;FOLR3;TCIRG1;CD33;ITGAX;ITGB2;ADGRE3;CDA;CD300A;PTPN6;CD93;TBC1D10C
GO:0101002	ficolin-1-rich granule	http://amigo.geneontology.org/amigo/term/GO:0101002	183	17	2.06985	8.21316	1.92685e-11	1.10473e-09	978;2207;2219;3101;3687;3689;4332;6556;8778;10312;10875;11314;22918;51411;84658;338339;374403	FCN1;SIGLEC5;HK3;FCER1G;SLC11A1;CLEC4D;MNDA;TCIRG1;ITGAX;ITGB2;ADGRE3;CDA;CD300A;FGL2;CD93;TBC1D10C;BIN2
GO:0042581	specific granule	http://amigo.geneontology.org/amigo/term/GO:0042581	160	15	1.8097	8.28865	2.84583e-10	1.22371e-08	945;1084;2352;3683;3689;4069;5023;5777;6813;7133;22918;56729;160364;199675;338339	CLEC12A;CEACAM3;LYZ;MCEMP1;P2RX1;TNFRSF1B;RETN;STXBP2;CLEC4D;FOLR3;ITGAL;CD33;ITGB2;PTPN6;CD93
GO:0031983	vesicle lumen	http://amigo.geneontology.org/amigo/term/GO:0031983	337	20	3.81169	5.24702	9.56327e-10	3.28976e-08	978;1511;2219;2268;2352;3101;4069;4332;5473;5552;5777;6036;6279;6280;6283;29108;51411;54863;56729;117156	FCN1;S100A9;S100A8;PPBP;LYZ;FGR;S100A12;CTSG;HK3;RETN;FOLR3;SCGB3A2;MNDA;RNASE2;PYCARD;CDA;PTPN6;TOR4A;BIN2;SRGN
GO:0005766	primary lysosome	http://amigo.geneontology.org/amigo/term/GO:0005766	155	11	1.75315	6.27442	1.31564e-06	3.77149e-05	968;1511;4069;4332;5284;6036;6813;8876;29108;56729;150372	LYZ;VNN1;CTSG;RETN;STXBP2;MNDA;NFAM1;RNASE2;PIGR;PYCARD;CD68
GO:0031225	anchored component of membrane	http://amigo.geneontology.org/amigo/term/GO:0031225	167	10	1.88888	5.29415	1.84078e-05	0.000452306	962;1043;2215;2352;8875;8876;55600;64174;64180;137797	LYPD2;VNN1;CD48;ITLN1;VNN2;CD52;FOLR3;DPEP2;DPEP3;FCGR3B
GO:0098552	side of membrane	http://amigo.geneontology.org/amigo/term/GO:0098552	481	17	5.44042	3.12476	2.64222e-05	0.000568077	290;942;945;2015;2206;2207;2214;2219;2268;2352;3055;3689;4067;5023;51744;387837;729230	FCN1;FGR;CCR2;P2RX1;FCGR3A;CLEC12B;FCER1G;MS4A2;FOLR3;ADGRE1;HCK;CD33;CD244;LYN;ITGB2;CD86;ANPEP
GO:0098636	protein complex involved in cell adhesion	http://amigo.geneontology.org/amigo/term/GO:0098636	35	5	0.395873	12.6303	4.19714e-05	0.00080212	3683;3687;3689;4067;10077	TSPAN32;ITGAL;LYN;ITGAX;ITGB2
GO:0043235	receptor complex	http://amigo.geneontology.org/amigo/term/GO:0043235	396	13	4.47902	2.90242	0.000515116	0.00886	960;1439;3683;3687;3689;4067;5284;5777;7097;7133;7421;10077;55600	ITLN1;TSPAN32;TNFRSF1B;VDR;ITGAL;TLR2;CSF2RB;PIGR;LYN;ITGAX;ITGB2;PTPN6;CD44
Molecular Function
geneSet	description	link	size	overlap	expect	enrichmentRatio	pValue	FDR	overlapId	userId
GO:0030246	carbohydrate binding	http://amigo.geneontology.org/amigo/term/GO:0030246	264	21	3.04187	6.90365	2.58404e-12	7.287e-10	945;2219;3101;3957;3965;8778;10462;22918;26253;27036;27180;51266;55600;64581;89790;89858;93978;160364;165530;338339;387837	FCN1;CLEC12A;CLEC10A;CLEC4E;CLEC4F;SIGLEC5;HK3;ITLN1;CLEC12B;CLEC1B;CLEC4D;LGALS2;SIGLEC9;SIGLEC7;SIGLEC12;CLEC7A;CD33;CLEC6A;CD93;SIGLEC10;LGALS9
GO:0019865	immunoglobulin binding	http://amigo.geneontology.org/amigo/term/GO:0019865	23	6	0.265011	22.6405	1.80815e-07	2.54949e-05	2205;2206;2207;2212;2214;2215	FCER1A;FCGR3A;FCER1G;MS4A2;FCGR3B;FCGR2A
GO:0003823	antigen binding	http://amigo.geneontology.org/amigo/term/GO:0003823	55	6	0.633723	9.46786	3.83551e-05	0.00360538	909;910;911;912;913;962	CD1B;CD1E;CD1A;CD1C;CD48;CD1D
GO:0038187	pattern recognition receptor activity	http://amigo.geneontology.org/amigo/term/GO:0038187	20	4	0.230445	17.3577	7.09166e-05	0.00499962	2219;7097;8685;64581	FCN1;CLEC7A;TLR2;MARCO
GO:0033218	amide binding	http://amigo.geneontology.org/amigo/term/GO:0033218	353	11	4.06735	2.70446	0.00256314	0.139111	290;909;910;911;912;913;2352;3689;7097;8685;64127	CD1B;CD1E;CD1A;CD1C;NOD2;CD1D;FOLR3;TLR2;MARCO;ITGB2;ANPEP
GO:0019955	cytokine binding	http://amigo.geneontology.org/amigo/term/GO:0019955	127	6	1.46332	4.10026	0.00347875	0.139111	3557;3587;7133;7850;375387;729230	IL1R2;CCR2;IL1RN;TNFRSF1B;NRROS;IL10RA
GO:0004896	cytokine receptor activity	http://amigo.geneontology.org/amigo/term/GO:0004896	92	5	1.06005	4.71678	0.00417217	0.139111	960;1439;3587;7850;729230	IL1R2;CCR2;CSF2RB;IL10RA;CD44
GO:0070851	growth factor receptor binding	http://amigo.geneontology.org/amigo/term/GO:0070851	132	6	1.52093	3.94494	0.00420528	0.139111	374;2069;3553;3557;4067;29108	IL1RN;EREG;AREG;IL1B;PYCARD;LYN
GO:0005126	cytokine receptor binding	http://amigo.geneontology.org/amigo/term/GO:0005126	274	9	3.15709	2.85072	0.0044397	0.139111	3553;3557;3576;3976;4615;5008;5473;29108;729230	PPBP;CCR2;IL1RN;IL1B;OSM;PYCARD;LIF;MYD88;CXCL8
GO:0030547	receptor inhibitor activity	http://amigo.geneontology.org/amigo/term/GO:0030547	39	3	0.449367	6.67606	0.0101099	0.285098	3557;387837;100462977	IL1RN;CLEC12B;MTRNR2L1

## Sheet: 4
Biological Process
geneSet	description	link	size	overlap	expect	enrichmentRatio	pValue	FDR	overlapId	userId
GO:0036230	granulocyte activation	http://amigo.geneontology.org/amigo/term/GO:0036230	500	36	5.57094	6.46211	0	0	718;719;929;945;963;968;2207;2212;2215;2357;2683;3071;3310;3576;3684;3687;3689;4332;4973;5284;5328;5329;6036;6037;6518;6556;7097;7133;7305;8778;8876;10875;11240;23601;53831;150372	OLR1;HSPA6;CXCL8;FCGR2A;TNFRSF1B;PLAU;PIGR;ITGAX;C3AR1;RNASE2;TLR2;PADI2;SLC11A1;RNASE3;FCER1G;SIGLEC5;GPR84;FCGR3B;C3;TYROBP;SLC2A5;FPR1;CD68;ITGAM;CD14;CD33;PLAUR;NCKAP1L;VNN1;NFAM1;CD53;B4GALT1;ITGB2;MNDA;FGL2;CLEC5A
GO:0002446	neutrophil mediated immunity	http://amigo.geneontology.org/amigo/term/GO:0002446	496	35	5.52637	6.33327	0	0	718;719;929;945;963;968;2207;2212;2215;2357;2683;3071;3310;3684;3687;3689;4332;4973;5284;5328;5329;6036;6037;6518;6556;7097;7133;7305;8778;8876;10875;11240;23601;53831;150372	OLR1;HSPA6;FCGR2A;TNFRSF1B;PLAU;PIGR;ITGAX;C3AR1;RNASE2;TLR2;PADI2;SLC11A1;RNASE3;FCER1G;SIGLEC5;GPR84;FCGR3B;C3;TYROBP;SLC2A5;FPR1;CD68;ITGAM;CD14;CD33;PLAUR;NCKAP1L;VNN1;NFAM1;CD53;B4GALT1;ITGB2;MNDA;FGL2;CLEC5A
GO:0050900	leukocyte migration	http://amigo.geneontology.org/amigo/term/GO:0050900	419	32	4.66844	6.85453	0	0	719;972;1230;1441;1843;1880;2207;2683;2921;3071;3162;3553;3557;3576;3586;3684;3687;3689;4067;4973;5054;5155;5734;6364;6693;7852;8832;9023;11240;54210;58191;81704	GPR183;OLR1;TREM1;CXCL8;CXCR4;CCL20;HMOX1;IL10;SPN;IL1B;ITGAX;C3AR1;PADI2;CSF3R;CD74;CH25H;IL1RN;FCER1G;CXCL16;ITGAM;SERPINE1;DUSP1;PTGER4;LYN;NCKAP1L;DOCK8;PDGFB;CCR1;B4GALT1;ITGB2;CD84;CXCL3
GO:0001819	positive regulation of cytokine production	http://amigo.geneontology.org/amigo/term/GO:0001819	418	28	4.6573	6.01206	1.73195e-14	3.68039e-12	247;718;719;929;942;972;2207;2865;3091;3162;3394;3552;3553;3557;3586;5008;5054;5734;6556;6693;7097;7098;9308;10333;23601;64127;150372;283420	FFAR3;OSM;HMOX1;IL10;SPN;IL1B;C3AR1;CD83;TLR2;TLR3;SLC11A1;CD74;IL1RN;FCER1G;C3;ALOX15B;CD86;CLEC9A;TLR6;CD14;SERPINE1;IRF8;PTGER4;IL1A;HIF1A;NFAM1;CLEC5A;NOD2
GO:0060326	cell chemotaxis	http://amigo.geneontology.org/amigo/term/GO:0060326	289	23	3.22	7.14285	1.29341e-13	2.1988e-11	719;972;1230;1441;1843;1880;2207;2921;3071;3553;3557;3576;3586;3689;4067;5054;5155;6364;7852;9023;9034;11240;58191	GPR183;CXCL8;CXCR4;CCL20;IL10;IL1B;C3AR1;PADI2;CSF3R;CD74;CH25H;IL1RN;FCER1G;CXCL16;SERPINE1;DUSP1;LYN;NCKAP1L;PDGFB;CCR1;CCRL2;ITGB2;CXCL3
GO:0002521	leukocyte differentiation	http://amigo.geneontology.org/amigo/term/GO:0002521	496	29	5.52637	5.24757	1.82743e-13	2.58886e-11	639;714;942;972;1230;1493;1880;2207;2353;3059;3071;3586;4067;5734;6693;6886;7097;7098;7305;8876;9308;9770;54209;64115;84807;112616;150372;375387;441478	GPR183;NRROS;IL10;SPN;CD83;TLR2;TLR3;C1QC;CD74;TREM2;FCER1G;TYROBP;NFKBID;CD86;FOS;PRDM1;TAL1;PTGER4;LYN;NCKAP1L;VNN1;NFAM1;CTLA4;NRARP;CCR1;RASSF2;VSIR;CMTM7;HCLS1
GO:0002694	regulation of leukocyte activation	http://amigo.geneontology.org/amigo/term/GO:0002694	481	28	5.35924	5.22462	5.59996e-13	6.79996e-11	639;942;972;1493;1880;2207;3071;3162;3553;3586;3684;3689;4067;4332;6693;7133;8832;8876;9308;10333;64115;64127;64926;81704;84807;150372;284021;441478	GPR183;HMOX1;IL10;TNFRSF1B;SPN;IL1B;CD83;CD74;FCER1G;NFKBID;CD86;PRDM1;TLR6;ITGAM;LYN;NCKAP1L;DOCK8;VNN1;NFAM1;CTLA4;NRARP;ITGB2;MNDA;MILR1;VSIR;NOD2;CD84;RASAL3
GO:0002237	response to molecule of bacterial origin	http://amigo.geneontology.org/amigo/term/GO:0002237	330	23	3.67682	6.25541	2.08811e-12	2.21861e-10	929;942;2353;2921;3394;3553;3557;3576;3586;3587;3656;4064;4067;5054;5734;6556;7097;7133;7538;10333;54209;57817;64127	CXCL8;HAMP;IL10;TNFRSF1B;IL1B;TLR2;SLC11A1;IL1RN;TREM2;ZFP36;CD86;FOS;TLR6;CD14;SERPINE1;IRF8;PTGER4;LYN;IL10RA;IRAK2;NOD2;CD180;CXCL3
GO:0002764	immune response-regulating signaling pathway	http://amigo.geneontology.org/amigo/term/GO:0002764	485	27	5.40381	4.99648	4.34175e-12	4.10054e-10	719;929;945;1493;2207;2209;2212;2214;2353;2357;2533;3071;3656;3684;3689;4067;4332;5284;7097;7098;10333;64127;64581;84807;89857;150372;171389	FCGR2A;PIGR;CLEC7A;KLHL6;NLRP6;C3AR1;TLR2;FCGR1A;TLR3;FCER1G;NFKBID;FOS;TLR6;FPR1;ITGAM;CD14;FCGR3A;CD33;LYN;NCKAP1L;NFAM1;CTLA4;ITGB2;MNDA;FYB1;IRAK2;NOD2
GO:0071216	cellular response to biotic stimulus	http://amigo.geneontology.org/amigo/term/GO:0071216	222	19	2.4735	7.68144	5.58098e-12	4.74383e-10	929;942;2921;3394;3553;3557;3576;3586;3656;4064;4067;5054;7097;7133;7538;10333;54209;57817;64127	CXCL8;HAMP;IL10;TNFRSF1B;IL1B;TLR2;IL1RN;TREM2;ZFP36;CD86;TLR6;CD14;SERPINE1;IRF8;LYN;IRAK2;NOD2;CD180;CXCL3
Cellular Component
geneSet	description	link	size	overlap	expect	enrichmentRatio	pValue	FDR	overlapId	userId
GO:0030667	secretory granule membrane	http://amigo.geneontology.org/amigo/term/GO:0030667	293	28	3.48844	8.02651	0	0	719;929;945;963;968;2207;2212;2215;2357;2683;3071;3684;3687;3689;4973;5284;5328;5329;6518;6556;7097;7133;7305;8778;8876;23601;53831;150372	OLR1;FCGR2A;TNFRSF1B;PLAU;PIGR;ITGAX;C3AR1;TLR2;SLC11A1;FCER1G;SIGLEC5;GPR84;FCGR3B;TYROBP;SLC2A5;FPR1;CD68;ITGAM;CD14;CD33;PLAUR;NCKAP1L;VNN1;NFAM1;CD53;B4GALT1;ITGB2;CLEC5A
GO:0070820	tertiary granule	http://amigo.geneontology.org/amigo/term/GO:0070820	163	14	1.94067	7.21401	7.27052e-09	6.25265e-07	945;963;2207;2357;3071;3684;3687;3689;4973;5328;6556;8778;23601;53831	OLR1;PLAU;ITGAX;SLC11A1;FCER1G;SIGLEC5;GPR84;FPR1;ITGAM;CD33;NCKAP1L;CD53;ITGB2;CLEC5A
GO:0098552	side of membrane	http://amigo.geneontology.org/amigo/term/GO:0098552	481	22	5.72676	3.84161	4.27577e-08	2.45144e-06	929;942;945;969;972;1230;1441;1493;2207;2214;2683;2769;3684;3689;4067;5996;7852;9034;9308;9332;10672;64926	RGS1;CD69;CXCR4;CD83;CSF3R;CD74;FCER1G;CD86;ITGAM;CD14;FCGR3A;CD33;LYN;GNA13;CTLA4;GNA15;CCR1;CCRL2;B4GALT1;ITGB2;RASAL3;CD163
GO:0005766	primary lysosome	http://amigo.geneontology.org/amigo/term/GO:0005766	155	12	1.84542	6.50258	2.88256e-07	1.2395e-05	718;719;968;2357;2683;4332;5284;6036;6037;8876;11240;150372	PIGR;C3AR1;RNASE2;PADI2;RNASE3;C3;FPR1;CD68;VNN1;NFAM1;B4GALT1;MNDA
GO:0042581	specific granule	http://amigo.geneontology.org/amigo/term/GO:0042581	160	12	1.90495	6.29937	4.07026e-07	1.40017e-05	719;945;963;3684;3689;4973;5328;5329;6518;7133;23601;53831	OLR1;TNFRSF1B;PLAU;C3AR1;GPR84;SLC2A5;ITGAM;CD33;PLAUR;CD53;ITGB2;CLEC5A
GO:0098636	protein complex involved in cell adhesion	http://amigo.geneontology.org/amigo/term/GO:0098636	35	5	0.416708	11.9988	5.36794e-05	0.00153881	1493;3684;3687;3689;4067	ITGAX;ITGAM;LYN;CTLA4;ITGB2
GO:0101002	ficolin-1-rich granule	http://amigo.geneontology.org/amigo/term/GO:0101002	183	10	2.17879	4.58971	6.28764e-05	0.00154496	2207;2357;3071;3310;3687;3689;4332;6556;8778;10875	HSPA6;ITGAX;SLC11A1;FCER1G;SIGLEC5;FPR1;NCKAP1L;ITGB2;MNDA;FGL2
GO:0043235	receptor complex	http://amigo.geneontology.org/amigo/term/GO:0043235	396	14	4.71475	2.9694	0.000249555	0.00536544	929;972;1441;3684;3687;3689;4067;4973;5284;7097;7133;10333;53831;54518	OLR1;TNFRSF1B;PIGR;ITGAX;TLR2;CSF3R;CD74;GPR84;TLR6;ITGAM;CD14;LYN;APBB1IP;ITGB2
GO:0030139	endocytic vesicle	http://amigo.geneontology.org/amigo/term/GO:0030139	289	11	3.44082	3.19691	0.000645531	0.0123368	972;1493;2209;4481;6556;7097;9332;10333;55647;122618;653361	RAB20;TLR2;FCGR1A;SLC11A1;CD74;PLD4;TLR6;MSR1;CTLA4;NCF1;CD163
GO:0042629	mast cell granule	http://amigo.geneontology.org/amigo/term/GO:0042629	22	3	0.261931	11.4534	0.00214866	0.0369569	4067;5552;284021	SRGN;LYN;MILR1
Molecular Function
geneSet	description	link	size	overlap	expect	enrichmentRatio	pValue	FDR	overlapId	userId
GO:0019955	cytokine binding	http://amigo.geneontology.org/amigo/term/GO:0019955	127	11	1.40149	7.84877	1.47335e-07	4.15484e-05	972;1230;1441;3557;3587;7133;7538;7850;7852;9034;375387	CXCR4;NRROS;TNFRSF1B;CSF3R;CD74;IL1RN;IL1R2;ZFP36;IL10RA;CCR1;CCRL2
GO:0019865	immunoglobulin binding	http://amigo.geneontology.org/amigo/term/GO:0019865	23	5	0.253814	19.6995	4.36012e-06	0.000614777	2207;2209;2212;2214;2215	FCGR2A;FCGR1A;FCER1G;FCGR3B;FCGR3A
GO:0001530	lipopolysaccharide binding	http://amigo.geneontology.org/amigo/term/GO:0001530	33	5	0.364167	13.7299	2.81449e-05	0.0024656	929;6036;6037;7097;54209	RNASE2;TLR2;RNASE3;TREM2;CD14
GO:0030246	carbohydrate binding	http://amigo.geneontology.org/amigo/term/GO:0030246	264	12	2.91334	4.11898	3.4973e-05	0.0024656	945;969;3099;4973;6518;8778;9976;23601;27181;64581;283420;388512	OLR1;CD69;CLEC7A;HK2;CLEC2B;SIGLEC5;SLC2A5;CLEC9A;CD33;SIGLEC8;CLEC5A;CLEC17A
GO:0004896	cytokine receptor activity	http://amigo.geneontology.org/amigo/term/GO:0004896	92	7	1.01525	6.89482	6.85425e-05	0.0038658	972;1230;1441;3587;7850;7852;9034	CXCR4;CSF3R;CD74;IL1R2;IL10RA;CCR1;CCRL2
GO:0019838	growth factor binding	http://amigo.geneontology.org/amigo/term/GO:0019838	138	8	1.52288	5.2532	0.000142475	0.00669632	1441;1843;3557;3587;5155;7850;79651;375387	NRROS;RHBDF2;CSF3R;IL1RN;IL1R2;DUSP1;IL10RA;PDGFB
GO:0031072	heat shock protein binding	http://amigo.geneontology.org/amigo/term/GO:0031072	114	7	1.25803	5.56424	0.000263362	0.0106097	3091;3310;3684;3689;6693;7538;64127	HSPA6;SPN;ZFP36;ITGAM;HIF1A;ITGB2;NOD2
GO:0005126	cytokine receptor binding	http://amigo.geneontology.org/amigo/term/GO:0005126	274	10	3.02369	3.30721	0.00090918	0.0320486	2921;3552;3553;3557;3576;3586;5008;6364;9034;58191	OSM;CXCL8;CCL20;IL10;IL1B;IL1RN;CXCL16;IL1A;CCRL2;CXCL3
GO:0038187	pattern recognition receptor activity	http://amigo.geneontology.org/amigo/term/GO:0038187	20	3	0.220708	13.5926	0.00130602	0.0409221	929;7097;64581	CLEC7A;TLR2;CD14
GO:0048018	receptor ligand activity	http://amigo.geneontology.org/amigo/term/GO:0048018	468	13	5.16456	2.51716	0.0019916	0.0561631	2921;3552;3553;3557;3576;3586;5008;5155;6364;6696;57817;58191;112616	OSM;CXCL8;CCL20;HAMP;IL10;IL1B;SPP1;IL1RN;CXCL16;IL1A;PDGFB;CXCL3;CMTM7

## Sheet: 5
Biological Process
geneSet	description	link	size	overlap	expect	enrichmentRatio	pValue	FDR	overlapId	userId
GO:0036230	granulocyte activation	http://amigo.geneontology.org/amigo/term/GO:0036230	500	38	5.6047	6.78002	0	0	718;719;929;945;963;968;1084;1535;2207;2212;2213;2215;3071;3684;3687;3689;4069;4332;4973;5284;5724;6036;6037;6518;6556;6850;7097;7276;7305;10875;22918;23601;27180;29108;53831;160364;729230;100049587	SIGLEC14;RNASE2;CLEC5A;RNASE3;FCGR3B;FCGR2A;FCGR2B;TLR2;C3;TTR;TYROBP;MNDA;PIGR;CD14;FCER1G;LYZ;ITGAM;C3AR1;GPR84;CLEC12A;CD33;ITGAX;NCKAP1L;SYK;PYCARD;CCR2;SLC2A5;OLR1;CD93;CD68;CEACAM3;PTAFR;ITGB2;CD53;FGL2;CYBA;SLC11A1;SIGLEC9
GO:0002446	neutrophil mediated immunity	http://amigo.geneontology.org/amigo/term/GO:0002446	496	36	5.55986	6.47498	0	0	718;719;929;945;963;968;1084;1535;2207;2212;2215;3071;3684;3687;3689;4069;4332;4973;5284;5724;6036;6037;6518;6556;6850;7097;7276;7305;10875;22918;23601;27180;29108;53831;160364;100049587	SIGLEC14;RNASE2;CLEC5A;RNASE3;FCGR3B;FCGR2A;TLR2;C3;TTR;TYROBP;MNDA;PIGR;CD14;FCER1G;LYZ;ITGAM;C3AR1;GPR84;CLEC12A;CD33;ITGAX;NCKAP1L;SYK;PYCARD;SLC2A5;OLR1;CD93;CD68;CEACAM3;PTAFR;ITGB2;CD53;FGL2;CYBA;SLC11A1;SIGLEC9
GO:0050900	leukocyte migration	http://amigo.geneontology.org/amigo/term/GO:0050900	419	35	4.69674	7.45198	0	0	719;972;1084;1230;1234;1441;1524;1880;2207;2350;2867;3071;3162;3553;3586;3627;3684;3687;3689;4283;4973;5724;6355;6373;6404;6850;8832;9023;29108;54210;56833;58191;64805;81704;729230	CXCL10;IL1B;CXCL9;IL10;CX3CR1;CCR1;CSF3R;CD74;FCER1G;ITGAM;C3AR1;CD84;ITGAX;NCKAP1L;SYK;CXCL11;CCL8;PYCARD;HMOX1;CCR2;P2RY12;GPR183;FOLR2;SELPLG;CXCL16;OLR1;CCR5;SLAMF8;FFAR2;CEACAM3;TREM1;PTAFR;ITGB2;DOCK8;CH25H
GO:0006909	phagocytosis	http://amigo.geneontology.org/amigo/term/GO:0006909	238	24	2.66784	8.99605	2.22045e-16	4.71845e-14	718;929;1053;1535;2207;2209;2212;2213;2214;3071;3394;3553;3684;3689;4481;5031;6556;6850;7097;22918;29108;54209;64581;122618	IL1B;TREM2;CLEC7A;FCGR1A;FCGR2A;FCGR2B;TLR2;C3;PLD4;CEBPE;CD14;FCER1G;ITGAM;IRF8;NCKAP1L;SYK;MSR1;PYCARD;FCGR3A;CD93;ITGB2;CYBA;SLC11A1;P2RY6
GO:0071216	cellular response to biotic stimulus	http://amigo.geneontology.org/amigo/term/GO:0071216	222	21	2.48849	8.43886	6.17284e-14	1.04938e-11	929;942;1053;1234;1524;2213;3394;3553;3586;3627;4283;5724;6373;6850;7096;7097;9450;10333;29108;54209;57817	CXCL10;TLR6;HAMP;IL1B;TREM2;CXCL9;FCGR2B;TLR2;CD86;IL10;CEBPE;CX3CR1;CD14;IRF8;SYK;CXCL11;PYCARD;LY86;TLR1;CCR5;PTAFR
GO:0002764	immune response-regulating signaling pathway	http://amigo.geneontology.org/amigo/term/GO:0002764	485	29	5.43656	5.33426	1.2168e-13	1.72381e-11	719;929;945;1493;1535;2205;2207;2209;2212;2213;2214;2533;2867;3071;3684;3689;4332;5284;6850;7096;7097;7098;10333;10462;26253;64581;81793;89857;118788	FCER1A;TLR6;CLEC7A;FCGR1A;FCGR2A;FCGR2B;TLR2;MNDA;CLEC10A;PIGR;CTLA4;CD14;FCER1G;ITGAM;C3AR1;FYB1;CD33;NCKAP1L;SYK;TLR3;FCGR3A;KLHL6;CLEC4E;TLR1;FFAR2;ITGB2;TLR10;CYBA;PIK3AP1
GO:0060326	cell chemotaxis	http://amigo.geneontology.org/amigo/term/GO:0060326	289	23	3.23952	7.09982	1.47549e-13	1.79166e-11	719;972;1230;1234;1441;1524;1880;2207;2350;2867;3071;3553;3586;3627;3689;4283;6355;6373;6850;9023;56833;58191;729230	CXCL10;IL1B;CXCL9;IL10;CX3CR1;CCR1;CSF3R;CD74;FCER1G;C3AR1;NCKAP1L;SYK;CXCL11;CCL8;CCR2;GPR183;FOLR2;CXCL16;CCR5;SLAMF8;FFAR2;ITGB2;CH25H
GO:0042116	macrophage activation	http://amigo.geneontology.org/amigo/term/GO:0042116	79	14	0.885543	15.8095	1.88294e-13	2.00062e-11	972;2213;3586;3684;3689;6556;6850;7096;7097;7098;7305;10333;22918;56670	TLR6;FCGR2B;TLR2;TYROBP;IL10;CD74;ITGAM;SYK;TLR3;SUCNR1;TLR1;CD93;ITGB2;SLC11A1
GO:0006959	humoral immune response	http://amigo.geneontology.org/amigo/term/GO:0006959	242	21	2.71267	7.74144	3.39395e-13	3.2054e-11	712;713;714;718;719;1880;2213;3627;4069;4283;6036;6037;6039;6373;6556;9450;10148;29760;54209;54210;729230	CXCL10;RNASE2;RNASE3;RNASE6;C1QA;TREM2;CXCL9;C1QC;C1QB;FCGR2B;C3;LYZ;C3AR1;CXCL11;CCR2;EBI3;LY86;GPR183;BLNK;TREM1;SLC11A1
GO:0001819	positive regulation of cytokine production	http://amigo.geneontology.org/amigo/term/GO:0001819	418	26	4.68553	5.549	1.06126e-12	9.02073e-11	718;719;929;942;972;1436;1535;2207;2867;3162;3394;3553;3586;5724;6556;6850;7096;7097;7098;10148;10333;23601;26253;29108;283420;729230	TLR6;CLEC5A;IL1B;TLR2;C3;CD86;CLEC9A;IL10;CD74;CD14;FCER1G;CSF1R;C3AR1;IRF8;SYK;TLR3;PYCARD;HMOX1;CCR2;EBI3;CLEC4E;TLR1;FFAR2;PTAFR;CYBA;SLC11A1
Cellular Component
geneSet	description	link	size	overlap	expect	enrichmentRatio	pValue	FDR	overlapId	userId
GO:0030667	secretory granule membrane	http://amigo.geneontology.org/amigo/term/GO:0030667	293	27	3.37216	8.00674	0	0	719;929;945;963;968;1084;1535;2207;2212;2215;3071;3684;3687;3689;4973;5284;5724;6518;6556;7097;7305;22918;23601;27180;53831;160364;100049587	SIGLEC14;CLEC5A;FCGR3B;FCGR2A;TLR2;TYROBP;PIGR;CD14;FCER1G;ITGAM;C3AR1;GPR84;CLEC12A;CD33;ITGAX;NCKAP1L;SLC2A5;OLR1;CD93;CD68;CEACAM3;PTAFR;ITGB2;CD53;CYBA;SLC11A1;SIGLEC9
GO:0070820	tertiary granule	http://amigo.geneontology.org/amigo/term/GO:0070820	163	17	1.87598	9.06193	3.9313e-12	3.38092e-10	945;963;1535;2207;3071;3684;3687;3689;4069;4973;5724;6556;22918;23601;53831;160364;100049587	SIGLEC14;CLEC5A;FCER1G;LYZ;ITGAM;GPR84;CLEC12A;CD33;ITGAX;NCKAP1L;OLR1;CD93;PTAFR;ITGB2;CD53;CYBA;SLC11A1
GO:0098552	side of membrane	http://amigo.geneontology.org/amigo/term/GO:0098552	481	24	5.53587	4.33536	8.08181e-10	4.63357e-08	929;942;945;969;972;1230;1234;1441;1493;1524;2207;2213;2214;2348;2350;3627;3684;3689;4283;5996;9332;10148;64805;729230	CXCL10;RGS1;CXCL9;FCGR2B;CD86;CD163;CTLA4;CX3CR1;CCR1;CSF3R;CD74;CD14;FCER1G;ITGAM;CD69;FOLR1;CD33;FCGR3A;CCR2;EBI3;P2RY12;FOLR2;CCR5;ITGB2
GO:0042581	specific granule	http://amigo.geneontology.org/amigo/term/GO:0042581	160	14	1.84145	7.60269	3.64813e-09	1.56869e-07	719;945;963;1084;1535;3684;3689;4069;4973;6518;22918;23601;53831;160364	CLEC5A;LYZ;ITGAM;C3AR1;GPR84;CLEC12A;CD33;SLC2A5;OLR1;CD93;CEACAM3;ITGB2;CD53;CYBA
GO:0030139	endocytic vesicle	http://amigo.geneontology.org/amigo/term/GO:0030139	289	15	3.32612	4.50975	1.0306e-06	3.54528e-05	972;1493;1535;2209;4481;6556;6850;7096;7097;9332;10333;23166;50489;122618;653361	CD207;TLR6;FCGR1A;TLR2;CD163;PLD4;CTLA4;CD74;SYK;MSR1;STAB1;NCF1;TLR1;CYBA;SLC11A1
GO:0043235	receptor complex	http://amigo.geneontology.org/amigo/term/GO:0043235	396	17	4.55759	3.73004	2.58406e-06	7.40763e-05	929;972;1436;1439;1441;3684;3687;3689;4973;5284;6850;7096;7097;10148;10333;53831;54518	TLR6;TLR2;PIGR;CSF3R;CD74;CD14;CSF1R;ITGAM;APBB1IP;GPR84;ITGAX;SYK;EBI3;TLR1;OLR1;ITGB2;CSF2RB
GO:0005766	primary lysosome	http://amigo.geneontology.org/amigo/term/GO:0005766	155	10	1.78391	5.60567	1.11725e-05	0.000274525	718;719;968;4069;4332;5284;6036;6037;7276;29108	RNASE2;RNASE3;C3;TTR;MNDA;PIGR;LYZ;C3AR1;PYCARD;CD68
GO:0005775	vacuolar lumen	http://amigo.geneontology.org/amigo/term/GO:0005775	170	10	1.95654	5.11105	2.50187e-05	0.000537903	718;913;972;4069;4332;6036;6037;7276;10437;29108	RNASE2;CD1E;RNASE3;C3;TTR;MNDA;CD74;LYZ;PYCARD;IFI30
GO:0032994	protein-lipid complex	http://amigo.geneontology.org/amigo/term/GO:0032994	38	5	0.437345	11.4326	6.86353e-05	0.0013117	344;346;4481;55911;116519	APOA5;APOC2;MSR1;APOBR;APOC4
GO:0101002	ficolin-1-rich granule	http://amigo.geneontology.org/amigo/term/GO:0101002	183	9	2.10616	4.27318	0.00025307	0.00435281	2207;3071;3687;3689;4332;6556;10875;22918;100049587	SIGLEC14;MNDA;FCER1G;ITGAX;NCKAP1L;CD93;ITGB2;FGL2;SLC11A1
Molecular Function
geneSet	description	link	size	overlap	expect	enrichmentRatio	pValue	FDR	overlapId	userId
GO:0030246	carbohydrate binding	http://amigo.geneontology.org/amigo/term/GO:0030246	264	18	3.04187	5.91741	1.31476e-09	3.70764e-07	945;946;969;4973;6518;10462;22918;23601;26253;27180;27181;50489;64581;89790;160364;283420;388512;100049587	CD207;SIGLEC14;CLEC5A;CLEC7A;CLEC9A;CLEC10A;CLEC17A;CD69;CLEC12A;CD33;SIGLEC6;SIGLEC8;CLEC4E;SLC2A5;OLR1;CD93;SIGLEC10;SIGLEC9
GO:0019865	immunoglobulin binding	http://amigo.geneontology.org/amigo/term/GO:0019865	23	7	0.265011	26.414	4.88417e-09	6.88668e-07	2205;2207;2209;2212;2213;2214;2215	FCER1A;FCGR3B;FCGR1A;FCGR2A;FCGR2B;FCER1G;FCGR3A
GO:0001530	lipopolysaccharide binding	http://amigo.geneontology.org/amigo/term/GO:0001530	33	6	0.380234	15.7798	1.8044e-06	0.000169614	929;5724;6036;6037;7097;54209	RNASE2;RNASE3;TREM2;TLR2;CD14;PTAFR
GO:0035586	purinergic receptor activity	http://amigo.geneontology.org/amigo/term/GO:0035586	26	5	0.299578	16.6901	1.02441e-05	0.000592278	140;5031;5724;53829;64805	ADORA3;P2RY13;P2RY12;PTAFR;P2RY6
GO:0004896	cytokine receptor activity	http://amigo.geneontology.org/amigo/term/GO:0004896	92	8	1.06005	7.54685	1.05014e-05	0.000592278	972;1230;1234;1439;1441;1524;10148;729230	CX3CR1;CCR1;CSF3R;CD74;CCR2;EBI3;CCR5;CSF2RB
GO:0038024	cargo receptor activity	http://amigo.geneontology.org/amigo/term/GO:0038024	83	7	0.956345	7.31953	4.65067e-05	0.00218582	2348;2350;4481;9332;23166;55911;58191	CD163;FOLR1;MSR1;STAB1;FOLR2;CXCL16;APOBR
GO:0038187	pattern recognition receptor activity	http://amigo.geneontology.org/amigo/term/GO:0038187	20	4	0.230445	17.3577	7.09166e-05	0.00285693	929;5724;7097;64581	CLEC7A;TLR2;CD14;PTAFR
GO:0016502	nucleotide receptor activity	http://amigo.geneontology.org/amigo/term/GO:0016502	22	4	0.253489	15.7798	0.00010517	0.00337916	5031;5724;53829;64805	P2RY13;P2RY12;PTAFR;P2RY6
GO:0019955	cytokine binding	http://amigo.geneontology.org/amigo/term/GO:0019955	127	8	1.46332	5.46701	0.000107846	0.00337916	972;1230;1234;1436;1441;1524;10148;729230	CX3CR1;CCR1;CSF3R;CD74;CSF1R;CCR2;EBI3;CCR5
GO:0033218	amide binding	http://amigo.geneontology.org/amigo/term/GO:0033218	353	13	4.06735	3.19619	0.000218141	0.00615158	911;913;929;972;2213;2348;2350;3684;3689;4481;7096;7097;10333	TLR6;CD1E;FCGR2B;TLR2;CD74;CD14;ITGAM;FOLR1;CD1C;MSR1;TLR1;FOLR2;ITGB2

## Sheet: 6
Biological Process
geneSet	description	link	size	overlap	expect	enrichmentRatio	pValue	FDR	overlapId	userId
GO:0050900	leukocyte migration	http://amigo.geneontology.org/amigo/term/GO:0050900	419	33	4.64015	7.11184	0	0	719;972;1230;1234;1240;1441;1524;2207;2350;2995;3055;3071;3569;3586;3627;3684;3687;3689;3965;4067;4973;5724;6364;6404;6693;6850;8832;9023;11314;29108;58191;64805;81704	CD84;ITGAX;CCR1;FOLR2;OLR1;CSF3R;LGALS9;SYK;C3AR1;CXCL10;CXCL16;FCER1G;CX3CR1;IL10;P2RY12;PTAFR;GYPC;HCK;CD74;NCKAP1L;CMKLR1;ITGAM;CCR5;IL6;DOCK8;SELPLG;CCL20;ITGB2;CH25H;SPN;PYCARD;CD300A;LYN
GO:0006909	phagocytosis	http://amigo.geneontology.org/amigo/term/GO:0006909	238	25	2.63569	9.48517	0	0	718;929;1053;2207;2209;2212;2214;3055;3071;3394;3684;3689;4067;4481;4688;6556;6850;7097;9938;11314;29108;51411;54209;64581;122618	TREM2;FCGR1A;CLEC7A;TLR2;SYK;PLD4;C3;IRF8;FCGR2A;CEBPE;FCER1G;FCGR3A;NCF2;HCK;SLC11A1;NCKAP1L;ITGAM;MSR1;ITGB2;ARHGAP25;CD14;PYCARD;BIN2;CD300A;LYN
GO:0002446	neutrophil mediated immunity	http://amigo.geneontology.org/amigo/term/GO:0002446	496	31	5.49288	5.64367	3.21965e-15	9.12233e-13	718;719;929;945;963;968;2207;2212;2357;3071;3569;3684;3687;3689;4332;4973;5284;5724;6518;6556;6850;7097;7305;8778;10855;11314;27180;29108;51411;80301;100049587	ITGAX;OLR1;CD68;CD33;SIGLEC14;HPSE;TLR2;SYK;TYROBP;C3AR1;C3;SIGLEC9;FCGR2A;FCER1G;PTAFR;SLC11A1;NCKAP1L;CD53;MNDA;SIGLEC5;PLEKHO2;ITGAM;SLC2A5;IL6;PIGR;ITGB2;FPR1;CD14;PYCARD;BIN2;CD300A
GO:0002764	immune response-regulating signaling pathway	http://amigo.geneontology.org/amigo/term/GO:0002764	485	30	5.37106	5.58549	1.26565e-14	2.68952e-12	719;929;945;1240;2207;2209;2212;2214;2357;2359;2533;3055;3071;3684;3689;3937;3965;4067;4332;5284;6850;7096;7097;7098;7100;10333;11314;64581;89857;118788	FCGR1A;TLR6;FPR3;KLHL6;CD33;LGALS9;CLEC7A;TLR2;SYK;C3AR1;FYB1;FCGR2A;FCER1G;FCGR3A;HCK;NCKAP1L;CMKLR1;PIK3AP1;MNDA;ITGAM;TLR1;TLR3;PIGR;TLR5;ITGB2;FPR1;CD14;LCP2;CD300A;LYN
GO:0036230	granulocyte activation	http://amigo.geneontology.org/amigo/term/GO:0036230	500	30	5.53717	5.41793	2.81997e-14	4.79394e-12	718;719;929;945;963;968;2207;2212;2357;3071;3684;3687;3689;4332;4973;5284;5724;6518;6556;6850;7097;7305;8778;10855;11314;27180;29108;51411;80301;100049587	ITGAX;OLR1;CD68;CD33;SIGLEC14;HPSE;TLR2;SYK;TYROBP;C3AR1;C3;SIGLEC9;FCGR2A;FCER1G;PTAFR;SLC11A1;NCKAP1L;CD53;MNDA;SIGLEC5;PLEKHO2;ITGAM;SLC2A5;PIGR;ITGB2;FPR1;CD14;PYCARD;BIN2;CD300A
GO:0071216	cellular response to biotic stimulus	http://amigo.geneontology.org/amigo/term/GO:0071216	222	21	2.4585	8.54178	4.82947e-14	6.84175e-12	834;929;942;1053;1234;1524;3055;3394;3569;3586;3627;4064;4067;5724;6850;7096;7097;9450;10333;29108;54209	TREM2;CD180;TLR6;CD86;LY86;TLR2;SYK;IRF8;CXCL10;CEBPE;CX3CR1;IL10;PTAFR;HCK;CCR5;IL6;TLR1;CASP1;CD14;PYCARD;LYN
GO:0042116	macrophage activation	http://amigo.geneontology.org/amigo/term/GO:0042116	79	14	0.874873	16.0023	1.58984e-13	1.93052e-11	972;1050;3569;3586;3684;3689;6556;6850;7096;7097;7098;7305;10333;56670	TLR6;TLR2;SYK;TYROBP;IL10;SUCNR1;CD74;SLC11A1;CEBPA;ITGAM;IL6;TLR1;TLR3;ITGB2
GO:0002237	response to molecule of bacterial origin	http://amigo.geneontology.org/amigo/term/GO:0002237	330	24	3.65453	6.56718	2.29039e-13	2.43354e-11	834;929;942;1053;1234;1439;1524;3055;3394;3569;3586;3587;3627;3965;4064;4067;5724;6556;7096;7097;9450;10333;29108;54209	TREM2;CD180;TLR6;CD86;LGALS9;LY86;TLR2;IRF8;CXCL10;CEBPE;CX3CR1;CSF2RB;IL10;PTAFR;HCK;SLC11A1;CCR5;IL6;TLR1;CASP1;IL10RA;CD14;PYCARD;LYN
GO:0060326	cell chemotaxis	http://amigo.geneontology.org/amigo/term/GO:0060326	289	22	3.20049	6.87396	9.9476e-13	8.60079e-11	719;972;1230;1234;1240;1441;1524;2207;2350;3071;3569;3586;3627;3689;3965;4067;6364;6850;9023;9034;51411;58191	CCR1;FOLR2;CSF3R;LGALS9;SYK;C3AR1;CXCL10;CXCL16;FCER1G;CX3CR1;IL10;CD74;NCKAP1L;CMKLR1;CCR5;IL6;CCL20;ITGB2;CH25H;CCRL2;BIN2;LYN
GO:0002521	leukocyte differentiation	http://amigo.geneontology.org/amigo/term/GO:0002521	496	28	5.49288	5.09751	1.01186e-12	8.60079e-11	714;942;944;972;1050;1053;1230;1436;2124;2207;3059;3071;3087;3569;3586;3965;4066;4067;6693;6850;6886;7097;7098;7305;9935;29760;54209;146850	TREM2;CCR1;C1QC;CD86;TNFSF8;LGALS9;TLR2;SYK;TYROBP;CSF1R;CEBPE;EVI2B;FCER1G;IL10;CD74;NCKAP1L;CEBPA;IL6;TLR3;LYL1;BLNK;TAL1;HHEX;PIK3R6;SPN;HCLS1;LYN;MAFB
Cellular Component
geneSet	description	link	size	overlap	expect	enrichmentRatio	pValue	FDR	overlapId	userId
GO:0030667	secretory granule membrane	http://amigo.geneontology.org/amigo/term/GO:0030667	293	23	3.37216	6.82055	1.92735e-13	3.31504e-11	719;929;945;963;968;2207;2212;2357;3071;3684;3687;3689;4973;5284;5724;6518;6556;7097;7305;8778;11314;27180;100049587	ITGAX;OLR1;CD68;CD33;SIGLEC14;TLR2;TYROBP;C3AR1;SIGLEC9;FCGR2A;FCER1G;PTAFR;SLC11A1;NCKAP1L;CD53;SIGLEC5;ITGAM;SLC2A5;PIGR;ITGB2;FPR1;CD14;CD300A
GO:0070820	tertiary granule	http://amigo.geneontology.org/amigo/term/GO:0070820	163	14	1.87598	7.46277	4.64907e-09	3.9982e-07	945;963;2207;2357;3071;3684;3687;3689;4973;5724;6556;8778;11314;100049587	ITGAX;OLR1;CD33;SIGLEC14;FCER1G;PTAFR;SLC11A1;NCKAP1L;CD53;SIGLEC5;ITGAM;ITGB2;FPR1;CD300A
GO:0098552	side of membrane	http://amigo.geneontology.org/amigo/term/GO:0098552	481	22	5.53587	3.97408	2.24738e-08	1.2885e-06	929;942;945;972;1230;1234;1441;1524;2207;2214;2350;3055;3627;3684;3689;3762;4067;5996;9034;10148;64805;64926	CCR1;FOLR2;CD33;CD86;CSF3R;CXCL10;FCER1G;CX3CR1;EBI3;FCGR3A;P2RY12;HCK;KCNJ5;CD74;ITGAM;CCR5;RGS1;ITGB2;RASAL3;CD14;CCRL2;LYN
GO:0043235	receptor complex	http://amigo.geneontology.org/amigo/term/GO:0043235	396	19	4.55759	4.16887	1.10687e-07	4.75952e-06	154;929;972;1436;1439;1441;3569;3684;3687;3689;4067;4973;5284;6850;7096;7097;10148;10333;54518	ITGAX;OLR1;TLR6;CSF3R;TLR2;SYK;APBB1IP;CSF1R;EBI3;CSF2RB;ADRB2;CD74;ITGAM;IL6;TLR1;PIGR;ITGB2;CD14;LYN
GO:0101002	ficolin-1-rich granule	http://amigo.geneontology.org/amigo/term/GO:0101002	183	12	2.10616	5.69757	1.18929e-06	4.09114e-05	2207;2357;3071;3687;3689;4332;6556;8778;11314;51411;80301;100049587	ITGAX;SIGLEC14;FCER1G;SLC11A1;NCKAP1L;MNDA;SIGLEC5;PLEKHO2;ITGB2;FPR1;BIN2;CD300A
GO:0032994	protein-lipid complex	http://amigo.geneontology.org/amigo/term/GO:0032994	38	5	0.437345	11.4326	6.86353e-05	0.00196754	341;344;346;4481;55911	APOC2;APOC1;APOBR;APOC4;MSR1
GO:0098589	membrane region	http://amigo.geneontology.org/amigo/term/GO:0098589	324	13	3.72894	3.48624	8.59024e-05	0.00211075	929;3055;3684;3689;3937;4067;4973;6404;7096;7097;10333;10855;64805	OLR1;TLR6;HPSE;TLR2;P2RY12;HCK;ITGAM;TLR1;SELPLG;ITGB2;CD14;LCP2;LYN
GO:0042581	specific granule	http://amigo.geneontology.org/amigo/term/GO:0042581	160	8	1.84145	4.3444	0.000503959	0.0108351	719;945;963;3684;3689;4973;6518;10855	OLR1;CD33;HPSE;C3AR1;CD53;ITGAM;SLC2A5;ITGB2
GO:0098636	protein complex involved in cell adhesion	http://amigo.geneontology.org/amigo/term/GO:0098636	35	4	0.402818	9.93005	0.000662222	0.0126558	3684;3687;3689;4067	ITGAX;ITGAM;ITGB2;LYN
GO:0030139	endocytic vesicle	http://amigo.geneontology.org/amigo/term/GO:0030139	289	10	3.32612	3.0065	0.00180022	0.0309638	972;2209;4481;4688;6556;6850;7096;7097;10333;122618	FCGR1A;TLR6;TLR2;SYK;PLD4;NCF2;CD74;SLC11A1;MSR1;TLR1
Molecular Function
geneSet	description	link	size	overlap	expect	enrichmentRatio	pValue	FDR	overlapId	userId
GO:0004896	cytokine receptor activity	http://amigo.geneontology.org/amigo/term/GO:0004896	92	10	1.02272	9.77785	6.88369e-08	1.9412e-05	972;1230;1234;1240;1439;1441;1524;3587;9034;10148	CCR1;CSF3R;CX3CR1;EBI3;CSF2RB;CD74;CMKLR1;CCR5;IL10RA;CCRL2
GO:0030246	carbohydrate binding	http://amigo.geneontology.org/amigo/term/GO:0030246	264	13	2.93476	4.42966	7.48656e-06	0.0010556	945;3965;4973;6518;8778;27036;27180;27181;64581;89790;89858;114132;100049587	SIGLEC8;OLR1;SIGLEC11;CD33;LGALS9;SIGLEC14;CLEC7A;SIGLEC9;SIGLEC10;SIGLEC7;SIGLEC5;SLC2A5;SIGLEC12
GO:0019955	cytokine binding	http://amigo.geneontology.org/amigo/term/GO:0019955	127	9	1.4118	6.37485	1.16443e-05	0.00109456	972;1230;1234;1436;1441;1524;3587;9034;10148	CCR1;CSF3R;CSF1R;CX3CR1;EBI3;CD74;CCR5;IL10RA;CCRL2
GO:0038187	pattern recognition receptor activity	http://amigo.geneontology.org/amigo/term/GO:0038187	20	4	0.22233	17.9912	6.1668e-05	0.0043476	929;5724;7097;64581	CLEC7A;TLR2;PTAFR;CD14
GO:0019865	immunoglobulin binding	http://amigo.geneontology.org/amigo/term/GO:0019865	23	4	0.25568	15.6446	0.000109828	0.00619429	2207;2209;2212;2214	FCGR1A;FCGR2A;FCER1G;FCGR3A
GO:0035586	purinergic receptor activity	http://amigo.geneontology.org/amigo/term/GO:0035586	26	4	0.28903	13.8394	0.000180689	0.0084924	140;5724;53829;64805	ADORA3;P2RY13;P2RY12;PTAFR
GO:0005126	cytokine receptor binding	http://amigo.geneontology.org/amigo/term/GO:0005126	274	11	3.04593	3.61138	0.000238823	0.00962117	944;3552;3569;3586;3627;6364;7100;9034;10148;29108;58191	TNFSF8;CXCL10;IL1A;CXCL16;EBI3;IL10;IL6;TLR5;CCL20;PYCARD;CCRL2
GO:0001530	lipopolysaccharide binding	http://amigo.geneontology.org/amigo/term/GO:0001530	33	4	0.366845	10.9038	0.00046565	0.0164142	929;5724;7097;54209	TREM2;TLR2;PTAFR;CD14
GO:0070851	growth factor receptor binding	http://amigo.geneontology.org/amigo/term/GO:0070851	132	7	1.46738	4.7704	0.000668798	0.0209557	3552;3569;3586;4067;7100;26281;29108	IL1A;IL10;FGF20;IL6;TLR5;PYCARD;LYN
GO:0001653	peptide receptor activity	http://amigo.geneontology.org/amigo/term/GO:0001653	149	7	1.65636	4.22613	0.00136176	0.0352471	1230;1234;1240;1524;2357;2359;9034	CCR1;FPR3;CX3CR1;CMKLR1;CCR5;FPR1;CCRL2

## Sheet: 7
Biological Process
geneSet	description	link	size	overlap	expect	enrichmentRatio	pValue	FDR	overlapId	userId
GO:0006909	phagocytosis	http://amigo.geneontology.org/amigo/term/GO:0006909	238	24	2.60355	9.21818	1.11022e-16	9.4369e-14	718;1053;1535;2207;2209;2212;2214;3055;3071;3394;3553;3684;3689;3690;5031;6850;7097;9938;11314;29108;51411;54209;64581;122618	TREM2;FCGR1A;PLD4;C3;IL1B;CEBPE;CLEC7A;IRF8;SYK;ITGAM;FCGR3A;BIN2;NCKAP1L;TLR2;P2RY6;HCK;FCER1G;PYCARD;CD300A;FCGR2A;ARHGAP25;ITGB3;ITGB2;CYBA
GO:0050900	leukocyte migration	http://amigo.geneontology.org/amigo/term/GO:0050900	419	30	4.58356	6.54513	2.22045e-16	9.4369e-14	719;972;1230;1441;1524;1880;2207;2350;3055;3071;3553;3586;3684;3687;3689;3690;3965;4973;5294;5724;6364;6404;6693;6850;8832;9023;11314;29108;64805;81704	CX3CR1;OLR1;IL1B;CSF3R;ITGAX;P2RY12;CCR1;CD84;SYK;ITGAM;CH25H;SELPLG;C3AR1;CD74;DOCK8;NCKAP1L;SPN;CCL20;IL10;HCK;FCER1G;PYCARD;GPR183;PTAFR;LGALS9;CD300A;FOLR2;ITGB3;ITGB2;PIK3CG
GO:0002446	neutrophil mediated immunity	http://amigo.geneontology.org/amigo/term/GO:0002446	496	30	5.42589	5.52905	1.62093e-14	4.2702e-12	718;719;820;945;963;968;1535;2207;2212;2215;3071;3684;3687;3689;4332;4973;5724;6036;6037;6518;6850;7097;7305;8778;10855;11314;27180;29108;51411;100049587	SIGLEC14;RNASE3;OLR1;C3;RNASE2;ITGAX;SYK;TYROBP;ITGAM;CD33;MNDA;C3AR1;SLC2A5;FCGR3B;CD53;BIN2;CD68;NCKAP1L;TLR2;FCER1G;PYCARD;PTAFR;CD300A;CAMP;FCGR2A;SIGLEC9;ITGB2;SIGLEC5;HPSE;CYBA
GO:0036230	granulocyte activation	http://amigo.geneontology.org/amigo/term/GO:0036230	500	30	5.46965	5.48481	2.0095e-14	4.2702e-12	718;719;820;945;963;968;1535;2207;2212;2215;3071;3684;3687;3689;4332;4973;5724;6036;6037;6518;6850;7097;7305;8778;10855;11314;27180;29108;51411;100049587	SIGLEC14;RNASE3;OLR1;C3;RNASE2;ITGAX;SYK;TYROBP;ITGAM;CD33;MNDA;C3AR1;SLC2A5;FCGR3B;CD53;BIN2;CD68;NCKAP1L;TLR2;FCER1G;PYCARD;PTAFR;CD300A;CAMP;FCGR2A;SIGLEC9;ITGB2;SIGLEC5;HPSE;CYBA
GO:0002694	regulation of leukocyte activation	http://amigo.geneontology.org/amigo/term/GO:0002694	481	27	5.2618	5.13132	2.28462e-12	3.88385e-10	678;942;972;1880;2207;3071;3553;3586;3684;3689;3965;4332;5724;6693;6850;8832;10148;10333;11314;29108;64926;79626;81704;115650;126259;146850;284021	TLR6;TNFAIP8L2;IL1B;CD86;MILR1;CD84;SYK;ITGAM;MNDA;TNFRSF13C;CD74;RASAL3;DOCK8;NCKAP1L;SPN;IL10;FCER1G;EBI3;PYCARD;GPR183;PTAFR;LGALS9;CD300A;ZFP36L2;TMIGD2;PIK3R6;ITGB2
GO:0070661	leukocyte proliferation	http://amigo.geneontology.org/amigo/term/GO:0070661	281	21	3.07394	6.83162	3.80151e-12	4.9677e-10	942;972;1880;3071;3553;3586;3965;4064;4332;5294;6693;6850;10148;11314;29108;64926;81704;115650;126259;202309;338376	IFNE;IL1B;CD86;SYK;MNDA;TNFRSF13C;CD74;RASAL3;DOCK8;NCKAP1L;SPN;IL10;GAPT;EBI3;PYCARD;GPR183;LGALS9;CD300A;CD180;TMIGD2;PIK3CG
GO:0001819	positive regulation of cytokine production	http://amigo.geneontology.org/amigo/term/GO:0001819	418	25	4.57262	5.46732	4.10405e-12	4.9677e-10	718;719;942;972;1436;1535;2207;3394;3552;3553;3586;3965;5724;6693;6850;7096;7097;7098;10148;10333;10855;29108;115650;126259;283420	IL1A;CLEC9A;TLR6;C3;IL1B;CSF1R;CD86;IRF8;SYK;C3AR1;TNFRSF13C;CD74;TLR3;SPN;TLR2;TLR1;IL10;FCER1G;EBI3;PYCARD;PTAFR;LGALS9;TMIGD2;HPSE;CYBA
GO:0002521	leukocyte differentiation	http://amigo.geneontology.org/amigo/term/GO:0002521	496	27	5.42589	4.97614	4.67548e-12	4.9677e-10	678;714;942;944;972;1053;1230;1436;1880;2124;2207;3059;3071;3087;3586;3965;4066;6693;6850;6886;7097;7098;7305;29760;54209;146850;338376	TREM2;IFNE;C1QC;CEBPE;CSF1R;CD86;CCR1;SYK;TYROBP;TAL1;CD74;TLR3;NCKAP1L;BLNK;SPN;EVI2B;TLR2;LYL1;IL10;FCER1G;HHEX;GPR183;LGALS9;TNFSF8;ZFP36L2;HCLS1;PIK3R6
GO:0042107	cytokine metabolic process	http://amigo.geneontology.org/amigo/term/GO:0042107	106	14	1.15957	12.0735	8.84048e-12	8.34935e-10	942;1053;1524;3552;3553;3586;5724;6693;6850;7096;7098;10148;10333;115650	CX3CR1;IL1A;TLR6;IL1B;CEBPE;CD86;SYK;TNFRSF13C;TLR3;SPN;TLR1;IL10;EBI3;PTAFR
GO:0042110	T cell activation	http://amigo.geneontology.org/amigo/term/GO:0042110	452	25	4.94456	5.05606	2.24766e-11	1.91051e-09	678;942;944;972;1880;2207;3071;3553;3586;3965;5294;6693;6850;10148;11314;29108;54518;64581;64926;79626;81704;115650;126259;146850;338376	IFNE;TNFAIP8L2;IL1B;APBB1IP;CD86;CLEC7A;SYK;TNFRSF13C;CD74;RASAL3;DOCK8;NCKAP1L;SPN;IL10;FCER1G;EBI3;PYCARD;GPR183;LGALS9;TNFSF8;CD300A;ZFP36L2;TMIGD2;PIK3R6;PIK3CG
Cellular Component
geneSet	description	link	size	overlap	expect	enrichmentRatio	pValue	FDR	overlapId	userId
GO:0030667	secretory granule membrane	http://amigo.geneontology.org/amigo/term/GO:0030667	293	23	3.11053	7.39425	3.07532e-14	5.28955e-12	719;945;963;968;1535;2207;2212;2215;3071;3684;3687;3689;3690;4973;5724;6518;7097;7305;8778;11314;27180;170370;100049587	SIGLEC14;OLR1;ITGAX;TYROBP;ITGAM;CD33;C3AR1;SLC2A5;FCGR3B;CD53;CD68;NCKAP1L;TLR2;FCER1G;FAM170B;PTAFR;CD300A;FCGR2A;SIGLEC9;ITGB3;ITGB2;SIGLEC5;CYBA
GO:0070820	tertiary granule	http://amigo.geneontology.org/amigo/term/GO:0070820	163	14	1.73043	8.09048	1.58356e-09	1.36186e-07	820;945;963;1535;2207;3071;3684;3687;3689;4973;5724;8778;11314;100049587	SIGLEC14;OLR1;ITGAX;ITGAM;CD33;CD53;NCKAP1L;FCER1G;PTAFR;CD300A;CAMP;ITGB2;SIGLEC5;CYBA
GO:0098552	side of membrane	http://amigo.geneontology.org/amigo/term/GO:0098552	481	18	5.10636	3.52502	2.68844e-06	0.000154137	942;945;969;972;1230;1441;1524;2207;2214;2350;3055;3684;3689;5996;10148;64805;64926;115650	CX3CR1;CSF3R;P2RY12;CD86;RGS1;CCR1;ITGAM;CD33;FCGR3A;TNFRSF13C;CD74;RASAL3;HCK;FCER1G;EBI3;CD69;FOLR2;ITGB2
GO:0043235	receptor complex	http://amigo.geneontology.org/amigo/term/GO:0043235	396	16	4.20399	3.80591	3.8954e-06	0.000167502	154;972;1436;1439;1441;3684;3687;3689;3690;4973;6850;7096;7097;10148;10333;54518	OLR1;TLR6;CSF3R;ITGAX;APBB1IP;CSF1R;SYK;ITGAM;CD74;TLR2;ADRB2;TLR1;EBI3;ITGB3;ITGB2;CSF2RB
GO:0042581	specific granule	http://amigo.geneontology.org/amigo/term/GO:0042581	160	10	1.69858	5.88727	7.18749e-06	0.00024725	719;820;945;963;1535;3684;3689;4973;6518;10855	OLR1;ITGAM;CD33;C3AR1;SLC2A5;CD53;CAMP;ITGB2;HPSE;CYBA
GO:0101002	ficolin-1-rich granule	http://amigo.geneontology.org/amigo/term/GO:0101002	183	9	1.94275	4.6326	0.000136865	0.00392348	2207;3071;3687;3689;4332;8778;11314;51411;100049587	SIGLEC14;ITGAX;MNDA;BIN2;NCKAP1L;FCER1G;CD300A;ITGB2;SIGLEC5
GO:0098636	protein complex involved in cell adhesion	http://amigo.geneontology.org/amigo/term/GO:0098636	35	4	0.371565	10.7653	0.00048796	0.0119899	3684;3687;3689;3690	ITGAX;ITGAM;ITGB3;ITGB2
GO:0098589	membrane region	http://amigo.geneontology.org/amigo/term/GO:0098589	324	11	3.43963	3.19802	0.000631511	0.0135775	3055;3684;3689;4973;6404;7096;7097;10333;10855;64805;170370	OLR1;TLR6;P2RY12;ITGAM;SELPLG;TLR2;TLR1;HCK;FAM170B;ITGB2;HPSE
GO:0005766	primary lysosome	http://amigo.geneontology.org/amigo/term/GO:0005766	155	7	1.6455	4.25402	0.00128147	0.0244903	718;719;968;4332;6036;6037;29108	RNASE3;C3;RNASE2;MNDA;C3AR1;CD68;PYCARD
GO:0005775	vacuolar lumen	http://amigo.geneontology.org/amigo/term/GO:0005775	170	7	1.80474	3.87867	0.00217606	0.0374282	718;972;4332;6036;6037;10855;29108	RNASE3;C3;RNASE2;MNDA;CD74;PYCARD;HPSE
Molecular Function
geneSet	description	link	size	overlap	expect	enrichmentRatio	pValue	FDR	overlapId	userId
GO:0030246	carbohydrate binding	http://amigo.geneontology.org/amigo/term/GO:0030246	264	15	2.76339	5.42812	1.04161e-07	2.93735e-05	945;969;3099;3965;4973;6518;8778;27180;27181;64581;89790;114132;283420;388512;100049587	SIGLEC14;OLR1;SIGLEC8;CLEC9A;CLEC7A;CLEC17A;SIGLEC11;CD33;SLC2A5;HK2;SIGLEC10;LGALS9;CD69;SIGLEC9;SIGLEC5
GO:0001530	lipopolysaccharide binding	http://amigo.geneontology.org/amigo/term/GO:0001530	33	6	0.345424	17.37	1.02813e-06	0.000144966	820;5724;6036;6037;7097;54209	TREM2;RNASE3;RNASE2;TLR2;PTAFR;CAMP
GO:0019865	immunoglobulin binding	http://amigo.geneontology.org/amigo/term/GO:0019865	23	5	0.24075	20.7685	3.36279e-06	0.000316102	2207;2209;2212;2214;2215	FCGR1A;FCGR3A;FCGR3B;FCER1G;FCGR2A
GO:0035586	purinergic receptor activity	http://amigo.geneontology.org/amigo/term/GO:0035586	26	5	0.272152	18.3721	6.41037e-06	0.000451931	140;5031;5724;53829;64805	ADORA3;P2RY13;P2RY12;P2RY6;PTAFR
GO:0016502	nucleotide receptor activity	http://amigo.geneontology.org/amigo/term/GO:0016502	22	4	0.230282	17.37	7.24157e-05	0.00408425	5031;5724;53829;64805	P2RY13;P2RY12;P2RY6;PTAFR
GO:0052813	phosphatidylinositol bisphosphate kinase activity	http://amigo.geneontology.org/amigo/term/GO:0052813	74	6	0.774586	7.74607	0.000121124	0.00569285	942;5294;23533;26281;118788;146850	CD86;PIK3R5;FGF20;PIK3AP1;PIK3R6;PIK3CG
GO:0035004	phosphatidylinositol 3-kinase activity	http://amigo.geneontology.org/amigo/term/GO:0035004	82	6	0.858325	6.99036	0.000213863	0.00861564	942;5294;23533;26281;118788;146850	CD86;PIK3R5;FGF20;PIK3AP1;PIK3R6;PIK3CG
GO:0019955	cytokine binding	http://amigo.geneontology.org/amigo/term/GO:0019955	127	7	1.32936	5.2657	0.000369199	0.0125328	972;1230;1436;1441;1524;3690;10148	CX3CR1;CSF3R;CSF1R;CCR1;CD74;EBI3;ITGB3
GO:0004896	cytokine receptor activity	http://amigo.geneontology.org/amigo/term/GO:0004896	92	6	0.962999	6.23054	0.000399982	0.0125328	972;1230;1439;1441;1524;10148	CX3CR1;CSF3R;CCR1;CD74;EBI3;CSF2RB
GO:0038187	pattern recognition receptor activity	http://amigo.geneontology.org/amigo/term/GO:0038187	20	3	0.209348	14.3302	0.0011213	0.0316207	5724;7097;64581	CLEC7A;TLR2;PTAFR

## Sheet: 8
Biological Process
geneSet	description	link	size	overlap	expect	enrichmentRatio	pValue	FDR	overlapId	userId
GO:0050900	leukocyte migration	http://amigo.geneontology.org/amigo/term/GO:0050900	419	28	4.58356	6.10878	1.13243e-14	4.59262e-12	719;972;1230;1234;1240;1441;1524;2350;3055;3071;3553;3586;3684;3687;3965;4067;4973;5294;5724;6364;6404;6693;6850;7409;8832;11314;64805;81704	CX3CR1;CSF3R;CD84;CCR1;ITGAM;SYK;P2RY12;ITGAX;SELPLG;IL1B;NCKAP1L;C3AR1;HCK;PTAFR;DOCK8;IL10;CMKLR1;LGALS9;CCR5;SPN;OLR1;CD300A;CD74;PIK3CG;CCL20;VAV1;FOLR2;LYN
GO:0006909	phagocytosis	http://amigo.geneontology.org/amigo/term/GO:0006909	238	22	2.60355	8.44999	1.44329e-14	4.59262e-12	718;1053;2209;2212;2214;3055;3071;3394;3553;3684;4067;5031;5336;6850;7097;7409;9938;11314;51411;54209;64581;122618	C3;CLEC7A;ITGAM;CEBPE;SYK;PLD4;TLR2;FCGR1A;IRF8;IL1B;NCKAP1L;FCGR3A;TREM2;BIN2;HCK;FCGR2A;P2RY6;CD300A;VAV1;ARHGAP25;LYN;PLCG2
GO:0002521	leukocyte differentiation	http://amigo.geneontology.org/amigo/term/GO:0002521	496	30	5.42589	5.52905	1.62093e-14	4.59262e-12	678;714;920;942;944;972;1053;1230;1436;1493;2124;3059;3071;3087;3586;3965;4066;4067;5336;6693;6850;6886;7097;7098;7305;7409;29760;54209;64115;146850	CSF1R;CCR1;CD86;CEBPE;SYK;TLR2;NCKAP1L;BLNK;TREM2;C1QC;TAL1;TNFSF8;PIK3R6;LYL1;IL10;TLR3;LGALS9;HCLS1;SPN;CD74;HHEX;EVI2B;VSIR;TYROBP;VAV1;CD4;LYN;ZFP36L2;PLCG2;CTLA4
GO:0002764	immune response-regulating signaling pathway	http://amigo.geneontology.org/amigo/term/GO:0002764	485	29	5.30556	5.46597	6.32827e-14	1.34476e-11	719;920;945;1240;1493;2209;2212;2214;2533;3055;3071;3684;3965;4067;4332;5336;6850;7096;7097;7098;7100;7409;10333;11314;64581;81793;84106;89857;118788	TLR6;CLEC7A;ITGAM;SYK;TLR2;FYB1;FCGR1A;CD33;TLR10;NCKAP1L;FCGR3A;TLR1;MNDA;C3AR1;HCK;PIK3AP1;CMKLR1;KLHL6;TLR3;LGALS9;FCGR2A;CD300A;PRAM1;VAV1;CD4;LYN;PLCG2;TLR5;CTLA4
GO:0001819	positive regulation of cytokine production	http://amigo.geneontology.org/amigo/term/GO:0001819	418	27	4.57262	5.9047	8.13793e-14	1.38345e-11	718;719;834;920;942;972;1436;3394;3552;3553;3586;3663;3965;5336;5724;6693;6850;7096;7097;7098;7100;10148;10333;10855;23601;115650;283420	CLEC9A;C3;CSF1R;TLR6;CD86;IL1A;SYK;TLR2;IRF8;IL1B;TLR1;TNFRSF13C;C3AR1;EBI3;PTAFR;IL10;TLR3;LGALS9;SPN;CD74;CASP1;CLEC5A;CD4;IRF5;HPSE;PLCG2;TLR5
GO:0002694	regulation of leukocyte activation	http://amigo.geneontology.org/amigo/term/GO:0002694	481	28	5.2618	5.32137	3.49609e-13	4.9528e-11	678;920;942;972;1493;3071;3553;3586;3684;3965;4067;4332;5724;6693;6850;7409;8832;10148;10333;11314;64115;64926;79626;81704;84106;115650;146850;284021	TNFAIP8L2;CD84;MILR1;TLR6;CD86;ITGAM;SYK;RASAL3;IL1B;NCKAP1L;MNDA;TNFRSF13C;PIK3R6;EBI3;PTAFR;DOCK8;IL10;LGALS9;SPN;CD300A;PRAM1;CD74;VSIR;VAV1;CD4;LYN;ZFP36L2;CTLA4
GO:0042107	cytokine metabolic process	http://amigo.geneontology.org/amigo/term/GO:0042107	106	15	1.15957	12.9359	5.4845e-13	6.65975e-11	920;942;1053;1524;3552;3553;3586;5724;6693;6850;7096;7098;10148;10333;115650	CX3CR1;TLR6;CD86;IL1A;CEBPE;SYK;IL1B;TLR1;TNFRSF13C;EBI3;PTAFR;IL10;TLR3;SPN;CD4
GO:0007159	leukocyte cell-cell adhesion	http://amigo.geneontology.org/amigo/term/GO:0007159	319	23	3.48963	6.59095	6.95555e-13	7.39027e-11	920;942;972;1493;1524;3071;3553;3586;3965;4067;5724;6404;6693;6850;7409;10148;11314;64115;64926;79626;81704;115650;146850	CX3CR1;TNFAIP8L2;CD86;SYK;SELPLG;RASAL3;IL1B;NCKAP1L;TNFRSF13C;PIK3R6;EBI3;PTAFR;DOCK8;IL10;LGALS9;SPN;CD300A;CD74;VSIR;VAV1;CD4;LYN;CTLA4
GO:0071216	cellular response to biotic stimulus	http://amigo.geneontology.org/amigo/term/GO:0071216	222	19	2.42852	7.82368	4.01279e-12	3.78986e-10	834;942;1053;1234;1524;3055;3394;3553;3586;4067;4360;5724;6850;7096;7097;9450;10333;54209;57817	CX3CR1;TLR6;CD86;CEBPE;LY86;SYK;TLR2;IRF8;IL1B;TREM2;TLR1;HCK;HAMP;PTAFR;IL10;CCR5;CASP1;MRC1;LYN
GO:0002446	neutrophil mediated immunity	http://amigo.geneontology.org/amigo/term/GO:0002446	496	27	5.42589	4.97614	4.67548e-12	3.97416e-10	718;719;945;963;2212;2215;3071;3684;3687;4332;4973;5724;6036;6037;6518;6850;7097;7305;8778;10855;11314;23526;23601;27180;51411;84106;100049587	SIGLEC14;RNASE3;C3;ITGAM;SYK;TLR2;ITGAX;CD33;RNASE2;NCKAP1L;SLC2A5;BIN2;MNDA;SIGLEC5;C3AR1;CD53;PTAFR;FCGR3B;FCGR2A;OLR1;CD300A;PRAM1;SIGLEC9;TYROBP;ARHGAP45;CLEC5A;HPSE
Cellular Component
geneSet	description	link	size	overlap	expect	enrichmentRatio	pValue	FDR	overlapId	userId
GO:0030667	secretory granule membrane	http://amigo.geneontology.org/amigo/term/GO:0030667	293	18	3.02332	5.95373	9.09741e-10	1.56475e-07	719;945;963;2212;2215;3071;3684;3687;4973;5724;6518;7097;7305;8778;11314;23601;27180;100049587	SIGLEC14;ITGAM;TLR2;ITGAX;CD33;NCKAP1L;SLC2A5;SIGLEC5;C3AR1;CD53;PTAFR;FCGR3B;FCGR2A;OLR1;CD300A;SIGLEC9;TYROBP;CLEC5A
GO:0070820	tertiary granule	http://amigo.geneontology.org/amigo/term/GO:0070820	163	11	1.68191	6.54017	8.60855e-07	7.40335e-05	945;963;3071;3684;3687;4973;5724;8778;11314;23601;100049587	SIGLEC14;ITGAM;ITGAX;CD33;NCKAP1L;SIGLEC5;CD53;PTAFR;OLR1;CD300A;CLEC5A
GO:0098552	side of membrane	http://amigo.geneontology.org/amigo/term/GO:0098552	481	18	4.96319	3.6267	1.757e-06	0.000100735	920;942;945;972;1230;1234;1441;1493;1524;2214;2350;3055;3684;4067;10148;64805;64926;115650	CX3CR1;CSF3R;CCR1;CD86;ITGAM;P2RY12;CD33;RASAL3;FCGR3A;TNFRSF13C;HCK;EBI3;CCR5;CD74;CD4;FOLR2;LYN;CTLA4
GO:0043235	receptor complex	http://amigo.geneontology.org/amigo/term/GO:0043235	396	16	4.08612	3.9157	2.65604e-06	0.00011421	154;920;972;1436;1439;1441;3684;3687;4067;4973;6850;7096;7097;10148;10333;54518	CSF3R;CSF1R;TLR6;ITGAM;SYK;APBB1IP;TLR2;ITGAX;TLR1;EBI3;ADRB2;OLR1;CD74;CSF2RB;CD4;LYN
GO:0042581	specific granule	http://amigo.geneontology.org/amigo/term/GO:0042581	160	8	1.65096	4.84567	0.00023986	0.00825118	719;945;963;3684;4973;6518;10855;23601	ITGAM;CD33;SLC2A5;C3AR1;CD53;OLR1;CLEC5A;HPSE
GO:0098636	protein complex involved in cell adhesion	http://amigo.geneontology.org/amigo/term/GO:0098636	35	4	0.361147	11.0758	0.000437993	0.0121659	1493;3684;3687;4067	ITGAM;ITGAX;LYN;CTLA4
GO:0098589	membrane region	http://amigo.geneontology.org/amigo/term/GO:0098589	324	11	3.34319	3.29027	0.000495125	0.0121659	920;3055;3684;4067;4973;6404;7096;7097;10333;10855;64805	TLR6;ITGAM;P2RY12;TLR2;SELPLG;TLR1;HCK;OLR1;CD4;HPSE;LYN
GO:0030139	endocytic vesicle	http://amigo.geneontology.org/amigo/term/GO:0030139	289	10	2.98204	3.35341	0.00077815	0.0167302	972;1493;2209;6850;7096;7097;10333;23166;122618;653361	TLR6;SYK;PLD4;TLR2;FCGR1A;TLR1;CD74;NCF1;STAB1;CTLA4
GO:0042629	mast cell granule	http://amigo.geneontology.org/amigo/term/GO:0042629	22	3	0.227007	13.2155	0.00142509	0.0272351	4067;5294;284021	MILR1;PIK3CG;LYN
GO:0005775	vacuolar lumen	http://amigo.geneontology.org/amigo/term/GO:0005775	170	7	1.75414	3.99055	0.0018489	0.0318011	718;972;4332;6036;6037;10855;23526	RNASE3;C3;RNASE2;MNDA;CD74;ARHGAP45;HPSE
Molecular Function
geneSet	description	link	size	overlap	expect	enrichmentRatio	pValue	FDR	overlapId	userId
GO:0030246	carbohydrate binding	http://amigo.geneontology.org/amigo/term/GO:0030246	264	17	2.84907	5.96685	3.36293e-09	9.48347e-07	945;3099;3965;4360;4973;6518;8778;23601;27180;27181;64581;89790;89858;114132;283420;388512;100049587	SIGLEC14;CLEC9A;SIGLEC8;SIGLEC11;CLEC7A;SIGLEC12;CD33;CLEC17A;SLC2A5;SIGLEC10;SIGLEC5;HK2;LGALS9;OLR1;SIGLEC9;CLEC5A;MRC1
GO:0004896	cytokine receptor activity	http://amigo.geneontology.org/amigo/term/GO:0004896	92	9	0.992859	9.06473	6.1672e-07	8.69576e-05	920;972;1230;1234;1240;1439;1441;1524;10148	CX3CR1;CSF3R;CCR1;EBI3;CMKLR1;CCR5;CD74;CSF2RB;CD4
GO:0019865	immunoglobulin binding	http://amigo.geneontology.org/amigo/term/GO:0019865	23	5	0.248215	20.1438	3.90769e-06	0.000367323	920;2209;2212;2214;2215	FCGR1A;FCGR3A;FCGR3B;FCGR2A;CD4
GO:0035586	purinergic receptor activity	http://amigo.geneontology.org/amigo/term/GO:0035586	26	5	0.280591	17.8195	7.44305e-06	0.000524735	140;5031;5724;53829;64805	ADORA3;P2RY13;P2RY12;PTAFR;P2RY6
GO:0052813	phosphatidylinositol bisphosphate kinase activity	http://amigo.geneontology.org/amigo/term/GO:0052813	74	7	0.798604	8.76529	1.43528e-05	0.000809495	942;5294;7409;23533;26281;118788;146850	CD86;PIK3R5;FGF20;PIK3R6;PIK3AP1;PIK3CG;VAV1
GO:0001530	lipopolysaccharide binding	http://amigo.geneontology.org/amigo/term/GO:0001530	33	5	0.356134	14.0396	2.52756e-05	0.00113721	5724;6036;6037;7097;54209	RNASE3;TLR2;RNASE2;TREM2;PTAFR
GO:0035004	phosphatidylinositol 3-kinase activity	http://amigo.geneontology.org/amigo/term/GO:0035004	82	7	0.88494	7.91014	2.82286e-05	0.00113721	942;5294;7409;23533;26281;118788;146850	CD86;PIK3R5;FGF20;PIK3R6;PIK3AP1;PIK3CG;VAV1
GO:0019955	cytokine binding	http://amigo.geneontology.org/amigo/term/GO:0019955	127	8	1.37058	5.83695	6.80456e-05	0.00239861	920;972;1230;1234;1436;1441;1524;10148	CX3CR1;CSF3R;CSF1R;CCR1;EBI3;CCR5;CD74;CD4
GO:0016502	nucleotide receptor activity	http://amigo.geneontology.org/amigo/term/GO:0016502	22	4	0.237423	16.8476	8.15573e-05	0.00255546	5031;5724;53829;64805	P2RY13;P2RY12;PTAFR;P2RY6
GO:0104005	hijacked molecular function	http://amigo.geneontology.org/amigo/term/GO:0104005	75	6	0.809396	7.41293	0.000154367	0.00435314	920;942;1234;4360;6404;23601	CD86;SELPLG;CCR5;CLEC5A;CD4;MRC1

## Sheet: 9
Biological Process
geneSet	description	link	size	overlap	expect	enrichmentRatio	pValue	FDR	overlapId	userId
GO:0050900	leukocyte migration	http://amigo.geneontology.org/amigo/term/GO:0050900	419	30	4.58356	6.54513	2.22045e-16	1.88738e-13	719;972;1230;1234;1240;1441;1524;2207;2350;3055;3071;3553;3586;3684;3687;3689;3965;4973;5724;6364;6404;6850;8832;9023;11314;29108;58191;64805;81704;83483	CX3CR1;CCR1;FOLR2;CSF3R;P2RY12;CD84;SELPLG;ITGAX;FCER1G;ITGAM;SYK;C3AR1;PYCARD;CCL20;CD74;LGALS9;NCKAP1L;OLR1;PTAFR;IL1B;DOCK8;HCK;CCR5;CD300A;IL10;CH25H;ITGB2;CXCL16;CMKLR1;PLVAP
GO:0006909	phagocytosis	http://amigo.geneontology.org/amigo/term/GO:0006909	238	23	2.60355	8.83409	1.33227e-15	5.66214e-13	718;1053;1535;2207;2209;2212;2214;3055;3071;3394;3553;3684;3689;4688;5031;6850;7097;11314;29108;51411;54209;64581;122618	FCGR1A;TREM2;PLD4;C3;CEBPE;FCER1G;ITGAM;IRF8;SYK;CLEC7A;PYCARD;BIN2;NCKAP1L;IL1B;TLR2;HCK;CD300A;FCGR2A;P2RY6;ITGB2;FCGR3A;CYBA;NCF2
GO:0007159	leukocyte cell-cell adhesion	http://amigo.geneontology.org/amigo/term/GO:0007159	319	23	3.48963	6.59095	6.95555e-13	1.5284e-10	920;942;972;1493;1524;3071;3553;3586;3689;3965;5724;6404;6850;10148;11314;29108;64115;64926;79626;81704;115650;126259;146850	TNFAIP8L2;CX3CR1;SELPLG;CD86;TNFRSF13C;SYK;RASAL3;PYCARD;EBI3;CD74;LGALS9;TMIGD2;NCKAP1L;PTAFR;IL1B;DOCK8;CTLA4;CD300A;IL10;VSIR;ITGB2;PIK3R6;CD4
GO:0002446	neutrophil mediated immunity	http://amigo.geneontology.org/amigo/term/GO:0002446	496	28	5.42589	5.16044	7.39631e-13	1.5284e-10	718;719;820;945;963;968;1535;2207;2212;2215;3071;3684;3687;3689;4332;4973;5724;6036;6037;6518;6850;7097;7305;11314;23526;27180;29108;51411	C3;TYROBP;RNASE2;CD33;SLC2A5;CD68;ITGAX;FCER1G;ITGAM;SYK;MNDA;C3AR1;PYCARD;BIN2;RNASE3;CAMP;NCKAP1L;OLR1;CD53;PTAFR;TLR2;FCGR3B;CD300A;FCGR2A;SIGLEC9;ITGB2;CYBA;ARHGAP45
GO:0036230	granulocyte activation	http://amigo.geneontology.org/amigo/term/GO:0036230	500	28	5.46965	5.11916	8.99059e-13	1.5284e-10	718;719;820;945;963;968;1535;2207;2212;2215;3071;3684;3687;3689;4332;4973;5724;6036;6037;6518;6850;7097;7305;11314;23526;27180;29108;51411	C3;TYROBP;RNASE2;CD33;SLC2A5;CD68;ITGAX;FCER1G;ITGAM;SYK;MNDA;C3AR1;PYCARD;BIN2;RNASE3;CAMP;NCKAP1L;OLR1;CD53;PTAFR;TLR2;FCGR3B;CD300A;FCGR2A;SIGLEC9;ITGB2;CYBA;ARHGAP45
GO:0002694	regulation of leukocyte activation	http://amigo.geneontology.org/amigo/term/GO:0002694	481	27	5.2618	5.13132	2.28462e-12	3.23654e-10	678;920;942;972;1493;2207;3071;3553;3586;3684;3689;3965;4332;5724;6850;8832;10148;11314;29108;64115;64926;79626;81704;115650;126259;146850;284021	TNFAIP8L2;MILR1;CD84;CD86;FCER1G;ITGAM;TNFRSF13C;SYK;MNDA;RASAL3;PYCARD;EBI3;CD74;LGALS9;TMIGD2;NCKAP1L;PTAFR;IL1B;DOCK8;CTLA4;CD300A;IL10;VSIR;ITGB2;PIK3R6;CD4;ZFP36L2
GO:0071216	cellular response to biotic stimulus	http://amigo.geneontology.org/amigo/term/GO:0071216	222	19	2.42852	7.82368	4.01279e-12	4.87267e-10	834;942;1053;1234;1524;3055;3394;3553;3586;4064;4360;5724;6850;7096;7097;9450;29108;54209;57817	HAMP;TREM2;CX3CR1;CEBPE;CD86;LY86;IRF8;SYK;PYCARD;TLR1;PTAFR;IL1B;TLR2;HCK;MRC1;CCR5;IL10;CASP1;CD180
GO:0002521	leukocyte differentiation	http://amigo.geneontology.org/amigo/term/GO:0002521	496	27	5.42589	4.97614	4.67548e-12	4.9677e-10	678;714;920;942;944;972;1053;1230;1436;1493;2124;2207;3059;3071;3087;3586;3965;4066;6850;6886;7097;7098;7305;29760;54209;64115;146850	C1QC;TREM2;CCR1;TYROBP;CSF1R;CEBPE;CD86;FCER1G;SYK;EVI2B;CD74;TAL1;LYL1;LGALS9;NCKAP1L;BLNK;TLR2;HHEX;CTLA4;TNFSF8;TLR3;IL10;VSIR;HCLS1;PIK3R6;CD4;ZFP36L2
GO:0002764	immune response-regulating signaling pathway	http://amigo.geneontology.org/amigo/term/GO:0002764	485	26	5.30556	4.90052	1.71622e-11	1.62087e-09	719;920;945;1240;1493;1535;2207;2209;2212;2214;2533;3055;3071;3684;3689;3965;4332;6850;7096;7097;7098;11314;64581;81793;89857;118788	FCGR1A;CD33;FCER1G;ITGAM;SYK;TLR10;CLEC7A;MNDA;C3AR1;FYB1;LGALS9;NCKAP1L;TLR1;TLR2;HCK;CTLA4;TLR3;CD300A;FCGR2A;ITGB2;PIK3AP1;FCGR3A;CYBA;KLHL6;CD4;CMKLR1
GO:0050867	positive regulation of cell activation	http://amigo.geneontology.org/amigo/term/GO:0050867	310	21	3.39118	6.19253	2.46057e-11	2.09148e-09	920;942;972;1493;2207;3071;3553;3586;3684;3689;3965;5724;6850;10148;29108;64115;64926;81704;115650;126259;146850	CD86;FCER1G;ITGAM;TNFRSF13C;SYK;RASAL3;PYCARD;EBI3;CD74;LGALS9;TMIGD2;NCKAP1L;PTAFR;IL1B;DOCK8;CTLA4;IL10;VSIR;ITGB2;PIK3R6;CD4
Cellular Component
geneSet	description	link	size	overlap	expect	enrichmentRatio	pValue	FDR	overlapId	userId
GO:0030667	secretory granule membrane	http://amigo.geneontology.org/amigo/term/GO:0030667	293	20	3.16867	6.3118	3.39834e-11	5.84514e-09	719;945;963;968;1535;2207;2212;2215;3071;3684;3687;3689;4973;5724;6518;7097;7305;11314;27180;170370	TYROBP;CD33;SLC2A5;CD68;ITGAX;FCER1G;ITGAM;C3AR1;FAM170B;NCKAP1L;OLR1;CD53;PTAFR;TLR2;FCGR3B;CD300A;FCGR2A;SIGLEC9;ITGB2;CYBA
GO:0070820	tertiary granule	http://amigo.geneontology.org/amigo/term/GO:0070820	163	12	1.76277	6.80745	1.72412e-07	1.48275e-05	820;945;963;1535;2207;3071;3684;3687;3689;4973;5724;11314	CD33;ITGAX;FCER1G;ITGAM;CAMP;NCKAP1L;OLR1;CD53;PTAFR;CD300A;ITGB2;CYBA
GO:0098552	side of membrane	http://amigo.geneontology.org/amigo/term/GO:0098552	481	19	5.20181	3.65258	8.10169e-07	4.64497e-05	920;942;945;972;1230;1234;1441;1493;1524;2207;2214;2350;3055;3684;3689;10148;64805;64926;115650	CX3CR1;CCR1;FOLR2;CSF3R;P2RY12;CD33;CD86;FCER1G;ITGAM;TNFRSF13C;RASAL3;EBI3;CD74;HCK;CTLA4;CCR5;ITGB2;FCGR3A;CD4
GO:0043235	receptor complex	http://amigo.geneontology.org/amigo/term/GO:0043235	396	15	4.28257	3.50257	2.18058e-05	0.000937648	154;920;972;1436;1439;1441;3684;3687;3689;4973;6850;7096;7097;10148;54518	CSF1R;CSF3R;APBB1IP;ITGAX;ITGAM;SYK;EBI3;CD74;ADRB2;TLR1;OLR1;TLR2;ITGB2;CD4;CSF2RB
GO:0042581	specific granule	http://amigo.geneontology.org/amigo/term/GO:0042581	160	9	1.73033	5.20132	5.62082e-05	0.00193356	719;820;945;963;1535;3684;3689;4973;6518	CD33;SLC2A5;ITGAM;C3AR1;CAMP;OLR1;CD53;ITGB2;CYBA
GO:0005766	primary lysosome	http://amigo.geneontology.org/amigo/term/GO:0005766	155	8	1.67626	4.77254	0.000266805	0.00692519	718;719;968;4332;6036;6037;23526;29108	C3;RNASE2;CD68;MNDA;C3AR1;PYCARD;RNASE3;ARHGAP45
GO:0030139	endocytic vesicle	http://amigo.geneontology.org/amigo/term/GO:0030139	289	11	3.12541	3.51954	0.000281839	0.00692519	972;1493;1535;2209;4688;6850;7096;7097;23166;122618;653361	FCGR1A;PLD4;SYK;CD74;TLR1;TLR2;CTLA4;NCF1;CYBA;STAB1;NCF2
GO:0098636	protein complex involved in cell adhesion	http://amigo.geneontology.org/amigo/term/GO:0098636	35	4	0.37851	10.5678	0.000523452	0.0112542	1493;3684;3687;3689	ITGAX;ITGAM;CTLA4;ITGB2
GO:0098589	membrane region	http://amigo.geneontology.org/amigo/term/GO:0098589	324	11	3.50392	3.13934	0.00073879	0.0141191	920;3055;3684;3689;4973;6404;7096;7097;64805;83483;170370	P2RY12;SELPLG;ITGAM;FAM170B;TLR1;OLR1;TLR2;HCK;ITGB2;CD4;PLVAP
GO:0005775	vacuolar lumen	http://amigo.geneontology.org/amigo/term/GO:0005775	170	7	1.83848	3.8075	0.00241787	0.0415873	718;972;4332;6036;6037;23526;29108	C3;RNASE2;MNDA;PYCARD;CD74;RNASE3;ARHGAP45
Molecular Function
geneSet	description	link	size	overlap	expect	enrichmentRatio	pValue	FDR	overlapId	userId
GO:0019865	immunoglobulin binding	http://amigo.geneontology.org/amigo/term/GO:0019865	23	6	0.244482	24.5417	1.11908e-07	3.1558e-05	920;2207;2209;2212;2214;2215	FCGR1A;FCER1G;FCGR3B;FCGR2A;FCGR3A;CD4
GO:0004896	cytokine receptor activity	http://amigo.geneontology.org/amigo/term/GO:0004896	92	9	0.977929	9.20312	5.42349e-07	7.47162e-05	920;972;1230;1234;1240;1439;1441;1524;10148	CX3CR1;CCR1;CSF3R;EBI3;CD74;CCR5;CD4;CSF2RB;CMKLR1
GO:0030246	carbohydrate binding	http://amigo.geneontology.org/amigo/term/GO:0030246	264	14	2.80623	4.9889	7.94853e-07	7.47162e-05	945;3099;3965;4360;4973;6518;27180;27181;64581;89790;89858;114132;283420;388512	SIGLEC12;SIGLEC8;CLEC9A;SIGLEC11;SIGLEC10;CD33;SLC2A5;CLEC7A;LGALS9;OLR1;MRC1;CLEC17A;HK2;SIGLEC9
GO:0001530	lipopolysaccharide binding	http://amigo.geneontology.org/amigo/term/GO:0001530	33	6	0.350779	17.1048	1.12536e-06	7.93379e-05	820;5724;6036;6037;7097;54209	TREM2;RNASE2;RNASE3;CAMP;PTAFR;TLR2
GO:0035586	purinergic receptor activity	http://amigo.geneontology.org/amigo/term/GO:0035586	26	5	0.276371	18.0916	6.91159e-06	0.000389814	140;5031;5724;53829;64805	P2RY13;P2RY12;ADORA3;PTAFR;P2RY6
GO:0019955	cytokine binding	http://amigo.geneontology.org/amigo/term/GO:0019955	127	8	1.34997	5.92607	6.11159e-05	0.00287245	920;972;1230;1234;1436;1441;1524;10148	CX3CR1;CCR1;CSF1R;CSF3R;EBI3;CD74;CCR5;CD4
GO:0016502	nucleotide receptor activity	http://amigo.geneontology.org/amigo/term/GO:0016502	22	4	0.233853	17.1048	7.68874e-05	0.00309746	5031;5724;53829;64805	P2RY13;P2RY12;PTAFR;P2RY6
GO:0104005	hijacked molecular function	http://amigo.geneontology.org/amigo/term/GO:0104005	75	6	0.797225	7.52611	0.000142057	0.00500752	920;942;1234;4360;6404;6510	SELPLG;CD86;MRC1;CCR5;SLC1A5;CD4
GO:0015026	coreceptor activity	http://amigo.geneontology.org/amigo/term/GO:0015026	43	4	0.457076	8.75129	0.00109165	0.0300525	920;942;1234;126259	CD86;TMIGD2;CCR5;CD4
GO:0052813	phosphatidylinositol bisphosphate kinase activity	http://amigo.geneontology.org/amigo/term/GO:0052813	74	5	0.786595	6.35651	0.00112618	0.0300525	942;23533;26281;118788;146850	CD86;PIK3R5;FGF20;PIK3AP1;PIK3R6

## Sheet: 10
Biological Process
geneSet	description	link	size	overlap	expect	enrichmentRatio	pValue	FDR	overlapId	userId
GO:0050900	leukocyte migration	http://amigo.geneontology.org/amigo/term/GO:0050900	419	32	4.69674	6.81324	0	0	719;972;1230;1234;1240;1441;1524;2207;2350;3055;3071;3553;3586;3684;3687;3689;3965;4067;4973;5294;5724;6364;6404;6693;6850;7409;8832;9023;11314;29108;64805;81704	CX3CR1;CSF3R;P2RY12;CCR1;CD84;ITGAX;OLR1;SELPLG;SYK;ITGAM;CCL20;NCKAP1L;C3AR1;FOLR2;DOCK8;HCK;CD74;LGALS9;PTAFR;IL10;CD300A;CCR5;IL1B;FCER1G;PYCARD;CH25H;SPN;CMKLR1;PIK3CG;VAV1;LYN;ITGB2
GO:0006909	phagocytosis	http://amigo.geneontology.org/amigo/term/GO:0006909	238	25	2.66784	9.37089	0	0	718;1053;2207;2209;2212;2214;3055;3071;3394;3553;3684;3689;4067;4688;5031;6850;7097;7409;9938;11314;29108;51411;54209;64581;122618	CEBPE;C3;PLD4;TREM2;FCGR1A;CLEC7A;SYK;IRF8;ITGAM;FCGR3A;NCKAP1L;BIN2;HCK;P2RY6;TLR2;CD300A;IL1B;FCER1G;PYCARD;ARHGAP25;FCGR2A;VAV1;NCF2;LYN;ITGB2
GO:0002694	regulation of leukocyte activation	http://amigo.geneontology.org/amigo/term/GO:0002694	481	32	5.39172	5.93502	2.22045e-16	6.29126e-14	678;920;942;972;1493;2207;3071;3553;3586;3684;3689;3965;4067;4332;5724;6693;6850;7409;8832;10148;10333;11314;29108;64115;64926;79626;81704;84106;115650;126259;146850;284021	CD84;CD86;TLR6;MILR1;TNFAIP8L2;SYK;ITGAM;TNFRSF13C;MNDA;RASAL3;NCKAP1L;DOCK8;EBI3;CD74;LGALS9;PTAFR;IL10;PIK3R6;CTLA4;CD300A;IL1B;TMIGD2;FCER1G;PYCARD;VSIR;ZFP36L2;SPN;CD4;VAV1;LYN;PRAM1;ITGB2
GO:0007159	leukocyte cell-cell adhesion	http://amigo.geneontology.org/amigo/term/GO:0007159	319	26	3.5758	7.2711	1.77636e-15	3.77476e-13	920;942;972;1493;1524;3071;3553;3586;3689;3965;4067;5724;6404;6693;6850;7409;10148;11314;29108;64115;64926;79626;81704;115650;126259;146850	CX3CR1;CD86;TNFAIP8L2;SELPLG;SYK;TNFRSF13C;RASAL3;NCKAP1L;DOCK8;EBI3;CD74;LGALS9;PTAFR;IL10;PIK3R6;CTLA4;CD300A;IL1B;TMIGD2;PYCARD;VSIR;SPN;CD4;VAV1;LYN;ITGB2
GO:0002521	leukocyte differentiation	http://amigo.geneontology.org/amigo/term/GO:0002521	496	31	5.55986	5.57568	4.66294e-15	7.92699e-13	678;714;920;942;944;972;1053;1230;1436;1493;2124;2207;3059;3071;3087;3586;3965;4066;4067;6693;6850;6886;7097;7098;7305;7409;29760;54209;64115;146850;375387	CEBPE;TREM2;CSF1R;CCR1;C1QC;CD86;SYK;TAL1;TYROBP;NCKAP1L;BLNK;LYL1;TLR3;TNFSF8;TLR2;CD74;EVI2B;LGALS9;IL10;HHEX;PIK3R6;CTLA4;FCER1G;HCLS1;VSIR;ZFP36L2;SPN;CD4;VAV1;NRROS;LYN
GO:0050867	positive regulation of cell activation	http://amigo.geneontology.org/amigo/term/GO:0050867	310	25	3.47491	7.19442	8.65974e-15	1.2268e-12	920;942;972;1493;2207;3071;3553;3586;3684;3689;3965;4067;5341;5724;6850;7409;10148;10333;29108;64115;64926;81704;115650;126259;146850	CD86;TLR6;SYK;ITGAM;TNFRSF13C;RASAL3;NCKAP1L;DOCK8;EBI3;CD74;LGALS9;PTAFR;IL10;PIK3R6;CTLA4;IL1B;TMIGD2;FCER1G;PYCARD;VSIR;CD4;PLEK;VAV1;LYN;ITGB2
GO:0070661	leukocyte proliferation	http://amigo.geneontology.org/amigo/term/GO:0070661	281	23	3.14984	7.30196	8.12683e-14	9.8683e-12	920;942;972;1493;3071;3553;3586;3965;4064;4067;4332;5294;6693;6850;10148;11314;29108;64115;64926;81704;115650;126259;202309	CD86;SYK;TNFRSF13C;MNDA;RASAL3;NCKAP1L;DOCK8;EBI3;CD74;LGALS9;IL10;CD180;CTLA4;CD300A;GAPT;IL1B;TMIGD2;PYCARD;VSIR;SPN;CD4;PIK3CG;LYN
GO:0002764	immune response-regulating signaling pathway	http://amigo.geneontology.org/amigo/term/GO:0002764	485	29	5.43656	5.33426	1.2168e-13	1.27776e-11	719;920;945;1240;1493;2207;2209;2212;2214;2533;3055;3071;3684;3689;3965;4067;4332;6850;7096;7097;7098;7409;10333;11314;64581;81793;84106;89857;118788	TLR6;FCGR1A;CLEC7A;TLR10;SYK;FYB1;CD33;ITGAM;MNDA;FCGR3A;NCKAP1L;C3AR1;TLR1;HCK;TLR3;TLR2;LGALS9;KLHL6;PIK3AP1;CTLA4;CD300A;FCER1G;FCGR2A;CMKLR1;CD4;VAV1;LYN;PRAM1;ITGB2
GO:0042110	T cell activation	http://amigo.geneontology.org/amigo/term/GO:0042110	452	28	5.06665	5.52634	1.42331e-13	1.27776e-11	678;920;942;944;972;1493;2207;3071;3553;3586;3965;4067;5294;6693;6850;7409;10148;11314;29108;54518;64115;64581;64926;79626;81704;115650;126259;146850	CD86;TNFAIP8L2;APBB1IP;CLEC7A;SYK;TNFRSF13C;RASAL3;NCKAP1L;DOCK8;EBI3;TNFSF8;CD74;LGALS9;IL10;PIK3R6;CTLA4;CD300A;IL1B;TMIGD2;FCER1G;PYCARD;VSIR;ZFP36L2;SPN;CD4;PIK3CG;VAV1;LYN
GO:0001819	positive regulation of cytokine production	http://amigo.geneontology.org/amigo/term/GO:0001819	418	27	4.68553	5.76242	1.50324e-13	1.27776e-11	718;719;834;920;942;972;1436;2207;3394;3552;3553;3586;3663;3965;5724;6693;6850;7096;7097;7098;10148;10333;10855;29108;115650;126259;283420	C3;CLEC9A;IL1A;CSF1R;CD86;TLR6;SYK;IRF8;TNFRSF13C;C3AR1;TLR1;EBI3;TLR3;TLR2;CD74;LGALS9;PTAFR;IL10;IL1B;TMIGD2;FCER1G;PYCARD;SPN;CASP1;CD4;IRF5;HPSE
Cellular Component
geneSet	description	link	size	overlap	expect	enrichmentRatio	pValue	FDR	overlapId	userId
GO:0030667	secretory granule membrane	http://amigo.geneontology.org/amigo/term/GO:0030667	293	21	3.22681	6.50798	5.81823e-12	1.00074e-09	719;945;963;968;2207;2212;2215;3071;3684;3687;3689;4973;5724;6518;7097;7305;8778;11314;27180;170370;100049587	SIGLEC14;ITGAX;OLR1;CD33;ITGAM;SLC2A5;TYROBP;FCGR3B;NCKAP1L;C3AR1;FAM170B;CD53;TLR2;PTAFR;CD68;CD300A;SIGLEC9;FCER1G;FCGR2A;SIGLEC5;ITGB2
GO:0098552	side of membrane	http://amigo.geneontology.org/amigo/term/GO:0098552	481	21	5.29725	3.96432	4.92238e-08	4.23325e-06	920;942;945;972;1230;1234;1441;1493;1524;2207;2214;2350;3055;3684;3689;4067;5996;10148;64805;64926;115650	CX3CR1;CSF3R;P2RY12;CCR1;CD86;CD33;ITGAM;TNFRSF13C;FCGR3A;RASAL3;FOLR2;HCK;EBI3;CD74;CTLA4;CCR5;FCER1G;CD4;LYN;ITGB2;RGS1
GO:0070820	tertiary granule	http://amigo.geneontology.org/amigo/term/GO:0070820	163	12	1.79512	6.6848	2.11015e-07	1.20982e-05	945;963;2207;3071;3684;3687;3689;4973;5724;8778;11314;100049587	SIGLEC14;ITGAX;OLR1;CD33;ITGAM;NCKAP1L;CD53;PTAFR;CD300A;FCER1G;SIGLEC5;ITGB2
GO:0043235	receptor complex	http://amigo.geneontology.org/amigo/term/GO:0043235	396	17	4.36115	3.89806	1.38001e-06	5.93404e-05	154;920;972;1436;1439;1441;3684;3687;3689;4067;4973;6850;7096;7097;10148;10333;54518	CSF3R;CSF1R;ITGAX;TLR6;APBB1IP;OLR1;SYK;ITGAM;TLR1;ADRB2;EBI3;TLR2;CD74;CSF2RB;CD4;LYN;ITGB2
GO:0098636	protein complex involved in cell adhesion	http://amigo.geneontology.org/amigo/term/GO:0098636	35	5	0.385455	12.9717	3.69171e-05	0.00126995	1493;3684;3687;3689;4067	ITGAX;ITGAM;CTLA4;LYN;ITGB2
GO:0098589	membrane region	http://amigo.geneontology.org/amigo/term/GO:0098589	324	13	3.56821	3.64328	5.41573e-05	0.00155251	920;3055;3684;3689;4067;4973;6404;7096;7097;10333;10855;64805;170370	P2RY12;TLR6;OLR1;SELPLG;ITGAM;FAM170B;TLR1;HCK;TLR2;CD4;LYN;ITGB2;HPSE
GO:0101002	ficolin-1-rich granule	http://amigo.geneontology.org/amigo/term/GO:0101002	183	9	2.01538	4.46566	0.000181272	0.00445411	2207;3071;3687;3689;4332;8778;11314;51411;100049587	SIGLEC14;ITGAX;MNDA;NCKAP1L;BIN2;CD300A;FCER1G;SIGLEC5;ITGB2
GO:0042581	specific granule	http://amigo.geneontology.org/amigo/term/GO:0042581	160	8	1.76208	4.54009	0.000374434	0.00805034	719;945;963;3684;3689;4973;6518;10855	OLR1;CD33;ITGAM;SLC2A5;C3AR1;CD53;ITGB2;HPSE
GO:0030139	endocytic vesicle	http://amigo.geneontology.org/amigo/term/GO:0030139	289	10	3.18276	3.14193	0.00128919	0.0246378	972;1493;2209;4688;6850;7096;7097;10333;122618;653361	PLD4;TLR6;FCGR1A;SYK;TLR1;TLR2;CD74;NCF1;CTLA4;NCF2
GO:0005766	primary lysosome	http://amigo.geneontology.org/amigo/term/GO:0005766	155	7	1.70701	4.10073	0.00158615	0.0268754	718;719;968;4332;6036;6037;29108	C3;RNASE3;MNDA;RNASE2;C3AR1;CD68;PYCARD
Molecular Function
geneSet	description	link	size	overlap	expect	enrichmentRatio	pValue	FDR	overlapId	userId
GO:0019865	immunoglobulin binding	http://amigo.geneontology.org/amigo/term/GO:0019865	23	6	0.253814	23.6394	1.39882e-07	2.96943e-05	920;2207;2209;2212;2214;2215	FCGR1A;FCGR3A;FCGR3B;FCER1G;FCGR2A;CD4
GO:0030246	carbohydrate binding	http://amigo.geneontology.org/amigo/term/GO:0030246	264	15	2.91334	5.14873	2.10598e-07	2.96943e-05	945;3099;3965;4973;6518;8778;27180;27181;64581;89790;89858;114132;283420;388512;100049587	SIGLEC8;SIGLEC14;CLEC9A;SIGLEC11;OLR1;CLEC7A;CD33;SIGLEC10;CLEC17A;SLC2A5;SIGLEC12;LGALS9;HK2;SIGLEC9;SIGLEC5
GO:0004896	cytokine receptor activity	http://amigo.geneontology.org/amigo/term/GO:0004896	92	9	1.01525	8.86477	7.44812e-07	7.00124e-05	920;972;1230;1234;1240;1439;1441;1524;10148	CX3CR1;CSF3R;CCR1;EBI3;CD74;CCR5;CSF2RB;CMKLR1;CD4
GO:0035586	purinergic receptor activity	http://amigo.geneontology.org/amigo/term/GO:0035586	26	5	0.28692	17.4265	8.29975e-06	0.000585133	140;5031;5724;53829;64805	P2RY13;P2RY12;ADORA3;P2RY6;PTAFR
GO:0019955	cytokine binding	http://amigo.geneontology.org/amigo/term/GO:0019955	127	9	1.40149	6.42172	1.09737e-05	0.000618914	920;972;1230;1234;1436;1441;1524;10148;375387	CX3CR1;CSF3R;CSF1R;CCR1;EBI3;CD74;CCR5;CD4;NRROS
GO:0052813	phosphatidylinositol bisphosphate kinase activity	http://amigo.geneontology.org/amigo/term/GO:0052813	74	7	0.816618	8.57194	1.65997e-05	0.000780186	942;5294;7409;23533;26281;118788;146850	CD86;PIK3R5;FGF20;PIK3AP1;PIK3R6;PIK3CG;VAV1
GO:0001530	lipopolysaccharide binding	http://amigo.geneontology.org/amigo/term/GO:0001530	33	5	0.364167	13.7299	2.81449e-05	0.00113384	5724;6036;6037;7097;54209	TREM2;RNASE3;RNASE2;TLR2;PTAFR
GO:0035004	phosphatidylinositol 3-kinase activity	http://amigo.geneontology.org/amigo/term/GO:0035004	82	7	0.904901	7.73565	3.25927e-05	0.00114889	942;5294;7409;23533;26281;118788;146850	CD86;PIK3R5;FGF20;PIK3AP1;PIK3R6;PIK3CG;VAV1
GO:0016502	nucleotide receptor activity	http://amigo.geneontology.org/amigo/term/GO:0016502	22	4	0.242778	16.4759	8.89456e-05	0.00278696	5031;5724;53829;64805	P2RY13;P2RY12;P2RY6;PTAFR
GO:0015026	coreceptor activity	http://amigo.geneontology.org/amigo/term/GO:0015026	43	4	0.474521	8.42955	0.00125436	0.0332164	920;942;1234;126259	CD86;CCR5;TMIGD2;CD4

## Sheet: 11
Biological Process
geneSet	description	link	size	overlap	expect	enrichmentRatio	pValue	FDR	overlapId	userId
GO:0006909	phagocytosis	http://amigo.geneontology.org/amigo/term/GO:0006909	238	24	2.68391	8.94218	2.22045e-16	1.88738e-13	718;1053;1794;2209;2212;2214;3055;3071;3394;3553;3684;4067;4688;5031;5336;6850;7097;7409;9938;11314;51411;54209;64581;122618	CEBPE;C3;ITGAM;PLD4;SYK;FCGR1A;BIN2;IRF8;NCKAP1L;TREM2;HCK;FCGR3A;CLEC7A;P2RY6;TLR2;CD300A;IL1B;VAV1;LYN;ARHGAP25;NCF2;FCGR2A;DOCK2;PLCG2
GO:0050900	leukocyte migration	http://amigo.geneontology.org/amigo/term/GO:0050900	419	30	4.72503	6.34916	4.44089e-16	1.88738e-13	719;972;1230;1234;1240;1441;1524;2350;3055;3071;3553;3586;3684;3687;3965;4067;4973;5294;5724;6364;6404;6693;6850;7409;8793;8832;11314;64805;81704;83483	CX3CR1;CCR1;CSF3R;FOLR2;P2RY12;CD84;ITGAM;SELPLG;SYK;NCKAP1L;ITGAX;CCL20;HCK;PTAFR;DOCK8;IL10;CMKLR1;C3AR1;CD300A;LGALS9;OLR1;IL1B;SPN;VAV1;PLVAP;LYN;CCR5;PIK3CG;CD74;TNFRSF10D
GO:0002521	leukocyte differentiation	http://amigo.geneontology.org/amigo/term/GO:0002521	496	31	5.59336	5.54229	5.55112e-15	1.57282e-12	678;714;920;942;944;972;1053;1230;1436;1493;1794;2124;3059;3071;3087;3586;3965;4066;4067;5336;6693;6850;6886;7097;7098;7305;7409;29760;54209;64115;146850	CEBPE;CSF1R;CCR1;CD86;SYK;TAL1;NCKAP1L;C1QC;BLNK;TREM2;CTLA4;LYL1;TNFSF8;VSIR;HHEX;IL10;TLR2;PIK3R6;LGALS9;HCLS1;TYROBP;EVI2B;SPN;VAV1;TLR3;CD4;LYN;CD74;ZFP36L2;DOCK2;PLCG2
GO:0007159	leukocyte cell-cell adhesion	http://amigo.geneontology.org/amigo/term/GO:0007159	319	24	3.59734	6.6716	1.64313e-13	3.49165e-11	920;942;972;1493;1524;3071;3553;3586;3965;4067;5724;6404;6693;6850;7409;10148;11314;64115;64926;79626;81704;115650;126259;146850	CX3CR1;CD86;SELPLG;SYK;RASAL3;NCKAP1L;TNFRSF13C;EBI3;TNFAIP8L2;CTLA4;TMIGD2;PTAFR;DOCK8;VSIR;IL10;PIK3R6;CD300A;LGALS9;IL1B;SPN;VAV1;CD4;LYN;CD74
GO:0002694	regulation of leukocyte activation	http://amigo.geneontology.org/amigo/term/GO:0002694	481	28	5.4242	5.16205	7.62057e-13	1.04183e-10	678;920;942;972;1493;3071;3553;3586;3684;3965;4067;4332;5724;6693;6850;7409;8832;10148;10333;11314;64115;64926;79626;81704;115650;126259;146850;284021	MILR1;CD84;ITGAM;CD86;SYK;RASAL3;NCKAP1L;TNFRSF13C;EBI3;TNFAIP8L2;MNDA;TLR6;CTLA4;TMIGD2;PTAFR;DOCK8;VSIR;IL10;PIK3R6;CD300A;LGALS9;IL1B;SPN;VAV1;CD4;LYN;CD74;ZFP36L2
GO:0070661	leukocyte proliferation	http://amigo.geneontology.org/amigo/term/GO:0070661	281	22	3.16882	6.94266	8.21565e-13	1.04183e-10	920;942;972;1493;1794;3071;3553;3586;3965;4067;4332;5294;6693;6850;10148;11314;64115;64926;81704;115650;126259;202309	CD86;SYK;RASAL3;NCKAP1L;TNFRSF13C;EBI3;MNDA;CTLA4;TMIGD2;DOCK8;VSIR;IL10;CD300A;LGALS9;IL1B;SPN;GAPT;CD4;LYN;PIK3CG;CD74;DOCK2
GO:0042107	cytokine metabolic process	http://amigo.geneontology.org/amigo/term/GO:0042107	106	15	1.19535	12.5486	8.5798e-13	1.04183e-10	920;942;1053;1524;3552;3553;3586;5724;6693;6850;7096;7098;10148;10333;115650	CX3CR1;CEBPE;CD86;IL1A;SYK;TNFRSF13C;EBI3;TLR1;TLR6;PTAFR;IL10;IL1B;SPN;TLR3;CD4
GO:0042110	T cell activation	http://amigo.geneontology.org/amigo/term/GO:0042110	452	27	5.09717	5.29706	1.12033e-12	1.19035e-10	678;920;942;944;972;1493;1794;3071;3553;3586;3965;4067;5294;6693;6850;7409;10148;11314;54518;64115;64581;64926;79626;81704;115650;126259;146850	APBB1IP;CD86;SYK;RASAL3;NCKAP1L;TNFRSF13C;EBI3;TNFAIP8L2;CTLA4;TMIGD2;CLEC7A;DOCK8;TNFSF8;VSIR;IL10;PIK3R6;CD300A;LGALS9;IL1B;SPN;VAV1;CD4;LYN;PIK3CG;CD74;ZFP36L2;DOCK2
GO:0002764	immune response-regulating signaling pathway	http://amigo.geneontology.org/amigo/term/GO:0002764	485	27	5.46931	4.93664	5.82001e-12	5.49668e-10	719;920;945;1240;1493;2209;2212;2214;2533;3055;3071;3684;3965;4067;4332;5336;6850;7096;7097;7098;7409;10333;11314;64581;81793;89857;118788	ITGAM;SYK;FCGR1A;TLR10;FYB1;CD33;NCKAP1L;MNDA;TLR1;HCK;TLR6;CTLA4;FCGR3A;CLEC7A;PIK3AP1;CMKLR1;TLR2;C3AR1;CD300A;LGALS9;KLHL6;VAV1;TLR3;CD4;LYN;FCGR2A;PLCG2
GO:0071216	cellular response to biotic stimulus	http://amigo.geneontology.org/amigo/term/GO:0071216	222	19	2.50348	7.58944	6.92646e-12	5.88749e-10	834;942;1053;1234;1524;3055;3394;3553;3586;4067;4360;5724;6850;7096;7097;9450;10333;54209;57817	CX3CR1;CEBPE;MRC1;CD86;SYK;LY86;IRF8;TREM2;TLR1;HCK;TLR6;PTAFR;IL10;TLR2;HAMP;IL1B;CASP1;LYN;CCR5
Cellular Component
geneSet	description	link	size	overlap	expect	enrichmentRatio	pValue	FDR	overlapId	userId
GO:0030667	secretory granule membrane	http://amigo.geneontology.org/amigo/term/GO:0030667	293	17	3.08146	5.51687	9.01256e-09	1.55016e-06	719;945;963;2212;3071;3684;3687;4973;5724;6518;7097;7305;8778;11314;27180;170370;100049587	ITGAM;SIGLEC14;SLC2A5;CD33;NCKAP1L;ITGAX;FAM170B;PTAFR;CD53;TLR2;C3AR1;CD300A;OLR1;SIGLEC9;TYROBP;SIGLEC5;FCGR2A
GO:0098552	side of membrane	http://amigo.geneontology.org/amigo/term/GO:0098552	481	18	5.05864	3.55827	2.33753e-06	0.0001969	920;942;945;972;1230;1234;1441;1493;1524;2214;2350;3055;3684;4067;10148;64805;64926;115650	CX3CR1;CCR1;CSF3R;FOLR2;P2RY12;ITGAM;CD86;RASAL3;CD33;TNFRSF13C;EBI3;HCK;CTLA4;FCGR3A;CD4;LYN;CCR5;CD74
GO:0043235	receptor complex	http://amigo.geneontology.org/amigo/term/GO:0043235	396	16	4.1647	3.84181	3.4343e-06	0.0001969	154;920;972;1436;1439;1441;3684;3687;4067;4973;6850;7096;7097;10148;10333;54518	CSF1R;CSF3R;ITGAM;APBB1IP;SYK;EBI3;ITGAX;TLR1;TLR6;ADRB2;TLR2;OLR1;CD4;CSF2RB;LYN;CD74
GO:0070820	tertiary granule	http://amigo.geneontology.org/amigo/term/GO:0070820	163	10	1.71426	5.83343	7.78977e-06	0.00033496	945;963;3071;3684;3687;4973;5724;8778;11314;100049587	ITGAM;SIGLEC14;CD33;NCKAP1L;ITGAX;PTAFR;CD53;CD300A;OLR1;SIGLEC5
GO:0098589	membrane region	http://amigo.geneontology.org/amigo/term/GO:0098589	324	12	3.40748	3.52166	0.00014538	0.00500107	920;3055;3684;4067;4973;6404;7096;7097;10333;64805;83483;170370	P2RY12;ITGAM;SELPLG;FAM170B;TLR1;HCK;TLR6;TLR2;OLR1;CD4;PLVAP;LYN
GO:0030139	endocytic vesicle	http://amigo.geneontology.org/amigo/term/GO:0030139	289	11	3.03939	3.61915	0.000220304	0.00631538	972;1493;2209;4688;6850;7096;7097;10333;23166;122618;653361	PLD4;SYK;FCGR1A;TLR1;TLR6;CTLA4;TLR2;STAB1;NCF2;CD74;NCF1
GO:0098636	protein complex involved in cell adhesion	http://amigo.geneontology.org/amigo/term/GO:0098636	35	4	0.368092	10.8668	0.000470875	0.0115701	1493;3684;3687;4067	ITGAM;ITGAX;CTLA4;LYN
GO:0042581	specific granule	http://amigo.geneontology.org/amigo/term/GO:0042581	160	7	1.68271	4.15996	0.00145785	0.0287713	719;945;963;1794;3684;4973;6518	ITGAM;SLC2A5;CD33;CD53;C3AR1;OLR1;DOCK2
GO:0042629	mast cell granule	http://amigo.geneontology.org/amigo/term/GO:0042629	22	3	0.231372	12.9661	0.00150547	0.0287713	4067;5294;284021	MILR1;LYN;PIK3CG
GO:0101002	ficolin-1-rich granule	http://amigo.geneontology.org/amigo/term/GO:0101002	183	7	1.9246	3.63713	0.00311987	0.0536618	3071;3687;4332;8778;11314;51411;100049587	SIGLEC14;BIN2;NCKAP1L;ITGAX;MNDA;CD300A;SIGLEC5
Molecular Function
geneSet	description	link	size	overlap	expect	enrichmentRatio	pValue	FDR	overlapId	userId
GO:0030246	carbohydrate binding	http://amigo.geneontology.org/amigo/term/GO:0030246	264	16	2.89192	5.53266	2.94969e-08	8.31813e-06	945;3099;3965;4360;4973;6518;8778;27180;27181;64581;89790;89858;114132;283420;388512;100049587	SIGLEC8;SIGLEC11;SIGLEC12;SIGLEC14;MRC1;SIGLEC10;SLC2A5;CLEC9A;CD33;CLEC7A;LGALS9;OLR1;HK2;SIGLEC9;CLEC17A;SIGLEC5
GO:0004896	cytokine receptor activity	http://amigo.geneontology.org/amigo/term/GO:0004896	92	9	1.00779	8.93043	6.99772e-07	9.86679e-05	920;972;1230;1234;1240;1439;1441;1524;10148	CX3CR1;CCR1;CSF3R;EBI3;CMKLR1;CD4;CSF2RB;CCR5;CD74
GO:0035586	purinergic receptor activity	http://amigo.geneontology.org/amigo/term/GO:0035586	26	5	0.28481	17.5556	8.00603e-06	0.000752567	140;5031;5724;53829;64805	P2RY13;P2RY12;ADORA3;PTAFR;P2RY6
GO:0052813	phosphatidylinositol bisphosphate kinase activity	http://amigo.geneontology.org/amigo/term/GO:0052813	74	7	0.810613	8.63544	1.58205e-05	0.00111535	942;5294;7409;23533;26281;118788;146850	CD86;PIK3R5;FGF20;PIK3AP1;PIK3R6;VAV1;PIK3CG
GO:0001530	lipopolysaccharide binding	http://amigo.geneontology.org/amigo/term/GO:0001530	33	5	0.36149	13.8316	2.71617e-05	0.00146077	5724;6036;6037;7097;54209	RNASE3;TREM2;PTAFR;TLR2;RNASE2
GO:0035004	phosphatidylinositol 3-kinase activity	http://amigo.geneontology.org/amigo/term/GO:0035004	82	7	0.898247	7.79295	3.10803e-05	0.00146077	942;5294;7409;23533;26281;118788;146850	CD86;PIK3R5;FGF20;PIK3AP1;PIK3R6;VAV1;PIK3CG
GO:0019955	cytokine binding	http://amigo.geneontology.org/amigo/term/GO:0019955	127	8	1.39119	5.75048	7.56166e-05	0.00304627	920;972;1230;1234;1436;1441;1524;10148	CX3CR1;CSF1R;CCR1;CSF3R;EBI3;CD4;CCR5;CD74
GO:0016502	nucleotide receptor activity	http://amigo.geneontology.org/amigo/term/GO:0016502	22	4	0.240993	16.598	8.64308e-05	0.00304669	5031;5724;53829;64805	P2RY13;P2RY12;PTAFR;P2RY6
GO:0019865	immunoglobulin binding	http://amigo.geneontology.org/amigo/term/GO:0019865	23	4	0.251947	15.8763	0.000103742	0.00325057	920;2209;2212;2214	FCGR1A;FCGR3A;CD4;FCGR2A
GO:0015026	coreceptor activity	http://amigo.geneontology.org/amigo/term/GO:0015026	43	4	0.471032	8.49199	0.00122054	0.0321459	920;942;1234;126259	CD86;TMIGD2;CD4;CCR5

[truncated: 1 more sheets: 12]
