# Supplementary material for: Mapping the cellular etiology of schizophrenia and complex brain phenotypes
Source: Nat Neurosci. 2025 Jan 20;28(2):248–58. doi: 10.1038/s41593-024-01834-w (PMC11802450; doi:10.1038/s41593-024-01834-w)
Supplement: Supplementary file 8 — LDSC-SEG results. [file 41593_2024_1834_MOESM8_ESM.xlsx]

## Sheet: Table of Contents
Supplementary Table 23
23-1	Summary_comparision_LDSC_and_MAGMA
23-2	LDSC_Schizophrenia
23-3	LDSC_Alcohol_per_week
23-4	LDSC_Sleep_per_night
23-5	LDSC_Alzheimers_Disease
23-6	LDSC_Multiple_sclerosis
23-7	LDSC_Bipolar_disorder
23-8	LDSC_Depression
Notes
Green	Denotes MAGMA significant independent cell types
Yellow	Denotes Bonferroni significant p-values; superseeded by green for significant independent cell types. Conditional analyses conducted for the psychiatric phenotypes.

## Sheet: Summary_comparison
Phenotype	Number of significant LDSC cell type	Number of significant MAGMA cell type	Spearman's correlation of LDSC and MAGMA cell type rankings
Schizophrenia	10	109	0.713502
Alcohol per week	3	28	0.617709
Sleep per night	0	63	0.722897
Alzheimer's disease	0	10	0.360577
Multiple sclerosis	0	11	0.177437
Bipolar disorder	7	83	0.748023
Depression	6	41	0.702492

## Sheet: LDSC_SCHIZOPHRENIA
Cluster	Name	LDSC_Coefficient	LDSC_Coefficient_std_error	LDSC_Coefficient_P_value	LDSC_Coefficient_P_value_rank	MAGMA_BETA	MAGMA_BETA_STD	MAGMA_SE	MAGMA_P	MAGMA_P_rank	Correlation
404	Cluster404	2.95805e-08	6.22457e-09	1.00603e-06	1	38.591	0.045045	7.3356	7.2867e-08	56	Spearman's on P	0.713502
188	Cluster188	2.48013e-08	5.59236e-09	4.60663e-06	2	12.039	0.019495	5.5695	0.015335	222
179	Cluster179	3.10293e-08	7.00178e-09	4.67619e-06	3	24.264	0.038152	5.9953	2.6072e-05	89
250	Cluster250	2.49236e-08	5.78624e-09	8.25937e-06	4	39.726	0.067049	5.9948	1.782e-11	26
231	Cluster231	2.88589e-08	6.96013e-09	1.68936e-05	5	46.407	0.062167	6.9914	1.6543e-11	25
230	Cluster230	2.86142e-08	7.19496e-09	3.48978e-05	6	29.671	0.045315	5.8591	2.0803e-07	64
269	Cluster269	2.73128e-08	6.88958e-09	3.67968e-05	7	45.085	0.05955	7.1125	1.1945e-10	31
167	Cluster167	2.79839e-08	7.14452e-09	4.48602e-05	8	21.528	0.035188	5.596	6.0052e-05	103
243	Cluster243	2.32934e-08	6.14555e-09	7.52352e-05	9	46.052	0.066773	6.712	3.5649e-12	14
278	Cluster278	2.70726e-08	7.16634e-09	7.9126e-05	10	50.8	0.074096	6.4278	1.466e-15	4
289	Cluster289	2.37476e-08	6.43777e-09	0.000112664	11	29.51	0.051665	5.4569	3.2452e-08	49
228	Cluster228	2.46668e-08	6.73889e-09	0.000125926	12	50.682	0.063994	7.5256	8.5587e-12	18
229	Cluster229	2.49158e-08	6.96807e-09	0.000174641	13	42.871	0.058965	6.7375	1.0214e-10	30
178	Cluster178	2.43183e-08	6.87433e-09	0.000201921	14	19.183	0.031564	5.2596	0.00013308	113
268	Cluster268	2.45009e-08	6.95509e-09	0.000213563	15	30.882	0.046012	6.2511	3.9489e-07	69
251	Cluster251	1.98843e-08	5.78995e-09	0.000297074	16	41.579	0.065499	6.2342	1.3345e-11	20
109	Cluster109	2.38337e-08	7.00468e-09	0.000333808	17	27.498	0.038497	6.8813	3.2372e-05	95
283	Cluster283	2.0789e-08	6.27623e-09	0.000462589	18	47.132	0.065998	6.7715	1.7764e-12	12
252	Cluster252	2.06949e-08	6.29916e-09	0.00050929	19	43.447	0.06435	6.5392	1.5854e-11	24
242	Cluster242	1.97488e-08	6.07369e-09	0.000573929	20	59.901	0.076521	7.3465	1.9212e-16	2
233	Cluster233	2.10958e-08	6.55218e-09	0.000641712	21	48.414	0.064835	7.022	2.8225e-12	13
122	Cluster122	2.18478e-08	7.03224e-09	0.000945607	22	36.379	0.049159	6.9941	1.0038e-07	60
200	Cluster200	1.89851e-08	6.15339e-09	0.00101673	23	8.8343	0.018031	4.3561	0.021289	230
272	Cluster272	2.1133e-08	6.86068e-09	0.00103395	24	25.569	0.047493	5.1793	4.0207e-07	70
290	Cluster290	2.08329e-08	6.82779e-09	0.0011397	25	35.873	0.056874	6.0257	1.3461e-09	38
227	Cluster227	2.03418e-08	6.69974e-09	0.00119786	26	30.594	0.044475	6.405	9.0119e-07	74
234	Cluster234	2.14633e-08	7.06978e-09	0.00119899	27	48.204	0.060266	7.6526	1.5446e-10	32
281	Cluster281	2.32052e-08	7.81341e-09	0.00148938	28	22.17	0.040834	5.1524	8.4928e-06	81
207	Cluster207	2.28003e-08	7.75621e-09	0.00164307	29	18.131	0.032603	5.2658	0.00028839	134
295	Cluster295	2.10832e-08	7.23718e-09	0.00178888	30	27.454	0.05101	5.2086	6.8922e-08	55
280	Cluster280	2.09388e-08	7.26597e-09	0.0019773	31	35.915	0.060384	5.4972	3.3316e-11	28
239	Cluster239	2.06267e-08	7.22076e-09	0.0021411	32	58.505	0.078578	7.0201	4.2912e-17	1
270	Cluster270	2.07033e-08	7.26253e-09	0.00218118	33	40.446	0.060956	6.2505	5.0421e-11	29
271	Cluster271	1.97551e-08	6.97426e-09	0.00230873	34	35.564	0.054023	6.3131	9.0202e-09	46
282	Cluster282	2.04703e-08	7.2629e-09	0.00241259	35	25.34	0.049449	4.7984	6.5249e-08	54
123	Cluster123	1.81797e-08	6.45641e-09	0.00243311	36	41.007	0.054467	7.1768	5.6442e-09	42
138	Cluster138	2.50448e-08	8.93501e-09	0.00253153	37	22.668	0.038312	5.6274	2.8257e-05	92
266	Cluster266	1.89285e-08	6.76375e-09	0.00256683	38	35.225	0.051425	6.244	8.6035e-09	45
426	Cluster426	1.98241e-08	7.14108e-09	0.00275103	39	38.12	0.046433	7.695	3.6826e-07	68
264	Cluster264	2.00498e-08	7.22473e-09	0.00275867	40	44.769	0.065626	6.4098	1.4985e-12	11
110	Cluster110	2.24484e-08	8.09476e-09	0.00277536	41	13.172	0.023195	5.2375	0.0059573	187
212	Cluster212	2.56757e-08	9.27576e-09	0.00281968	42	13.212	0.024588	5.0598	0.0045175	174
296	Cluster296	1.80621e-08	6.53174e-09	0.00284369	43	40.02	0.063827	5.9693	1.053e-11	19
240	Cluster240	1.57052e-08	5.74915e-09	0.00315002	44	52.919	0.070101	6.9785	1.7967e-14	8
241	Cluster241	1.6795e-08	6.216e-09	0.00344719	45	51.103	0.073564	6.5683	3.8855e-15	7
254	Cluster254	1.88214e-08	7.00687e-09	0.00361417	46	18.914	0.035409	5.1357	0.00011573	110
275	Cluster275	1.83873e-08	6.84723e-09	0.00362262	47	39.473	0.059104	6.3065	1.9954e-10	34
429	Cluster429	1.86694e-08	6.97729e-09	0.00372833	48	22.453	0.034055	6.3511	0.00020434	125
108	Cluster108	1.68329e-08	6.29975e-09	0.0037702	49	33.098	0.043518	7.2719	2.6874e-06	78
428	Cluster428	1.9164e-08	7.22062e-09	0.00397642	50	36.412	0.046837	7.1939	2.108e-07	65
156	Cluster156	2.03234e-08	7.66818e-09	0.0040204	51	25.193	0.038257	6.0022	1.3598e-05	83
135	Cluster135	2.06193e-08	7.78364e-09	0.00403582	52	7.6898	0.015398	4.6668	0.049713	257
312	Cluster312	1.96567e-08	7.46242e-09	0.00421811	53	3.4891	0.011384	3.0008	0.12248	295
232	Cluster232	1.94595e-08	7.41289e-09	0.00433127	54	36.131	0.049281	6.7998	5.4616e-08	52
217	Cluster217	1.65474e-08	6.33969e-09	0.00452532	55	45.492	0.056037	7.7831	2.5921e-09	40
259	Cluster259	1.94234e-08	7.44434e-09	0.00453839	56	52.911	0.069375	7.2371	1.4005e-13	9
202	Cluster202	1.50525e-08	5.79922e-09	0.00472123	57	20.226	0.033637	5.456	0.00010527	109
262	Cluster262	1.86501e-08	7.20424e-09	0.00481602	58	56.191	0.075103	7.1214	1.6218e-15	5
293	Cluster293	1.65133e-08	6.47045e-09	0.00535376	59	33.041	0.055526	5.6247	2.1743e-09	39
311	Cluster311	1.83467e-08	7.20932e-09	0.00546605	60	8.3357	0.024737	3.2077	0.0046841	175
403	Cluster403	1.73065e-08	6.83268e-09	0.00565625	61	24.989	0.046068	4.8489	1.2967e-07	62
274	Cluster274	1.81656e-08	7.18298e-09	0.00571969	62	38.131	0.055325	6.5548	3.0602e-09	41
141	Cluster141	2.01689e-08	7.97929e-09	0.0057414	63	31.943	0.046944	6.4207	3.3029e-07	67
216	Cluster216	1.87041e-08	7.48439e-09	0.00622584	64	21.227	0.031448	6.3826	0.00044199	142
146	Cluster146	2.39954e-08	9.63398e-09	0.00637444	65	26.213	0.036885	6.7063	4.6609e-05	100
294	Cluster294	1.87024e-08	7.53899e-09	0.00655531	66	44.552	0.063852	6.5706	6.2393e-12	17
386	Cluster386	1.86442e-08	7.56588e-09	0.00686512	67	12.228	0.022425	4.7903	0.0053518	179
253	Cluster253	1.54745e-08	6.41119e-09	0.0078963	68	33.983	0.051695	6.2298	2.4944e-08	48
219	Cluster219	1.68167e-08	6.99344e-09	0.00809408	69	17.251	0.028826	5.4376	0.00075708	149
177	Cluster177	1.97398e-08	8.2687e-09	0.0084865	70	35.033	0.049072	6.6221	6.2044e-08	53
263	Cluster263	2.06827e-08	8.70657e-09	0.00876188	71	51.499	0.074045	6.5788	2.6637e-15	6
265	Cluster265	1.70024e-08	7.26456e-09	0.00963017	72	32.682	0.050411	6.1108	4.5148e-08	50
237	Cluster237	1.60867e-08	6.91806e-09	0.0100275	73	44.982	0.056806	7.1476	1.6024e-10	33
155	Cluster155	1.73153e-08	7.4945e-09	0.0104329	74	23.565	0.031887	6.9684	0.00036117	137
309	Cluster309	1.64042e-08	7.12062e-09	0.0106179	75	10.713	0.021743	4.5253	0.0089661	206
249	Cluster249	1.52711e-08	6.7074e-09	0.0114005	76	46.782	0.06171	7.1286	2.7405e-11	27
277	Cluster277	1.83618e-08	8.09806e-09	0.0116818	77	29.336	0.046977	5.8489	2.6778e-07	66
244	Cluster244	1.6376e-08	7.29786e-09	0.012418	78	25.602	0.038159	6.2282	1.9848e-05	87
203	Cluster203	1.52297e-08	6.88685e-09	0.0135032	79	13.678	0.022659	5.5565	0.0069226	194
158	Cluster158	2.61515e-08	1.18611e-08	0.0137337	80	22.965	0.033243	6.253	0.00012049	111
279	Cluster279	1.93934e-08	8.84072e-09	0.0141305	81	20.744	0.036004	5.3224	4.8832e-05	101
147	Cluster147	2.28622e-08	1.05427e-08	0.0150587	82	21.685	0.027705	7.251	0.0013947	161
291	Cluster291	1.58666e-08	7.33663e-09	0.0152838	83	35.79	0.051521	6.538	2.2371e-08	47
287	Cluster287	1.53002e-08	7.08954e-09	0.0154586	84	39.71	0.064824	5.9646	1.4456e-11	23
208	Cluster208	1.94953e-08	9.04157e-09	0.0155345	85	12.994	0.022918	5.3543	0.0076219	199
284	Cluster284	1.43715e-08	6.71645e-09	0.0161875	86	38.186	0.055733	6.4084	1.3026e-09	37
120	Cluster120	1.90604e-08	8.99781e-09	0.0170733	87	26.088	0.036493	6.6369	4.2553e-05	97
430	Cluster430	1.94657e-08	9.20571e-09	0.0172354	88	20.968	0.033587	5.9712	0.00022348	128
35	Cluster35	1.14966e-08	5.4765e-09	0.0178973	89	5.4857	0.013551	3.8473	0.076968	278
292	Cluster292	1.56054e-08	7.43548e-09	0.0179181	90	35.293	0.053266	6.2336	7.6485e-09	44
225	Cluster225	1.48196e-08	7.09088e-09	0.018311	91	31.103	0.04868	5.9692	9.5555e-08	58
286	Cluster286	1.51602e-08	7.33975e-09	0.0194379	92	44.16	0.063843	6.6258	1.3762e-11	22
248	Cluster248	1.37514e-08	6.75622e-09	0.0209071	93	33.458	0.049354	6.4282	9.8493e-08	59
223	Cluster223	1.41318e-08	6.9643e-09	0.0212204	94	20.202	0.036114	5.2065	5.2433e-05	102
149	Cluster149	1.72908e-08	8.57409e-09	0.0218667	95	31.545	0.043054	6.8778	2.274e-06	77
273	Cluster273	1.31028e-08	6.528e-09	0.0223657	96	47.503	0.065318	6.9633	4.6845e-12	16
210	Cluster210	1.59757e-08	8.02053e-09	0.0231938	97	9.4751	0.019671	4.5198	0.018034	226
401	Cluster401	1.27423e-08	6.62751e-09	0.0272628	98	2.4994	0.0057476	3.9038	0.26101	351
305	Cluster305	1.28192e-08	6.75179e-09	0.028806	99	7.2915	0.018453	3.3332	0.01436	220
285	Cluster285	1.31632e-08	7.07753e-09	0.0314529	100	27.38	0.039626	6.5136	1.3223e-05	82
405	Cluster405	1.7814e-08	9.64524e-09	0.0323795	101	21.408	0.032122	6.1605	0.00025618	129
310	Cluster310	1.26221e-08	6.86927e-09	0.0330702	102	11.079	0.027358	3.891	0.0022068	163
137	Cluster137	1.55987e-08	8.54397e-09	0.0339478	103	13.61	0.022109	5.806	0.0095422	209
261	Cluster261	1.47152e-08	8.1733e-09	0.0358991	104	43.895	0.063263	6.5836	1.3538e-11	21
157	Cluster157	1.35647e-08	7.63417e-09	0.0377976	105	8.4394	0.016061	4.7778	0.038676	246
195	Cluster195	1.6687e-08	9.42641e-09	0.038344	106	9.4592	0.019013	4.634	0.020621	229
139	Cluster139	1.67895e-08	9.49867e-09	0.0385672	107	22.11	0.034133	5.941	9.9369e-05	107
226	Cluster226	1.24892e-08	7.17112e-09	0.0407899	108	35.493	0.04894	6.7768	8.2609e-08	57
260	Cluster260	1.53139e-08	8.84766e-09	0.0417405	109	46.474	0.064849	6.7883	3.9606e-12	15
288	Cluster288	1.26653e-08	7.32321e-09	0.0418627	110	54.612	0.077414	6.8721	1.0327e-15	3
37	Cluster37	1.13282e-08	6.59379e-09	0.0428967	111	2.6392	0.008346	3.0146	0.19067	324
150	Cluster150	1.52913e-08	8.90701e-09	0.0430108	112	3.4559	0.0071891	4.3684	0.21445	336
41	Cluster41	1.26227e-08	7.38476e-09	0.0436991	113	9.8165	0.024355	3.6995	0.0039878	173
419	Cluster419	1.11865e-08	6.64565e-09	0.0461596	114	18.516	0.02508	6.6696	0.0027537	168
206	Cluster206	1.20402e-08	7.29451e-09	0.0494115	115	15.987	0.032711	4.5436	0.00021775	127
162	Cluster162	1.48243e-08	8.98777e-09	0.0495345	116	17.583	0.028388	5.6937	0.0010088	155
306	Cluster306	1.18052e-08	7.25511e-09	0.0518522	117	10.673	0.022846	4.1739	0.0052814	178
427	Cluster427	1.16291e-08	7.15107e-09	0.0519529	118	33.405	0.043786	7.0194	9.8318e-07	75
134	Cluster134	1.26481e-08	7.835e-09	0.0532307	119	18.366	0.028644	5.9879	0.0010825	157
34	Cluster34	8.93528e-09	5.5471e-09	0.0536113	120	5.632	0.013888	3.7794	0.068102	272
218	Cluster218	1.05915e-08	6.64161e-09	0.0553874	121	19.754	0.031427	5.8134	0.00034035	136
140	Cluster140	1.418e-08	8.93194e-09	0.0561925	122	36.437	0.050536	6.8246	4.7499e-08	51
132	Cluster132	1.25469e-08	7.9745e-09	0.0578157	123	42.067	0.068076	5.7946	2.0471e-13	10
221	Cluster221	1.40684e-08	9.03485e-09	0.0597199	124	17.02	0.031542	4.9132	0.00026679	130
267	Cluster267	1.18881e-08	7.68205e-09	0.0608686	125	33.494	0.048888	6.4674	1.1329e-07	61
33	Cluster33	8.41285e-09	5.47543e-09	0.0622114	126	5.3507	0.013716	3.719	0.075124	275
407	Cluster407	1.06537e-08	7.14442e-09	0.0679547	127	24.262	0.035849	6.0215	2.8147e-05	91
406	Cluster406	1.11883e-08	7.52448e-09	0.068518	128	8.6998	0.014965	5.5477	0.058432	264
163	Cluster163	1.43921e-08	9.72523e-09	0.069453	129	11.255	0.021127	4.7503	0.0089164	205
154	Cluster154	1.15758e-08	8.07796e-09	0.0759282	130	13.025	0.023771	5.2416	0.0064857	191
136	Cluster136	1.46347e-08	1.05149e-08	0.0819917	131	15.777	0.029588	4.7537	0.00045315	143
204	Cluster204	9.49069e-09	6.86403e-09	0.0833831	132	3.6512	0.0070728	4.7222	0.2197	338
144	Cluster144	1.16497e-08	8.47451e-09	0.0846168	133	17.96	0.02632	6.3871	0.0024665	165
238	Cluster238	1.03736e-08	7.59658e-09	0.0860373	134	29.633	0.041867	6.6119	3.7321e-06	80
170	Cluster170	1.27552e-08	9.38184e-09	0.0869838	135	9.0703	0.014294	5.8144	0.059394	266
214	Cluster214	1.2566e-08	9.25569e-09	0.0872864	136	9.0212	0.01475	5.7676	0.058908	265
423	Cluster423	1.15972e-08	8.60816e-09	0.0889518	137	48.927	0.054998	8.1276	8.9589e-10	35
98	Cluster98	1.00346e-08	7.5838e-09	0.0928904	138	21.62	0.037455	5.2834	2.1503e-05	88
258	Cluster258	1.06317e-08	8.13795e-09	0.0957015	139	30.859	0.045941	6.3953	7.0667e-07	72
161	Cluster161	1.63166e-08	1.25256e-08	0.096346	140	5.8319	0.012006	4.1926	0.082124	280
213	Cluster213	1.27568e-08	9.95543e-09	0.100028	141	4.874	0.0084915	5.3757	0.1823	319
187	Cluster187	1.29467e-08	1.06427e-08	0.111901	142	9.8715	0.015888	5.894	0.046996	255
168	Cluster168	1.16646e-08	9.67517e-09	0.113982	143	20.69	0.031921	5.9867	0.00027493	132
303	Cluster303	8.23067e-09	6.99386e-09	0.119629	144	2.4106	0.0074024	2.8049	0.19506	326
40	Cluster40	9.59828e-09	8.17139e-09	0.120073	145	5.8315	0.018002	3.0435	0.02769	237
129	Cluster129	1.02109e-08	8.77601e-09	0.122313	146	19.589	0.027804	6.7477	0.0018508	162
199	Cluster199	9.32435e-09	8.14137e-09	0.126042	147	4.4939	0.01145	3.4566	0.096798	284
100	Cluster100	1.1864e-08	1.03719e-08	0.126341	148	4.0123	0.0084572	4.5619	0.18957	323
255	Cluster255	8.25198e-09	7.34995e-09	0.130777	149	22.336	0.03452	5.8817	7.3404e-05	104
257	Cluster257	9.64853e-09	8.62091e-09	0.131527	150	35.117	0.047284	6.8807	1.6888e-07	63
348	Cluster348	7.02538e-09	6.28531e-09	0.131838	151	2.8812	0.0077628	3.8678	0.22817	340
153	Cluster153	8.98098e-09	8.05829e-09	0.132532	152	10.657	0.0196	4.8891	0.014649	221
343	Cluster343	7.90145e-09	7.15964e-09	0.134881	153	6.3095	0.018321	3.3172	0.028592	238
47	Cluster47	9.85998e-09	8.98481e-09	0.136232	154	3.1846	0.010383	2.8607	0.13281	301
36	Cluster36	6.91119e-09	6.3037e-09	0.136458	155	2.9843	0.0075948	3.6726	0.20824	334
245	Cluster245	7.40315e-09	6.77191e-09	0.13715	156	27.145	0.038906	6.4771	1.3985e-05	84
44	Cluster44	9.99048e-09	9.19583e-09	0.138648	157	1.769	0.0059463	2.7517	0.26015	349
307	Cluster307	7.91857e-09	7.47245e-09	0.14464	158	11.92	0.024102	4.599	0.0047793	176
93	Cluster93	7.35063e-09	7.127e-09	0.151182	159	22.3	0.034284	6.2	0.00016166	119
433	Cluster433	5.87569e-09	5.7007e-09	0.151342	160	18.035	0.036561	4.4883	2.9483e-05	94
46	Cluster46	9.3027e-09	9.1032e-09	0.153411	161	2.6314	0.0089029	2.7422	0.16864	314
159	Cluster159	1.05079e-08	1.02872e-08	0.153518	162	18.347	0.028429	5.9202	0.00097301	154
128	Cluster128	7.36967e-09	7.24079e-09	0.154387	163	24.815	0.034823	6.8431	0.00014428	115
424	Cluster424	8.38614e-09	8.41168e-09	0.159391	164	31.869	0.042614	6.9221	2.0913e-06	76
164	Cluster164	8.3088e-09	8.34579e-09	0.15973	165	6.3004	0.012124	4.5716	0.084089	281
247	Cluster247	7.87126e-09	7.9383e-09	0.160707	166	19.654	0.030656	5.9737	0.00050208	146
121	Cluster121	8.72103e-09	8.93957e-09	0.164643	167	5.7084	0.01057	4.7035	0.11245	288
124	Cluster124	7.12061e-09	7.32647e-09	0.16555	168	19.642	0.031621	5.8174	0.00036811	138
131	Cluster131	7.11846e-09	7.63581e-09	0.175604	169	25.017	0.035164	6.6716	8.8895e-05	106
38	Cluster38	7.14397e-09	7.68616e-09	0.176326	170	0.77321	0.0026116	2.7545	0.38947	369
222	Cluster222	6.9522e-09	7.6851e-09	0.18283	171	20.115	0.036689	5.1217	4.3145e-05	98
236	Cluster236	6.89695e-09	7.66481e-09	0.184108	172	29.751	0.044615	6.1715	7.2319e-07	73
439	Cluster439	5.10896e-09	5.72076e-09	0.185914	173	20.072	0.036362	4.9912	2.9078e-05	93
196	Cluster196	7.72628e-09	8.70499e-09	0.187386	174	12.14	0.022124	5.1371	0.0090638	208
209	Cluster209	7.36173e-09	8.34112e-09	0.188731	175	3.3676	0.0082301	3.7381	0.18384	321
42	Cluster42	6.36127e-09	7.28318e-09	0.191218	176	9.3835	0.023377	3.7198	0.0058309	184
411	Cluster411	1.00632e-08	1.1552e-08	0.191843	177	11.089	0.026884	3.9088	0.0022811	164
45	Cluster45	7.76721e-09	8.97594e-09	0.193427	178	1.6048	0.0060065	2.4813	0.2589	348
246	Cluster246	7.36629e-09	8.544e-09	0.1943	179	12.514	0.023303	5.0183	0.0063282	188
90	Cluster90	6.362e-09	7.40593e-09	0.195159	180	13.839	0.024001	5.4372	0.0054643	180
437	Cluster437	4.93903e-09	5.82505e-09	0.198248	181	19.411	0.033157	5.4426	0.00018151	123
344	Cluster344	5.71822e-09	6.76046e-09	0.198823	182	4.1546	0.0085241	4.6264	0.1846	322
43	Cluster43	7.31645e-09	8.71776e-09	0.200662	183	3.0772	0.0092112	3.0247	0.1545	308
418	Cluster418	9.10568e-09	1.09097e-08	0.201959	184	4.5961	0.0093166	4.6537	0.16168	311
201	Cluster201	6.26076e-09	7.52508e-09	0.202709	185	18.895	0.029131	6.0049	0.00082762	151
185	Cluster185	7.83477e-09	9.53309e-09	0.205581	186	18.302	0.032334	5.2925	0.0002728	131
444	Cluster444	4.42848e-09	5.53975e-09	0.212029	187	17.643	0.034491	4.8313	0.00013067	112
224	Cluster224	6.00417e-09	7.55194e-09	0.213292	188	31.498	0.045019	6.5109	6.6383e-07	71
338	Cluster338	5.60108e-09	7.13417e-09	0.216196	189	0.1337	0.00034482	3.6554	0.48541	377
276	Cluster276	7.90627e-09	1.01822e-08	0.218733	190	13.698	0.021886	5.6559	0.007725	201
436	Cluster436	4.20554e-09	5.47137e-09	0.221052	191	20.522	0.034516	5.4722	8.8732e-05	105
112	Cluster112	6.50154e-09	8.69008e-09	0.227183	192	13.891	0.021005	6.3158	0.01393	217
49	Cluster49	6.51376e-09	9.06616e-09	0.236234	193	-0.56636	-0.0025146	2.0321	0.60976	387
2	Cluster2	1.00372e-08	1.40912e-08	0.238139	194	-1.5785	-0.024674	0.5622	0.9975	440
304	Cluster304	4.77959e-09	6.8186e-09	0.241663	195	6.1686	0.015086	3.6994	0.047723	256
180	Cluster180	7.61191e-09	1.0916e-08	0.242803	196	8.2913	0.018697	4.1253	0.022234	231
83	Cluster83	6.08417e-09	8.85119e-09	0.24592	197	3.9587	0.0080789	4.3737	0.18271	320
300	Cluster300	4.54152e-09	6.72423e-09	0.249712	198	8.0411	0.018744	3.7894	0.016929	225
51	Cluster51	5.31832e-09	7.90803e-09	0.250626	199	0.3674	0.0016614	2.004	0.42727	370
402	Cluster402	4.51735e-09	6.75304e-09	0.251768	200	7.6076	0.015086	4.6601	0.051299	260
52	Cluster52	5.92071e-09	8.98604e-09	0.254987	201	-0.71153	-0.0024379	2.7775	0.60109	385
160	Cluster160	8.27008e-09	1.26679e-08	0.256931	202	1.5501	0.0034285	3.8772	0.34466	365
125	Cluster125	5.2018e-09	8.01229e-09	0.258096	203	24.415	0.034209	6.7565	0.00015161	116
425	Cluster425	6.5069e-09	1.02879e-08	0.263535	204	30.995	0.038437	7.4319	1.5289e-05	86
91	Cluster91	4.79582e-09	7.88941e-09	0.271633	205	17.389	0.03157	5.0941	0.00032151	135
130	Cluster130	5.4961e-09	9.15992e-09	0.274248	206	23.08	0.031113	6.9853	0.00047781	144
118	Cluster118	5.08585e-09	8.63189e-09	0.277866	207	10.141	0.020255	4.4004	0.010605	212
104	Cluster104	5.10204e-09	8.72192e-09	0.279285	208	8.1636	0.017815	4.2333	0.026913	236
301	Cluster301	4.34761e-09	7.44798e-09	0.279701	209	7.8996	0.019436	3.5909	0.013915	216
106	Cluster106	4.31286e-09	7.69999e-09	0.287701	210	21.288	0.034059	5.9297	0.00016592	120
198	Cluster198	4.62923e-09	8.36412e-09	0.289973	211	10.367	0.023046	4.1891	0.0066749	193
48	Cluster48	4.76591e-09	8.62189e-09	0.290211	212	0.092876	0.0003763	2.2806	0.48376	376
107	Cluster107	3.62741e-09	7.10686e-09	0.304882	213	10.634	0.02152	4.6179	0.010654	213
193	Cluster193	4.76816e-09	9.53212e-09	0.30846	214	8.0755	0.014896	4.9441	0.051207	259
54	Cluster54	4.20005e-09	8.55694e-09	0.311771	215	-2.0842	-0.0063426	3.1311	0.74718	393
235	Cluster235	3.58353e-09	7.30203e-09	0.311799	216	6.9134	0.016941	3.747	0.032527	243
186	Cluster186	5.0763e-09	1.04046e-08	0.312814	217	2.0383	0.0041006	4.8498	0.33714	362
151	Cluster151	4.27908e-09	8.92963e-09	0.315898	218	2.2528	0.0056144	3.6857	0.27053	352
0	Cluster0	5.42242e-09	1.14744e-08	0.318262	219	-0.28439	-0.0035958	0.71427	0.65474	388
182	Cluster182	4.7844e-09	1.01531e-08	0.318739	220	7.3672	0.016026	4.2915	0.043029	251
220	Cluster220	4.0833e-09	8.7412e-09	0.320202	221	27.555	0.042586	6.1083	3.2522e-06	79
345	Cluster345	3.45203e-09	7.52812e-09	0.323278	222	5.7426	0.015932	3.4115	0.04617	254
347	Cluster347	3.22521e-09	7.05968e-09	0.32389	223	5.8158	0.011578	4.9665	0.12081	294
363	Cluster363	3.13376e-09	7.08979e-09	0.329241	224	9.1064	0.01881	4.261	0.016302	223
211	Cluster211	3.93381e-09	8.91078e-09	0.329438	225	4.9599	0.012153	3.8326	0.097821	285
102	Cluster102	4.62288e-09	1.06296e-08	0.331815	226	15.495	0.027316	5.168	0.0013599	160
119	Cluster119	5.15197e-09	1.18758e-08	0.332209	227	3.1623	0.0073475	4.0653	0.21832	337
39	Cluster39	3.63062e-09	8.37045e-09	0.332238	228	-0.85717	-0.0038857	2.1152	0.65735	389
420	Cluster420	4.043e-09	9.33703e-09	0.332505	229	11.912	0.019108	5.4372	0.014242	219
364	Cluster364	3.33881e-09	8.36583e-09	0.344909	230	13.801	0.023366	5.4727	0.005843	185
111	Cluster111	3.72551e-09	9.42398e-09	0.346303	231	5.2382	0.0099395	4.8794	0.14153	305
215	Cluster215	3.26554e-09	9.48979e-09	0.365382	232	2.4447	0.0053443	4.278	0.28385	354
133	Cluster133	2.53727e-09	7.62496e-09	0.369658	233	44.083	0.056542	7.378	1.1801e-09	36
56	Cluster56	2.50274e-09	8.216e-09	0.380329	234	-3.7459	-0.01005	3.4438	0.86163	403
205	Cluster205	2.00948e-09	6.95986e-09	0.386396	235	6.4151	0.010939	5.4328	0.11885	293
113	Cluster113	2.37019e-09	8.21551e-09	0.386481	236	0.30913	0.00082127	3.5136	0.46495	374
456	Cluster456	1.74303e-09	6.08468e-09	0.387262	237	22.962	0.034269	6.3086	0.00013691	114
88	Cluster88	2.02557e-09	7.13e-09	0.38817	238	18.019	0.02933	5.7667	0.00089177	153
409	Cluster409	2.26432e-09	8.34725e-09	0.393094	239	5.2176	0.014544	3.2306	0.05316	262
116	Cluster116	2.76587e-09	1.0524e-08	0.396347	240	9.2549	0.017198	4.9731	0.031382	242
115	Cluster115	2.6184e-09	1.0154e-08	0.398254	241	9.3348	0.020717	4.1763	0.01271	214
385	Cluster385	2.06796e-09	8.43356e-09	0.403149	242	13.709	0.022927	5.7407	0.0084764	204
256	Cluster256	1.50498e-09	6.52802e-09	0.408835	243	34.133	0.051124	5.9936	6.3032e-09	43
117	Cluster117	2.21992e-09	1.01068e-08	0.413073	244	9.9528	0.020174	4.5337	0.014081	218
99	Cluster99	2.00468e-09	9.42746e-09	0.415803	245	16.119	0.029478	5.1203	0.00082376	150
89	Cluster89	1.45423e-09	7.16569e-09	0.41959	246	13.661	0.023051	5.6079	0.0074308	198
50	Cluster50	1.80649e-09	9.03738e-09	0.420783	247	-0.025008	-0.00012197	1.8701	0.50533	378
349	Cluster349	1.55739e-09	8.99876e-09	0.4313	248	4.8269	0.010753	4.3116	0.13147	299
173	Cluster173	1.53148e-09	9.27537e-09	0.434428	249	5.7302	0.011901	4.235	0.088032	282
1	Cluster1	2.32597e-09	1.43501e-08	0.435619	250	-1.9611	-0.025617	0.70453	0.99731	438
97	Cluster97	1.31571e-09	9.16746e-09	0.44294	251	3.5015	0.0082427	3.7522	0.17537	316
127	Cluster127	1.19192e-09	8.67059e-09	0.445331	252	3.5256	0.0070942	4.7382	0.22842	341
440	Cluster440	7.11953e-10	5.83882e-09	0.451475	253	25.098	0.038961	5.9941	1.4213e-05	85
396	Cluster396	1.0369e-09	9.23432e-09	0.455298	254	15.949	0.028275	5.2296	0.0011474	158
53	Cluster53	9.44799e-10	8.8604e-09	0.457541	255	-2.6423	-0.0092269	2.6954	0.83652	401
145	Cluster145	1.03998e-09	1.04956e-08	0.460535	256	0.56326	0.00096007	5.3229	0.45786	372
181	Cluster181	6.28815e-10	9.80282e-09	0.474427	257	10.893	0.020752	4.9143	0.013332	215
189	Cluster189	2.683e-10	1.00656e-08	0.489367	258	3.8848	0.008577	4.0024	0.16588	313
441	Cluster441	3.19653e-11	6.42617e-09	0.498016	259	18.281	0.028823	5.9224	0.0010135	156
421	Cluster421	-8.77483e-11	1.30474e-08	0.502683	260	9.7003	0.015491	5.7484	0.045767	253
142	Cluster142	-1.08716e-10	9.07446e-09	0.504779	261	2.3837	0.0049301	4.3538	0.29202	356
85	Cluster85	-1.49134e-10	7.26793e-09	0.508186	262	17.889	0.029772	5.1861	0.00028178	133
435	Cluster435	-1.41469e-10	5.77076e-09	0.509779	263	14.203	0.031976	4.2157	0.00037809	139
96	Cluster96	-2.68194e-10	7.73124e-09	0.513836	264	6.6526	0.014484	4.0486	0.050186	258
103	Cluster103	-4.25043e-10	9.70613e-09	0.517465	265	14.843	0.032079	4.1519	0.00017567	122
94	Cluster94	-3.48328e-10	7.54805e-09	0.518404	266	22.119	0.034878	5.9569	0.00010274	108
148	Cluster148	-3.89062e-10	8.03884e-09	0.5193	267	23.092	0.03159	6.8545	0.00037849	140
329	Cluster329	-4.78874e-10	6.65519e-09	0.528681	268	15.621	0.023839	6.1643	0.0056431	182
341	Cluster341	-5.11409e-10	6.732e-09	0.530277	269	6.252	0.013436	4.1388	0.06546	269
95	Cluster95	-6.25629e-10	7.94198e-09	0.531394	270	6.872	0.01331	4.7789	0.075231	276
192	Cluster192	-8.96621e-10	1.02589e-08	0.534823	271	1.7939	0.0043949	3.6444	0.31129	360
302	Cluster302	-7.78596e-10	8.37898e-09	0.537017	272	4.3151	0.013523	2.8304	0.063698	267
371	Cluster371	-8.31079e-10	7.62062e-09	0.543421	273	13.014	0.025168	4.7331	0.002988	169
346	Cluster346	-7.9507e-10	6.37604e-09	0.549618	274	5.2422	0.014971	3.5109	0.067715	271
171	Cluster171	-1.59501e-09	1.09999e-08	0.557645	275	4.3434	0.0093234	4.2611	0.15404	307
32	Cluster32	-1.0306e-09	5.97441e-09	0.568479	276	1.4754	0.0043256	3.2189	0.32336	361
3	Cluster3	-2.57244e-09	1.48829e-08	0.568614	277	-1.8954	-0.029993	0.59601	0.99926	447
350	Cluster350	-1.38312e-09	7.57397e-09	0.57245	278	15.005	0.030157	4.7778	0.00084466	152
298	Cluster298	-1.5706e-09	7.84086e-09	0.579381	279	2.2212	0.0045959	4.4096	0.30724	359
172	Cluster172	-1.65877e-09	8.07892e-09	0.581339	280	4.114	0.0069243	5.6609	0.2337	345
446	Cluster446	-1.58032e-09	7.2004e-09	0.586861	281	4.372	0.0090476	4.486	0.16489	312
384	Cluster384	-2.50007e-09	1.09755e-08	0.590094	282	17.586	0.025959	6.2544	0.0024673	166
57	Cluster57	-1.85678e-09	7.43188e-09	0.598644	283	-2.3084	-0.0072094	3.0231	0.77744	396
86	Cluster86	-1.95957e-09	7.34106e-09	0.605239	284	20.762	0.034442	5.7838	0.00016612	121
184	Cluster184	-2.75693e-09	9.84448e-09	0.61028	285	-1.6958	-0.0043837	3.6369	0.67949	390
372	Cluster372	-3.08075e-09	1.0305e-08	0.617514	286	13.502	0.022056	5.5305	0.0073228	197
382	Cluster382	-2.27026e-09	7.22134e-09	0.623385	287	12.501	0.022204	5.1033	0.0071592	196
297	Cluster297	-2.5087e-09	7.96494e-09	0.623607	288	1.2081	0.010944	0.99756	0.11295	289
299	Cluster299	-2.58908e-09	7.7837e-09	0.630293	289	7.8633	0.01564	4.5548	0.042151	249
175	Cluster175	-2.93431e-09	8.78883e-09	0.630761	290	0.52641	0.00091923	5.5218	0.46203	373
443	Cluster443	-2.26544e-09	6.29576e-09	0.640515	291	12.241	0.022609	4.9145	0.0063803	189
447	Cluster447	-2.32372e-09	6.35508e-09	0.642686	292	12.176	0.023934	4.729	0.0050207	177
126	Cluster126	-3.24881e-09	8.71825e-09	0.645294	293	-0.082942	-0.00017826	4.1969	0.50788	379
308	Cluster308	-2.57213e-09	6.88325e-09	0.645678	294	1.0067	0.0025921	3.558	0.38862	368
194	Cluster194	-4.4013e-09	1.0768e-08	0.658634	295	3.3439	0.0074487	3.9037	0.19584	327
408	Cluster408	-3.15109e-09	7.34253e-09	0.666095	296	5.8222	0.017372	2.9646	0.02478	233
92	Cluster92	-3.31569e-09	7.53774e-09	0.669987	297	23.911	0.03809	6.027	3.6529e-05	96
169	Cluster169	-3.98411e-09	8.89999e-09	0.672798	298	6.9686	0.012222	5.2165	0.090806	283
438	Cluster438	-2.8831e-09	6.35741e-09	0.674906	299	20.09	0.033663	5.5708	0.00015584	118
58	Cluster58	-4.04323e-09	8.64234e-09	0.680051	300	-2.1101	-0.0077365	2.6157	0.79008	398
22	Cluster22	-4.65102e-09	9.82008e-09	0.682116	301	-1.8407	-0.010241	1.635	0.86986	404
152	Cluster152	-4.68635e-09	8.65389e-09	0.705929	302	2.6739	0.0063639	4.1636	0.26037	350
12	Cluster12	-6.0068e-09	1.10681e-08	0.706336	303	-2.9065	-0.024999	1.0417	0.99736	439
165	Cluster165	-4.82693e-09	8.31705e-09	0.719166	304	4.1057	0.0078945	4.8617	0.1992	331
454	Cluster454	-5.00252e-09	8.3425e-09	0.725628	305	15.004	0.026006	5.591	0.0036457	172
392	Cluster392	-5.57801e-09	9.27998e-09	0.726107	306	7.3778	0.010831	6.0968	0.11313	290
400	Cluster400	-6.12732e-09	1.01885e-08	0.726211	307	4.4279	0.013619	2.9562	0.067099	270
191	Cluster191	-5.71533e-09	8.90066e-09	0.739604	308	4.7511	0.0099247	4.3733	0.13866	303
60	Cluster60	-5.12048e-09	7.89723e-09	0.741633	309	-3.9497	-0.014494	2.5636	0.93829	409
59	Cluster59	-5.44799e-09	8.35957e-09	0.742705	310	-4.2539	-0.017558	2.2523	0.97052	416
442	Cluster442	-4.20304e-09	6.29919e-09	0.747689	311	11.848	0.020051	5.5775	0.016837	224
398	Cluster398	-8.28102e-09	1.22173e-08	0.751055	312	1.1925	0.0028248	3.8485	0.37833	367
197	Cluster197	-6.58886e-09	9.63756e-09	0.752907	313	0.82258	0.0015291	5.0075	0.43476	371
417	Cluster417	-6.72738e-09	9.81839e-09	0.753385	314	10.276	0.016652	5.6236	0.033843	244
101	Cluster101	-5.92925e-09	8.60795e-09	0.754529	315	9.2257	0.021841	3.9669	0.010026	211
174	Cluster174	-5.93978e-09	8.60239e-09	0.755054	316	4.8655	0.0084807	5.1896	0.17425	315
105	Cluster105	-6.40925e-09	8.92645e-09	0.763623	317	9.9024	0.019372	4.8038	0.019644	227
23	Cluster23	-7.61979e-09	1.05337e-08	0.765273	318	-2.6601	-0.014245	1.6962	0.94158	410
87	Cluster87	-5.45243e-09	7.41067e-09	0.76906	319	13.787	0.026099	5.0803	0.0033304	170
166	Cluster166	-5.75966e-09	7.76772e-09	0.770801	320	5.1666	0.0098393	4.7687	0.13932	304
176	Cluster176	-7.34209e-09	9.11502e-09	0.789733	321	5.4036	0.010892	4.4072	0.1101	287
393	Cluster393	-5.79544e-09	7.13991e-09	0.791517	322	17.328	0.023701	6.8081	0.0054675	181
391	Cluster391	-6.40952e-09	7.80272e-09	0.794304	323	17.927	0.03193	5.0538	0.00019531	124
434	Cluster434	-5.29058e-09	6.42593e-09	0.794836	324	21.776	0.037526	5.3999	2.7721e-05	90
183	Cluster183	-7.87028e-09	8.7041e-09	0.817056	325	7.5332	0.014037	4.9807	0.065219	268
84	Cluster84	-7.94362e-09	8.422e-09	0.82721	326	5.7532	0.0095549	5.6585	0.15465	309
370	Cluster370	-7.17262e-09	7.39981e-09	0.833802	327	19.871	0.027571	6.6242	0.0013534	159
17	Cluster17	-1.08118e-08	1.11542e-08	0.833804	328	-2.1447	-0.019422	1.0413	0.98028	420
455	Cluster455	-8.23104e-09	8.38423e-09	0.836883	329	8.2575	0.016387	4.7162	0.039994	248
114	Cluster114	-9.02695e-09	9.1016e-09	0.839352	330	3.1317	0.0069368	4.3014	0.23329	344
352	Cluster352	-9.24667e-09	9.12526e-09	0.844543	331	18.303	0.030277	5.6586	0.00061066	147
397	Cluster397	-1.12696e-08	1.11151e-08	0.844685	332	1.2705	0.0028663	4.0335	0.37639	366
389	Cluster389	-8.36656e-09	8.0818e-09	0.84972	333	21.509	0.032609	5.958	0.00015357	117
451	Cluster451	-9.47179e-09	9.1273e-09	0.850305	334	8.6968	0.017943	4.6259	0.030062	240
399	Cluster399	-8.77224e-09	8.37552e-09	0.852535	335	1.5602	0.0050007	2.819	0.28998	355
413	Cluster413	-9.56218e-09	9.11784e-09	0.85285	336	2.2461	0.0051809	3.8744	0.28105	353
11	Cluster11	-9.55559e-09	9.10801e-09	0.852944	337	-3.7727	-0.024629	1.3805	0.99686	437
55	Cluster55	-8.5592e-09	8.12402e-09	0.853959	338	-2.1285	-0.0070665	2.8388	0.7733	395
62	Cluster62	-8.39592e-09	7.95149e-09	0.854492	339	-3.8427	-0.014915	2.4207	0.94378	411
313	Cluster313	-8.02665e-09	7.59982e-09	0.854553	340	-1.3575	-0.0052741	2.3944	0.71462	392
381	Cluster381	-8.82731e-09	8.32616e-09	0.855471	341	1.9847	0.0043741	3.9119	0.30596	358
190	Cluster190	-9.9399e-09	9.21691e-09	0.859582	342	3.6204	0.0076648	4.2716	0.19835	329
336	Cluster336	-1.31691e-08	1.14288e-08	0.875395	343	-7.4527	-0.019479	3.4892	0.98365	422
8	Cluster8	-1.09459e-08	9.12029e-09	0.884962	344	-3.9215	-0.025518	1.3948	0.99753	441
361	Cluster361	-1.28965e-08	1.07389e-08	0.885107	345	3.9595	0.0069447	5.2786	0.2266	339
321	Cluster321	-1.00207e-08	8.31214e-09	0.886005	346	-0.3577	-0.00071002	4.6114	0.53091	380
452	Cluster452	-1.05721e-08	8.64851e-09	0.889226	347	6.5166	0.014738	4.1239	0.057045	263
355	Cluster355	-1.12773e-08	9.00257e-09	0.894839	348	19.069	0.023248	7.5795	0.0059434	186
21	Cluster21	-1.38714e-08	1.08941e-08	0.898544	349	-1.2479	-0.0076228	1.471	0.80187	400
453	Cluster453	-1.13047e-08	8.86201e-09	0.898958	350	3.7985	0.00825	4.4604	0.19723	328
61	Cluster61	-1.16874e-08	9.08274e-09	0.900913	351	-5.9199	-0.02413	2.2948	0.99505	432
353	Cluster353	-1.46042e-08	1.10463e-08	0.906931	352	7.5444	0.01311	5.0951	0.069353	273
339	Cluster339	-1.32691e-08	9.84093e-09	0.911229	353	5.1562	0.0097818	4.5641	0.12931	298
395	Cluster395	-1.27609e-08	9.43997e-09	0.91178	354	4.2562	0.010377	3.693	0.12457	296
143	Cluster143	-1.13036e-08	8.35641e-09	0.911922	355	5.9837	0.0094845	6.0126	0.15983	310
315	Cluster315	-1.01965e-08	7.52009e-09	0.912434	356	3.3721	0.00633	4.9344	0.24719	347
410	Cluster410	-1.64386e-08	1.20481e-08	0.913781	357	5.6026	0.012904	3.9197	0.076466	277
13	Cluster13	-1.54114e-08	1.1244e-08	0.914754	358	-2.9779	-0.024845	1.0957	0.99671	435
334	Cluster334	-1.03909e-08	7.35065e-09	0.921261	359	2.5311	0.0082778	2.9442	0.19499	325
323	Cluster323	-1.1245e-08	7.81071e-09	0.925023	360	4.3935	0.0084713	4.7839	0.17922	317
14	Cluster14	-1.56257e-08	1.05074e-08	0.931509	361	-2.8084	-0.020503	1.263	0.9869	424
448	Cluster448	-1.40727e-08	9.30549e-09	0.934771	362	1.496	0.0042485	3.5796	0.33801	363
4	Cluster4	-1.61802e-08	1.06781e-08	0.935148	363	-2.617	-0.022337	1.0522	0.99355	428
328	Cluster328	-9.70161e-09	6.39758e-09	0.935297	364	14.015	0.024124	5.1896	0.0034653	171
18	Cluster18	-1.72198e-08	1.11797e-08	0.938253	365	-1.8571	-0.016292	1.0482	0.96177	412
322	Cluster322	-1.17726e-08	7.56987e-09	0.940051	366	-0.42431	-0.0011763	3.3299	0.5507	381
6	Cluster6	-1.48316e-08	9.45058e-09	0.941721	367	-3.9722	-0.027757	1.2898	0.99896	446
457	Cluster457	-1.35165e-08	8.54417e-09	0.94317	368	10.401	0.021483	4.3971	0.009011	207
319	Cluster319	-1.09968e-08	6.9329e-09	0.94365	369	-1.196	-0.0025168	4.3462	0.60841	386
332	Cluster332	-1.04309e-08	6.46861e-09	0.946578	370	13.981	0.022616	5.7924	0.0079017	202
449	Cluster449	-1.38563e-08	8.58988e-09	0.946638	371	12.079	0.023382	4.8617	0.0064924	192
354	Cluster354	-1.65127e-08	1.02219e-08	0.94689	372	11.665	0.015791	6.7897	0.042901	250
335	Cluster335	-1.23111e-08	7.53434e-09	0.94887	373	-4.5023	-0.012399	3.4729	0.90257	406
327	Cluster327	-1.19563e-08	7.07043e-09	0.954584	374	9.7889	0.016676	5.5719	0.039485	247
16	Cluster16	-1.82564e-08	1.07199e-08	0.955719	375	-3.2209	-0.020368	1.4797	0.98524	423
320	Cluster320	-1.23575e-08	7.14649e-09	0.958111	376	-3.1577	-0.007339	3.9586	0.78746	397
15	Cluster15	-1.88172e-08	1.08585e-08	0.958447	377	-2.4348	-0.018736	1.2148	0.97747	419
20	Cluster20	-2.06653e-08	1.15253e-08	0.963516	378	-3.744	-0.024165	1.421	0.99579	433
379	Cluster379	-2.05934e-08	1.14299e-08	0.964204	379	7.7302	0.014936	4.7649	0.052379	261
458	Cluster458	-1.70484e-08	9.43854e-09	0.964561	380	2.4872	0.0050815	4.7047	0.29852	357
360	Cluster360	-1.17988e-08	6.48282e-09	0.965621	381	19.588	0.03306	5.5557	0.00021186	126
390	Cluster390	-1.60508e-08	8.57853e-09	0.969331	382	21.567	0.029398	6.7807	0.00073639	148
10	Cluster10	-1.45223e-08	7.76003e-09	0.969356	383	-4.1376	-0.027503	1.3586	0.99884	444
7	Cluster7	-1.50008e-08	7.94757e-09	0.970451	384	-3.8304	-0.027717	1.2476	0.99893	445
387	Cluster387	-1.53579e-08	8.11684e-09	0.970761	385	12.4	0.023693	4.9853	0.0064402	190
450	Cluster450	-1.84544e-08	9.72966e-09	0.971067	386	11.18	0.023632	4.5528	0.0070388	195
318	Cluster318	-1.47122e-08	7.74414e-09	0.97127	387	-2.4181	-0.0051718	4.3405	0.71126	391
330	Cluster330	-1.50823e-08	7.81585e-09	0.973178	388	6.5517	0.011351	5.4329	0.11393	291
357	Cluster357	-1.55262e-08	7.99735e-09	0.973896	389	8.9636	0.014987	5.3016	0.045455	252
375	Cluster375	-1.51259e-08	7.76448e-09	0.974298	390	11.847	0.021484	4.9563	0.0084253	203
362	Cluster362	-2.11443e-08	1.03481e-08	0.979489	391	4.9782	0.0078351	5.8939	0.19917	330
63	Cluster63	-1.64578e-08	8.03155e-09	0.979776	392	-5.9184	-0.02477	2.2106	0.99628	434
432	Cluster432	-1.97473e-08	9.58772e-09	0.980284	393	-0.40267	-0.0014139	2.9168	0.5549	382
383	Cluster383	-1.92798e-08	9.30354e-09	0.980882	394	5.6649	0.011024	4.4621	0.10213	286
394	Cluster394	-2.05132e-08	9.78928e-09	0.981935	395	9.4506	0.017031	5.0091	0.029613	239
325	Cluster325	-1.69713e-08	8.05445e-09	0.982444	396	9.3416	0.017175	5.1886	0.03591	245
316	Cluster316	-1.83679e-08	8.66402e-09	0.982998	397	-7.3727	-0.019454	3.5664	0.98064	421
331	Cluster331	-1.40323e-08	6.53984e-09	0.98405	398	16.205	0.02858	4.9114	0.00048572	145
324	Cluster324	-1.73811e-08	7.98019e-09	0.985298	399	9.5162	0.018397	4.9028	0.026142	235
445	Cluster445	-1.5882e-08	7.24564e-09	0.985808	400	2.3746	0.0065647	3.3577	0.23973	346
326	Cluster326	-1.77945e-08	8.0759e-09	0.986217	401	7.2558	0.013865	5.0062	0.073627	274
359	Cluster359	-1.5813e-08	7.12559e-09	0.986763	402	10.234	0.016904	4.9938	0.020224	228
317	Cluster317	-1.50901e-08	6.72026e-09	0.987631	403	-2.9296	-0.007078	3.9749	0.76944	394
28	Cluster28	-2.42816e-08	1.07354e-08	0.988146	404	-7.0143	-0.041972	1.5623	1	459.5
27	Cluster27	-2.03594e-08	8.99328e-09	0.988208	405	-9.8216	-0.045022	2.0494	1	459.5
460	Cluster460	-1.98296e-08	8.68751e-09	0.988771	406	-1.4618	-0.0089362	1.8083	0.79056	399
422	Cluster422	-1.93591e-08	8.41711e-09	0.989275	407	24.967	0.031725	7.4325	0.00039208	141
333	Cluster333	-1.8135e-08	7.59307e-09	0.991538	408	3.6687	0.0076158	4.4913	0.20701	333
72	Cluster72	-2.01797e-08	8.40615e-09	0.991816	409	-4.9273	-0.023284	1.9494	0.99425	430
414	Cluster414	-2.23907e-08	9.24695e-09	0.99227	410	0.27196	0.00065455	3.9594	0.47262	375
412	Cluster412	-2.13265e-08	8.66648e-09	0.993069	411	2.7707	0.0071597	3.7303	0.22882	342
459	Cluster459	-2.76828e-08	1.11841e-08	0.993342	412	6.0128	0.010891	5.2507	0.12608	297
356	Cluster356	-1.97159e-08	7.92126e-09	0.993595	413	9.973	0.013052	7.0319	0.078072	279
19	Cluster19	-2.74915e-08	1.09237e-08	0.994077	414	-3.26	-0.022759	1.2919	0.99418	429
378	Cluster378	-1.99246e-08	7.89509e-09	0.994193	415	10.147	0.017113	5.4218	0.030654	241
73	Cluster73	-2.11819e-08	8.37783e-09	0.99427	416	-3.3867	-0.016641	1.8594	0.96571	414
416	Cluster416	-2.298e-08	8.94828e-09	0.994887	417	12.955	0.024028	5.1212	0.0057138	183
9	Cluster9	-2.22839e-08	8.5617e-09	0.995376	418	-3.5811	-0.025698	1.2665	0.99765	442
337	Cluster337	-2.35072e-08	8.91949e-09	0.995799	419	-4.5238	-0.011707	3.3754	0.9099	407
376	Cluster376	-2.01692e-08	7.64159e-09	0.995847	420	6.2472	0.0095246	5.9314	0.14612	306
314	Cluster314	-2.03462e-08	7.63748e-09	0.996139	421	-0.27099	-0.0015837	1.4646	0.57339	384
369	Cluster369	-1.97502e-08	7.35197e-09	0.996388	422	18.544	0.025637	6.644	0.0026307	167
65	Cluster65	-2.58858e-08	9.50908e-09	0.996758	423	-4.474	-0.018588	2.234	0.97738	418
342	Cluster342	-2.43855e-08	8.89472e-09	0.996943	424	-0.54911	-0.0015409	3.2238	0.56762	383
67	Cluster67	-2.69411e-08	9.51788e-09	0.997677	425	-2.863	-0.016624	1.5814	0.96487	413
380	Cluster380	-2.44336e-08	8.61111e-09	0.997726	426	3.928	0.0067786	5.3498	0.23141	343
358	Cluster358	-2.01227e-08	7.00049e-09	0.997976	427	15.681	0.021618	6.7059	0.0096913	210
74	Cluster74	-2.64805e-08	9.20597e-09	0.997989	428	-4.3515	-0.020638	1.9348	0.98774	425
367	Cluster367	-1.94242e-08	6.72587e-09	0.998061	429	28.917	0.036348	7.3745	4.4261e-05	99
340	Cluster340	-4.00144e-08	1.37768e-08	0.998161	430	1.4853	0.0034795	3.6255	0.34102	364
351	Cluster351	-2.49109e-08	8.52847e-09	0.998255	431	4.5284	0.0081619	4.9834	0.18176	318
388	Cluster388	-2.08822e-08	7.12827e-09	0.998302	432	11.024	0.021735	4.5509	0.0077156	200
374	Cluster374	-2.60106e-08	8.83986e-09	0.998372	433	6.0903	0.010298	5.4861	0.13348	302
70	Cluster70	-2.74104e-08	9.25489e-09	0.99847	434	-2.7813	-0.014027	1.8177	0.93699	408
373	Cluster373	-3.46178e-08	1.16053e-08	0.998572	435	6.7622	0.010845	5.609	0.114	292
71	Cluster71	-2.95386e-08	9.78356e-09	0.998733	436	-3.5053	-0.017492	1.8354	0.97191	417
29	Cluster29	-2.7406e-08	9.04885e-09	0.998772	437	-3.4751	-0.025955	1.1776	0.99841	443
66	Cluster66	-3.10333e-08	1.01541e-08	0.998879	438	-3.4355	-0.022228	1.4167	0.99234	427
365	Cluster365	-2.80787e-08	9.17533e-09	0.998894	439	5.5609	0.0076291	6.8472	0.20837	335
26	Cluster26	-3.04397e-08	9.75138e-09	0.999101	440	-9.0035	-0.045151	1.8644	1	459.5
31	Cluster31	-2.44904e-08	7.7624e-09	0.999198	441	-5.4606	-0.034315	1.4446	0.99992	455
64	Cluster64	-2.8461e-08	8.86202e-09	0.99934	442	-4.3304	-0.021329	1.8047	0.99178	426
5	Cluster5	-2.9138e-08	8.28884e-09	0.99978	443	-3.7269	-0.029985	1.1206	0.99956	448
431	Cluster431	-3.57129e-08	1.00514e-08	0.99981	444	-3.391	-0.0094096	3.3317	0.84561	402
366	Cluster366	-2.90716e-08	7.8009e-09	0.999903	445	5.858	0.010085	5.2611	0.13277	300
24	Cluster24	-3.55145e-08	9.08003e-09	0.999954	446	-5.4109	-0.033299	1.4826	0.99987	454
82	Cluster82	-3.40964e-08	8.64954e-09	0.99996	447	-4.6652	-0.024653	1.7091	0.99683	436
77	Cluster77	-2.93429e-08	7.3863e-09	0.999964	448	-8.4064	-0.037605	2.0245	0.99998	457
30	Cluster30	-3.44028e-08	7.98378e-09	0.999992	449	-7.4909	-0.03564	1.9202	0.99995	456
415	Cluster415	-3.71419e-08	8.59933e-09	0.999992	450	11.1	0.018579	5.635	0.024444	232
377	Cluster377	-3.00398e-08	6.71947e-09	0.999996	451	10.814	0.018023	5.5242	0.025154	234
368	Cluster368	-3.58168e-08	7.96337e-09	0.999997	452	4.0861	0.0083647	4.9134	0.20281	332
25	Cluster25	-4.36199e-08	9.38972e-09	0.999998	453	-9.7016	-0.049259	1.8682	1	459.5
69	Cluster69	-3.90285e-08	7.79283e-09	1	454	-2.7682	-0.016866	1.5107	0.96654	415
79	Cluster79	-3.56643e-08	6.99577e-09	1	455	-7.2561	-0.031853	2.0891	0.99974	450
81	Cluster81	-3.62401e-08	7.05138e-09	1	456	-7.5244	-0.032253	2.1451	0.99977	451.5
75	Cluster75	-4.9596e-08	9.44306e-09	1	457	-6.239	-0.022568	2.4403	0.99471	431
80	Cluster80	-3.8908e-08	7.17466e-09	1	458	-7.2745	-0.031694	2.0794	0.99977	451.5
78	Cluster78	-3.9294e-08	6.91879e-09	1	459	-6.9965	-0.030665	2.0706	0.99964	449
76	Cluster76	-4.91115e-08	7.4624e-09	1	460	-7.5385	-0.031969	2.1174	0.99981	453
68	Cluster68	-5.10574e-08	6.94951e-09	1	461	-1.4347	-0.01066	1.215	0.88117	405

## Sheet: LDSC_ALCOHOL_per_week
Cluster	Name	LDSC_Coefficient	LDSC_Coefficient_std_error	LDSC_Coefficient_P_value	LDSC_Coefficient_P_value_rank	MAGMA_BETA	MAGMA_BETA_STD	MAGMA_SE	MAGMA_P	MAGMA_P_rank	Correlation
404	Cluster404	4.57909e-09	1.01468e-09	3.19821e-06	1	20.523	0.023928	7.4	0.0027774	83	Spearman's on P	0.617709
138	Cluster138	5.40369e-09	1.26965e-09	1.04042e-05	2	18.504	0.031235	5.1441	0.00016147	37
133	Cluster133	5.54084e-09	1.44014e-09	5.96801e-05	3	29.477	0.037811	6.6973	5.4196e-06	8
178	Cluster178	4.04744e-09	1.10893e-09	0.000131199	4	13.104	0.021568	5.12	0.0052485	105
134	Cluster134	4.18785e-09	1.20988e-09	0.000268728	5	26.162	0.04094	5.5938	1.4693e-06	5
401	Cluster401	4.05373e-09	1.17301e-09	0.000274305	6	5.0076	0.011522	3.5995	0.082095	220
135	Cluster135	4.68739e-09	1.38143e-09	0.000345486	7	9.8111	0.019664	4.3466	0.012005	127
177	Cluster177	4.56856e-09	1.35644e-09	0.000378511	8	23.025	0.032237	6.0971	7.9868e-05	26
200	Cluster200	3.68453e-09	1.10773e-09	0.000440194	9	2.6313	0.00538	3.999	0.25528	295
167	Cluster167	3.80026e-09	1.15125e-09	0.000481751	10	12.663	0.020652	5.3337	0.0088002	121
123	Cluster123	4.04899e-09	1.23358e-09	0.000514818	11	27.13	0.036048	6.5855	1.9084e-05	11
188	Cluster188	3.50394e-09	1.06897e-09	0.000522973	12	4.4377	0.0071882	5.2401	0.19854	278
147	Cluster147	4.68162e-09	1.44378e-09	0.000592173	13	16.78	0.021433	6.9018	0.0075298	117
202	Cluster202	3.57233e-09	1.12909e-09	0.000778335	14	7.6584	0.012738	5.0636	0.065221	210
139	Cluster139	3.78892e-09	1.21082e-09	0.000876318	15	11.551	0.017817	5.5212	0.018225	147
128	Cluster128	3.50586e-09	1.14917e-09	0.00114125	16	30.131	0.042281	6.1633	5.1296e-07	4
122	Cluster122	3.92525e-09	1.33478e-09	0.00163715	17	21.788	0.029647	6.4987	0.00040127	48
93	Cluster93	3.13113e-09	1.10724e-09	0.00234295	18	17.986	0.027621	5.5374	0.00058217	54
140	Cluster140	3.66759e-09	1.31474e-09	0.00263882	19	25.444	0.035156	6.2747	2.5209e-05	14
141	Cluster141	3.07779e-09	1.10615e-09	0.00269755	20	21.964	0.032253	6.0108	0.0001295	31
229	Cluster229	2.98315e-09	1.09502e-09	0.00322192	21	22.206	0.03055	6.0845	0.00013184	32
132	Cluster132	3.9543e-09	1.45217e-09	0.00323428	22	26.107	0.042314	5.1611	2.1415e-07	3
228	Cluster228	2.90777e-09	1.07815e-09	0.00349825	23	29.08	0.036727	6.7168	7.5249e-06	9
204	Cluster204	3.45335e-09	1.32085e-09	0.00446805	24	-4.1626	-0.0080554	4.2874	0.83419	403
306	Cluster306	3.27351e-09	1.26049e-09	0.00470196	25	12.436	0.026758	3.9509	0.00082449	60
127	Cluster127	4.76802e-09	1.86052e-09	0.0051925	26	9.8996	0.019791	4.4476	0.013022	129
310	Cluster310	3.22481e-09	1.27226e-09	0.00562704	27	9.1908	0.022804	3.4613	0.003966	95
136	Cluster136	4.70712e-09	1.87017e-09	0.00591873	28	22.245	0.041811	4.3478	1.579e-07	2
250	Cluster250	2.82483e-09	1.1248e-09	0.00601273	29	17.54	0.029612	5.4848	0.00069357	58
179	Cluster179	3.07035e-09	1.23527e-09	0.00646701	30	5.5353	0.0089709	5.3682	0.15125	257
126	Cluster126	5.11702e-09	2.05999e-09	0.0064958	31	6.5376	0.01407	3.8242	0.043687	186
217	Cluster217	2.72263e-09	1.10793e-09	0.00699712	32	41.207	0.050758	6.8911	1.1448e-09	1
253	Cluster253	2.9313e-09	1.20211e-09	0.007375	33	17.894	0.027206	5.6746	0.00080871	59
233	Cluster233	2.57007e-09	1.0586e-09	0.00759538	34	24.568	0.032822	6.5172	8.2047e-05	27
311	Cluster311	3.0295e-09	1.25036e-09	0.00769846	35	6.9452	0.020627	2.8898	0.0081295	120
121	Cluster121	4.17022e-09	1.75028e-09	0.00859522	36	10.87	0.020288	4.2545	0.0053151	107
144	Cluster144	3.3216e-09	1.39815e-09	0.00875749	37	20.309	0.02987	5.9737	0.00033827	41
312	Cluster312	3.04943e-09	1.2837e-09	0.00876252	38	5.3283	0.017388	2.7005	0.024254	158
305	Cluster305	2.86764e-09	1.21857e-09	0.00930415	39	8.9429	0.02264	3.308	0.0034352	90
92	Cluster92	2.30964e-09	1.01742e-09	0.011601	40	15.331	0.024369	5.3576	0.0021115	78
91	Cluster91	2.36093e-09	1.04632e-09	0.0120226	41	10.236	0.018526	4.8093	0.016662	144
129	Cluster129	3.93456e-09	1.74807e-09	0.0121989	42	24.672	0.035113	6.1409	2.9542e-05	16
96	Cluster96	2.55968e-09	1.15618e-09	0.0134174	43	4.8377	0.010474	3.912	0.10812	234
242	Cluster242	2.36367e-09	1.07251e-09	0.0137666	44	28.183	0.035961	6.8814	2.1182e-05	13
149	Cluster149	3.45596e-09	1.57071e-09	0.0138943	45	25.712	0.035011	6.3927	2.8982e-05	15
243	Cluster243	2.47375e-09	1.14335e-09	0.0152478	46	20.123	0.029181	5.9787	0.00038277	46
218	Cluster218	2.38356e-09	1.11777e-09	0.0164861	47	14.422	0.022839	5.3682	0.0036129	93
231	Cluster231	2.1652e-09	1.06042e-09	0.0205838	48	23.561	0.031551	6.4741	0.0001372	33
174	Cluster174	2.90823e-09	1.4245e-09	0.0205964	49	1.6664	0.0029059	4.891	0.36666	326
120	Cluster120	2.54987e-09	1.26377e-09	0.0218128	50	19.519	0.027284	6.2881	0.00095597	61
148	Cluster148	3.02395e-09	1.50274e-09	0.0220946	51	25.702	0.03527	6.4504	3.3979e-05	18
348	Cluster348	2.59816e-09	1.29781e-09	0.0226448	52	0.91821	0.0024491	3.2837	0.38988	330
155	Cluster155	2.08478e-09	1.05958e-09	0.0245591	53	24.72	0.033426	6.3783	5.3427e-05	23
203	Cluster203	2.27602e-09	1.17451e-09	0.0263207	54	0.08506	0.00014056	5.1216	0.49337	349
88	Cluster88	2.11669e-09	1.09844e-09	0.0269904	55	11.143	0.018124	5.2601	0.017076	146
146	Cluster146	2.4165e-09	1.27709e-09	0.0292331	56	17.926	0.02527	6.0707	0.001577	72
426	Cluster426	2.38535e-09	1.26127e-09	0.0292975	57	26.263	0.032003	7.1681	0.00012465	30
262	Cluster262	2.27642e-09	1.21595e-09	0.0305946	58	21.206	0.028344	6.4461	0.00050267	52
251	Cluster251	2.21069e-09	1.18836e-09	0.0314226	59	19.834	0.031233	5.6958	0.00024943	39
125	Cluster125	2.71598e-09	1.46103e-09	0.0315172	60	19.256	0.026939	6.2079	0.00096368	62
237	Cluster237	2.65707e-09	1.42965e-09	0.0315461	61	14.179	0.017908	6.804	0.018592	148
433	Cluster433	1.84425e-09	9.93997e-10	0.0317705	62	4.5216	0.0091837	4.1378	0.13726	251
227	Cluster227	2.05461e-09	1.11345e-09	0.032499	63	21.213	0.030927	5.7869	0.0001238	29
245	Cluster245	2.17082e-09	1.17738e-09	0.0326081	64	16.726	0.023886	6.0666	0.0029197	86
403	Cluster403	2.05396e-09	1.11977e-09	0.0333064	65	18.504	0.03405	4.6456	3.416e-05	19
130	Cluster130	3.04064e-09	1.69144e-09	0.036115	66	19.954	0.026827	6.4908	0.0010573	64
264	Cluster264	2.08575e-09	1.16195e-09	0.0363236	67	14.108	0.020674	5.8516	0.0079631	119
176	Cluster176	2.90494e-09	1.62448e-09	0.0368701	68	5.3942	0.010881	4.1166	0.095051	227
153	Cluster153	2.06899e-09	1.16769e-09	0.0382085	69	5.2757	0.0097043	4.6068	0.12607	245
208	Cluster208	2.43364e-09	1.37429e-09	0.0382939	70	16.123	0.028444	4.8668	0.00046279	51
234	Cluster234	2.14541e-09	1.22308e-09	0.0397069	71	26.964	0.033685	6.9036	4.7187e-05	21
154	Cluster154	2.29394e-09	1.33242e-09	0.0425679	72	10.804	0.019836	4.9397	0.01437	137
137	Cluster137	2.34992e-09	1.38172e-09	0.0444973	73	25.031	0.040666	5.432	2.0497e-06	7
145	Cluster145	3.52184e-09	2.08059e-09	0.045255	74	3.1765	0.0054461	5.1947	0.27045	297
201	Cluster201	1.69147e-09	1.01248e-09	0.0473988	75	4.9527	0.0076715	5.5627	0.18665	272
429	Cluster429	1.92391e-09	1.17067e-09	0.0501468	76	16.699	0.025327	5.577	0.0013779	69
252	Cluster252	1.89646e-09	1.17166e-09	0.0527651	77	23.799	0.035218	6.0321	4.0035e-05	20
269	Cluster269	1.92732e-09	1.19608e-09	0.0535507	78	17.321	0.02288	6.6005	0.0043473	99
387	Cluster387	2.46083e-09	1.5285e-09	0.0537024	79	5.2567	0.010045	4.2602	0.10863	235
230	Cluster230	1.81066e-09	1.13358e-09	0.0550999	80	17.976	0.02774	5.6033	0.00066969	57
142	Cluster142	3.17693e-09	2.0015e-09	0.0562251	81	7.2209	0.014939	3.8244	0.029515	171
124	Cluster124	2.15027e-09	1.37292e-09	0.0586514	82	20.274	0.032636	5.4669	0.00010466	28
268	Cluster268	2.05764e-09	1.31768e-09	0.0591966	83	7.8679	0.011772	5.8128	0.087951	224
169	Cluster169	2.26726e-09	1.46898e-09	0.0613643	84	2.7564	0.0049884	4.5841	0.27383	301
143	Cluster143	2.79393e-09	1.81459e-09	0.061817	85	11.027	0.017383	5.5888	0.024251	157
307	Cluster307	1.69485e-09	1.12577e-09	0.0660973	86	11.697	0.023658	4.1698	0.0025174	80
254	Cluster254	2.00165e-09	1.35019e-09	0.069104	87	13.599	0.025457	5.0021	0.0032812	88
90	Cluster90	1.48442e-09	1.00829e-09	0.0704811	88	8.6057	0.014916	4.8828	0.039007	182
95	Cluster95	1.61877e-09	1.10652e-09	0.0717411	89	7.4607	0.014426	4.3122	0.041815	185
224	Cluster224	1.85398e-09	1.26929e-09	0.0720565	90	23.077	0.032976	5.9296	4.9968e-05	22
284	Cluster284	1.51583e-09	1.0382e-09	0.0721379	91	20.583	0.030045	5.9983	0.000301	40
266	Cluster266	1.6023e-09	1.09963e-09	0.0725411	92	14.878	0.021776	5.8009	0.0051679	103
158	Cluster158	2.12071e-09	1.46825e-09	0.074317	93	6.2604	0.009045	5.8245	0.14123	255
301	Cluster301	1.94225e-09	1.3478e-09	0.0747847	94	7.5852	0.018585	3.4096	0.013061	130
187	Cluster187	2.87856e-09	2.00916e-09	0.075969	95	-1.8954	-0.0030589	5.4199	0.63672	377
255	Cluster255	1.8669e-09	1.33047e-09	0.0802806	96	15.564	0.024057	5.5662	0.0025897	81
163	Cluster163	1.66211e-09	1.18887e-09	0.0810471	97	5.3253	0.0099891	4.4816	0.11738	241
428	Cluster428	1.6716e-09	1.19669e-09	0.0812284	98	18.354	0.023617	6.6008	0.0027161	82
156	Cluster156	1.7576e-09	1.26365e-09	0.0821299	99	7.4958	0.011366	5.4976	0.086381	222
456	Cluster456	1.55615e-09	1.11887e-09	0.0821398	100	6.5017	0.0096779	5.5322	0.11996	243
94	Cluster94	1.40701e-09	1.01783e-09	0.0834303	101	10.566	0.016839	5.405	0.025305	160
333	Cluster333	2.25721e-09	1.63684e-09	0.0839468	102	2.2536	0.0046816	4.0482	0.28888	309
89	Cluster89	1.46101e-09	1.06216e-09	0.0844863	103	10.301	0.017356	5.0663	0.021026	153
209	Cluster209	2.08424e-09	1.51624e-09	0.0846256	104	6.8579	0.016771	3.4113	0.022207	155
207	Cluster207	1.8211e-09	1.34871e-09	0.0884684	105	17.018	0.030611	4.7269	0.00015959	36
241	Cluster241	1.55289e-09	1.17467e-09	0.0930861	106	19.833	0.028555	6.1166	0.00059376	55
271	Cluster271	1.63653e-09	1.24187e-09	0.0937871	107	9.3786	0.014249	5.8099	0.05325	196
131	Cluster131	1.72429e-09	1.31089e-09	0.0941941	108	19.06	0.026751	6.1628	0.00099332	63
249	Cluster249	1.62552e-09	1.24555e-09	0.0959363	109	25.085	0.033099	6.6034	7.3009e-05	25
304	Cluster304	1.4951e-09	1.14635e-09	0.0960786	110	8.4714	0.020733	3.3954	0.0063042	111
248	Cluster248	1.82953e-09	1.40867e-09	0.0970136	111	16.992	0.025067	5.8574	0.0018631	75
274	Cluster274	1.56944e-09	1.20945e-09	0.0972053	112	14.638	0.021254	5.9474	0.0069282	115
199	Cluster199	1.49402e-09	1.15631e-09	0.0981683	113	-0.17187	-0.00043746	3.1295	0.5219	354
240	Cluster240	1.51204e-09	1.18292e-09	0.100586	114	26.546	0.035217	6.4772	2.0915e-05	12
168	Cluster168	1.63484e-09	1.2793e-09	0.10064	115	10.389	0.016058	5.4442	0.028188	168
152	Cluster152	1.84705e-09	1.448e-09	0.101051	116	5.2853	0.012581	3.6008	0.071089	214
273	Cluster273	1.35983e-09	1.07253e-09	0.102422	117	15.718	0.021614	6.29	0.0062363	110
303	Cluster303	1.40192e-09	1.11288e-09	0.103884	118	4.1625	0.012786	2.6678	0.05936	201
364	Cluster364	1.86836e-09	1.49263e-09	0.105336	119	6.2743	0.010607	5.0254	0.10593	231
278	Cluster278	1.43598e-09	1.1474e-09	0.105375	120	16.449	0.023982	5.9591	0.0028907	85
256	Cluster256	1.46974e-09	1.17845e-09	0.106166	121	18.714	0.028138	5.5886	0.00040706	49
189	Cluster189	2.39472e-09	2.01751e-09	0.11762	122	1.6921	0.0037197	3.8194	0.32888	320
175	Cluster175	1.69589e-09	1.46899e-09	0.124156	123	1.5977	0.0027969	5.0381	0.37558	328
205	Cluster205	1.36492e-09	1.18256e-09	0.124207	124	-4.9438	-0.0084094	4.8579	0.84558	407
150	Cluster150	1.38284e-09	1.2288e-09	0.130218	125	4.9673	0.010267	4.1028	0.11301	238
157	Cluster157	1.45679e-09	1.29986e-09	0.131203	126	5.3856	0.010169	4.26	0.10309	230
292	Cluster292	1.78476e-09	1.60785e-09	0.133492	127	7.1056	0.010727	5.7334	0.10762	232
246	Cluster246	1.50261e-09	1.35542e-09	0.133803	128	9.9089	0.01846	4.6515	0.016584	143
394	Cluster394	2.43037e-09	2.1992e-09	0.134555	129	-1.441	-0.0025968	4.756	0.61905	376
395	Cluster395	1.69695e-09	1.54008e-09	0.135262	130	0.59142	0.0014431	3.557	0.43398	336
110	Cluster110	1.21142e-09	1.10223e-09	0.135869	131	10.912	0.01917	4.9669	0.014024	136
302	Cluster302	1.43802e-09	1.32191e-09	0.138334	132	0.34477	0.0010806	2.7021	0.44924	338
372	Cluster372	1.90143e-09	1.76859e-09	0.141163	133	0.52384	0.00085626	5.3249	0.46082	342
439	Cluster439	1.0715e-09	1.00014e-09	0.142005	134	12.478	0.02253	4.6595	0.0037087	94
86	Cluster86	1.43108e-09	1.33868e-09	0.142531	135	17.614	0.029152	5.2439	0.00039225	47
287	Cluster287	1.12169e-09	1.06504e-09	0.146129	136	14.511	0.023697	5.2931	0.0030612	87
275	Cluster275	1.24177e-09	1.18608e-09	0.14756	137	8.4536	0.012858	5.5857	0.065097	208
213	Cluster213	1.56136e-09	1.49193e-09	0.147657	138	13.715	0.02395	4.8865	0.002506	79
85	Cluster85	1.19593e-09	1.15223e-09	0.149653	139	5.6765	0.0094416	5.0622	0.13108	247
87	Cluster87	1.13417e-09	1.11072e-09	0.153601	140	7.2156	0.013617	4.6751	0.061379	202
270	Cluster270	1.26054e-09	1.2453e-09	0.155713	141	8.6271	0.013004	5.7185	0.065709	211
117	Cluster117	1.60844e-09	1.63049e-09	0.161949	142	1.0999	0.0022418	4.3544	0.40029	332
239	Cluster239	1.23792e-09	1.26384e-09	0.163667	143	30.086	0.040412	6.4527	1.5768e-06	6
151	Cluster151	1.29854e-09	1.33664e-09	0.165651	144	1.5403	0.0038113	3.4951	0.32971	321
159	Cluster159	1.52309e-09	1.57505e-09	0.166768	145	10.557	0.016324	5.543	0.028427	169
289	Cluster289	1.1792e-09	1.22208e-09	0.167294	146	7.7817	0.013612	5.0673	0.062321	204
183	Cluster183	1.51515e-09	1.61504e-09	0.174085	147	-1.1978	-0.0022452	4.5174	0.60455	375
416	Cluster416	1.80648e-09	1.93541e-09	0.175311	148	7.4767	0.013804	4.6271	0.053074	195
288	Cluster288	1.08014e-09	1.17416e-09	0.178805	149	20.746	0.029341	6.1638	0.00038273	45
363	Cluster363	1.04962e-09	1.15137e-09	0.180985	150	6.8172	0.014413	3.8133	0.036922	180
308	Cluster308	1.23757e-09	1.37063e-09	0.183284	151	7.4394	0.019161	3.4043	0.014442	138
244	Cluster244	1.14973e-09	1.29326e-09	0.186997	152	13.921	0.020736	5.6518	0.0068927	114
435	Cluster435	8.80018e-10	9.91252e-10	0.187328	153	9.3223	0.021047	3.7505	0.0064722	112
343	Cluster343	1.0828e-09	1.23283e-09	0.189889	154	2.6676	0.0077491	3.1298	0.19703	277
206	Cluster206	9.40957e-10	1.07308e-09	0.190278	155	10.246	0.020976	4.0639	0.0058544	108
1	Cluster1	1.5838e-09	1.81014e-09	0.190797	156	-1.2076	-0.015781	0.65287	0.96781	438
360	Cluster360	1.22048e-09	1.39928e-09	0.191544	157	7.5561	0.012766	5.1502	0.071179	215
172	Cluster172	1.22938e-09	1.43198e-09	0.195303	158	7.535	0.012743	5.2172	0.074343	216
216	Cluster216	1.13552e-09	1.32297e-09	0.19536	159	20.485	0.030294	5.8042	0.00020901	38
272	Cluster272	1.06779e-09	1.24951e-09	0.196396	160	7.222	0.013419	4.5276	0.055357	198
421	Cluster421	1.75889e-09	2.06358e-09	0.197009	161	13.951	0.022316	5.2917	0.0041934	97
385	Cluster385	1.01744e-09	1.23209e-09	0.204464	162	-1.2809	-0.0021414	5.067	0.59978	373
48	Cluster48	1.23295e-09	1.53767e-09	0.211325	163	2.3174	0.00939	2.013	0.12483	244
212	Cluster212	1.00606e-09	1.25696e-09	0.211742	164	14.596	0.027155	4.5353	0.00064607	56
277	Cluster277	1.02505e-09	1.28201e-09	0.211981	165	15.981	0.02581	5.2748	0.0012261	66
215	Cluster215	1.23728e-09	1.57998e-09	0.216784	166	6.6782	0.014627	3.7745	0.038432	181
447	Cluster447	1.13395e-09	1.44803e-09	0.216785	167	7.1174	0.013996	4.1698	0.043934	187
247	Cluster247	1.17857e-09	1.50894e-09	0.217385	168	11.329	0.017667	5.522	0.020108	150
223	Cluster223	9.10159e-10	1.17559e-09	0.219401	169	15.462	0.027668	4.564	0.00035323	42
276	Cluster276	1.22301e-09	1.59202e-09	0.221182	170	10.97	0.01752	5.1116	0.015944	141
367	Cluster367	1.25895e-09	1.63935e-09	0.221256	171	12.983	0.016326	6.7638	0.027476	165
235	Cluster235	7.62055e-10	1.04383e-09	0.232678	172	-2.3428	-0.005742	3.3116	0.76035	393
419	Cluster419	8.19451e-10	1.12739e-09	0.233657	173	11.207	0.015117	6.1847	0.034996	178
180	Cluster180	9.63441e-10	1.35242e-09	0.238114	174	-0.055216	-0.00012561	3.5763	0.50616	351
118	Cluster118	1.24523e-09	1.77536e-09	0.241529	175	5.966	0.011907	3.9958	0.067719	212
296	Cluster296	8.05942e-10	1.17252e-09	0.245929	176	11.087	0.017684	5.4462	0.020899	152
210	Cluster210	8.66945e-10	1.30584e-09	0.253378	177	9.4577	0.019644	4.0952	0.010467	125
300	Cluster300	6.92195e-10	1.04909e-09	0.25469	178	6.5555	0.013274	4.2652	0.062162	203
42	Cluster42	9.63978e-10	1.48588e-09	0.258247	179	8.8624	0.022059	3.28	0.0034513	91
386	Cluster386	8.07607e-10	1.27424e-09	0.263107	180	6.1906	0.011354	4.5997	0.089184	225
170	Cluster170	7.39178e-10	1.24471e-09	0.276304	181	11.238	0.017677	5.4015	0.018748	149
290	Cluster290	6.76005e-10	1.14485e-09	0.277437	182	10.398	0.016381	5.4809	0.028913	170
225	Cluster225	6.67971e-10	1.15764e-09	0.281965	183	17.861	0.027958	5.3672	0.00043882	50
446	Cluster446	7.91349e-10	1.37268e-09	0.282138	184	4.8808	0.010083	4.0255	0.11268	237
399	Cluster399	8.63904e-10	1.5021e-09	0.282601	185	-0.60979	-0.0019556	2.6355	0.59149	370
295	Cluster295	6.78525e-10	1.22351e-09	0.289593	186	4.3832	0.0081425	4.6775	0.17437	266
389	Cluster389	8.69083e-10	1.5934e-09	0.29273	187	12.551	0.019041	5.6098	0.012638	128
332	Cluster332	7.19103e-10	1.33635e-09	0.29525	188	3.1541	0.0051097	5.2088	0.27242	299
383	Cluster383	8.48568e-10	1.58449e-09	0.296136	189	4.2268	0.0082255	4.411	0.16898	265
402	Cluster402	7.72084e-10	1.46186e-09	0.298697	190	0.08493	0.00016851	4.1294	0.4918	348
455	Cluster455	7.39624e-10	1.40528e-09	0.299334	191	-0.57836	-0.0011481	4.2145	0.55457	362
298	Cluster298	6.338e-10	1.30705e-09	0.313871	192	4.3197	0.0089474	3.9895	0.13946	253
186	Cluster186	7.96085e-10	1.64408e-09	0.314117	193	-3.5245	-0.0071511	4.3218	0.79261	396
232	Cluster232	5.53556e-10	1.14441e-09	0.314299	194	25.186	0.033191	6.5092	5.4814e-05	24
423	Cluster423	6.26154e-10	1.30481e-09	0.315655	195	19.159	0.021551	7.4869	0.0052527	106
424	Cluster424	6.79561e-10	1.47606e-09	0.322619	196	10.931	0.014625	6.1044	0.036684	179
355	Cluster355	8.11761e-10	1.77004e-09	0.323256	197	13.56	0.016484	6.9921	0.026242	162
27	Cluster27	7.37039e-10	1.63265e-09	0.325837	198	-0.74789	-0.0034261	1.8899	0.65384	379
444	Cluster444	4.40032e-10	9.82297e-10	0.32709	199	11.815	0.023083	4.3856	0.0035328	92
41	Cluster41	6.34492e-10	1.43736e-09	0.329451	200	9.961	0.024712	3.3221	0.0013591	68
293	Cluster293	5.80698e-10	1.34522e-09	0.332989	201	9.7998	0.016463	5.1159	0.02772	166
164	Cluster164	5.04263e-10	1.20552e-09	0.337866	202	6.7742	0.013036	4.1862	0.052818	194
182	Cluster182	6.82683e-10	1.65225e-09	0.339736	203	0.13908	0.00030875	3.6937	0.48498	346
345	Cluster345	5.80701e-10	1.43382e-09	0.342738	204	1.0608	0.0029439	3.1613	0.36861	327
353	Cluster353	7.38368e-10	1.8878e-09	0.347852	205	2.2402	0.0038973	4.6648	0.31553	314
23	Cluster23	5.93494e-10	1.52718e-09	0.348779	206	0.80665	0.0043092	1.5083	0.29639	312
381	Cluster381	6.21665e-10	1.62737e-09	0.351228	207	-0.68987	-0.0015211	3.9291	0.56969	365
160	Cluster160	6.1729e-10	1.62922e-09	0.352386	208	-3.3788	-0.0074015	4.0159	0.79992	397
359	Cluster359	6.08336e-10	1.69467e-09	0.359808	209	10.08	0.016663	5.0754	0.023525	156
438	Cluster438	3.11961e-10	1.01043e-09	0.378759	210	11.23	0.0188	5.2828	0.016771	145
282	Cluster282	3.21491e-10	1.07762e-09	0.382724	211	2.8205	0.0055093	4.2471	0.25331	293
283	Cluster283	3.30398e-10	1.12797e-09	0.384794	212	13.759	0.019262	6.221	0.013502	132
222	Cluster222	3.33953e-10	1.14615e-09	0.385385	213	16.505	0.030124	4.5515	0.00014423	35
173	Cluster173	5.72534e-10	1.97261e-09	0.385816	214	5.1424	0.010694	3.9414	0.096005	229
409	Cluster409	3.99296e-10	1.38314e-09	0.38641	215	-0.66321	-0.0018312	3.0001	0.58747	369
185	Cluster185	3.58056e-10	1.31384e-09	0.392609	216	4.7757	0.0084363	4.6526	0.15235	260
171	Cluster171	3.89883e-10	1.43227e-09	0.392729	217	5.9636	0.012735	3.9408	0.065116	209
370	Cluster370	3.73449e-10	1.37806e-09	0.393197	218	18.716	0.02598	6.2935	0.0014733	71
261	Cluster261	3.24664e-10	1.24104e-09	0.396812	219	21.64	0.031185	5.954	0.00013971	34
195	Cluster195	3.53503e-10	1.39939e-09	0.400284	220	6.9988	0.014071	4.159	0.046216	189
371	Cluster371	3.31936e-10	1.35281e-09	0.403086	221	8.284	0.016083	4.339	0.028127	167
358	Cluster358	3.93504e-10	1.62445e-09	0.404298	222	14.157	0.019525	6.0931	0.010085	123
2	Cluster2	3.49502e-10	1.64928e-09	0.416088	223	-1.4551	-0.022752	0.54269	0.99633	459
427	Cluster427	2.93452e-10	1.45166e-09	0.4199	224	19.418	0.025327	6.4715	0.0013499	67
265	Cluster265	2.38142e-10	1.18947e-09	0.420659	225	11.359	0.017536	5.5707	0.020728	151
313	Cluster313	2.90153e-10	1.4548e-09	0.420957	226	3.6113	0.014036	2.1369	0.045531	188
382	Cluster382	2.4164e-10	1.2707e-09	0.424591	227	14.54	0.025818	4.8723	0.0014243	70
46	Cluster46	2.8968e-10	1.57344e-09	0.426965	228	3.8537	0.01304	2.4562	0.058336	200
436	Cluster436	1.8365e-10	1.01213e-09	0.428008	229	13.693	0.023281	5.0438	0.0033189	89
84	Cluster84	2.29936e-10	1.27251e-09	0.428303	230	5.6836	0.0094458	5.0931	0.13224	250
398	Cluster398	3.1296e-10	1.76608e-09	0.429673	231	-2.6597	-0.0073638	2.9821	0.81376	398
411	Cluster411	2.56015e-10	1.46452e-09	0.430614	232	-3.6573	-0.0088822	3.6485	0.84192	405
259	Cluster259	1.95522e-10	1.27437e-09	0.439031	233	26.895	0.035259	6.7235	3.1809e-05	17
219	Cluster219	1.71914e-10	1.17428e-09	0.441803	234	12.15	0.020703	5.1656	0.0093399	122
376	Cluster376	2.22783e-10	1.5309e-09	0.442149	235	-0.064662	-9.8586e-05	5.6994	0.50453	350
196	Cluster196	1.58408e-10	1.09437e-09	0.442455	236	11.465	0.020905	4.6472	0.0068184	113
448	Cluster448	2.37712e-10	1.86556e-09	0.449303	237	4.2684	0.01217	3.1264	0.086091	221
192	Cluster192	2.16598e-10	1.73772e-09	0.450402	238	4.1886	0.010592	3.3961	0.10873	236
391	Cluster391	1.59725e-10	1.50803e-09	0.457824	239	3.6182	0.006401	4.7878	0.22492	284
161	Cluster161	1.53287e-10	1.51057e-09	0.459586	240	2.806	0.0057766	4.0517	0.2443	291
286	Cluster286	1.06564e-10	1.05633e-09	0.459822	241	20.503	0.029644	6.0808	0.0003744	44
405	Cluster405	1.21213e-10	1.2321e-09	0.460815	242	8.6427	0.012971	5.6362	0.062598	205
414	Cluster414	1.36805e-10	1.57013e-09	0.465284	243	2.7926	0.0067127	3.81	0.2318	286
38	Cluster38	1.11534e-10	1.44526e-09	0.469243	244	0.061543	0.00020722	2.4542	0.49	347
214	Cluster214	9.91641e-11	1.3736e-09	0.471224	245	9.2402	0.015067	5.3076	0.040859	183
356	Cluster356	1.08564e-10	1.61053e-09	0.473128	246	12.888	0.016946	6.6002	0.025439	161
390	Cluster390	1.37424e-10	2.0516e-09	0.473297	247	11.372	0.015546	6.1311	0.031822	174
109	Cluster109	7.19597e-11	1.15264e-09	0.47511	248	8.5135	0.011949	6.2801	0.08762	223
454	Cluster454	8.16793e-11	1.36026e-09	0.476059	249	3.8014	0.0065885	4.8177	0.21505	282
331	Cluster331	8.14472e-11	1.39419e-09	0.476707	250	7.6693	0.013486	4.6514	0.049602	193
294	Cluster294	6.08736e-11	1.25662e-09	0.480682	251	10.145	0.014507	6.0883	0.04784	192
47	Cluster47	7.45422e-11	1.56337e-09	0.480985	252	4.4829	0.014614	2.5751	0.040869	184
329	Cluster329	5.00908e-11	1.31904e-09	0.484854	253	11.956	0.018257	5.5118	0.015041	139
437	Cluster437	3.1808e-11	9.2857e-10	0.486337	254	15.122	0.025563	5.1262	0.0015914	73
350	Cluster350	4.49411e-11	1.60019e-09	0.488797	255	8.2476	0.016579	4.4588	0.032185	175
193	Cluster193	3.98323e-11	1.48459e-09	0.489297	256	4.4426	0.0082005	4.5452	0.16419	262
44	Cluster44	2.69636e-11	1.47137e-09	0.49269	257	2.4047	0.0080915	2.4864	0.16675	264
279	Cluster279	2.28756e-11	1.25961e-09	0.492755	258	10.766	0.018706	4.8999	0.014013	135
43	Cluster43	1.23547e-11	1.5271e-09	0.496772	259	5.3731	0.016075	2.6708	0.022133	154
194	Cluster194	5.81481e-12	1.97126e-09	0.498823	260	0.21141	0.00047132	3.6492	0.4769	345
49	Cluster49	-1.11578e-11	1.48081e-09	0.503006	261	-0.058573	-0.00025995	1.8147	0.51287	352
280	Cluster280	-1.75227e-11	1.1008e-09	0.50635	262	5.3743	0.0090372	5.1103	0.14649	256
105	Cluster105	-2.95779e-11	1.41715e-09	0.508326	263	-2.6977	-0.0052767	4.4622	0.72726	389
45	Cluster45	-3.2878e-11	1.53505e-09	0.508544	264	3.5087	0.013133	2.2079	0.056026	199
328	Cluster328	-4.26049e-11	1.44173e-09	0.511788	265	8.2241	0.014226	4.9352	0.047828	191
106	Cluster106	-4.67955e-11	1.29995e-09	0.514358	266	4.4596	0.0071437	5.3186	0.20088	279
388	Cluster388	-7.06273e-11	1.63424e-09	0.517236	267	3.3401	0.0065858	4.086	0.20684	280
365	Cluster365	-1.01976e-10	2.22982e-09	0.518238	268	0.72319	0.00098329	6.3026	0.45432	339
396	Cluster396	-7.10695e-11	1.37287e-09	0.520643	269	6.1408	0.01089	4.706	0.095977	228
369	Cluster369	-7.94123e-11	1.48817e-09	0.521278	270	15.503	0.021438	5.962	0.0046607	101
422	Cluster422	-9.36021e-11	1.40681e-09	0.526524	271	15.065	0.019124	6.6139	0.01138	126
346	Cluster346	-8.32604e-11	1.23173e-09	0.526946	272	2.7744	0.007925	2.9951	0.17715	268
267	Cluster267	-9.76878e-11	1.32335e-09	0.529423	273	13.132	0.019205	5.9159	0.013224	131
51	Cluster51	-1.0107e-10	1.35972e-09	0.529627	274	0.38414	0.0017347	1.9076	0.4202	335
449	Cluster449	-1.20345e-10	1.58538e-09	0.530254	275	4.8701	0.0094066	4.3102	0.12927	246
40	Cluster40	-1.15465e-10	1.49935e-09	0.530692	276	6.3454	0.019561	2.7329	0.010128	124
5	Cluster5	-1.71793e-10	1.65326e-09	0.54138	277	-2.4951	-0.020015	1.0517	0.99116	455
211	Cluster211	-1.36948e-10	1.30842e-09	0.54168	278	6.2461	0.015342	3.3611	0.031571	173
166	Cluster166	-1.46304e-10	1.35342e-09	0.543041	279	2.437	0.004654	4.3575	0.288	308
26	Cluster26	-2.06044e-10	1.6011e-09	0.551198	280	-0.41679	-0.002088	1.6928	0.59724	372
344	Cluster344	-1.75518e-10	1.2963e-09	0.553852	281	3.1996	0.0065348	4.372	0.23214	287
83	Cluster83	-1.96493e-10	1.37125e-09	0.556971	282	1.6307	0.003321	4.1402	0.34684	323
221	Cluster221	-1.92741e-10	1.20269e-09	0.563661	283	12.903	0.023829	4.4965	0.002059	77
226	Cluster226	-2.03869e-10	1.17667e-09	0.568776	284	20.242	0.027905	6.1888	0.00053777	53
397	Cluster397	-3.21659e-10	1.80963e-09	0.57054	285	3.1906	0.0071941	3.7211	0.19561	276
165	Cluster165	-2.17203e-10	1.17216e-09	0.573504	286	1.9886	0.0038215	4.4702	0.32821	319
56	Cluster56	-3.23223e-10	1.48783e-09	0.585991	287	5.8634	0.015728	3.1239	0.030271	172
258	Cluster258	-2.92889e-10	1.32687e-09	0.587351	288	19.272	0.028873	5.6899	0.00035413	43
98	Cluster98	-3.03398e-10	1.27821e-09	0.593812	289	2.8305	0.0049051	4.7942	0.27747	305
29	Cluster29	-4.56056e-10	1.72844e-09	0.604054	290	0.48021	0.0035842	1.066	0.32619	318
28	Cluster28	-3.80907e-10	1.38311e-09	0.608495	291	-0.86993	-0.0052026	1.4312	0.72835	390
415	Cluster415	-4.55278e-10	1.63974e-09	0.60936	292	5.6142	0.0093759	5.0127	0.13137	248
418	Cluster418	-4.20717e-10	1.50169e-09	0.610323	293	3.2766	0.0066304	4.195	0.21738	283
281	Cluster281	-3.25277e-10	1.16096e-09	0.61033	294	12.125	0.022319	4.6473	0.0045439	100
190	Cluster190	-3.67068e-10	1.30281e-09	0.610933	295	-1.9013	-0.0048908	3.2246	0.72228	387
407	Cluster407	-3.13353e-10	1.10938e-09	0.611203	296	10.281	0.015296	5.6302	0.03393	177
113	Cluster113	-4.3017e-10	1.45318e-09	0.616392	297	1.9002	0.0050492	3.1871	0.27553	302
184	Cluster184	-5.94457e-10	1.93198e-09	0.620842	298	-4.488	-0.011602	3.0872	0.92698	426
430	Cluster430	-3.82345e-10	1.2128e-09	0.623717	299	15.691	0.025046	5.3903	0.0018041	74
3	Cluster3	-5.54776e-10	1.75335e-09	0.624154	300	-1.0224	-0.016181	0.52427	0.97441	444
457	Cluster457	-4.79022e-10	1.41249e-09	0.632746	301	9.8073	0.017584	4.5612	0.01578	140
400	Cluster400	-5.43511e-10	1.57468e-09	0.635012	302	1.6113	0.0049535	2.7116	0.27618	304
39	Cluster39	-3.82512e-10	1.101e-09	0.635862	303	1.3454	0.0060708	1.8445	0.23287	288
375	Cluster375	-5.18575e-10	1.48959e-09	0.636129	304	-0.93345	-0.0016899	4.6191	0.58007	368
378	Cluster378	-4.85841e-10	1.38006e-09	0.637597	305	12.45	0.021101	4.9772	0.0061912	109
440	Cluster440	-3.6309e-10	1.00019e-09	0.641706	306	13.757	0.021323	5.6604	0.0075465	118
59	Cluster59	-5.34042e-10	1.45977e-09	0.642757	307	1.892	0.0078146	2.0405	0.17691	267
108	Cluster108	-4.19013e-10	1.1225e-09	0.645532	308	9.5959	0.012652	6.6952	0.075904	218
361	Cluster361	-6.08281e-10	1.61839e-09	0.646488	309	6.6527	0.011676	5.0345	0.093192	226
263	Cluster263	-4.6795e-10	1.2288e-09	0.648331	310	16.426	0.023591	5.9414	0.0028534	84
37	Cluster37	-4.25359e-10	1.11199e-09	0.648962	311	-1.1081	-0.0034945	2.6317	0.66314	381
4	Cluster4	-5.01135e-10	1.30978e-09	0.648996	312	-1.8739	-0.015939	0.98355	0.97162	442
420	Cluster420	-4.74814e-10	1.17941e-09	0.656373	313	4.6047	0.0073598	5.0773	0.18223	270
116	Cluster116	-7.57732e-10	1.78017e-09	0.664819	314	-0.40892	-0.00075396	4.7448	0.53434	358
107	Cluster107	-5.1305e-10	1.17276e-09	0.669115	315	2.025	0.0040988	4.2544	0.31705	315
119	Cluster119	-7.16366e-10	1.59841e-09	0.672986	316	-0.16148	-0.00037522	3.7943	0.51697	353
406	Cluster406	-5.25706e-10	1.11353e-09	0.681575	317	10.783	0.018553	5.0251	0.015955	142
291	Cluster291	-5.89823e-10	1.24006e-09	0.682835	318	9.2398	0.013373	6.0376	0.062975	206
321	Cluster321	-7.75711e-10	1.58035e-09	0.688233	319	-5.6511	-0.011189	4.3922	0.90088	415
75	Cluster75	-9.59637e-10	1.90622e-09	0.692667	320	-3.1385	-0.011357	2.2734	0.91628	425
315	Cluster315	-6.66972e-10	1.29449e-09	0.696807	321	4.5454	0.0085191	4.4175	0.15176	258
351	Cluster351	-8.74219e-10	1.64916e-09	0.701978	322	2.7483	0.0049615	4.543	0.27261	300
347	Cluster347	-6.50991e-10	1.21507e-09	0.703939	323	4.7797	0.0095179	4.3772	0.13744	252
22	Cluster22	-6.48889e-10	1.20582e-09	0.704757	324	0.14199	0.00078899	1.4756	0.46167	344
112	Cluster112	-7.31983e-10	1.35844e-09	0.705002	325	4.0744	0.006156	5.8173	0.24185	289
197	Cluster197	-6.72439e-10	1.2368e-09	0.706674	326	5.5887	0.010397	4.5136	0.10783	233
104	Cluster104	-6.88173e-10	1.26395e-09	0.706938	327	-2.3059	-0.0050316	3.9076	0.72244	388
114	Cluster114	-9.75008e-10	1.68053e-09	0.719103	328	3.5736	0.0078141	3.9124	0.18053	269
162	Cluster162	-7.30207e-10	1.2392e-09	0.722156	329	-0.44213	-0.00071403	5.1342	0.53431	357
413	Cluster413	-8.36999e-10	1.41447e-09	0.722987	330	-4.8665	-0.011235	3.7629	0.90203	417
337	Cluster337	-1.135e-09	1.90571e-09	0.724271	331	0.43454	0.0011276	3.2042	0.44606	337
236	Cluster236	-7.18911e-10	1.19963e-09	0.725505	332	15.476	0.023211	5.8479	0.0040731	96
374	Cluster374	-1.03379e-09	1.71395e-09	0.726798	333	5.6064	0.0094967	5.023	0.13219	249
450	Cluster450	-1.12957e-09	1.79814e-09	0.73506	334	4.6772	0.0098631	3.9323	0.11715	240
357	Cluster357	-8.30289e-10	1.31337e-09	0.736367	335	9.9011	0.016545	5.0514	0.025003	159
10	Cluster10	-8.75133e-10	1.38338e-09	0.736504	336	-3.0344	-0.020096	1.236	0.99295	456
320	Cluster320	-9.24138e-10	1.41901e-09	0.742559	337	-5.0705	-0.011677	3.7788	0.91016	420
368	Cluster368	-9.25108e-10	1.39653e-09	0.746153	338	0.43888	0.00088665	4.322	0.45956	341
238	Cluster238	-1.01502e-09	1.49927e-09	0.7508	339	7.3331	0.010358	6.1746	0.1175	242
35	Cluster35	-7.04309e-10	1.03307e-09	0.752305	340	-4.2673	-0.01058	3.4621	0.89112	413
7	Cluster7	-9.54371e-10	1.39592e-09	0.752913	341	-2.8104	-0.020254	1.1431	0.99302	457
317	Cluster317	-9.48463e-10	1.36062e-09	0.757125	342	-5.963	-0.014333	3.6519	0.94874	431
322	Cluster322	-1.03106e-09	1.42484e-09	0.765354	343	-3.2209	-0.0088383	3.191	0.84359	406
101	Cluster101	-1.05593e-09	1.45104e-09	0.766602	344	0.38443	0.00091572	3.4383	0.45549	340
99	Cluster99	-9.21843e-10	1.24726e-09	0.770075	345	4.1239	0.0075736	4.7283	0.19156	275
451	Cluster451	-1.18076e-09	1.57188e-09	0.773727	346	3.9204	0.0080753	4.0217	0.16484	263
9	Cluster9	-1.08098e-09	1.39614e-09	0.780612	347	-2.8841	-0.020618	1.1429	0.99418	458
340	Cluster340	-1.99383e-09	2.55379e-09	0.78252	348	1.0745	0.0025183	3.559	0.38136	329
50	Cluster50	-8.06495e-10	1.02739e-09	0.78377	349	-1.0738	-0.0052397	1.6973	0.73652	391
445	Cluster445	-1.10287e-09	1.37868e-09	0.78813	350	2.3645	0.0065374	2.9019	0.2076	281
260	Cluster260	-9.50002e-10	1.17587e-09	0.79043	351	18.659	0.026124	6.1568	0.0012227	65
181	Cluster181	-9.32259e-10	1.14523e-09	0.792189	352	-0.88118	-0.0016852	4.4609	0.57829	367
432	Cluster432	-1.61876e-09	1.91109e-09	0.801513	353	-0.93829	-0.0032953	2.6092	0.64043	378
297	Cluster297	-1.10802e-09	1.30424e-09	0.802212	354	0.63013	0.0055281	0.95164	0.25394	294
316	Cluster316	-1.35251e-09	1.5795e-09	0.804082	355	-3.07	-0.0080973	3.1993	0.83136	401
352	Cluster352	-1.45766e-09	1.67377e-09	0.808092	356	2.8096	0.0046571	4.9882	0.28664	306
68	Cluster68	-1.79406e-09	2.05419e-09	0.808768	357	-2.0845	-0.015492	1.1056	0.9703	440
408	Cluster408	-9.59761e-10	1.09784e-09	0.809002	358	5.1805	0.015462	2.6946	0.027279	164
366	Cluster366	-1.25518e-09	1.42028e-09	0.811585	359	4.2761	0.0073579	4.8585	0.1894	274
97	Cluster97	-1.10318e-09	1.24414e-09	0.812379	360	4.8162	0.01134	3.4317	0.080254	219
16	Cluster16	-1.13303e-09	1.2771e-09	0.812512	361	-2.7915	-0.017708	1.3117	0.98333	449
60	Cluster60	-1.28374e-09	1.43472e-09	0.814543	362	2.7869	0.010229	2.3133	0.11417	239
392	Cluster392	-1.39369e-09	1.54277e-09	0.816834	363	5.9681	0.0087435	5.8018	0.15183	259
257	Cluster257	-1.02073e-09	1.1263e-09	0.817601	364	16.699	0.022439	6.4496	0.0048163	102
323	Cluster323	-1.28284e-09	1.41317e-09	0.818001	365	-0.37066	-0.00071511	4.3575	0.53389	356
335	Cluster335	-1.15109e-09	1.25884e-09	0.81975	366	-8.5778	-0.023635	3.0808	0.99731	460
380	Cluster380	-1.52891e-09	1.6693e-09	0.82014	367	5.5469	0.0095596	5.1559	0.14101	254
111	Cluster111	-1.22748e-09	1.33363e-09	0.821319	368	-1.0962	-0.0020744	4.6151	0.59387	371
103	Cluster103	-1.43838e-09	1.54936e-09	0.823393	369	1.5708	0.0033816	3.8744	0.34259	322
425	Cluster425	-1.03907e-09	1.11132e-09	0.825104	370	10.329	0.012824	6.7958	0.064287	207
412	Cluster412	-1.55547e-09	1.65927e-09	0.825735	371	-0.31957	-0.00082153	3.4297	0.53712	359
198	Cluster198	-1.37002e-09	1.44195e-09	0.828973	372	5.9833	0.0133	3.7179	0.053785	197
65	Cluster65	-1.28277e-09	1.33677e-09	0.831372	373	-1.8971	-0.0077774	1.9984	0.82876	400
33	Cluster33	-1.03317e-09	1.07561e-09	0.831611	374	-4.0188	-0.010302	3.3506	0.88481	412
458	Cluster458	-1.68228e-09	1.70568e-09	0.838002	375	2.5921	0.0052756	4.1358	0.26542	296
349	Cluster349	-1.39914e-09	1.40675e-09	0.840033	376	-0.74091	-0.0015952	4.1838	0.57028	366
52	Cluster52	-1.59143e-09	1.59909e-09	0.840184	377	1.4618	0.0050068	2.4574	0.27598	303
373	Cluster373	-1.82776e-09	1.78024e-09	0.847718	378	-6.9224	-0.01138	5.1739	0.90953	419
11	Cluster11	-1.30224e-09	1.26691e-09	0.847998	379	-2.5988	-0.016911	1.2602	0.9804	448
220	Cluster220	-1.23947e-09	1.20522e-09	0.848123	380	22.969	0.03552	5.4612	1.3089e-05	10
0	Cluster0	-1.7215e-09	1.65615e-09	0.850704	381	-1.0199	-0.012888	0.64837	0.94213	430
318	Cluster318	-1.60245e-09	1.53453e-09	0.851816	382	-4.8917	-0.010428	4.0959	0.88381	411
100	Cluster100	-1.29496e-09	1.23782e-09	0.852257	383	-0.28196	-0.0005943	4.4292	0.52538	355
452	Cluster452	-1.65487e-09	1.57726e-09	0.852958	384	3.223	0.0072712	3.6579	0.18914	273
377	Cluster377	-1.36714e-09	1.29149e-09	0.855104	385	2.3004	0.0038313	5.0098	0.32306	317
18	Cluster18	-1.60548e-09	1.48818e-09	0.859667	386	-2.0096	-0.018597	0.9107	0.98632	451
15	Cluster15	-1.51401e-09	1.39013e-09	0.861948	387	-1.9543	-0.015087	1.0999	0.96218	437
8	Cluster8	-1.37276e-09	1.24989e-09	0.863965	388	-2.9403	-0.019072	1.2715	0.98961	454
410	Cluster410	-1.65422e-09	1.50202e-09	0.864624	389	-2.8787	-0.0066321	3.6724	0.78344	394
460	Cluster460	-2.01319e-09	1.80643e-09	0.867458	390	-1.7025	-0.01042	1.6612	0.84728	408
299	Cluster299	-1.35953e-09	1.20865e-09	0.869669	391	4.3733	0.0087123	4.2806	0.15348	261
319	Cluster319	-1.57089e-09	1.38502e-09	0.871645	392	-8.1056	-0.017001	4.0868	0.97633	445
309	Cluster309	-1.26932e-09	1.1156e-09	0.872395	393	7.6454	0.015585	4.162	0.033117	176
459	Cluster459	-2.26565e-09	1.96655e-09	0.875358	394	-4.5828	-0.0083114	4.7269	0.83384	402
327	Cluster327	-1.59913e-09	1.37589e-09	0.877434	395	3.0746	0.0052419	5.0696	0.2721	298
73	Cluster73	-1.45055e-09	1.24353e-09	0.878288	396	-2.6987	-0.013274	1.6191	0.95222	434
25	Cluster25	-1.50062e-09	1.23337e-09	0.888138	397	-2.1424	-0.010867	1.6674	0.90057	414
24	Cluster24	-1.65213e-09	1.35631e-09	0.888409	398	-0.85632	-0.0052633	1.3515	0.73682	392
314	Cluster314	-1.6132e-09	1.30214e-09	0.892306	399	0.90632	0.0052995	1.3442	0.25008	292
326	Cluster326	-1.99533e-09	1.60704e-09	0.892811	400	-0.70749	-0.0013527	4.5026	0.56243	364
82	Cluster82	-1.56419e-09	1.25512e-09	0.893663	401	-3.5662	-0.018849	1.572	0.98835	453
69	Cluster69	-2.11338e-09	1.67005e-09	0.897147	402	-2.3088	-0.014071	1.3274	0.95901	436
79	Cluster79	-1.78303e-09	1.40896e-09	0.897152	403	-2.4351	-0.01069	1.8751	0.90296	418
330	Cluster330	-1.93535e-09	1.52076e-09	0.898425	404	2.3871	0.0041392	4.9022	0.31315	313
36	Cluster36	-1.44625e-09	1.10047e-09	0.905614	405	-0.48562	-0.0012364	3.2778	0.55889	363
453	Cluster453	-1.91774e-09	1.4474e-09	0.907406	406	-2.1936	-0.0047602	3.896	0.7133	383
334	Cluster334	-1.72866e-09	1.29653e-09	0.908783	407	-0.25999	-0.00084374	2.686	0.53855	360
74	Cluster74	-1.98551e-09	1.4571e-09	0.913503	408	-1.8717	-0.0088782	1.7026	0.86417	409
6	Cluster6	-1.77362e-09	1.29103e-09	0.915248	409	-3.5879	-0.024907	1.1894	0.99872	461
379	Cluster379	-2.22263e-09	1.6109e-09	0.916168	410	-2.3926	-0.0046141	4.1208	0.71925	385
34	Cluster34	-1.43538e-09	1.039e-09	0.916437	411	-5.041	-0.01243	3.4442	0.92834	427
21	Cluster21	-1.75332e-09	1.25082e-09	0.919503	412	-1.0794	-0.0065865	1.3243	0.79247	395
77	Cluster77	-1.90764e-09	1.35173e-09	0.920915	413	-4.2439	-0.018948	1.8973	0.98734	452
417	Cluster417	-1.90539e-09	1.34805e-09	0.921236	414	2.784	0.004545	5.1305	0.2937	310
341	Cluster341	-1.60309e-09	1.13221e-09	0.921596	415	3.5335	0.0075943	3.9283	0.1842	271
57	Cluster57	-1.91034e-09	1.33122e-09	0.924361	416	4.0514	0.012637	2.7322	0.069071	213
434	Cluster434	-1.62267e-09	1.10827e-09	0.928424	417	11.066	0.019091	5.0313	0.013929	134
102	Cluster102	-2.1566e-09	1.47247e-09	0.928486	418	0.46354	0.00081729	4.8011	0.46154	343
354	Cluster354	-2.23149e-09	1.50271e-09	0.931225	419	10.275	0.013914	6.1313	0.04689	190
17	Cluster17	-2.23264e-09	1.48389e-09	0.933784	420	-1.8184	-0.016423	0.90955	0.9772	446
72	Cluster72	-1.85248e-09	1.22469e-09	0.934811	421	-2.3124	-0.010932	1.7121	0.91158	421
80	Cluster80	-1.99711e-09	1.32024e-09	0.934821	422	-2.2673	-0.0098764	1.9082	0.88261	410
66	Cluster66	-2.42091e-09	1.59718e-09	0.935208	423	-2.4705	-0.01599	1.2916	0.9721	443
81	Cluster81	-1.91319e-09	1.25605e-09	0.936144	424	-3.0523	-0.013086	1.9408	0.9421	429
115	Cluster115	-2.16892e-09	1.42113e-09	0.936519	425	7.5181	0.016689	3.8819	0.0264	163
441	Cluster441	-1.54795e-09	1.0072e-09	0.93784	426	16.115	0.025377	5.6142	0.0020535	76
32	Cluster32	-1.58584e-09	9.83786e-10	0.946517	427	-6.3552	-0.018642	2.9283	0.985	450
384	Cluster384	-2.43878e-09	1.48915e-09	0.949258	428	8.3673	0.012324	5.8359	0.075831	217
19	Cluster19	-2.48061e-09	1.5142e-09	0.949314	429	-1.5917	-0.011114	1.1604	0.9149	424
336	Cluster336	-3.0738e-09	1.86831e-09	0.950039	430	-5.7338	-0.014995	3.3962	0.95431	435
71	Cluster71	-2.33741e-09	1.41507e-09	0.950712	431	-2.186	-0.010913	1.6048	0.91341	422
191	Cluster191	-2.17578e-09	1.30592e-09	0.952152	432	-1.0554	-0.0022088	4.0053	0.60392	374
431	Cluster431	-2.92011e-09	1.7471e-09	0.952679	433	-3.0262	-0.0084362	3.0211	0.84175	404
14	Cluster14	-2.11527e-09	1.26327e-09	0.952977	434	-1.9084	-0.013957	1.1641	0.94942	432
13	Cluster13	-2.21014e-09	1.30782e-09	0.954481	435	-0.89053	-0.0074348	0.97118	0.82041	399
70	Cluster70	-2.36659e-09	1.39882e-09	0.954662	436	-2.0543	-0.010364	1.596	0.90097	416
443	Cluster443	-1.73341e-09	1.02342e-09	0.954843	437	12.36	0.022809	4.6944	0.0042366	98
393	Cluster393	-2.14443e-09	1.22286e-09	0.960252	438	15.856	0.021694	6.191	0.0052206	104
338	Cluster338	-2.06232e-09	1.16934e-09	0.961105	439	0.88295	0.0022788	3.4257	0.3983	331
12	Cluster12	-2.40376e-09	1.35319e-09	0.962164	440	-1.9958	-0.016522	0.98142	0.979	447
54	Cluster54	-2.18692e-09	1.20162e-09	0.965618	441	1.5667	0.0047417	2.7999	0.2879	307
58	Cluster58	-2.24098e-09	1.22809e-09	0.965982	442	1.0798	0.003954	2.3446	0.32257	316
285	Cluster285	-2.16909e-09	1.12355e-09	0.973232	443	13.09	0.018879	5.9311	0.013667	133
339	Cluster339	-3.0808e-09	1.58644e-09	0.973929	444	1.5117	0.0028714	4.2396	0.36072	325
53	Cluster53	-2.50515e-09	1.235e-09	0.978744	445	0.58754	0.0020507	2.4068	0.40357	333
67	Cluster67	-2.82083e-09	1.38207e-09	0.979375	446	-2.6219	-0.015227	1.382	0.97109	441
20	Cluster20	-2.7848e-09	1.32871e-09	0.981953	447	-2.3437	-0.015116	1.2494	0.96965	439
30	Cluster30	-2.53847e-09	1.20545e-09	0.98239	448	-1.0218	-0.0048597	1.7449	0.72091	386
78	Cluster78	-2.7102e-09	1.24317e-09	0.985374	449	-2.8748	-0.012597	1.8968	0.93518	428
442	Cluster442	-2.15525e-09	9.74995e-10	0.986466	450	12.564	0.021239	5.1608	0.0074627	116
362	Cluster362	-3.7634e-09	1.68491e-09	0.987245	451	-2.2671	-0.0035671	5.3677	0.66361	382
62	Cluster62	-2.84199e-09	1.24307e-09	0.988881	452	1.5428	0.0059931	2.2148	0.24304	290
76	Cluster76	-3.20179e-09	1.34679e-09	0.991281	453	-2.6936	-0.011425	1.9688	0.91436	423
55	Cluster55	-2.84624e-09	1.15965e-09	0.992944	454	1.8898	0.0062583	2.5276	0.22735	285
31	Cluster31	-3.49876e-09	1.27799e-09	0.996907	455	0.4756	0.0029831	1.3172	0.35902	324
61	Cluster61	-3.39294e-09	1.18808e-09	0.997854	456	-0.27297	-0.0011124	2.1362	0.55084	361
63	Cluster63	-3.39324e-09	1.09664e-09	0.999013	457	0.4237	0.0017745	2.0573	0.41842	334
64	Cluster64	-3.6528e-09	1.12338e-09	0.999426	458	-2.9606	-0.014568	1.7768	0.95216	433
325	Cluster325	-4.01564e-09	1.19539e-09	0.999609	459	-2.6506	-0.0049294	4.6157	0.7171	384
324	Cluster324	-4.087e-09	1.21284e-09	0.999624	460	-1.8346	-0.0035366	4.5002	0.65824	380
342	Cluster342	-5.30286e-09	1.3811e-09	0.999938	461	1.653	0.0046006	3.0798	0.29574	311

## Sheet: LDSC_SLEEP_per_night
Cluster	Name	LDSC_Coefficient	LDSC_Coefficient_std_error	LDSC_Coefficient_P_value	LDSC_Coefficient_P_value_rank	MAGMA_BETA	MAGMA_BETA_STD	MAGMA_SE	MAGMA_P	MAGMA_P_rank	Correlation
241	Cluster241	3.89681e-07	1.1544e-07	0.000368265	1	20.555	0.029595	5.6683	0.00014426	68	Spearman's on P	0.722897
426	Cluster426	5.06332e-07	1.51684e-07	0.000421808	2	25.924	0.031837	6.1869	1.4022e-05	34
243	Cluster243	3.78945e-07	1.16352e-07	0.000563232	3	24.951	0.036164	5.6472	5.011e-06	23
439	Cluster439	3.85493e-07	1.25958e-07	0.00110489	4	14.984	0.027131	4.5042	0.00044069	87
401	Cluster401	4.6684e-07	1.53073e-07	0.00114499	5	7.3386	0.016867	3.4228	0.016023	186
228	Cluster228	3.26351e-07	1.10262e-07	0.00153937	6	32.681	0.041286	6.4524	2.0683e-07	4
179	Cluster179	3.49981e-07	1.19422e-07	0.00169149	7	16.721	0.026453	5.1344	0.00056495	91
234	Cluster234	3.2522e-07	1.11535e-07	0.00177354	8	31.494	0.039655	6.4075	4.4852e-07	8
227	Cluster227	4.13199e-07	1.44332e-07	0.00209936	9	23.548	0.034386	5.4929	9.1167e-06	30
244	Cluster244	4.93905e-07	1.73736e-07	0.00223562	10	18.829	0.028059	5.3664	0.00022581	77
240	Cluster240	3.53452e-07	1.26161e-07	0.00254247	11	26.948	0.035742	6.149	5.9077e-06	27
231	Cluster231	3.03351e-07	1.09566e-07	0.00281438	12	35.247	0.047202	6.0437	2.7986e-09	1
386	Cluster386	2.95754e-07	1.07537e-07	0.00297748	13	18.747	0.034367	4.2607	5.4537e-06	25.5
253	Cluster253	4.55401e-07	1.72166e-07	0.00408293	14	17.085	0.02598	5.2335	0.00054948	90
310	Cluster310	4.25969e-07	1.61705e-07	0.00421634	15	9.3151	0.023094	3.2264	0.0019469	116
293	Cluster293	4.47579e-07	1.73627e-07	0.00497143	16	11.9	0.023471	3.978	0.0013912	105
283	Cluster283	3.5311e-07	1.37672e-07	0.00516076	17	22.789	0.031903	5.8858	5.4248e-05	53
250	Cluster250	2.76458e-07	1.09015e-07	0.00560679	18	6.6066	0.011145	4.866	0.087286	245
242	Cluster242	2.64624e-07	1.05123e-07	0.00591301	19	29.409	0.037566	6.3558	1.8713e-06	14
122	Cluster122	3.14689e-07	1.26875e-07	0.00656331	20	16.876	0.022824	6.1032	0.0028495	129
188	Cluster188	2.9024e-07	1.17061e-07	0.00658045	21	3.9106	0.0063299	4.8935	0.21211	289
290	Cluster290	4.37721e-07	1.77103e-07	0.00672618	22	19.984	0.031676	5.0633	3.9787e-05	47
312	Cluster312	4.28853e-07	1.76493e-07	0.00755225	23	3.04	0.0099114	2.5073	0.11268	256
219	Cluster219	3.87333e-07	1.60229e-07	0.00781661	24	19.054	0.032204	4.6622	2.1967e-05	39
239	Cluster239	3.68981e-07	1.5489e-07	0.00860439	25	20.334	0.027311	5.9663	0.00032788	85
252	Cluster252	2.67542e-07	1.12415e-07	0.00865736	26	18.159	0.026885	5.4709	0.00045249	88
167	Cluster167	4.35248e-07	1.88235e-07	0.0103816	27	9.6344	0.015741	4.9193	0.025097	200
444	Cluster444	2.93306e-07	1.27026e-07	0.0104712	28	9.9015	0.019346	4.0233	0.0069329	159
363	Cluster363	2.72803e-07	1.18632e-07	0.0107363	29	11.059	0.022829	3.856	0.0020687	121
202	Cluster202	2.37571e-07	1.05103e-07	0.0118997	30	11.085	0.018428	4.7176	0.0094005	170
249	Cluster249	3.27392e-07	1.47284e-07	0.0131126	31	17.52	0.02311	6.2951	0.0026957	126
229	Cluster229	2.39505e-07	1.07914e-07	0.0132294	32	28.765	0.039663	5.8337	4.1417e-07	6
218	Cluster218	3.88952e-07	1.77445e-07	0.0141911	33	13.401	0.021355	5.0548	0.0040149	136
311	Cluster311	3.66944e-07	1.67417e-07	0.0141971	34	6.4237	0.01905	2.7996	0.010888	176
233	Cluster233	2.36865e-07	1.08209e-07	0.0143	35	29.88	0.040181	5.9222	2.292e-07	5
206	Cluster206	3.88656e-07	1.77925e-07	0.0144669	36	17.256	0.035308	3.7568	2.2015e-06	16
286	Cluster286	3.56416e-07	1.65448e-07	0.0156105	37	20.285	0.029317	5.5765	0.00013811	66
225	Cluster225	3.55858e-07	1.65242e-07	0.0156374	38	21.018	0.032889	5.1563	2.3012e-05	40
230	Cluster230	2.50854e-07	1.16514e-07	0.0156593	39	23.681	0.036326	5.4266	6.4375e-06	28
411	Cluster411	7.76831e-07	3.61032e-07	0.0157107	40	2.999	0.0072693	3.3987	0.18879	282
269	Cluster269	3.39184e-07	1.5826e-07	0.0160481	41	25.1	0.033154	6.3204	3.5914e-05	45
245	Cluster245	3.23052e-07	1.51071e-07	0.0162416	42	15.743	0.022563	5.4565	0.0019587	117
406	Cluster406	3.6769e-07	1.72026e-07	0.0162824	43	2.8707	0.0050668	4.5689	0.26491	303
200	Cluster200	2.36456e-07	1.10669e-07	0.0163152	44	8.0885	0.016508	3.6942	0.014287	185
232	Cluster232	2.49197e-07	1.17218e-07	0.0167545	45	28.69	0.039121	5.8457	4.6541e-07	9
270	Cluster270	3.53176e-07	1.6628e-07	0.016836	46	26.046	0.03924	5.4821	1.0215e-06	12
254	Cluster254	2.89009e-07	1.36184e-07	0.0169107	47	16.706	0.031257	4.4801	9.6523e-05	61
287	Cluster287	3.24899e-07	1.53532e-07	0.0171655	48	21.472	0.035039	5.0819	1.2015e-05	32
217	Cluster217	3.26757e-07	1.54652e-07	0.0173068	49	31.69	0.039031	6.5681	7.0785e-07	11
268	Cluster268	4.06132e-07	1.9487e-07	0.0185748	50	19.325	0.028785	5.5273	0.00023667	78
272	Cluster272	3.25675e-07	1.57415e-07	0.019278	51	13.541	0.025147	4.35	0.00092832	99
288	Cluster288	3.5165e-07	1.70533e-07	0.0196007	52	29.996	0.04251	5.7925	1.1345e-07	3
273	Cluster273	2.92496e-07	1.4411e-07	0.0211954	53	32.102	0.044132	5.9938	4.3243e-08	2
419	Cluster419	2.82132e-07	1.40209e-07	0.0220983	54	15.069	0.020409	5.6048	0.0035923	134
156	Cluster156	3.27368e-07	1.63135e-07	0.0223888	55	9.5182	0.01457	5.106	0.031163	211
157	Cluster157	3.53746e-07	1.76578e-07	0.0225702	56	3.7808	0.0071918	3.9223	0.16755	275
177	Cluster177	2.37886e-07	1.19071e-07	0.022866	57	21.417	0.029989	5.7126	8.9116e-05	60
404	Cluster404	2.24038e-07	1.13587e-07	0.0242819	58	10.754	0.012555	6.8503	0.05824	230
407	Cluster407	4.02401e-07	2.05688e-07	0.0252112	59	8.7771	0.013098	5.2797	0.048224	225
433	Cluster433	2.59056e-07	1.34673e-07	0.0272025	60	12.598	0.025554	3.8801	0.00058475	92
436	Cluster436	2.63508e-07	1.37097e-07	0.0272995	61	9.838	0.016539	4.7804	0.019806	193
296	Cluster296	3.01943e-07	1.5835e-07	0.0282723	62	17.529	0.027945	4.9883	0.00022141	76
309	Cluster309	2.81884e-07	1.47953e-07	0.0283757	63	12.284	0.024924	3.8552	0.00072173	97
420	Cluster420	4.46387e-07	2.4663e-07	0.0351521	64	15.615	0.025053	4.8221	0.00060258	94
341	Cluster341	2.97701e-07	1.65288e-07	0.0358433	65	9.1758	0.019713	3.6742	0.0062616	153
427	Cluster427	3.49991e-07	1.95227e-07	0.0365073	66	25.177	0.033144	5.9551	1.1875e-05	31
176	Cluster176	3.12859e-07	1.74639e-07	0.0366094	67	0.54652	0.0011017	3.8009	0.44284	337
438	Cluster438	3.1142e-07	1.73897e-07	0.0366599	68	11.409	0.019107	4.8444	0.0092665	169
435	Cluster435	2.83464e-07	1.587e-07	0.0370363	69	2.4039	0.0054086	3.4096	0.2404	299
259	Cluster259	3.52637e-07	1.97769e-07	0.0372873	70	24.83	0.032555	6.2861	3.9254e-05	46
271	Cluster271	3.15548e-07	1.77388e-07	0.0376317	71	24.9	0.037814	5.3885	1.9273e-06	15
185	Cluster185	3.01571e-07	1.70023e-07	0.0380556	72	6.2593	0.011059	4.4621	0.080354	240
123	Cluster123	2.28506e-07	1.2986e-07	0.0392349	73	16.469	0.021873	6.1412	0.0036662	135
155	Cluster155	2.98082e-07	1.71099e-07	0.0407404	74	11.431	0.015515	5.863	0.025617	201
153	Cluster153	3.64105e-07	2.11102e-07	0.0422834	75	6.5306	0.012083	4.2021	0.060088	233
274	Cluster274	3.01611e-07	1.74878e-07	0.0422915	76	25.881	0.037557	5.6933	2.7579e-06	18
93	Cluster93	3.39989e-07	1.97309e-07	0.042432	77	13.952	0.021446	5.1486	0.0033707	132
207	Cluster207	3.56084e-07	2.0715e-07	0.0428103	78	21.333	0.03838	4.4174	6.9195e-07	10
98	Cluster98	4.32503e-07	2.5167e-07	0.0428498	79	8.035	0.013914	4.6266	0.041231	220
278	Cluster278	2.12179e-07	1.2371e-07	0.0431609	80	22.219	0.032397	5.5634	3.268e-05	43
226	Cluster226	1.96056e-07	1.14967e-07	0.0440677	81	23.514	0.032416	5.7228	1.9996e-05	38
370	Cluster370	3.71186e-07	2.19055e-07	0.0450861	82	23.1	0.032055	5.7994	3.416e-05	44
423	Cluster423	3.54145e-07	2.0956e-07	0.045519	83	24.851	0.027967	6.8369	0.00013959	67
391	Cluster391	4.55446e-07	2.7057e-07	0.0461599	84	11.29	0.020157	4.4283	0.0053972	148
385	Cluster385	3.46896e-07	2.07152e-07	0.047007	85	8.5592	0.01431	4.743	0.035579	215
396	Cluster396	4.82795e-07	2.902e-07	0.0480898	86	21.131	0.037465	4.4941	1.3016e-06	13
360	Cluster360	3.03195e-07	1.83008e-07	0.0487869	87	21.519	0.036333	4.7235	2.6316e-06	17
154	Cluster154	3.41421e-07	2.06613e-07	0.0492197	88	7.7781	0.014275	4.0627	0.027789	209
92	Cluster92	3.65794e-07	2.21468e-07	0.0493001	89	8.9335	0.014229	5.0276	0.037802	217
251	Cluster251	1.80449e-07	1.09806e-07	0.0501571	90	18.377	0.028933	5.2758	0.00024853	80
267	Cluster267	2.73808e-07	1.66704e-07	0.0502457	91	21.427	0.031271	5.539	5.5006e-05	54
223	Cluster223	2.70307e-07	1.66156e-07	0.0518868	92	15.721	0.028117	4.3008	0.00012886	65
178	Cluster178	1.81857e-07	1.12698e-07	0.0532992	93	15.141	0.02491	4.7088	0.00065253	96
275	Cluster275	2.63001e-07	1.63198e-07	0.0535298	94	24.355	0.036461	5.4376	3.7776e-06	20
248	Cluster248	2.02823e-07	1.26832e-07	0.0548945	95	13.176	0.019433	5.6194	0.0095254	171
376	Cluster376	5.15387e-07	3.28966e-07	0.0585937	96	13.462	0.020534	5.1558	0.0045186	142
364	Cluster364	4.00235e-07	2.56107e-07	0.0590538	97	16.28	0.027553	4.7597	0.0003135	84
424	Cluster424	3.32935e-07	2.1332e-07	0.0592936	98	18.822	0.025177	6.0191	0.00088452	98
371	Cluster371	3.94617e-07	2.53462e-07	0.0597458	99	10.341	0.01999	4.0675	0.005513	151
359	Cluster359	2.24318e-07	1.44156e-07	0.0598448	100	17.367	0.028684	4.6718	0.00010106	63
383	Cluster383	2.66552e-07	1.72829e-07	0.0615015	101	9.4007	0.018324	3.7931	0.0066054	157
255	Cluster255	3.32875e-07	2.17979e-07	0.0633684	102	15.9	0.024566	5.1783	0.0010708	101
348	Cluster348	2.84166e-07	1.88492e-07	0.0658316	103	3.4935	0.0094065	3.0956	0.12955	260
301	Cluster301	1.84296e-07	1.22258e-07	0.0658489	104	9.2445	0.022733	3.1816	0.0018353	114
430	Cluster430	4.41381e-07	2.94543e-07	0.0669983	105	14.185	0.022718	4.9312	0.0020131	118
201	Cluster201	1.59483e-07	1.07364e-07	0.0687136	106	14.223	0.021971	5.177	0.0030069	130
394	Cluster394	3.72124e-07	2.53185e-07	0.0708119	107	10.88	0.019635	4.359	0.0062873	154
345	Cluster345	3.19957e-07	2.20853e-07	0.0737068	108	-2.1002	-0.0058555	2.8756	0.76741	382
343	Cluster343	2.99015e-07	2.06787e-07	0.0740877	109	0.76528	0.0022526	2.7762	0.39141	328
212	Cluster212	3.48094e-07	2.42215e-07	0.0753408	110	16.806	0.031262	4.3301	5.2201e-05	51
441	Cluster441	2.63241e-07	1.83445e-07	0.0756452	111	11.77	0.018549	5.2085	0.011928	180
163	Cluster163	1.87484e-07	1.30837e-07	0.0759351	112	11.898	0.022325	4.1467	0.0020607	120
390	Cluster390	5.26425e-07	3.67691e-07	0.0761143	113	21.243	0.029042	5.6274	8.0391e-05	59
366	Cluster366	4.67584e-07	3.27536e-07	0.0767068	114	10.789	0.018576	4.4631	0.0078211	162
135	Cluster135	2.06484e-07	1.44647e-07	0.0767183	115	1.7363	0.0034748	4.0794	0.3352	316
440	Cluster440	2.26351e-07	1.58721e-07	0.0769212	116	12.111	0.018792	5.2578	0.010636	173
140	Cluster140	2.2385e-07	1.57226e-07	0.07726	117	16.2	0.022462	5.8279	0.0027241	127
147	Cluster147	1.88486e-07	1.32469e-07	0.0773862	118	18.272	0.023344	6.2703	0.0017872	113
347	Cluster347	2.89353e-07	2.042e-07	0.0782409	119	8.5746	0.017061	4.0164	0.016393	187
415	Cluster415	7.10381e-07	5.05102e-07	0.079801	120	9.8996	0.016625	4.4358	0.012824	182
262	Cluster262	1.64131e-07	1.17876e-07	0.0818997	121	25.317	0.033865	6.0428	1.4056e-05	35
256	Cluster256	2.27461e-07	1.65801e-07	0.0850488	122	20.462	0.030643	5.2777	5.3088e-05	52
261	Cluster261	2.81576e-07	2.07376e-07	0.0872631	123	20.021	0.028861	5.6106	0.00018013	71
120	Cluster120	1.71093e-07	1.26759e-07	0.0885472	124	16.492	0.023065	5.7358	0.0020216	119
220	Cluster220	3.38863e-07	2.52895e-07	0.0901327	125	17.93	0.027771	5.067	0.00020183	73
399	Cluster399	3.50474e-07	2.62941e-07	0.0912823	126	1.1244	0.0036028	2.3201	0.31397	312
2	Cluster2	2.60247e-07	1.96389e-07	0.0925592	127	-1.1592	-0.018102	0.50023	0.98975	444
86	Cluster86	1.89951e-07	1.43961e-07	0.0935074	128	7.9658	0.013212	4.8334	0.049681	226
332	Cluster332	2.64639e-07	2.02035e-07	0.0951201	129	13.188	0.021353	4.9755	0.004021	138
329	Cluster329	2.41886e-07	1.84919e-07	0.0954255	130	11.665	0.017806	5.1763	0.012123	181
144	Cluster144	2.10143e-07	1.61143e-07	0.0961032	131	8.0082	0.011732	5.3631	0.067703	237
333	Cluster333	1.87428e-07	1.43918e-07	0.0964036	132	6.9303	0.014453	3.8172	0.034732	214
356	Cluster356	3.96642e-07	3.08122e-07	0.0989969	133	24.432	0.031993	6.0972	3.0901e-05	42
258	Cluster258	2.57977e-07	2.01498e-07	0.100221	134	14.277	0.021257	5.4941	0.0046857	144
208	Cluster208	3.24126e-07	2.53629e-07	0.100633	135	20.003	0.035265	4.5461	5.4537e-06	25.5
437	Cluster437	1.77404e-07	1.39421e-07	0.10161	136	12.031	0.020543	4.7106	0.0053299	147
199	Cluster199	1.56895e-07	1.24803e-07	0.104352	137	3.3922	0.0086365	3.1031	0.13717	264
295	Cluster295	1.59777e-07	1.29439e-07	0.10853	138	12.802	0.023774	4.3695	0.0016987	110
405	Cluster405	1.35325e-07	1.09721e-07	0.108722	139	11.438	0.017155	4.8527	0.0092191	167
387	Cluster387	3.41791e-07	2.81706e-07	0.112509	140	9.2702	0.017705	4.0972	0.011839	179
367	Cluster367	3.87995e-07	3.19954e-07	0.11263	141	27.374	0.0345	6.2182	5.3974e-06	24
292	Cluster292	1.63156e-07	1.34804e-07	0.113077	142	18.17	0.027413	5.3819	0.00036863	86
222	Cluster222	1.53152e-07	1.27588e-07	0.114999	143	18.787	0.034271	4.3742	8.7949e-06	29
205	Cluster205	1.45902e-07	1.2261e-07	0.117031	144	5.1487	0.0087964	4.6237	0.13275	261
338	Cluster338	2.85949e-07	2.41991e-07	0.118672	145	2.4696	0.0063681	3.1209	0.21439	290
99	Cluster99	3.32252e-07	2.83207e-07	0.120363	146	3.3237	0.0061023	4.2375	0.21642	291
418	Cluster418	4.60348e-07	3.9287e-07	0.120647	147	-2.2441	-0.0045472	3.7275	0.72642	371
132	Cluster132	1.54107e-07	1.32102e-07	0.121692	148	24.171	0.039189	4.9119	4.3575e-07	7
381	Cluster381	3.37261e-07	2.90828e-07	0.123094	149	4.1503	0.0091544	3.4781	0.11639	258
429	Cluster429	1.34388e-07	1.16455e-07	0.124253	150	18.19	0.027578	5.2598	0.00027252	82
416	Cluster416	5.29791e-07	4.59996e-07	0.124716	151	10.606	0.019812	4.3136	0.0069795	160
357	Cluster357	3.86278e-07	3.35994e-07	0.125142	152	10.208	0.017086	4.3324	0.0092373	168
403	Cluster403	1.17007e-07	1.02276e-07	0.126304	153	15.168	0.027951	4.2141	0.00016	69
336	Cluster336	2.49151e-07	2.18721e-07	0.127325	154	2.4818	0.0064853	3.0592	0.20862	288
289	Cluster289	1.30183e-07	1.15357e-07	0.12955	155	12.799	0.022397	4.5699	0.0025521	124
257	Cluster257	2.50605e-07	2.25504e-07	0.133217	156	18.101	0.024428	6.0572	0.0014047	106
313	Cluster313	3.11913e-07	2.81157e-07	0.133631	157	1.2802	0.00497	2.0389	0.26505	304
298	Cluster298	1.58537e-07	1.43768e-07	0.135072	158	9.6014	0.01987	3.6897	0.0046355	143
408	Cluster408	1.28337e-07	1.17324e-07	0.137008	159	2.5441	0.0075861	2.5355	0.15785	273
87	Cluster87	1.47388e-07	1.35855e-07	0.138985	160	6.569	0.012434	4.2098	0.059342	232
216	Cluster216	2.08992e-07	1.92675e-07	0.139031	161	22.399	0.033173	5.3685	1.5175e-05	36
434	Cluster434	2.36378e-07	2.19535e-07	0.140803	162	10.272	0.017744	4.6242	0.013169	183
346	Cluster346	1.64513e-07	1.55678e-07	0.145312	163	5.4288	0.015492	2.8113	0.026747	205
138	Cluster138	1.34878e-07	1.31817e-07	0.153101	164	3.1045	0.0052451	4.8274	0.26008	302
221	Cluster221	1.18032e-07	1.1771e-07	0.157995	165	12.752	0.023625	4.2151	0.0012439	104
224	Cluster224	1.26459e-07	1.27367e-07	0.160386	166	21.546	0.030787	5.6197	6.3313e-05	55
162	Cluster162	2.67098e-07	2.71747e-07	0.162831	167	9.5913	0.01548	4.9342	0.025968	203
308	Cluster308	2.43144e-07	2.49392e-07	0.164794	168	-1.7159	-0.0044159	3.032	0.71427	370
264	Cluster264	1.14099e-07	1.18087e-07	0.166965	169	24.712	0.036266	5.5072	3.6373e-06	19
282	Cluster282	1.12706e-07	1.1695e-07	0.167596	170	12.765	0.024899	4.1027	0.00093253	100
350	Cluster350	1.28231e-07	1.35545e-07	0.172064	171	8.1191	0.016354	3.9503	0.019934	194
294	Cluster294	1.20309e-07	1.27573e-07	0.172826	172	23.363	0.033473	5.6793	1.9575e-05	37
121	Cluster121	1.1648e-07	1.25127e-07	0.175954	173	8.4725	0.015681	4.0726	0.018755	192
100	Cluster100	1.64094e-07	1.76782e-07	0.176645	174	-0.062217	-0.00013108	4.0275	0.50616	348
277	Cluster277	1.07239e-07	1.16081e-07	0.177787	175	20.804	0.033349	4.9343	1.2504e-05	33
265	Cluster265	1.05717e-07	1.1453e-07	0.177989	176	15.783	0.024361	5.1855	0.0011709	103
355	Cluster355	3.64901e-07	3.95444e-07	0.178065	177	28.799	0.035136	6.4548	4.0995e-06	21
284	Cluster284	1.05269e-07	1.16472e-07	0.183047	178	21.929	0.031995	5.584	4.3172e-05	48
300	Cluster300	1.0748e-07	1.19988e-07	0.185191	179	6.5279	0.015225	3.4315	0.028575	210
397	Cluster397	1.97138e-07	2.25342e-07	0.190831	180	9.6668	0.021799	3.4906	0.0028121	128
213	Cluster213	2.38403e-07	2.76334e-07	0.194141	181	15.877	0.027713	4.6158	0.00029195	83
402	Cluster402	1.05339e-07	1.22802e-07	0.195502	182	1.4713	0.0029289	3.8372	0.3507	320
337	Cluster337	1.97785e-07	2.32143e-07	0.197109	183	0.68193	0.0017693	2.9933	0.40989	329
236	Cluster236	1.92893e-07	2.28999e-07	0.199801	184	13.264	0.019887	5.5388	0.0083223	164
141	Cluster141	1.16489e-07	1.38336e-07	0.199873	185	13.114	0.019266	5.4143	0.0077229	161
164	Cluster164	9.93858e-08	1.18141e-07	0.200104	186	2.2676	0.0043897	4.0202	0.28636	308
203	Cluster203	9.36484e-08	1.11643e-07	0.200785	187	9.916	0.016469	4.7234	0.017902	189
106	Cluster106	1.34787e-07	1.60714e-07	0.200826	188	3.079	0.0049245	4.9994	0.269	305
377	Cluster377	2.83614e-07	3.43932e-07	0.204793	189	6.6903	0.01116	4.7937	0.081426	242
281	Cluster281	9.76986e-08	1.18815e-07	0.205459	190	11.67	0.021484	4.3311	0.003529	133
369	Cluster369	2.27046e-07	2.772e-07	0.206374	191	19.671	0.02722	5.5609	0.00020271	74
133	Cluster133	1.01154e-07	1.23677e-07	0.20671	192	14.309	0.018351	6.278	0.011333	177
443	Cluster443	1.36415e-07	1.68408e-07	0.208963	193	4.1953	0.007745	4.3662	0.16832	276
380	Cluster380	2.66738e-07	3.31309e-07	0.21038	194	3.7759	0.0066004	4.3806	0.19436	283
101	Cluster101	1.67901e-07	2.09261e-07	0.211175	195	0.21796	0.00051622	3.1974	0.47283	340
279	Cluster279	9.92125e-08	1.24341e-07	0.212462	196	12.537	0.022107	4.4886	0.0026141	125
395	Cluster395	1.47033e-07	1.88642e-07	0.217865	197	4.384	0.010684	3.1791	0.083961	244
214	Cluster214	2.05963e-07	2.6494e-07	0.218463	198	13.245	0.021654	4.7046	0.0024403	123
88	Cluster88	9.83069e-08	1.26907e-07	0.219277	199	9.3549	0.015224	4.8768	0.02755	207
344	Cluster344	8.85992e-08	1.14561e-07	0.21965	200	4.4881	0.0092027	3.9241	0.12638	259
94	Cluster94	9.99146e-08	1.293e-07	0.21984	201	12.691	0.020314	4.9788	0.0054066	149
334	Cluster334	1.86722e-07	2.42119e-07	0.220294	202	3.1247	0.010212	2.4363	0.099834	251
235	Cluster235	1.00181e-07	1.33695e-07	0.226831	203	4.7723	0.011686	3.1649	0.065805	236
358	Cluster358	1.94524e-07	2.59753e-07	0.226964	204	18.459	0.025467	5.5829	0.00047369	89
247	Cluster247	8.83404e-08	1.196e-07	0.230066	205	9.1087	0.014204	5.0592	0.035909	216
180	Cluster180	1.21044e-07	1.64733e-07	0.231233	206	3.8752	0.0088429	3.5643	0.13848	267
91	Cluster91	9.65874e-08	1.3251e-07	0.233029	207	6.2157	0.011282	4.309	0.074592	239
39	Cluster39	1.65506e-07	2.27446e-07	0.233407	208	-0.82303	-0.0037282	1.6899	0.68688	366
146	Cluster146	8.20661e-08	1.13198e-07	0.234233	209	15.081	0.021215	5.6891	0.0040195	137
40	Cluster40	1.14981e-07	1.60207e-07	0.236469	210	-0.15053	-0.00046435	2.5285	0.52374	350
340	Cluster340	2.50611e-07	3.56534e-07	0.241057	211	4.128	0.0096671	3.1425	0.094499	249
349	Cluster349	8.32726e-08	1.19669e-07	0.243258	212	2.6541	0.0059173	3.504	0.2244	294
170	Cluster170	8.6077e-08	1.24266e-07	0.244254	213	12.136	0.019277	5.0541	0.0081774	163
353	Cluster353	3.17437e-07	4.58581e-07	0.244401	214	10.968	0.01906	4.4051	0.0063953	155
442	Cluster442	1.3517e-07	1.95467e-07	0.244618	215	9.2392	0.01563	4.7877	0.026828	206
108	Cluster108	8.16595e-08	1.23683e-07	0.254553	216	5.4829	0.0072125	6.0829	0.18371	279
291	Cluster291	7.82593e-08	1.18992e-07	0.255371	217	14.64	0.021071	5.6636	0.0048739	146
151	Cluster151	9.2078e-08	1.4021e-07	0.255682	218	5.3396	0.013312	3.0838	0.041692	221
125	Cluster125	7.36452e-08	1.13083e-07	0.257443	219	9.4842	0.013284	5.8117	0.05136	227
33	Cluster33	8.47187e-08	1.31909e-07	0.260354	220	-2.0564	-0.0052688	3.1639	0.74213	376
368	Cluster368	2.48157e-07	3.9204e-07	0.263371	221	10.608	0.021711	4.03	0.0042442	139
305	Cluster305	7.18327e-08	1.14793e-07	0.265736	222	5.7821	0.014625	2.9793	0.026154	204
124	Cluster124	7.44037e-08	1.26048e-07	0.277501	223	7.7312	0.012442	5.0464	0.06277	234
388	Cluster388	2.18757e-07	3.71004e-07	0.277718	224	13.531	0.026697	3.8746	0.00024015	79
1	Cluster1	1.00244e-07	1.72663e-07	0.280763	225	-1.641	-0.021416	0.59766	0.99698	451
417	Cluster417	7.68184e-08	1.33952e-07	0.283161	226	14.139	0.022931	4.8495	0.0017781	112
96	Cluster96	7.82491e-08	1.40018e-07	0.288132	227	-0.049607	-0.00010796	3.4964	0.50566	347
90	Cluster90	7.18673e-08	1.28983e-07	0.288701	228	5.6406	0.0097796	4.5928	0.10971	254
115	Cluster115	7.88351e-08	1.44591e-07	0.292799	229	4.445	0.0098619	3.6488	0.11158	255
237	Cluster237	6.46513e-08	1.18717e-07	0.293021	230	18.917	0.023891	6.4435	0.0016665	108
378	Cluster378	7.29112e-08	1.34451e-07	0.29381	231	13.234	0.022318	4.5126	0.0016833	109
187	Cluster187	9.33668e-08	1.77799e-07	0.299748	232	1.3791	0.0022278	4.84	0.38785	327
181	Cluster181	7.58249e-08	1.4852e-07	0.304838	233	-0.77377	-0.0014782	4.2276	0.57261	352
210	Cluster210	6.30241e-08	1.24047e-07	0.305703	234	13.307	0.02762	3.7692	0.00020805	75
238	Cluster238	1.27681e-07	2.55202e-07	0.308427	235	14.716	0.020785	5.6344	0.0045081	141
110	Cluster110	7.36415e-08	1.48856e-07	0.310401	236	9.0469	0.015926	4.4997	0.022196	199
34	Cluster34	6.18074e-08	1.25194e-07	0.310762	237	-1.7176	-0.0042329	3.2333	0.70237	369
173	Cluster173	9.10878e-08	1.87012e-07	0.313104	238	7.189	0.014927	3.6967	0.025914	202
331	Cluster331	6.07877e-08	1.25267e-07	0.313744	239	14.107	0.024876	4.3785	0.00063838	95
266	Cluster266	5.44676e-08	1.13293e-07	0.315341	240	15.894	0.023227	5.4801	0.0018673	115
35	Cluster35	6.06805e-08	1.26285e-07	0.315435	241	-2.0616	-0.0050889	3.2546	0.73677	375
263	Cluster263	5.83284e-08	1.22495e-07	0.316977	242	21.299	0.030636	5.6387	7.9605e-05	57
172	Cluster172	7.57366e-08	1.59158e-07	0.317088	243	8.3915	0.014157	4.8287	0.04113	219
158	Cluster158	6.4532e-08	1.37544e-07	0.319472	244	11.368	0.016486	5.4343	0.018229	190
447	Cluster447	5.65617e-08	1.26102e-07	0.326882	245	7.5774	0.014892	3.9502	0.027551	208
211	Cluster211	6.50018e-08	1.4528e-07	0.327285	246	6.3243	0.015525	3.1121	0.021078	197
328	Cluster328	4.52821e-08	1.06371e-07	0.335163	247	9.6721	0.016645	4.5537	0.016844	188
215	Cluster215	6.52286e-08	1.56656e-07	0.338565	248	9.374	0.020499	3.5619	0.004252	140
306	Cluster306	4.7917e-08	1.15396e-07	0.338983	249	4.5262	0.0097348	3.671	0.1088	253
109	Cluster109	5.10559e-08	1.2592e-07	0.342569	250	7.5004	0.010525	5.6545	0.092357	247
398	Cluster398	6.12919e-08	1.52268e-07	0.343649	251	1.0587	0.0029296	2.7349	0.34934	319
204	Cluster204	5.15983e-08	1.28449e-07	0.343952	252	2.9743	0.0057583	4.0666	0.23228	296
209	Cluster209	5.65766e-08	1.41203e-07	0.34433	253	10.83	0.026454	3.1297	0.00027056	81
302	Cluster302	1.26869e-07	3.19746e-07	0.345765	254	0.80757	0.0025294	2.4545	0.37108	325
382	Cluster382	5.01716e-08	1.26866e-07	0.346249	255	9.5144	0.016893	4.5658	0.018598	191
392	Cluster392	6.31499e-08	1.61832e-07	0.348187	256	12.316	0.018077	5.2023	0.0089646	166
161	Cluster161	5.36235e-08	1.40664e-07	0.351521	257	5.0402	0.010379	3.644	0.083324	243
150	Cluster150	4.88197e-08	1.35401e-07	0.359215	258	6.6524	0.013831	3.6567	0.034447	213
111	Cluster111	6.34309e-08	1.75964e-07	0.359245	259	1.9824	0.0037606	4.1616	0.31691	313
139	Cluster139	4.7302e-08	1.34307e-07	0.362347	260	14.269	0.022019	5.194	0.0030093	131
362	Cluster362	8.08138e-08	2.3427e-07	0.365062	261	11.889	0.01871	5.0111	0.0088412	165
183	Cluster183	5.00901e-08	1.50473e-07	0.369611	262	0.56541	0.0010565	4.1163	0.44537	338
102	Cluster102	5.24186e-08	1.58844e-07	0.3707	263	1.8595	0.0032772	4.4225	0.33708	317
0	Cluster0	4.78196e-08	1.49916e-07	0.374872	264	-0.42814	-0.0054097	0.60134	0.76175	381
169	Cluster169	5.06738e-08	1.61596e-07	0.376918	265	4.6358	0.0081538	4.4677	0.14973	271
104	Cluster104	4.73372e-08	1.54934e-07	0.379981	266	2.3191	0.0050584	3.5896	0.25912	301
107	Cluster107	4.69756e-08	1.56214e-07	0.381817	267	4.8214	0.0097537	3.6259	0.091816	246
130	Cluster130	4.87595e-08	1.63772e-07	0.382955	268	4.4989	0.0060634	5.9418	0.22448	295
428	Cluster428	3.17765e-08	1.07972e-07	0.384263	269	23.721	0.030682	6.0601	4.555e-05	50
456	Cluster456	3.01115e-08	1.10141e-07	0.392276	270	13.449	0.020073	5.3745	0.0061734	152
410	Cluster410	4.60765e-08	1.9434e-07	0.406292	271	5.7073	0.013141	3.3163	0.042638	222
184	Cluster184	3.9809e-08	1.74961e-07	0.410006	272	-4.0275	-0.010489	2.9699	0.91246	411
85	Cluster85	3.15225e-08	1.44734e-07	0.413794	273	9.6267	0.016018	4.7369	0.021072	196
36	Cluster36	2.89817e-08	1.35162e-07	0.415109	274	-2.8444	-0.0072345	3.0342	0.82573	390
174	Cluster174	3.41871e-08	1.61074e-07	0.415958	275	5.1825	0.0090293	4.7162	0.13592	263
425	Cluster425	2.5557e-08	1.2344e-07	0.41799	276	24.331	0.030492	6.1973	4.3394e-05	49
171	Cluster171	3.33432e-08	1.67907e-07	0.421295	277	7.3263	0.015722	3.5737	0.020189	195
149	Cluster149	2.3971e-08	1.22037e-07	0.42214	278	15.066	0.020559	5.9207	0.0054738	150
103	Cluster103	2.61035e-08	1.57023e-07	0.433984	279	3.2128	0.0069407	3.5912	0.1855	281
299	Cluster299	2.10354e-08	1.30385e-07	0.435916	280	5.754	0.011472	3.9579	0.073014	238
89	Cluster89	1.85884e-08	1.23045e-07	0.439961	281	3.8906	0.0065638	4.7502	0.20639	287
307	Cluster307	1.7361e-08	1.16036e-07	0.440533	282	6.3388	0.012811	3.9228	0.053071	229
97	Cluster97	2.64673e-08	1.85019e-07	0.443124	283	2.7908	0.0065666	3.1136	0.18504	280
414	Cluster414	1.98651e-08	1.48868e-07	0.446922	284	4.0135	0.0096581	3.2195	0.10628	252
280	Cluster280	1.34809e-08	1.09496e-07	0.451007	285	13.196	0.023343	4.5193	0.001753	111
3	Cluster3	2.03596e-08	1.68168e-07	0.451819	286	-0.90116	-0.014247	0.5009	0.96399	429
113	Cluster113	1.4308e-08	1.29212e-07	0.455914	287	-4.8597	-0.012903	2.8304	0.957	426
446	Cluster446	1.17978e-08	1.17569e-07	0.460034	288	5.658	0.011705	3.731	0.06471	235
374	Cluster374	1.66609e-08	1.83588e-07	0.463845	289	14.836	0.025088	4.5801	0.00060079	93
129	Cluster129	7.93474e-09	1.50811e-07	0.47902	290	5.2661	0.0074722	5.6489	0.17562	277
37	Cluster37	3.56777e-09	1.09521e-07	0.487006	291	-3.14	-0.0099237	2.5199	0.89363	402
422	Cluster422	4.11241e-09	1.45558e-07	0.48873	292	27.266	0.034646	6.1556	4.7584e-06	22
128	Cluster128	1.5736e-09	1.07671e-07	0.49417	293	8.9674	0.012579	5.7282	0.058746	231
152	Cluster152	7.56097e-10	1.40429e-07	0.497852	294	3.9276	0.0093419	3.2687	0.11478	257
246	Cluster246	-1.07641e-09	1.16588e-07	0.503683	295	1.5872	0.0029542	4.4531	0.36077	322
315	Cluster315	-1.60208e-09	1.13121e-07	0.50565	296	4.4979	0.0084441	4.1323	0.1382	266
182	Cluster182	-3.77061e-09	1.55378e-07	0.50968	297	0.13544	0.00029498	3.7722	0.48568	344
431	Cluster431	-4.58509e-09	1.82961e-07	0.509997	298	-0.66161	-0.0018439	2.816	0.59287	356
320	Cluster320	-4.06857e-09	1.22219e-07	0.513278	299	-2.1301	-0.004949	3.4964	0.7288	372
137	Cluster137	-4.52079e-09	1.34432e-07	0.513413	300	6.7057	0.010889	5.1272	0.095469	250
195	Cluster195	-9.63531e-09	1.23962e-07	0.530978	301	2.1902	0.0044003	3.8247	0.28344	307
412	Cluster412	-1.17042e-08	1.50139e-07	0.531068	302	2.9017	0.0074954	3.1671	0.17978	278
319	Cluster319	-9.51529e-09	1.21377e-07	0.531243	303	-1.2203	-0.0025675	3.7078	0.62897	361
168	Cluster168	-1.18084e-08	1.32494e-07	0.535508	304	14.743	0.023007	5.1723	0.0021863	122
297	Cluster297	-1.17653e-08	1.14222e-07	0.54102	305	0.034508	0.00031229	0.80868	0.48298	343
134	Cluster134	-1.33884e-08	1.17844e-07	0.545227	306	5.472	0.0085618	5.0944	0.14139	269
409	Cluster409	-1.44267e-08	1.2644e-07	0.54542	307	2.9099	0.0081064	2.6767	0.13849	268
189	Cluster189	-2.08848e-08	1.67905e-07	0.549495	308	-0.77387	-0.0017199	3.3847	0.59042	355
186	Cluster186	-2.25278e-08	1.72813e-07	0.551859	309	-2.2798	-0.0046558	3.6805	0.73218	374
142	Cluster142	-2.28762e-08	1.51401e-07	0.56005	310	4.4404	0.0091839	4.0693	0.1376	265
83	Cluster83	-2.7251e-08	1.71045e-07	0.563292	311	3.8768	0.0079081	3.7501	0.15063	272
143	Cluster143	-2.52217e-08	1.49171e-07	0.567133	312	-3.4136	-0.0054092	5.1335	0.74696	379
326	Cluster326	-2.39495e-08	1.3934e-07	0.568233	313	3.5778	0.006837	4.3162	0.20359	285
323	Cluster323	-2.42178e-08	1.28153e-07	0.574944	314	6.8198	0.01315	4.1861	0.051651	228
260	Cluster260	-2.8727e-08	1.3286e-07	0.585592	315	20.942	0.029333	5.8949	0.00019138	72
4	Cluster4	-3.64994e-08	1.57274e-07	0.59176	316	0.17599	0.0015013	0.91494	0.42373	332
148	Cluster148	-3.30091e-08	1.34934e-07	0.596629	317	14.622	0.019999	5.919	0.0067546	158
196	Cluster196	-3.14812e-08	1.20958e-07	0.60267	318	7.3089	0.01332	4.2673	0.043391	223
160	Cluster160	-3.58501e-08	1.33668e-07	0.605729	319	-0.090528	-0.00020063	3.353	0.51077	349
365	Cluster365	-5.04969e-08	1.87757e-07	0.606015	320	21.273	0.029199	5.7581	0.00011064	64
126	Cluster126	-4.06637e-08	1.48881e-07	0.607623	321	0.11407	0.0002504	3.4236	0.48671	345
5	Cluster5	-5.0087e-08	1.81406e-07	0.608766	322	-1.5116	-0.012161	0.98295	0.93795	419
373	Cluster373	-5.59795e-08	1.91524e-07	0.614965	323	5.0354	0.0080834	4.7277	0.14342	270
49	Cluster49	-4.02634e-08	1.25739e-07	0.625597	324	-3.1899	-0.014156	1.7423	0.96643	430
354	Cluster354	-5.27029e-08	1.49635e-07	0.63766	325	21.567	0.029215	5.8007	0.00010083	62
166	Cluster166	-4.7075e-08	1.33377e-07	0.637936	326	1.2223	0.0023873	4.1726	0.38479	326
32	Cluster32	-4.36093e-08	1.16425e-07	0.64601	327	-3.445	-0.010104	2.7448	0.89526	403
95	Cluster95	-5.40899e-08	1.36505e-07	0.654039	328	-1.1514	-0.0022294	4.0923	0.61078	359
136	Cluster136	-5.73858e-08	1.44626e-07	0.654238	329	14.849	0.027842	4.1364	0.00016596	70
372	Cluster372	-8.2067e-08	1.99139e-07	0.659871	330	4.0378	0.0065993	4.8707	0.20356	284
393	Cluster393	-4.79498e-08	1.12976e-07	0.664372	331	13.405	0.018336	5.834	0.010795	175
191	Cluster191	-5.66964e-08	1.31925e-07	0.666316	332	-4.2849	-0.0090165	3.7422	0.87389	397
285	Cluster285	-5.71581e-08	1.32533e-07	0.666865	333	16.66	0.024112	5.4332	0.0010853	102
159	Cluster159	-5.40167e-08	1.25216e-07	0.666907	334	6.9168	0.010744	4.9497	0.081157	241
51	Cluster51	-4.7932e-08	1.10385e-07	0.667937	335	-2.2182	-0.010025	1.7168	0.90183	406
105	Cluster105	-8.42591e-08	1.929e-07	0.668872	336	-3.2508	-0.0063609	3.9964	0.79201	385
335	Cluster335	-5.85473e-08	1.29491e-07	0.674414	337	2.2521	0.0061999	2.9045	0.21906	292
304	Cluster304	-5.31301e-08	1.16778e-07	0.675433	338	2.6269	0.0064209	3.1981	0.20572	286
384	Cluster384	-9.95798e-08	2.15801e-07	0.67776	339	12.013	0.017731	5.2261	0.010772	174
330	Cluster330	-6.06925e-08	1.29015e-07	0.680975	340	4.6844	0.0081179	4.678	0.15834	274
131	Cluster131	-5.48786e-08	1.16109e-07	0.681768	341	10.443	0.014678	5.7179	0.033906	212
9	Cluster9	-8.22032e-08	1.73422e-07	0.682252	342	-2.1568	-0.015476	1.0872	0.97636	435
42	Cluster42	-4.94883e-08	1.02928e-07	0.684673	343	0.25618	0.00063783	3.0443	0.46647	339
375	Cluster375	-6.6727e-08	1.37694e-07	0.686021	344	12.542	0.022738	4.2701	0.0016586	107
389	Cluster389	-7.39966e-08	1.50864e-07	0.688105	345	20.689	0.031377	5.1226	2.7001e-05	41
318	Cluster318	-7.47572e-08	1.41416e-07	0.701471	346	-0.91199	-0.0019504	3.7274	0.59664	357
127	Cluster127	-7.24553e-08	1.32971e-07	0.707087	347	0.21844	0.00043934	4.1123	0.47882	341
379	Cluster379	-8.66179e-08	1.56299e-07	0.710272	348	8.8541	0.017178	3.8883	0.011396	178
192	Cluster192	-8.40555e-08	1.42163e-07	0.722828	349	-2.8809	-0.0070549	3.1876	0.81693	387
459	Cluster459	-1.30525e-07	2.0732e-07	0.735516	350	-1.2842	-0.0023276	4.4351	0.61392	360
112	Cluster112	-1.01268e-07	1.58128e-07	0.739049	351	-2.6615	-0.0040263	5.4005	0.68893	367
41	Cluster41	-6.87053e-08	1.06147e-07	0.741271	352	0.46411	0.0011508	3.1145	0.44077	334
321	Cluster321	-8.51535e-08	1.30316e-07	0.743263	353	2.1348	0.0042384	3.9168	0.29287	309
352	Cluster352	-7.72805e-08	1.17838e-07	0.744031	354	17.933	0.029661	4.7483	7.9761e-05	58
314	Cluster314	-1.14637e-07	1.70361e-07	0.749497	355	-1.2931	-0.0075534	1.3003	0.83999	392
322	Cluster322	-9.10942e-08	1.33034e-07	0.753248	356	0.48541	0.001346	2.864	0.43271	333
165	Cluster165	-9.99393e-08	1.39974e-07	0.762382	357	0.86465	0.0016629	4.184	0.41814	330
175	Cluster175	-1.02638e-07	1.42656e-07	0.764076	358	3.4465	0.0060202	4.7397	0.23357	297
193	Cluster193	-9.76868e-08	1.35483e-07	0.764554	359	1.6073	0.0029746	4.2164	0.35153	321
145	Cluster145	-1.16017e-07	1.56265e-07	0.771089	360	2.1755	0.0037078	4.5853	0.31759	314
445	Cluster445	-9.48045e-08	1.25429e-07	0.775128	361	6.0549	0.01673	2.7581	0.01408	184
451	Cluster451	-1.36036e-07	1.7855e-07	0.776937	362	1.6278	0.0033567	3.9349	0.33956	318
432	Cluster432	-1.38036e-07	1.64219e-07	0.799703	363	1.8561	0.0065131	2.3959	0.21926	293
303	Cluster303	-9.52596e-08	1.12209e-07	0.802045	364	-0.44598	-0.0013686	2.4595	0.57194	351
23	Cluster23	-1.39021e-07	1.58704e-07	0.809479	365	-1.3031	-0.0069728	1.3975	0.82443	389
317	Cluster317	-1.04444e-07	1.17997e-07	0.811959	366	-1.3951	-0.0033697	3.4423	0.65736	364
84	Cluster84	-1.57635e-07	1.77665e-07	0.81253	367	0.25064	0.00041626	4.8532	0.47941	342
327	Cluster327	-1.01511e-07	1.11641e-07	0.818393	368	11.025	0.018782	4.7064	0.0095827	172
351	Cluster351	-1.26914e-07	1.36173e-07	0.824334	369	16.19	0.029224	4.2762	7.6805e-05	56
400	Cluster400	-1.57749e-07	1.65017e-07	0.830453	370	0.52401	0.0016118	2.5434	0.41838	331
22	Cluster22	-1.3283e-07	1.36872e-07	0.834093	371	-0.8394	-0.0046664	1.3621	0.73114	373
342	Cluster342	-1.28992e-07	1.32873e-07	0.834174	372	0.41738	0.0011707	2.8635	0.44206	336
458	Cluster458	-2.16638e-07	2.21992e-07	0.835439	373	-3.0189	-0.0061655	3.9421	0.7781	383
45	Cluster45	-1.06365e-07	1.08191e-07	0.837226	374	-1.6291	-0.0060928	2.0521	0.78636	384
194	Cluster194	-1.59773e-07	1.60891e-07	0.839658	375	2.4463	0.0054463	3.3774	0.23444	298
421	Cluster421	-1.35371e-07	1.35547e-07	0.841031	376	9.7915	0.015678	4.8231	0.021181	198
452	Cluster452	-1.51683e-07	1.51641e-07	0.841413	377	5.8931	0.013324	3.3373	0.038722	218
43	Cluster43	-1.08992e-07	1.08881e-07	0.841591	378	1.4881	0.0044517	2.5097	0.27662	306
60	Cluster60	-1.11415e-07	1.07838e-07	0.849238	379	-3.6394	-0.013347	2.1659	0.95354	423
454	Cluster454	-1.61947e-07	1.54745e-07	0.852345	380	3.0505	0.0052856	4.6637	0.25653	300
53	Cluster53	-1.21244e-07	1.15714e-07	0.852633	381	-2.8502	-0.0099465	2.1999	0.90243	407
46	Cluster46	-1.15541e-07	1.10009e-07	0.853208	382	-2.097	-0.0070944	2.2897	0.82012	388
460	Cluster460	-2.19787e-07	2.09079e-07	0.85342	383	-0.27928	-0.0017061	1.5045	0.57363	353
197	Cluster197	-1.41412e-07	1.34201e-07	0.853997	384	-1.0722	-0.0019927	4.2509	0.59957	358
119	Cluster119	-2.04361e-07	1.76189e-07	0.876955	385	-0.66134	-0.001539	3.4816	0.57532	354
11	Cluster11	-1.79816e-07	1.5472e-07	0.877424	386	-2.6671	-0.017414	1.196	0.98712	442
449	Cluster449	-1.73392e-07	1.45742e-07	0.882922	387	1.4477	0.0028012	4.106	0.3622	323
455	Cluster455	-1.83174e-07	1.53606e-07	0.883465	388	-1.4133	-0.0028042	3.9468	0.63986	363
54	Cluster54	-1.38065e-07	1.15511e-07	0.884007	389	-3.9329	-0.011962	2.557	0.93798	420
57	Cluster57	-1.31512e-07	1.08439e-07	0.887392	390	-2.7734	-0.0086568	2.4726	0.86898	396
6	Cluster6	-1.90406e-07	1.5673e-07	0.887793	391	-3.1802	-0.02221	1.1178	0.99778	453
56	Cluster56	-1.33813e-07	1.09841e-07	0.888435	392	-3.7965	-0.010181	2.8406	0.90929	408
361	Cluster361	-1.84708e-07	1.514e-07	0.888768	393	10.942	0.0192	4.4099	0.0065527	156
8	Cluster8	-1.77598e-07	1.44646e-07	0.89024	394	-2.2416	-0.014589	1.2021	0.96888	431
198	Cluster198	-1.56004e-07	1.20938e-07	0.901466	395	0.50725	0.0011271	3.4795	0.44205	335
50	Cluster50	-1.48474e-07	1.12512e-07	0.906521	396	-3.9062	-0.019043	1.6051	0.99252	447
7	Cluster7	-2.08051e-07	1.56113e-07	0.908685	397	-2.3608	-0.017078	1.0849	0.98521	438
21	Cluster21	-2.15822e-07	1.59992e-07	0.911324	398	-1.3815	-0.0084323	1.2354	0.86826	395
413	Cluster413	-1.64007e-07	1.21099e-07	0.912183	399	-2.6799	-0.0061796	3.2794	0.79308	386
48	Cluster48	-1.57154e-07	1.12866e-07	0.918098	400	-2.4724	-0.01001	1.9337	0.89947	405
190	Cluster190	-1.80304e-07	1.29376e-07	0.918288	401	1.636	0.0034637	3.613	0.32534	315
453	Cluster453	-2.45049e-07	1.73087e-07	0.921576	402	-1.317	-0.0028593	3.6883	0.63948	362
118	Cluster118	-1.68102e-07	1.18633e-07	0.921757	403	6.546	0.01307	3.8846	0.045992	224
114	Cluster114	-1.98031e-07	1.34693e-07	0.929252	404	1.8754	0.0041743	3.6276	0.30259	311
47	Cluster47	-1.55512e-07	1.04838e-07	0.931009	405	-1.5438	-0.0050294	2.3726	0.74237	378
448	Cluster448	-2.57883e-07	1.68007e-07	0.937602	406	-1.8279	-0.0052029	2.7416	0.74753	380
68	Cluster68	-2.19866e-07	1.41209e-07	0.940268	407	-1.0047	-0.0074591	1.0186	0.83802	391
59	Cluster59	-1.68963e-07	1.07343e-07	0.942262	408	-3.7043	-0.015279	1.893	0.97481	434
38	Cluster38	-1.83235e-07	1.14924e-07	0.944578	409	-3.3048	-0.011155	2.2737	0.92695	414
10	Cluster10	-2.35887e-07	1.47379e-07	0.945261	410	-2.6045	-0.01731	1.1772	0.98652	441
66	Cluster66	-2.22165e-07	1.38778e-07	0.945297	411	-1.6981	-0.010979	1.1849	0.92407	413
44	Cluster44	-1.65033e-07	1.02335e-07	0.946593	412	-2.762	-0.0095517	2.2492	0.89027	400
276	Cluster276	-2.289e-07	1.33343e-07	0.956976	413	13.223	0.021118	5.0971	0.0047455	145
116	Cluster116	-2.84231e-07	1.63898e-07	0.958558	414	-1.8891	-0.0035113	4.2636	0.67114	365
450	Cluster450	-2.65753e-07	1.4494e-07	0.966639	415	2.0194	0.0042667	3.7383	0.29454	310
13	Cluster13	-2.54983e-07	1.38154e-07	0.967529	416	-1.812	-0.015139	0.89759	0.97823	436
62	Cluster62	-2.19564e-07	1.16894e-07	0.969831	417	-3.628	-0.014074	2.0656	0.96047	427
20	Cluster20	-2.52252e-07	1.34192e-07	0.969931	418	-0.60058	-0.0038731	1.1835	0.69409	368
12	Cluster12	-2.61585e-07	1.37214e-07	0.971701	419	-1.6811	-0.014452	0.87571	0.97254	433
79	Cluster79	-2.1694e-07	1.12049e-07	0.973574	420	-2.839	-0.012454	1.7363	0.94897	421
77	Cluster77	-2.42191e-07	1.24786e-07	0.973862	421	-4.1931	-0.018744	1.7397	0.99202	446
15	Cluster15	-2.66957e-07	1.35511e-07	0.975581	422	-2.8113	-0.021689	1.033	0.99675	450
52	Cluster52	-2.31757e-07	1.17212e-07	0.975994	423	-3.0409	-0.010413	2.2613	0.91064	409
18	Cluster18	-2.44465e-07	1.2306e-07	0.976514	424	-1.5123	-0.013275	0.8904	0.95528	424
26	Cluster26	-2.79276e-07	1.40499e-07	0.97658	425	-5.4743	-0.027431	1.5661	0.99976	461
27	Cluster27	-2.4196e-07	1.19812e-07	0.978282	426	-5.3198	-0.024367	1.7334	0.99892	459
58	Cluster58	-2.53209e-07	1.20423e-07	0.982253	427	-3.799	-0.01392	2.1579	0.96083	428
74	Cluster74	-2.6179e-07	1.21584e-07	0.984347	428	-1.9549	-0.0092641	1.6136	0.88714	399
325	Cluster325	-2.85972e-07	1.30947e-07	0.985515	429	1.4463	0.0026595	4.3594	0.37004	324
73	Cluster73	-2.63285e-07	1.19161e-07	0.98643	430	-1.5293	-0.0075085	1.5368	0.84015	393
324	Cluster324	-2.83383e-07	1.24956e-07	0.988331	431	4.675	0.0090364	4.2498	0.13566	262
31	Cluster31	-3.2689e-07	1.42793e-07	0.988968	432	-3.7789	-0.02373	1.2489	0.99876	458
82	Cluster82	-2.45634e-07	1.06758e-07	0.9893	433	-1.7844	-0.0094249	1.4482	0.89105	401
29	Cluster29	-3.27939e-07	1.42271e-07	0.989418	434	-1.6736	-0.01249	0.99745	0.9533	422
55	Cluster55	-2.6585e-07	1.13807e-07	0.990254	435	-3.2997	-0.010948	2.3163	0.92285	412
72	Cluster72	-2.81611e-07	1.18904e-07	0.991067	436	-1.7283	-0.0081604	1.6133	0.85797	394
67	Cluster67	-2.95428e-07	1.23928e-07	0.991434	437	-1.671	-0.0096951	1.3153	0.89802	404
117	Cluster117	-3.07375e-07	1.25523e-07	0.992832	438	-4.5297	-0.0092498	3.8928	0.8777	398
65	Cluster65	-3.09431e-07	1.25757e-07	0.993064	439	-2.8091	-0.011679	1.833	0.9373	418
28	Cluster28	-3.52446e-07	1.39709e-07	0.994177	440	-3.824	-0.022864	1.2865	0.99852	454
24	Cluster24	-3.96153e-07	1.55794e-07	0.994502	441	-3.8241	-0.023517	1.273	0.99867	457
70	Cluster70	-3.14803e-07	1.18705e-07	0.995999	442	-2.5752	-0.012978	1.5027	0.9567	425
17	Cluster17	-3.40628e-07	1.27299e-07	0.996272	443	-1.1324	-0.010269	0.83765	0.91178	410
78	Cluster78	-2.9797e-07	1.08607e-07	0.996961	444	-3.8147	-0.016707	1.7432	0.98567	440
16	Cluster16	-3.32343e-07	1.20021e-07	0.997189	445	-3.6782	-0.023323	1.233	0.99857	456
63	Cluster63	-3.08691e-07	1.10614e-07	0.99737	446	-5.6679	-0.023708	1.9032	0.99855	455
71	Cluster71	-3.41031e-07	1.19641e-07	0.997817	447	-2.2347	-0.011165	1.5148	0.92992	416
61	Cluster61	-3.32502e-07	1.14006e-07	0.99823	448	-3.7046	-0.015092	1.9403	0.97187	432
69	Cluster69	-3.54979e-07	1.19175e-07	0.998552	449	-1.8095	-0.011016	1.2322	0.929	415
339	Cluster339	-4.35945e-07	1.42197e-07	0.998914	450	5.42	0.010282	4.1098	0.093629	248
25	Cluster25	-4.38212e-07	1.4071e-07	0.999078	451	-5.4058	-0.027428	1.5559	0.99974	460
81	Cluster81	-3.21677e-07	1.0248e-07	0.999152	452	-3.8907	-0.016665	1.7924	0.98501	437
64	Cluster64	-3.75964e-07	1.1507e-07	0.999457	453	-4.3594	-0.021457	1.5857	0.99701	452
80	Cluster80	-3.48373e-07	1.05777e-07	0.999505	454	-4.4773	-0.019493	1.7561	0.9946	449
19	Cluster19	-4.51471e-07	1.35416e-07	0.999572	455	-0.70057	-0.0048877	1.0776	0.74219	377
316	Cluster316	-3.87171e-07	1.14792e-07	0.999628	456	-4.6682	-0.012313	3.1482	0.93093	417
14	Cluster14	-3.99831e-07	1.18363e-07	0.999635	457	-2.3569	-0.017226	1.081	0.98538	439
457	Cluster457	-3.84406e-07	1.07814e-07	0.999818	458	0.067781	0.00013996	3.7669	0.49282	346
75	Cluster75	-4.98367e-07	1.31175e-07	0.999927	459	-5.2274	-0.018961	2.0922	0.99376	448
76	Cluster76	-4.44083e-07	1.12079e-07	0.999963	460	-4.0526	-0.017188	1.7673	0.98907	443
30	Cluster30	-5.55663e-07	1.11774e-07	1	461	-3.9038	-0.018559	1.6311	0.99165	445

## Sheet: LDSC_ALZHEIMERS_DISEASE
Cluster	Name	LDSC_Coefficient	LDSC_Coefficient_std_error	LDSC_Coefficient_P_value	LDSC_Coefficient_P_value_rank	MAGMA_BETA	MAGMA_BETA_STD	MAGMA_SE	MAGMA_P	MAGMA_P_rank	Correlation
330	Cluster330	3.27867e-09	1.41914e-09	0.0104352	1	2.4059	0.0041707	4.4718	0.29529	182	Spearman's on P	0.360577
4	Cluster4	6.69793e-09	2.91604e-09	0.0108114	2	4.1539	0.035465	0.90408	2.19e-06	7
3	Cluster3	7.3461e-09	3.30327e-09	0.0130779	3	2.0311	0.032142	0.47025	7.89e-06	10
42	Cluster42	2.48382e-09	1.14426e-09	0.0149777	4	4.7297	0.011782	2.9316	0.053344	59
86	Cluster86	2.51045e-09	1.2301e-09	0.0206331	5	8.5917	0.014246	4.6687	0.032874	47
188	Cluster188	1.44682e-09	7.39783e-10	0.025248	6	-4.719	-0.0076462	4.6403	0.84541	380
7	Cluster7	4.1399e-09	2.12284e-09	0.0255781	7	4.6235	0.033472	1.0681	7.55e-06	9
41	Cluster41	2.00027e-09	1.05404e-09	0.028866	8	4.4694	0.011089	2.9406	0.064284	68
9	Cluster9	4.62803e-09	2.48967e-09	0.0315213	9	5.0978	0.036611	1.0713	9.85e-07	4
5	Cluster5	4.20873e-09	2.37685e-09	0.038304	10	4.646	0.03726	0.97706	1e-06	5
384	Cluster384	2.72965e-09	1.56673e-09	0.0407319	11	1.2503	0.0018422	5.131	0.40375	236
8	Cluster8	3.38616e-09	1.98329e-09	0.0438792	12	5.8076	0.037829	1.1776	4.13e-07	3
2	Cluster2	4.02414e-09	2.36161e-09	0.0441921	13	1.7379	0.027167	0.47025	0.00011011	11
131	Cluster131	2.58278e-09	1.52603e-09	0.0452768	14	4.9482	0.0069438	5.5828	0.18773	130
372	Cluster372	2.7373e-09	1.61813e-09	0.0453566	15	-3.7188	-0.0060713	4.8586	0.77798	357
11	Cluster11	3.33666e-09	1.97595e-09	0.0456449	16	5.3163	0.034736	1.1626	2.43e-06	8
242	Cluster242	1.59084e-09	9.508e-10	0.0471479	17	19.5	0.024992	6.0758	0.00066639	13
10	Cluster10	3.19598e-09	1.91302e-09	0.047396	18	5.4361	0.036161	1.1547	1.26e-06	6
305	Cluster305	1.90396e-09	1.16794e-09	0.0515312	19	2.2947	0.005806	2.8812	0.21289	146
47	Cluster47	1.95483e-09	1.22021e-09	0.0545728	20	1.9498	0.0063573	2.2707	0.19527	138
107	Cluster107	1.83529e-09	1.14916e-09	0.055125	21	7.9778	0.016143	3.695	0.01543	32
46	Cluster46	2.14845e-09	1.34603e-09	0.0552284	22	1.9186	0.006495	2.1874	0.19022	135
268	Cluster268	2.9991e-09	1.91573e-09	0.0587308	23	9.3405	0.013888	5.2202	0.036794	49
177	Cluster177	1.4721e-09	9.414e-10	0.0589395	24	3.6714	0.0051415	5.592	0.25574	165
43	Cluster43	1.95645e-09	1.26091e-09	0.0603779	25	2.365	0.0070791	2.4175	0.16397	112
285	Cluster285	2.67407e-09	1.74462e-09	0.0626689	26	8.3264	0.012007	5.3425	0.059565	66
243	Cluster243	1.50612e-09	9.85835e-10	0.0632859	27	16.697	0.024207	5.0206	0.00044211	12
202	Cluster202	1.37322e-09	9.05768e-10	0.0647488	28	-3.3139	-0.0055105	4.5753	0.76555	350
40	Cluster40	1.68649e-09	1.11998e-09	0.0660565	29	2.1855	0.0067471	2.4105	0.1823	125
432	Cluster432	2.38081e-09	1.58681e-09	0.0667581	30	1.2365	0.0043551	2.3839	0.302	185.5
282	Cluster282	2.23655e-09	1.49441e-09	0.067248	31	8.7182	0.017007	4.105	0.016852	33
283	Cluster283	1.93582e-09	1.29675e-09	0.0677421	32	17.076	0.024398	5.5556	0.0010595	15
252	Cluster252	1.34108e-09	9.01964e-10	0.0685275	33	8.6659	0.012763	5.2352	0.048942	56
457	Cluster457	2.27086e-09	1.52951e-09	0.0688112	34	6.2544	0.011209	4.2591	0.070998	73
241	Cluster241	1.42721e-09	9.80001e-10	0.0726497	35	11.764	0.016932	5.2521	0.012558	27
270	Cluster270	2.25443e-09	1.54916e-09	0.0727991	36	9.8166	0.014792	5.2223	0.030082	46
354	Cluster354	2.4497e-09	1.69174e-09	0.0738037	37	3.6929	0.004991	5.6459	0.25653	166
329	Cluster329	1.54927e-09	1.07034e-09	0.0738844	38	2.929	0.0044699	4.9778	0.27813	174
132	Cluster132	1.68223e-09	1.17033e-09	0.0753021	39	12.687	0.020529	4.7714	0.003924	21
324	Cluster324	2.05933e-09	1.44011e-09	0.0763617	40	2.8026	0.0054013	3.977	0.2405	158
420	Cluster420	1.85196e-09	1.30884e-09	0.0785398	41	-2.4594	-0.00393	4.6019	0.70348	331
179	Cluster179	1.29364e-09	9.17348e-10	0.0792407	42	1.8104	0.0028569	4.8755	0.3552	215
460	Cluster460	2.0139e-09	1.42838e-09	0.0792818	43	-0.83259	-0.0050935	1.5214	0.70789	332
12	Cluster12	2.6794e-09	1.94178e-09	0.083814	44	4.2822	0.036841	0.85998	3.23e-07	2
228	Cluster228	1.26455e-09	9.30947e-10	0.0871761	45	16.552	0.020904	6.2199	0.0038983	20
88	Cluster88	1.50839e-09	1.1113e-09	0.0873405	46	9.898	0.016108	4.7196	0.017996	36
373	Cluster373	3.04523e-09	2.24812e-09	0.0877771	47	-4.1483	-0.0068129	4.6097	0.81591	370
85	Cluster85	1.49435e-09	1.11702e-09	0.0904815	48	4.0133	0.0066778	4.5675	0.1898	134
6	Cluster6	2.55862e-09	1.92714e-09	0.0921423	49	5.5208	0.038589	1.0963	2.41e-07	1
45	Cluster45	1.63622e-09	1.24156e-09	0.0937723	50	1.6026	0.0059977	1.9699	0.20796	142
196	Cluster196	1.89582e-09	1.43889e-09	0.0938257	51	-4.7818	-0.0087132	4.1892	0.87315	392
44	Cluster44	1.94344e-09	1.48158e-09	0.0948047	52	1.072	0.0037097	2.118	0.30639	190
437	Cluster437	1.10139e-09	8.39876e-10	0.0948655	53	1.5094	0.0025528	4.5023	0.36872	223
204	Cluster204	1.22968e-09	9.41925e-10	0.0958622	54	-7.8251	-0.015186	3.9964	0.97488	448
138	Cluster138	1.43115e-09	1.09904e-09	0.0964271	55	6.8134	0.011453	4.6619	0.07195	74
13	Cluster13	5.14165e-09	3.97479e-09	0.097908	56	-0.1373	-0.0011481	0.86743	0.56288	290
93	Cluster93	1.28583e-09	1.01094e-09	0.101703	57	12.297	0.018902	5.0076	0.0070367	25
158	Cluster158	2.23513e-09	1.76424e-09	0.102594	58	-1.1565	-0.0016692	5.2747	0.58677	298
239	Cluster239	1.43986e-09	1.13798e-09	0.102886	59	15.002	0.020143	5.8403	0.005109	22
273	Cluster273	1.74819e-09	1.39181e-09	0.104549	60	11.35	0.015604	5.8669	0.026526	42
394	Cluster394	2.78046e-09	2.24861e-09	0.108132	61	-2.1162	-0.0038154	4.3708	0.68586	322
367	Cluster367	1.75732e-09	1.42218e-09	0.108294	62	4.3868	0.0055267	6.1306	0.23714	156
407	Cluster407	1.49544e-09	1.23565e-09	0.113093	63	2.9948	0.0044389	5.03	0.27579	173
419	Cluster419	1.04445e-09	8.66876e-10	0.114131	64	-4.4994	-0.0060615	5.728	0.78392	359
254	Cluster254	1.54937e-09	1.28933e-09	0.114742	65	1.4078	0.0026311	4.0124	0.36285	219
275	Cluster275	1.64217e-09	1.37526e-09	0.116223	66	10.23	0.015316	5.1828	0.024213	41
134	Cluster134	1.33644e-09	1.12191e-09	0.116784	67	-1.0195	-0.0015937	5.0167	0.58052	297
253	Cluster253	1.06875e-09	9.0371e-10	0.118478	68	4.3349	0.0065614	4.856	0.18602	126
269	Cluster269	1.66562e-09	1.41914e-09	0.120262	69	10.206	0.013453	5.985	0.044081	53
162	Cluster162	1.6337e-09	1.39414e-09	0.120632	70	0.26822	0.00043019	4.7147	0.47732	257
89	Cluster89	1.35522e-09	1.15777e-09	0.120891	71	4.2308	0.0071287	4.5512	0.1763	119
293	Cluster293	1.78011e-09	1.52757e-09	0.121945	72	3.2158	0.0063	3.8848	0.20391	139
135	Cluster135	1.40616e-09	1.21435e-09	0.123441	73	-5.4712	-0.010946	4.0513	0.91156	415
456	Cluster456	1.08375e-09	9.35952e-10	0.123451	74	2.9383	0.0043846	5.0416	0.28002	176
92	Cluster92	1.25936e-09	1.0889e-09	0.123729	75	9.4611	0.015025	4.934	0.027596	45
278	Cluster278	1.86051e-09	1.61439e-09	0.124567	76	14.7	0.021436	5.4103	0.0032978	18
266	Cluster266	1.47035e-09	1.28177e-09	0.125665	77	4.247	0.006197	5.3008	0.21151	145
412	Cluster412	1.6659e-09	1.45654e-09	0.126366	78	-2.1728	-0.0056022	3.0834	0.75949	346
164	Cluster164	1.38573e-09	1.21451e-09	0.126939	79	-0.15064	-0.00028986	3.8793	0.51549	269
17	Cluster17	3.19689e-09	2.80413e-09	0.127129	80	-1.2188	-0.011039	0.80683	0.93455	425
289	Cluster289	1.31196e-09	1.15949e-09	0.128923	81	1.5062	0.0026369	4.4131	0.36644	221
288	Cluster288	1.92e-09	1.72405e-09	0.132713	82	8.8866	0.012566	5.6569	0.058112	63
378	Cluster378	1.67846e-09	1.50731e-09	0.132737	83	0.18277	0.00030823	4.5111	0.48384	260
307	Cluster307	1.68423e-09	1.5207e-09	0.134031	84	-5.5532	-0.011228	3.7419	0.93109	424
376	Cluster376	1.3726e-09	1.24136e-09	0.134423	85	-8.1599	-0.012394	5.0735	0.94611	432
244	Cluster244	1.44511e-09	1.31682e-09	0.136227	86	8.7563	0.013049	5.0735	0.042196	52
108	Cluster108	1.07569e-09	9.81639e-10	0.136582	87	8.3542	0.010984	6.0277	0.08289	78
90	Cluster90	1.1972e-09	1.09754e-09	0.13768	88	7.2988	0.012657	4.5078	0.052721	58
271	Cluster271	1.99067e-09	1.84846e-09	0.140755	89	10.154	0.01542	5.2817	0.027279	44
48	Cluster48	1.49782e-09	1.39123e-09	0.140826	90	0.59574	0.0024138	1.842	0.37319	231
306	Cluster306	1.66407e-09	1.5492e-09	0.141378	91	-0.25671	-0.00055169	3.4423	0.52972	277
272	Cluster272	1.51671e-09	1.41438e-09	0.141781	92	6.9017	0.012819	4.1268	0.047236	54
245	Cluster245	1.0736e-09	1.00175e-09	0.141921	93	0.18227	0.00025937	5.2606	0.48618	261
267	Cluster267	1.76163e-09	1.65044e-09	0.142903	94	15.338	0.022318	5.3783	0.0021765	17
229	Cluster229	7.46881e-10	7.06007e-10	0.145052	95	6.6241	0.0091117	5.5874	0.11791	92
351	Cluster351	1.80996e-09	1.71519e-09	0.145654	96	1.4191	0.0025614	4.2356	0.3688	224
287	Cluster287	1.58247e-09	1.50567e-09	0.146628	97	7.5528	0.012329	4.8387	0.059282	64
375	Cluster375	2.18668e-09	2.09369e-09	0.148147	98	-3.0547	-0.005533	4.2756	0.76252	348
401	Cluster401	9.75742e-10	9.73999e-10	0.158222	99	-0.21928	-0.0005041	3.2189	0.52716	274
250	Cluster250	8.36743e-10	8.3662e-10	0.15862	100	13.668	0.022863	4.6943	0.0018014	16
200	Cluster200	8.9596e-10	8.98e-10	0.159206	101	-5.2985	-0.010812	3.6077	0.92903	423
404	Cluster404	7.74249e-10	7.87249e-10	0.162684	102	2.1232	0.0024778	6.3487	0.36903	225
18	Cluster18	2.83476e-09	2.8964e-09	0.16386	103	-1.8134	-0.015909	0.84157	0.9844	452
251	Cluster251	8.26053e-10	8.46047e-10	0.164441	104	9.8318	0.015369	4.7908	0.020083	38
296	Cluster296	1.17708e-09	1.21955e-09	0.167229	105	5.4037	0.0086175	4.9013	0.13513	96
38	Cluster38	1.46385e-09	1.53194e-09	0.169648	106	-0.50171	-0.0016944	2.2416	0.58855	299
123	Cluster123	1.01789e-09	1.06845e-09	0.170375	107	0.74625	0.00099149	5.9113	0.44977	251
100	Cluster100	1.1757e-09	1.24038e-09	0.171601	108	-3.9535	-0.0083296	3.5208	0.86925	389
368	Cluster368	1.7192e-09	1.81509e-09	0.171775	109	-3.5083	-0.0068973	3.6896	0.82915	375
377	Cluster377	1.65296e-09	1.75245e-09	0.172782	110	-2.1147	-0.0035242	4.5463	0.67909	320
325	Cluster325	1.32195e-09	1.4271e-09	0.177141	111	3.8005	0.0069708	4.2723	0.18685	128
455	Cluster455	1.64796e-09	1.79655e-09	0.179494	112	5.071	0.010065	3.8457	0.093658	80
290	Cluster290	1.2461e-09	1.36327e-09	0.180346	113	1.9689	0.0031012	4.9402	0.34512	210
295	Cluster295	1.39608e-09	1.54682e-09	0.183383	114	3.7409	0.0069323	4.2366	0.18862	133
133	Cluster133	1.25318e-09	1.3923e-09	0.184039	115	12.501	0.016027	6.0901	0.020061	37
336	Cluster336	4.1147e-09	4.62994e-09	0.187078	116	0.66574	0.0017403	2.9255	0.40999	237
411	Cluster411	1.11222e-09	1.25151e-09	0.18708	117	-1.6472	-0.003962	3.311	0.69057	323
122	Cluster122	9.76527e-10	1.10313e-09	0.188016	118	-2.5617	-0.0034647	5.8071	0.67043	318
216	Cluster216	9.73932e-10	1.10327e-09	0.18868	119	8.3888	0.012404	5.2025	0.053444	60
15	Cluster15	1.95884e-09	2.22653e-09	0.189492	120	-0.62282	-0.0048094	0.99666	0.73398	341
217	Cluster217	7.4528e-10	8.49686e-10	0.19021	121	7.8127	0.0096218	6.3386	0.10888	90
91	Cluster91	1.03848e-09	1.18521e-09	0.190462	122	6.4744	0.011688	4.2739	0.064912	69
385	Cluster385	8.10461e-10	9.43879e-10	0.195267	123	-5.4357	-0.0090812	4.5505	0.88385	400
125	Cluster125	1.1336e-09	1.32681e-09	0.196446	124	1.8358	0.0025681	5.5865	0.37123	227
284	Cluster284	1.41555e-09	1.66128e-09	0.197084	125	11.859	0.017312	5.3254	0.012987	29
147	Cluster147	1.64479e-09	1.93119e-09	0.19719	126	-9.2611	-0.011827	6.0763	0.93625	426
39	Cluster39	1.0004e-09	1.18959e-09	0.200186	127	1.4873	0.0067417	1.6184	0.17906	122
323	Cluster323	1.10905e-09	1.34072e-09	0.204061	128	1.5479	0.0029857	3.9909	0.34907	211
349	Cluster349	8.53685e-10	1.04911e-09	0.207901	129	1.974	0.0038011	4.2937	0.32285	200
303	Cluster303	1.57701e-09	1.93897e-09	0.208016	130	0.53872	0.0016544	2.4208	0.41195	240
428	Cluster428	8.4266e-10	1.04945e-09	0.211	131	-3.6022	-0.0046322	6.067	0.72365	338
430	Cluster430	1.22378e-09	1.53381e-09	0.212473	132	3.2573	0.0051976	4.7955	0.2485	161
358	Cluster358	7.15033e-10	9.05324e-10	0.21482	133	5.1712	0.0070918	5.5181	0.17435	118
94	Cluster94	9.4775e-10	1.21444e-09	0.217578	134	6.1625	0.0098104	4.9012	0.10432	88
294	Cluster294	1.23704e-09	1.59023e-09	0.218314	135	5.3064	0.0075858	5.4424	0.16479	113
346	Cluster346	8.52597e-10	1.10895e-09	0.220996	136	3.1841	0.0090936	2.5346	0.10452	89
274	Cluster274	1.23763e-09	1.63276e-09	0.224227	137	9.0129	0.013076	5.4908	0.050363	57
258	Cluster258	9.84466e-10	1.30934e-09	0.226061	138	2.1021	0.0031449	5.151	0.3416	207
83	Cluster83	1.05842e-09	1.40868e-09	0.226219	139	3.5447	0.0072369	3.709	0.16962	116
149	Cluster149	1.01236e-09	1.34941e-09	0.22656	140	-4.6113	-0.0062781	5.7795	0.78752	361
0	Cluster0	1.21656e-09	1.63461e-09	0.228362	141	1.1471	0.014508	0.57883	0.023763	40
264	Cluster264	9.67924e-10	1.30376e-09	0.228919	142	4.7045	0.0068763	5.3135	0.18798	131
137	Cluster137	7.71539e-10	1.04067e-09	0.229229	143	2.7809	0.0045171	4.9154	0.28579	178
203	Cluster203	7.33144e-10	9.94591e-10	0.230521	144	-8.5205	-0.014103	4.6491	0.96657	444
129	Cluster129	1.34259e-09	1.8263e-09	0.231127	145	-6.0632	-0.008625	5.6042	0.86034	385
14	Cluster14	1.61843e-09	2.2205e-09	0.233044	146	-1.7717	-0.01296	1.0401	0.95575	435
96	Cluster96	9.36922e-10	1.30321e-09	0.236091	147	1.852	0.0040317	3.5842	0.30268	187
334	Cluster334	1.34785e-09	1.89407e-09	0.238352	148	0.97026	0.0031549	2.3946	0.34267	209
286	Cluster286	1.23087e-09	1.75665e-09	0.241747	149	13.697	0.019806	5.3922	0.0055459	24
300	Cluster300	9.0804e-10	1.33125e-09	0.247589	150	1.1445	0.0023167	3.8526	0.38321	234
458	Cluster458	1.20734e-09	1.7908e-09	0.250096	151	-0.42084	-0.00085961	3.8148	0.54392	283
154	Cluster154	8.94732e-10	1.33835e-09	0.251897	152	-6.9264	-0.012701	4.0407	0.95674	437
452	Cluster452	1.12167e-09	1.69551e-09	0.254128	153	2.9616	0.0066797	3.2405	0.18039	123
167	Cluster167	7.0206e-10	1.06625e-09	0.255129	154	4.5843	0.0074788	4.6629	0.16277	111
118	Cluster118	7.8498e-10	1.1954e-09	0.255698	155	4.0442	0.0080826	3.711	0.13792	99
190	Cluster190	9.82309e-10	1.55622e-09	0.26395	156	-0.0040788	-1.05e-05	2.8381	0.50057	265
201	Cluster201	7.30292e-10	1.17049e-09	0.26634	157	-7.3687	-0.011422	5.0394	0.92815	421
371	Cluster371	6.73798e-10	1.0966e-09	0.269461	158	2.402	0.004648	3.9124	0.26963	170
333	Cluster333	7.09949e-10	1.16031e-09	0.270315	159	1.4898	0.0031126	3.6632	0.34212	208
156	Cluster156	5.86973e-10	9.63217e-10	0.271134	160	0.23803	0.00036085	5.0092	0.48105	259
357	Cluster357	6.91568e-10	1.14667e-09	0.273218	161	3.1218	0.005195	4.5597	0.24678	159
326	Cluster326	8.23216e-10	1.36759e-09	0.273604	162	2.0524	0.0039185	4.1448	0.31025	192.5
195	Cluster195	6.88907e-10	1.14861e-09	0.274328	163	-4.6315	-0.0093035	3.7629	0.8908	407
141	Cluster141	6.19567e-10	1.04623e-09	0.276861	164	6.7911	0.0099865	5.2843	0.099379	83
389	Cluster389	1.00307e-09	1.69395e-09	0.276874	165	5.0828	0.0077095	5.1418	0.16146	110
205	Cluster205	5.90797e-10	9.98782e-10	0.277087	166	-9.194	-0.015687	4.5599	0.9781	449
405	Cluster405	6.57597e-10	1.14891e-09	0.283537	167	-1.0495	-0.0015734	5.2571	0.57911	296
328	Cluster328	6.74864e-10	1.18026e-09	0.283732	168	2.274	0.0039093	4.4112	0.30311	188
249	Cluster249	6.0671e-10	1.06197e-09	0.283896	169	12.823	0.016856	5.8517	0.014221	31
451	Cluster451	9.03246e-10	1.59263e-09	0.285309	170	2.0419	0.0042115	3.6741	0.2892	179
248	Cluster248	8.1368e-10	1.44818e-09	0.287105	171	10.79	0.015905	5.3145	0.021169	39
331	Cluster331	6.94144e-10	1.24058e-09	0.2879	172	4.5204	0.0079736	4.1234	0.13649	97
150	Cluster150	7.556e-10	1.36714e-09	0.290239	173	0.46192	0.00095444	3.5536	0.44829	250
16	Cluster16	1.17461e-09	2.13625e-09	0.291212	174	-1.4672	-0.0093112	1.1967	0.88989	406
265	Cluster265	7.38386e-10	1.36428e-09	0.294176	175	1.1593	0.0017873	5.137	0.41072	238
240	Cluster240	5.02009e-10	9.36426e-10	0.295948	176	14.955	0.019805	5.8608	0.0053662	23
180	Cluster180	7.41143e-10	1.4327e-09	0.302472	177	-0.95241	-0.0021408	3.4823	0.60776	303
130	Cluster130	1.01835e-09	1.97064e-09	0.302663	178	0.074908	0.00010067	5.7674	0.49482	263
453	Cluster453	8.49501e-10	1.64503e-09	0.302786	179	-0.65861	-0.0014287	3.5774	0.57303	294
365	Cluster365	7.40527e-10	1.43525e-09	0.302942	180	-2.8776	-0.0038745	5.7556	0.69145	324
213	Cluster213	7.46248e-10	1.45453e-09	0.303957	181	4.3789	0.0076446	4.3057	0.15458	108
146	Cluster146	7.62237e-10	1.48601e-09	0.303996	182	-4.9278	-0.0069333	5.6539	0.80827	368
98	Cluster98	5.5036e-10	1.09289e-09	0.307278	183	5.8018	0.01005	4.4285	0.095093	81
163	Cluster163	6.90209e-10	1.37289e-09	0.307573	184	0.82043	0.0015391	4.1263	0.4212	244
87	Cluster87	5.80766e-10	1.15529e-09	0.307588	185	-0.21329	-0.00040265	4.1101	0.52069	271
443	Cluster443	4.70895e-10	9.37662e-10	0.307763	186	1.4221	0.0026266	4.2619	0.36931	226
221	Cluster221	5.41849e-10	1.07961e-09	0.307871	187	2.7073	0.0050022	3.9938	0.24893	162
23	Cluster23	9.48842e-10	1.94565e-09	0.312891	188	-0.9502	-0.0050888	1.3917	0.75261	345
280	Cluster280	7.21597e-10	1.50816e-09	0.316161	189	8.3778	0.014065	4.6568	0.036017	48
314	Cluster314	1.10176e-09	2.34225e-09	0.31904	190	-0.068188	-0.00039851	1.1405	0.52384	273
397	Cluster397	8.15227e-10	1.83099e-09	0.328073	191	-2.8445	-0.0064179	3.4199	0.79722	365
429	Cluster429	4.29241e-10	9.64339e-10	0.328119	192	-7.9939	-0.01212	5.1059	0.94127	429
364	Cluster364	4.61857e-10	1.04023e-09	0.328523	193	-0.58102	-0.00098162	4.2597	0.55425	285
237	Cluster237	6.32334e-10	1.44592e-09	0.330939	194	6.6051	0.0083406	6.1477	0.14133	100
436	Cluster436	3.38282e-10	7.83919e-10	0.333043	195	3.2173	0.0054118	4.5552	0.24001	157
168	Cluster168	5.6645e-10	1.31567e-09	0.333401	196	-1.48	-0.0022822	5.0446	0.61538	305
194	Cluster194	6.10834e-10	1.46852e-09	0.338723	197	-4.1172	-0.00917	3.406	0.88662	403
450	Cluster450	7.71905e-10	1.85752e-09	0.338867	198	2.7019	0.0057093	3.6041	0.22673	153
120	Cluster120	5.58258e-10	1.34591e-09	0.339151	199	-4.2196	-0.0058862	5.5833	0.7751	356
313	Cluster313	8.30159e-10	2.02706e-09	0.341072	200	-2.3938	-0.0093011	1.9599	0.88902	404
422	Cluster422	4.41143e-10	1.09041e-09	0.342898	201	2.9397	0.0037348	5.9973	0.31201	194
260	Cluster260	6.45434e-10	1.64935e-09	0.347778	202	1.7622	0.0024641	5.539	0.37519	232
185	Cluster185	5.22637e-10	1.35678e-09	0.350043	203	-0.38875	-0.00068759	4.2497	0.53644	278
176	Cluster176	4.09279e-10	1.07788e-09	0.352081	204	0.38686	0.00077975	3.6357	0.45763	254
427	Cluster427	4.02789e-10	1.06275e-09	0.352342	205	5.2098	0.0067841	5.7268	0.18149	124
128	Cluster128	3.75548e-10	1.01493e-09	0.355683	206	1.1137	0.0015625	5.5999	0.42118	243
276	Cluster276	1.03402e-09	2.80302e-09	0.356103	207	4.3454	0.0069438	4.699	0.17755	120
104	Cluster104	4.78982e-10	1.30249e-09	0.356532	208	-5.4139	-0.01179	3.5431	0.93673	427
447	Cluster447	3.65821e-10	9.97707e-10	0.356936	209	3.0962	0.0060696	3.9032	0.21383	147
212	Cluster212	4.01618e-10	1.10342e-09	0.357939	210	5.133	0.0095493	4.0545	0.10276	85
208	Cluster208	3.68781e-10	1.0399e-09	0.361433	211	6.3351	0.011175	4.3365	0.072035	75
387	Cluster387	5.02722e-10	1.44774e-09	0.364203	212	2.0307	0.0038796	4.1857	0.31379	195
238	Cluster238	6.21849e-10	1.92479e-09	0.37332	213	12.351	0.017439	5.52	0.012635	28
440	Cluster440	2.79417e-10	8.77104e-10	0.375027	214	2.3898	0.0037092	5.0413	0.31774	198
277	Cluster277	5.54844e-10	1.79001e-09	0.378293	215	7.4113	0.011866	4.8976	0.065121	70
178	Cluster178	2.39018e-10	7.73113e-10	0.378599	216	-0.43404	-0.00071428	4.5033	0.53839	279
227	Cluster227	2.34275e-10	7.61438e-10	0.379165	217	14.115	0.020542	5.2422	0.0035499	19
49	Cluster49	4.44743e-10	1.46671e-09	0.380859	218	0.086334	0.0003834	1.639	0.479	258
139	Cluster139	3.37654e-10	1.12111e-09	0.381639	219	7.9193	0.012212	4.9608	0.055214	62
299	Cluster299	5.98243e-10	1.98944e-09	0.381818	220	-0.18833	-0.00037547	3.8057	0.51973	270
335	Cluster335	5.18335e-10	1.78902e-09	0.386011	221	-1.1588	-0.0031912	2.8454	0.65809	314
395	Cluster395	4.05946e-10	1.40692e-09	0.386469	222	0.61262	0.001494	3.0561	0.42056	242
369	Cluster369	3.68808e-10	1.28569e-09	0.387111	223	2.9279	0.0040342	5.6026	0.30063	184
454	Cluster454	3.81094e-10	1.36025e-09	0.389676	224	3.341	0.0057912	4.403	0.22399	151
161	Cluster161	5.22544e-10	1.88724e-09	0.390935	225	-3.2656	-0.0067117	3.5365	0.8221	371
416	Cluster416	3.9506e-10	1.43357e-09	0.391437	226	-4.3793	-0.0081164	4.2162	0.85051	384
199	Cluster199	2.81776e-10	1.07141e-09	0.396277	227	-2.4557	-0.0062558	3.0866	0.78686	360
459	Cluster459	4.33256e-10	1.6844e-09	0.398506	228	-2.6945	-0.0048771	4.2159	0.73862	342
223	Cluster223	2.03107e-10	7.91662e-10	0.39876	229	3.419	0.0060894	4.1814	0.20678	141
435	Cluster435	2.21821e-10	8.77803e-10	0.40025	230	1.3689	0.0030806	3.2568	0.33713	204
84	Cluster84	4.60485e-10	1.82988e-09	0.400657	231	0.56581	0.00093937	4.7054	0.45214	253
355	Cluster355	3.15893e-10	1.25581e-09	0.400696	232	5.5557	0.0067512	6.2311	0.18631	127
157	Cluster157	2.66748e-10	1.09655e-09	0.403902	233	-2.0818	-0.0039271	3.7499	0.71061	334
231	Cluster231	1.89321e-10	8.03786e-10	0.406896	234	12.921	0.017305	5.6739	0.011395	26
136	Cluster136	4.45513e-10	1.96556e-09	0.410344	235	-2.1247	-0.0039886	4.0601	0.69962	326
322	Cluster322	3.29304e-10	1.52126e-09	0.414312	236	-1.573	-0.0043377	2.8037	0.71261	335
192	Cluster192	3.13196e-10	1.47872e-09	0.416131	237	-2.6212	-0.0066214	3.0868	0.80209	367
170	Cluster170	2.66507e-10	1.27206e-09	0.417026	238	-3.9702	-0.0062396	4.9167	0.7903	363
235	Cluster235	3.3752e-10	1.61941e-09	0.41745	239	2.2212	0.0054429	2.9118	0.22279	150
181	Cluster181	3.0327e-10	1.47173e-09	0.41837	240	-0.69269	-0.0013277	3.9207	0.57012	291
449	Cluster449	3.35517e-10	1.63588e-09	0.418747	241	1.8034	0.0034881	3.9651	0.32463	201
413	Cluster413	2.20195e-10	1.14292e-09	0.423613	242	-6.7912	-0.015662	3.3311	0.97925	450
304	Cluster304	2.73136e-10	1.41948e-09	0.423707	243	-1.8221	-0.004458	3.0588	0.7243	339
234	Cluster234	1.73593e-10	9.17646e-10	0.424979	244	13.187	0.016425	6.2163	0.016955	34
151	Cluster151	2.53442e-10	1.44692e-09	0.430477	245	-2.354	-0.0058201	3.3203	0.76083	347
99	Cluster99	1.71579e-10	9.95823e-10	0.431601	246	4.2137	0.0077352	4.13	0.15381	107
175	Cluster175	3.18868e-10	1.85725e-09	0.431841	247	-13.893	-0.024211	4.5552	0.99885	459
318	Cluster318	2.852e-10	1.67309e-09	0.432323	248	1.517	0.0032315	3.6294	0.33799	206
184	Cluster184	2.5214e-10	1.49873e-09	0.433199	249	-3.4177	-0.0088387	2.8632	0.88369	399
344	Cluster344	1.7159e-10	1.0517e-09	0.435198	250	-2.898	-0.0059124	3.8649	0.77331	355
207	Cluster207	1.49497e-10	9.53546e-10	0.437709	251	8.17	0.014693	4.2374	0.026934	43
124	Cluster124	2.14627e-10	1.48879e-09	0.442686	252	-1.6869	-0.0027142	4.8127	0.63702	307
255	Cluster255	1.58168e-10	1.11625e-09	0.44366	253	-2.6426	-0.0040835	4.9931	0.70168	330
101	Cluster101	1.46496e-10	1.07285e-09	0.445694	254	-3.1024	-0.0073378	3.0224	0.84765	383
315	Cluster315	1.87256e-10	1.39974e-09	0.446789	255	-0.59571	-0.0011181	3.9616	0.55976	289
198	Cluster198	1.49793e-10	1.12831e-09	0.447192	256	-6.1134	-0.013579	3.4721	0.96085	440
292	Cluster292	1.67344e-10	1.47153e-09	0.454729	257	5.4225	0.0081787	5.2187	0.1494	102
115	Cluster115	1.15488e-10	1.15344e-09	0.460123	258	1.9855	0.0044071	3.4175	0.28063	177
445	Cluster445	1.08439e-10	1.19875e-09	0.463961	259	3.1846	0.0088041	2.7132	0.12026	93
50	Cluster50	1.0468e-10	1.15779e-09	0.463979	260	1.281	0.0062296	1.5629	0.20621	140
159	Cluster159	1.33165e-10	1.67432e-09	0.468304	261	-5.7542	-0.0088345	5.0141	0.87442	394
172	Cluster172	8.20839e-11	1.22138e-09	0.473209	262	-8.0605	-0.013598	4.6359	0.95894	439
191	Cluster191	8.87808e-11	1.33152e-09	0.47342	263	-0.95614	-0.0019973	3.6116	0.60439	302
319	Cluster319	9.95129e-11	1.49782e-09	0.473514	264	-0.38471	-0.00080954	3.6074	0.54246	280
109	Cluster109	6.2989e-11	1.00184e-09	0.474934	265	3.579	0.0050215	5.5562	0.25975	167
106	Cluster106	6.82269e-11	1.20944e-09	0.477507	266	7.9936	0.012781	4.8003	0.047944	55
448	Cluster448	1.0149e-10	2.00662e-09	0.479831	267	1.4845	0.0041908	2.5352	0.27909	175
383	Cluster383	5.85006e-11	1.18666e-09	0.480341	268	-0.59287	-0.00109	4.0954	0.55755	287
153	Cluster153	6.01681e-11	1.25818e-09	0.480929	269	-6.6472	-0.012218	4.0488	0.94967	434
370	Cluster370	5.13612e-11	1.18202e-09	0.482671	270	8.6302	0.011973	5.3538	0.053495	61
230	Cluster230	3.26349e-11	7.85871e-10	0.483438	271	6.3485	0.0096954	4.6812	0.087531	79
36	Cluster36	2.35068e-11	8.69352e-10	0.489214	272	-0.092071	-0.00023432	2.9155	0.5126	267
381	Cluster381	2.72216e-11	1.09046e-09	0.490042	273	-1.6802	-0.0031191	3.9283	0.66557	317
119	Cluster119	3.94139e-11	1.58434e-09	0.490076	274	-0.22715	-0.0005272	3.3214	0.52726	275
402	Cluster402	2.16388e-11	9.28013e-10	0.490699	275	-0.70867	-0.0014053	3.8212	0.57356	295
145	Cluster145	3.2873e-11	1.61022e-09	0.491856	276	-7.3883	-0.012554	4.667	0.94329	431
160	Cluster160	3.32254e-11	1.9838e-09	0.493319	277	-7.5256	-0.016457	3.5409	0.98321	451
28	Cluster28	2.07114e-11	1.60769e-09	0.494861	278	-1.7363	-0.01039	1.2486	0.91782	417
155	Cluster155	1.01571e-11	1.14903e-09	0.496473	279	-7.275	-0.0098285	5.788	0.8956	409
400	Cluster400	1.48899e-11	1.7654e-09	0.496635	280	-2.9106	-0.0088748	2.5637	0.87187	390
360	Cluster360	4.30939e-12	8.01282e-10	0.497854	281	2.7307	0.0046113	4.3934	0.26712	168
193	Cluster193	-9.26477e-12	1.29828e-09	0.502847	282	-4.9703	-0.0091576	4.2081	0.88122	397
121	Cluster121	-1.62553e-11	1.55565e-09	0.504169	283	-2.5915	-0.00481	4.0318	0.73981	343
403	Cluster403	-1.75983e-11	8.31e-10	0.508448	284	-2.5655	-0.0047123	4.172	0.7307	340
439	Cluster439	-1.79187e-11	7.86029e-10	0.509094	285	-0.15404	-0.0002782	4.2004	0.51463	268
320	Cluster320	-3.70626e-11	1.45996e-09	0.510126	286	2.2939	0.0053054	3.4329	0.252	163
148	Cluster148	-3.74891e-11	1.38706e-09	0.510781	287	-5.3715	-0.0073706	5.7876	0.82332	372
321	Cluster321	-6.3164e-11	1.52631e-09	0.516505	288	-1.6401	-0.003255	3.8485	0.665	316
356	Cluster356	-4.96509e-11	1.12798e-09	0.517555	289	1.928	0.002521	5.9128	0.37219	229
332	Cluster332	-6.02278e-11	9.09756e-10	0.526392	290	2.6317	0.0042585	4.7804	0.29099	180
165	Cluster165	-9.14298e-11	1.18375e-09	0.530783	291	-4.1881	-0.0080452	4.1002	0.84647	381
259	Cluster259	-1.11802e-10	1.40777e-09	0.53165	292	5.2709	0.0069101	6.0145	0.19042	136
182	Cluster182	-1.04236e-10	1.25649e-09	0.533057	293	1.0859	0.0023854	3.3096	0.37142	228
348	Cluster348	-8.44521e-11	9.75363e-10	0.534499	294	2.0604	0.0054944	3.1013	0.25323	164
105	Cluster105	-1.29614e-10	1.3708e-09	0.537665	295	1.7494	0.0034208	3.9038	0.32703	202
426	Cluster426	-9.41788e-11	8.62568e-10	0.543472	296	5.9577	0.0072566	6.1825	0.16762	114
95	Cluster95	-1.41129e-10	1.20273e-09	0.546705	297	-1.4912	-0.0028782	3.9469	0.64721	311
166	Cluster166	-1.5553e-10	1.29415e-09	0.547829	298	-4.6523	-0.008841	4.0604	0.87405	393
60	Cluster60	-1.30599e-10	1.08411e-09	0.547943	299	2.2905	0.0084067	2.0949	0.13713	98
386	Cluster386	-1.08213e-10	8.89346e-10	0.548422	300	-2.8124	-0.0051598	3.9317	0.76279	349
215	Cluster215	-1.60586e-10	1.30295e-09	0.549045	301	3.032	0.0066321	3.2907	0.17843	121
362	Cluster362	-3.58531e-10	2.57183e-09	0.555436	302	-1.382	-0.0021752	4.8487	0.61219	304
298	Cluster298	-1.61937e-10	1.08719e-09	0.559204	303	-1.5132	-0.0031337	3.6451	0.66098	315
317	Cluster317	-2.34885e-10	1.51783e-09	0.561491	304	-0.57875	-0.0013913	3.2714	0.57021	292
442	Cluster442	-1.53605e-10	9.77367e-10	0.562442	305	0.98377	0.0016654	4.59	0.41515	241
414	Cluster414	-2.04841e-10	1.27021e-09	0.564058	306	-1.2555	-0.0030114	3.182	0.65341	313
408	Cluster408	-1.9186e-10	1.17696e-09	0.564746	307	3.6282	0.010826	2.5308	0.075852	76
114	Cluster114	-2.81674e-10	1.71079e-09	0.565389	308	2.4703	0.0053751	3.632	0.24821	160
302	Cluster302	-4.10136e-10	2.35568e-09	0.569109	309	-1.2843	-0.0040251	2.4433	0.70042	327
144	Cluster144	-2.09e-10	1.11842e-09	0.574119	310	1.826	0.0026934	5.3503	0.36645	222
353	Cluster353	-2.30178e-10	1.13589e-09	0.580292	311	6.6	0.011471	4.2312	0.059409	65
82	Cluster82	-3.64526e-10	1.71038e-09	0.584386	312	-0.15335	-0.0008017	1.3924	0.54385	282
211	Cluster211	-2.69713e-10	1.21038e-09	0.588167	313	2.3223	0.0057003	2.891	0.21091	144
374	Cluster374	-3.99957e-10	1.7813e-09	0.588828	314	-5.1755	-0.0086701	4.5091	0.87446	395
62	Cluster62	-2.5499e-10	1.12443e-09	0.589699	315	0.56929	0.0022108	2.0161	0.38883	235
140	Cluster140	-2.85695e-10	1.25881e-09	0.589771	316	10.077	0.013925	5.6757	0.037923	51
174	Cluster174	-4.20652e-10	1.82022e-09	0.591381	317	-7.7869	-0.013547	4.3765	0.96239	441
1	Cluster1	-4.40216e-10	1.8916e-09	0.592011	318	1.7772	0.023217	0.57732	0.0010429	14
24	Cluster24	-6.24127e-10	2.62968e-09	0.593803	319	-1.4555	-0.008958	1.2045	0.88654	402
301	Cluster301	-2.49325e-10	1.04356e-09	0.594415	320	-1.0354	-0.0025475	2.923	0.63842	308
19	Cluster19	-5.58506e-10	2.30984e-09	0.59553	321	-1.9204	-0.013406	1.0701	0.96363	443
222	Cluster222	-2.11505e-10	8.58591e-10	0.597291	322	4.2013	0.0076615	4.1544	0.15595	109
396	Cluster396	-2.68629e-10	1.00211e-09	0.605674	323	-1.1213	-0.0019883	4.3295	0.60218	301
398	Cluster398	-3.71041e-10	1.3817e-09	0.605858	324	0.17994	0.00049743	2.6705	0.47314	256
189	Cluster189	-5.10936e-10	1.86229e-09	0.608096	325	-2.7148	-0.0059666	3.3482	0.79126	364
312	Cluster312	-2.65848e-10	9.24712e-10	0.613132	326	-3.0816	-0.010054	2.5202	0.88928	405
35	Cluster35	-2.31807e-10	8.05213e-10	0.613282	327	1.8442	0.0045548	3.0375	0.27188	172
103	Cluster103	-4.01952e-10	1.27729e-09	0.623502	328	3.3265	0.007139	3.4786	0.16947	115
361	Cluster361	-3.93504e-10	1.23434e-09	0.625059	329	2.6253	0.0046075	4.2411	0.26795	169
210	Cluster210	-3.28544e-10	1.02867e-09	0.625284	330	6.4149	0.013315	3.6015	0.03745	50
236	Cluster236	-3.16684e-10	9.732e-10	0.627563	331	0.38285	0.00057389	5.1915	0.47061	255
111	Cluster111	-4.62665e-10	1.34838e-09	0.634248	332	-2.1198	-0.0040113	4.0132	0.70132	329
29	Cluster29	-5.42242e-10	1.57795e-09	0.63444	333	0.44929	0.0033559	0.96309	0.32043	199
421	Cluster421	-5.214e-10	1.47463e-09	0.638173	334	-9.1497	-0.014624	4.7474	0.97302	447
61	Cluster61	-4.75554e-10	1.33714e-09	0.638949	335	-0.1326	-0.00054042	1.9189	0.52755	276
186	Cluster186	-6.12548e-10	1.71205e-09	0.639748	336	-5.2874	-0.010722	3.6961	0.92371	419
399	Cluster399	-4.30068e-10	1.17243e-09	0.643123	337	-0.26107	-0.00083361	2.3984	0.54334	281
22	Cluster22	-6.3275e-10	1.6852e-09	0.646346	338	0.024746	0.00013768	1.3311	0.49258	262
337	Cluster337	-9.65577e-10	2.51841e-09	0.649291	339	-3.7293	-0.0096514	2.8739	0.90279	412
345	Cluster345	-3.89615e-10	9.92945e-10	0.652612	340	1.0426	0.0028926	2.7479	0.35218	213
21	Cluster21	-8.1997e-10	2.05765e-09	0.654868	341	0.43435	0.0026528	1.2079	0.35958	218
446	Cluster446	-4.38111e-10	1.09666e-09	0.655236	342	4.6772	0.009661	3.702	0.10323	87
444	Cluster444	-3.18306e-10	7.88759e-10	0.656729	343	1.4404	0.0028128	3.8985	0.35589	216
431	Cluster431	-8.11231e-10	1.99014e-09	0.658226	344	-2.5459	-0.0070696	2.638	0.83274	377
316	Cluster316	-7.3844e-10	1.81136e-09	0.658242	345	2.3318	0.0061435	2.9599	0.21542	148
102	Cluster102	-5.42906e-10	1.3249e-09	0.659013	346	1.4145	0.0024932	4.3498	0.37252	230
113	Cluster113	-5.63612e-10	1.369e-09	0.659719	347	-2.2751	-0.0060481	2.9162	0.78234	358
417	Cluster417	-5.06488e-10	1.21202e-09	0.661986	348	-7.0442	-0.011421	4.8082	0.92853	422
224	Cluster224	-3.88396e-10	9.04651e-10	0.666159	349	6.9111	0.009862	5.3169	0.096838	82
441	Cluster441	-3.94435e-10	9.16868e-10	0.666474	350	-1.2126	-0.0019112	5.0481	0.59491	300
97	Cluster97	-5.88102e-10	1.33534e-09	0.670181	351	1.7076	0.0040198	3.1538	0.2941	181
339	Cluster339	-7.40036e-10	1.67515e-09	0.670673	352	-2.2625	-0.0042929	3.8829	0.71995	337
110	Cluster110	-4.41916e-10	9.90002e-10	0.672338	353	1.7811	0.0031282	4.2099	0.33613	203
388	Cluster388	-6.2792e-10	1.37177e-09	0.676432	354	-4.4437	-0.0087696	3.6893	0.88579	401
343	Cluster343	-4.76659e-10	9.8836e-10	0.685194	355	-1.5008	-0.0043235	2.7177	0.7096	333
142	Cluster142	-7.73187e-10	1.59481e-09	0.686096	356	-2.2465	-0.0046499	3.4871	0.74028	344
424	Cluster424	-4.47535e-10	9.11087e-10	0.688361	357	-5.3995	-0.0072213	5.7058	0.828	374
297	Cluster297	-6.74982e-10	1.36213e-09	0.689889	358	-0.55927	-0.0050666	0.76315	0.76817	352
366	Cluster366	-7.76163e-10	1.56251e-09	0.690314	359	-0.51896	-0.00089276	4.2423	0.54868	284
415	Cluster415	-9.24933e-10	1.83641e-09	0.692751	360	-5.9579	-0.0099304	4.3568	0.91425	416
225	Cluster225	-4.60351e-10	9.07813e-10	0.693957	361	2.0486	0.0032063	4.8889	0.3376	205
59	Cluster59	-5.61353e-10	1.10031e-09	0.695035	362	2.0432	0.0084367	1.8531	0.13512	95
34	Cluster34	-4.12329e-10	8.00493e-10	0.696756	363	-0.069812	-0.00017215	3.0341	0.50918	266
327	Cluster327	-7.28582e-10	1.39237e-09	0.699606	364	4.7616	0.0081123	4.6122	0.15095	103
197	Cluster197	-7.58251e-10	1.42135e-09	0.703147	365	-5.2575	-0.0097718	4.0999	0.90013	411
226	Cluster226	-4.79746e-10	8.7254e-10	0.708781	366	7.0837	0.0097647	5.5379	0.10044	84
390	Cluster390	-6.10245e-10	1.10968e-09	0.708816	367	-5.4481	-0.0074186	5.6806	0.83123	376
311	Cluster311	-4.80878e-10	8.65894e-10	0.710674	368	-3.5305	-0.010478	2.7043	0.90413	413
310	Cluster310	-4.71695e-10	8.28904e-10	0.715342	369	-2.3219	-0.0057597	3.1006	0.77302	354
117	Cluster117	-1.15443e-09	1.95523e-09	0.72255	370	-1.232	-0.0025141	3.7672	0.62817	306
418	Cluster418	-7.75252e-10	1.29012e-09	0.726051	371	-3.7291	-0.0075578	3.7525	0.83982	379
410	Cluster410	-1.11877e-09	1.765e-09	0.736914	372	-2.5386	-0.0058186	3.1561	0.7894	362
380	Cluster380	-7.13742e-10	1.09528e-09	0.742688	373	5.0254	0.0086546	4.2385	0.11789	91
423	Cluster423	-6.0949e-10	9.34332e-10	0.742905	374	-0.37135	-0.00041588	6.9071	0.52144	272
291	Cluster291	-5.5301e-10	8.39749e-10	0.744905	375	2.0817	0.003011	5.4153	0.35034	212
438	Cluster438	-6.23758e-10	9.3179e-10	0.748386	376	1.6299	0.0027307	4.5189	0.35917	217
112	Cluster112	-6.85527e-10	1.00135e-09	0.753202	377	-2.7071	-0.004095	5.1352	0.70096	328
281	Cluster281	-7.09765e-10	1.03644e-09	0.753267	378	4.9324	0.0090791	4.2525	0.12305	94
171	Cluster171	-9.70337e-10	1.41315e-09	0.753848	379	-4.8094	-0.010241	3.5938	0.90958	414
279	Cluster279	-6.97832e-10	1.00115e-09	0.757109	380	5.6191	0.0097518	4.4395	0.10282	86
37	Cluster37	-6.7347e-10	9.58122e-10	0.758943	381	-2.2705	-0.0071804	2.4145	0.82647	373
209	Cluster209	-7.98657e-10	1.11419e-09	0.763253	382	2.2676	0.0055412	3.0324	0.2273	154
382	Cluster382	-9.32215e-10	1.29872e-09	0.763558	383	-3.2233	-0.0056695	4.3508	0.7706	353
379	Cluster379	-8.9892e-10	1.24885e-09	0.764176	384	0.47406	0.00091651	3.857	0.45109	252
434	Cluster434	-7.4454e-10	9.9115e-10	0.77373	385	2.2897	0.0039563	4.494	0.3052	189
392	Cluster392	-1.05945e-09	1.39194e-09	0.776709	386	-5.9024	-0.0086377	5.1871	0.87241	391
68	Cluster68	-1.34092e-09	1.76015e-09	0.776917	387	-2.761	-0.020515	0.99864	0.99715	457
232	Cluster232	-6.66339e-10	8.73998e-10	0.77709	388	12.877	0.016989	5.7888	0.013066	30
169	Cluster169	-1.09389e-09	1.41256e-09	0.780654	389	-4.5335	-0.0079426	4.42	0.84747	382
433	Cluster433	-5.39692e-10	6.82827e-10	0.785347	390	1.848	0.0037458	3.7321	0.31025	192.5
393	Cluster393	-8.47577e-10	1.04121e-09	0.792186	391	1.0367	0.0014177	5.5822	0.42634	247
218	Cluster218	-7.71758e-10	9.3696e-10	0.79494	392	4.164	0.0065999	4.6911	0.18737	129
51	Cluster51	-7.33278e-10	8.86689e-10	0.795877	393	2.6794	0.012116	1.7341	0.061168	67
143	Cluster143	-1.21475e-09	1.46364e-09	0.796717	394	-5.6552	-0.0089254	5.0588	0.86818	388
233	Cluster233	-6.48917e-10	7.77901e-10	0.797913	395	7.8627	0.010494	5.6351	0.081475	77
116	Cluster116	-1.64948e-09	1.96685e-09	0.799164	396	2.155	0.0039861	4.0999	0.29958	183
57	Cluster57	-9.16434e-10	1.08741e-09	0.800321	397	1.2227	0.0038166	2.4355	0.30783	191
363	Cluster363	-8.16803e-10	9.6417e-10	0.801546	398	3.0428	0.0062524	3.7552	0.2089	143
75	Cluster75	-2.08052e-09	2.4462e-09	0.80248	399	-0.77365	-0.0027985	2.064	0.6461	309
341	Cluster341	-8.75206e-10	9.86764e-10	0.812446	400	3.551	0.0076326	3.3939	0.14772	101
56	Cluster56	-9.12652e-10	1.02193e-09	0.814089	401	2.1195	0.005685	2.766	0.22177	149
32	Cluster32	-7.05154e-10	7.83249e-10	0.816018	402	0.60654	0.0017785	2.6989	0.41109	239
206	Cluster206	-9.0788e-10	9.81555e-10	0.822502	403	7.5607	0.015468	3.5806	0.01737	35
247	Cluster247	-1.12097e-09	1.20697e-09	0.823489	404	3.5435	0.0055266	4.7636	0.22848	155
183	Cluster183	-1.20457e-09	1.28815e-09	0.825135	405	0.78577	0.0014646	4.0614	0.4233	245
20	Cluster20	-1.66663e-09	1.78e-09	0.825443	406	-1.4662	-0.0094641	1.1606	0.89675	410
425	Cluster425	-1.03247e-09	1.08208e-09	0.829998	407	-2.3443	-0.0029084	6.2127	0.64703	310
350	Cluster350	-8.64216e-10	9.02881e-10	0.830761	408	3.1651	0.0063523	4.1921	0.22512	152
338	Cluster338	-9.36598e-10	9.60911e-10	0.835145	409	2.8341	0.0073105	2.9897	0.17158	117
152	Cluster152	-1.42811e-09	1.44587e-09	0.838353	410	-3.1248	-0.0074361	3.2332	0.83309	378
79	Cluster79	-1.55419e-09	1.55682e-09	0.840936	411	-2.6041	-0.011431	1.6729	0.9402	428
126	Cluster126	-1.98974e-09	1.98448e-09	0.841985	412	-4.6529	-0.010223	3.7319	0.89375	408
52	Cluster52	-9.65706e-10	9.60093e-10	0.842755	413	2.2928	0.0078523	2.2242	0.15132	104
257	Cluster257	-1.07886e-09	1.06624e-09	0.844193	414	2.8383	0.0037707	5.8947	0.31508	196
81	Cluster81	-1.60252e-09	1.5757e-09	0.845428	415	-2.033	-0.0087142	1.72	0.88138	398
246	Cluster246	-1.17835e-09	1.12962e-09	0.851557	416	-0.73487	-0.0013685	4.1155	0.57086	293
340	Cluster340	-1.92609e-09	1.80676e-09	0.856799	417	-6.3131	-0.014792	3.3239	0.97123	446
67	Cluster67	-1.27749e-09	1.19146e-09	0.858187	418	-3.1051	-0.018029	1.2865	0.99209	454
66	Cluster66	-1.44343e-09	1.34578e-09	0.858265	419	-2.0844	-0.013487	1.1706	0.9625	442
78	Cluster78	-1.67843e-09	1.55277e-09	0.860135	420	-1.9699	-0.0086254	1.6767	0.87997	396
219	Cluster219	-9.12336e-10	8.29848e-10	0.864203	421	2.092	0.0035483	4.3718	0.31615	197
58	Cluster58	-1.15761e-09	1.02685e-09	0.8702	422	0.36146	0.0013239	2.1082	0.43194	248
80	Cluster80	-1.86182e-09	1.63673e-09	0.87234	423	-1.2419	-0.0053991	1.6967	0.76789	351
187	Cluster187	-2.18232e-09	1.90568e-09	0.873931	424	-6.7721	-0.010932	4.7638	0.92241	418
63	Cluster63	-1.31371e-09	1.14644e-09	0.874083	425	-0.70022	-0.0029341	1.7944	0.65181	312
76	Cluster76	-1.91932e-09	1.64613e-09	0.878184	426	-1.5099	-0.006403	1.7313	0.80844	369
406	Cluster406	-1.0526e-09	9.00613e-10	0.878751	427	-2.4219	-0.0041647	4.658	0.69845	325
342	Cluster342	-1.94688e-09	1.60948e-09	0.88679	428	1.0782	0.0029863	2.8429	0.35225	214
352	Cluster352	-1.52878e-09	1.12821e-09	0.912298	429	6.6279	0.010964	4.4975	0.070294	72
256	Cluster256	-1.28603e-09	8.96462e-10	0.924294	430	3.2203	0.0048158	5.2518	0.26989	171
391	Cluster391	-1.40964e-09	9.72144e-10	0.926475	431	6.2402	0.01103	4.1837	0.067917	71
262	Cluster262	-1.24018e-09	8.55159e-10	0.926504	432	-3.4211	-0.0045706	5.8817	0.71959	336
214	Cluster214	-1.55853e-09	1.05206e-09	0.930751	433	4.6992	0.0076551	4.5909	0.15302	106
33	Cluster33	-1.05929e-09	7.14028e-10	0.931034	434	0.55464	0.0014219	2.9643	0.42579	246
261	Cluster261	-1.30859e-09	8.75389e-10	0.932525	435	1.9075	0.0027488	5.5098	0.3646	220
65	Cluster65	-1.73679e-09	1.15966e-09	0.932891	436	-2.8269	-0.01174	1.7879	0.94307	430
70	Cluster70	-1.87644e-09	1.23906e-09	0.935038	437	-4.0064	-0.020206	1.4649	0.99688	456
308	Cluster308	-1.75971e-09	1.1442e-09	0.937969	438	0.016948	4.36e-05	2.876	0.49765	264
71	Cluster71	-1.88807e-09	1.21435e-09	0.940004	439	-3.3439	-0.016686	1.4879	0.98769	453
26	Cluster26	-1.9415e-09	1.22305e-09	0.943791	440	-2.5779	-0.012928	1.5069	0.95642	436
347	Cluster347	-1.93064e-09	1.1703e-09	0.950497	441	1.1833	0.0023555	3.8445	0.37912	233
409	Cluster409	-1.72739e-09	1.00104e-09	0.95779	442	-2.991	-0.0082324	2.6924	0.86668	387
173	Cluster173	-2.88886e-09	1.66908e-09	0.958257	443	-1.7101	-0.0035512	3.5613	0.68445	321
127	Cluster127	-2.39287e-09	1.36512e-09	0.960188	444	-5.8775	-0.011747	4.0247	0.92789	420
27	Cluster27	-1.79751e-09	1.02547e-09	0.960188	445	-2.6489	-0.012142	1.6305	0.94786	433
64	Cluster64	-2.23101e-09	1.26009e-09	0.961679	446	-0.72027	-0.0035563	1.6132	0.67238	319
54	Cluster54	-1.67233e-09	9.41185e-10	0.962202	447	1.3098	0.0039692	2.5254	0.302	185.5
220	Cluster220	-1.89629e-09	1.05504e-09	0.963861	448	5.0253	0.0077912	4.8776	0.15145	105
53	Cluster53	-1.74352e-09	9.69919e-10	0.96388	449	1.9094	0.0066688	2.1597	0.18832	132
55	Cluster55	-2.01298e-09	1.09261e-09	0.967289	450	1.9842	0.0065706	2.3016	0.19433	137
69	Cluster69	-2.6372e-09	1.38382e-09	0.971658	451	-3.2741	-0.01995	1.2324	0.99605	455
74	Cluster74	-2.21924e-09	1.16194e-09	0.97193	452	-5.4316	-0.02576	1.5644	0.99974	461
359	Cluster359	-1.66953e-09	8.47733e-10	0.975547	453	-0.67049	-0.0011077	4.8352	0.55514	286
263	Cluster263	-2.07697e-09	9.73802e-10	0.983531	454	0.91497	0.0013137	5.4096	0.43284	249
31	Cluster31	-2.56225e-09	1.19501e-09	0.983988	455	-2.0495	-0.01288	1.1801	0.95877	438
309	Cluster309	-1.78471e-09	8.28477e-10	0.984388	456	-0.54321	-0.0011026	3.6945	0.55845	288
73	Cluster73	-2.2645e-09	1.02903e-09	0.986119	457	-4.947	-0.024307	1.4884	0.99955	460
72	Cluster72	-2.45768e-09	1.11192e-09	0.986458	458	-4.7741	-0.022565	1.5669	0.99884	458
25	Cluster25	-2.98608e-09	1.35026e-09	0.986499	459	-2.8177	-0.014307	1.4876	0.97088	445
77	Cluster77	-2.86886e-09	1.25375e-09	0.988938	460	-1.3822	-0.0061828	1.6453	0.79955	366
30	Cluster30	-3.08709e-09	1.21137e-09	0.99459	461	-1.745	-0.008301	1.5783	0.86554	386

## Sheet: LDSC_MULTIPLE_SCLEROSIS
Cluster	Name	LDSC_Coefficient	LDSC_Coefficient_std_error	LDSC_Coefficient_P_value	LDSC_Coefficient_P_value_rank	MAGMA_BETA	MAGMA_BETA_STD	MAGMA_SE	MAGMA_P	MAGMA_P_rank	Correlation
1	Cluster1	3.08813e-08	9.61727e-09	0.00066131	1	6.178	0.080813	0.68009	5.9842e-20	1	Spearman's on P	0.177437
2	Cluster2	3.02459e-08	1.04609e-08	0.00191812	2	3.7773	0.059144	0.55024	3.4827e-12	3
0	Cluster0	2.5317e-08	9.4832e-09	0.00379634	3	5.1129	0.064645	0.68557	4.6788e-14	2
3	Cluster3	2.28438e-08	1.07841e-08	0.0170752	4	1.8938	0.029998	0.5798	0.00054621	13
14	Cluster14	1.35529e-08	6.91869e-09	0.0250629	5	3.5555	0.025987	1.2129	0.0016908	16
374	Cluster374	1.33009e-08	7.11767e-09	0.030831	6	-10.238	-0.017293	5.2167	0.97514	361
107	Cluster107	9.18398e-09	5.9893e-09	0.0625889	7	-3.2406	-0.0065637	4.4524	0.76664	174
12	Cluster12	1.22703e-08	8.03558e-09	0.0633805	8	3.9859	0.034069	1.0014	3.462e-05	8
396	Cluster396	6.24336e-09	4.13676e-09	0.065619	9	-9.1295	-0.016199	4.8122	0.97109	350
432	Cluster432	1.10512e-08	7.60074e-09	0.0729776	10	0.56883	0.0020064	2.7351	0.41763	86
16	Cluster16	8.15534e-09	5.79441e-09	0.0796473	11	3.4805	0.022043	1.4165	0.0070102	25
148	Cluster148	7.03533e-09	5.40051e-09	0.0963358	12	-1.6217	-0.0022066	6.7055	0.59555	121
366	Cluster366	6.39614e-09	5.12567e-09	0.10604	13	-8.9373	-0.015399	5.3985	0.95108	312
4	Cluster4	1.09625e-08	8.8033e-09	0.106516	14	4.0585	0.034565	1.003	2.6175e-05	7
5	Cluster5	1.18755e-08	9.61595e-09	0.108419	15	4.2908	0.034226	1.1048	5.166e-05	10
18	Cluster18	9.53786e-09	7.85665e-09	0.112377	16	2.7432	0.024077	0.99224	0.0028535	18
261	Cluster261	1.00092e-08	8.51056e-09	0.119779	17	-4.4056	-0.0061832	6.3909	0.7547	171
340	Cluster340	1.04899e-08	9.16558e-09	0.126211	18	-10.526	-0.022546	4.1442	0.99445	411
263	Cluster263	9.1242e-09	8.84022e-09	0.151007	19	-1.7633	-0.0025302	6.3026	0.61017	124
297	Cluster297	6.94099e-09	7.13801e-09	0.165426	20	-0.37853	-0.003435	0.98112	0.65018	135
257	Cluster257	7.92226e-09	8.80851e-09	0.184223	21	-5.1548	-0.006907	6.6978	0.77923	179
398	Cluster398	4.56907e-09	5.35716e-09	0.19686	22	-4.3498	-0.012035	3.0772	0.92124	271
384	Cluster384	5.25538e-09	6.22027e-09	0.199089	23	-9.6144	-0.01419	6.2635	0.93759	293
132	Cluster132	3.86883e-09	4.93316e-09	0.216447	24	-7.2447	-0.011754	5.5582	0.90377	263
27	Cluster27	3.92707e-09	5.06015e-09	0.218852	25	4.1656	0.019121	1.8979	0.014094	31
401	Cluster401	2.77541e-09	3.69963e-09	0.226571	26	-6.4483	-0.014841	3.8241	0.95411	318
62	Cluster62	5.3134e-09	7.5379e-09	0.240439	27	5.2331	0.020284	2.3158	0.011926	30
57	Cluster57	4.66028e-09	6.62971e-09	0.241047	28	7.8842	0.02465	2.9011	0.0032916	20
20	Cluster20	3.80581e-09	5.46866e-09	0.243236	29	2.5653	0.01652	1.344	0.028161	37
349	Cluster349	3.21972e-09	4.75146e-09	0.249004	30	-4.8903	-0.010929	4.316	0.8714	232.5
411	Cluster411	3.75154e-09	5.61538e-09	0.25204	31	-4.1703	-0.010096	3.5948	0.87699	239
13	Cluster13	4.86488e-09	7.66851e-09	0.262911	32	2.3354	0.019504	1.0315	0.011791	29
8	Cluster8	4.38489e-09	6.91743e-09	0.263076	33	5.8242	0.037691	1.3401	6.9826e-06	5
7	Cluster7	5.00389e-09	7.89532e-09	0.263112	34	4.2519	0.030618	1.2016	0.00020189	12
17	Cluster17	4.3817e-09	7.17407e-09	0.270676	35	2.9962	0.027172	0.93829	0.00070497	14
378	Cluster378	2.99934e-09	4.98591e-09	0.273732	36	-15.74	-0.026556	5.2482	0.99864	445
10	Cluster10	4.39716e-09	7.49336e-09	0.278666	37	5.5524	0.036725	1.3089	1.1158e-05	6
381	Cluster381	2.67036e-09	4.56053e-09	0.279093	38	-3.6175	-0.00798	4.0192	0.81595	201
25	Cluster25	3.4416e-09	5.9674e-09	0.282059	39	2.8302	0.014389	1.7284	0.050784	43
260	Cluster260	4.97261e-09	9.01303e-09	0.290572	40	-1.4554	-0.0020318	6.465	0.58906	117
9	Cluster9	4.3479e-09	8.1381e-09	0.296579	41	4.5769	0.032616	1.206	7.4096e-05	11
240	Cluster240	2.93127e-09	5.52386e-09	0.297828	42	0.63118	0.0008364	6.6226	0.46204	89
377	Cluster377	2.64477e-09	4.99255e-09	0.298145	43	-9.9115	-0.016512	5.1189	0.97357	355
149	Cluster149	2.80989e-09	5.31519e-09	0.298523	44	-0.18654	-0.00025337	6.6437	0.5112	103
354	Cluster354	3.34423e-09	6.46162e-09	0.302385	45	-16.927	-0.022886	6.4409	0.9957	421
394	Cluster394	3.45252e-09	6.84616e-09	0.307025	46	-13.442	-0.024242	5.0218	0.99628	426
356	Cluster356	2.12389e-09	4.54011e-09	0.319961	47	-14.249	-0.018629	6.7287	0.98289	375
56	Cluster56	2.92302e-09	6.8222e-09	0.334159	48	9.0345	0.024257	3.2737	0.0028963	19
367	Cluster367	1.90946e-09	4.54495e-09	0.337196	49	-19.997	-0.025228	6.9676	0.99794	439
256	Cluster256	2.78863e-09	6.64446e-09	0.337355	50	-6.6459	-0.0099203	5.8652	0.8714	232.5
373	Cluster373	2.90196e-09	7.15078e-09	0.342436	51	-13.822	-0.022164	5.4863	0.99412	409
262	Cluster262	2.65216e-09	6.63482e-09	0.344677	52	-0.86288	-0.0011524	6.8171	0.55036	106
15	Cluster15	2.41951e-09	6.12134e-09	0.346326	53	3.0353	0.023385	1.1652	0.0045978	23
387	Cluster387	1.77968e-09	4.55625e-09	0.348045	54	-7.5396	-0.014401	4.6261	0.94842	307
376	Cluster376	2.2004e-09	5.75209e-09	0.351031	55	-17.548	-0.026754	5.6308	0.99908	449
28	Cluster28	2.21285e-09	5.89329e-09	0.35365	56	2.355	0.014112	1.4461	0.051723	44
133	Cluster133	1.60722e-09	4.34496e-09	0.355727	57	-7.8423	-0.010058	7.0965	0.86543	230
312	Cluster312	1.21474e-09	3.34075e-09	0.358073	58	2.9068	0.0094894	2.9544	0.16259	56
130	Cluster130	2.28739e-09	6.57356e-09	0.363932	59	-4.864	-0.0065171	6.6638	0.76727	175
11	Cluster11	2.51952e-09	7.59864e-09	0.370105	60	5.2067	0.033769	1.3249	4.2695e-05	9
365	Cluster365	2.01953e-09	6.85554e-09	0.384156	61	-13.441	-0.018449	6.4265	0.98175	372
152	Cluster152	1.63109e-09	5.61738e-09	0.385768	62	-2.3125	-0.0054977	3.6921	0.73444	165
355	Cluster355	1.52968e-09	5.42273e-09	0.388938	63	-19.668	-0.023979	7.206	0.99682	432
55	Cluster55	1.23142e-09	4.66926e-09	0.395994	64	4.0901	0.01358	2.6434	0.060912	47
353	Cluster353	1.49771e-09	6.27533e-09	0.405682	65	-8.8044	-0.015306	4.7976	0.96675	344
6	Cluster6	1.84252e-09	7.8628e-09	0.407363	66	5.709	0.039707	1.2446	2.2706e-06	4
410	Cluster410	1.53413e-09	6.6501e-09	0.408776	67	-4.2287	-0.0097035	3.7181	0.87229	234
258	Cluster258	1.76768e-09	7.82957e-09	0.41069	68	-7.9096	-0.011754	5.9864	0.90678	264
369	Cluster369	9.42394e-10	4.17708e-09	0.410752	69	-16.656	-0.02288	6.4802	0.99491	417
131	Cluster131	9.60866e-10	4.92392e-09	0.422641	70	-5.9406	-0.0083282	6.4493	0.8215	203
415	Cluster415	1.40046e-09	7.30091e-09	0.423942	71	-17.593	-0.0294	5.246	0.9996	454
385	Cluster385	7.15417e-10	3.77261e-09	0.424798	72	-6.0144	-0.010033	5.3954	0.8675	231
26	Cluster26	1.01887e-09	5.44475e-09	0.42578	73	3.3469	0.016808	1.728	0.026392	36
19	Cluster19	1.13258e-09	6.22359e-09	0.427798	74	2.9958	0.020898	1.2273	0.0073289	26
389	Cluster389	7.60984e-10	4.40899e-09	0.431484	75	-15.034	-0.0228	5.8978	0.99459	413
437	Cluster437	5.95881e-10	3.52851e-09	0.432947	76	-7.1584	-0.012238	5.2752	0.9126	270
23	Cluster23	9.25154e-10	5.7138e-09	0.435686	77	4.3061	0.023092	1.5933	0.0034443	21
285	Cluster285	7.59491e-10	4.75334e-09	0.436527	78	-10.962	-0.015872	6.2488	0.96029	328
299	Cluster299	5.62734e-10	4.33615e-09	0.448371	79	0.20661	0.00040954	4.3855	0.48121	95
339	Cluster339	6.83658e-10	6.8138e-09	0.460039	80	-7.4093	-0.014041	4.6059	0.94614	305
255	Cluster255	7.32667e-10	8.15908e-09	0.464224	81	-5.5685	-0.0086076	5.5031	0.84419	212
176	Cluster176	4.07412e-10	4.64726e-09	0.465071	82	-7.8535	-0.015833	4.08	0.97287	352
300	Cluster300	5.5468e-10	7.51008e-09	0.470562	83	0.91176	0.0021262	3.7339	0.40355	84
60	Cluster60	4.96159e-10	6.81206e-09	0.470969	84	7.4335	0.027258	2.43	0.0011125	15
147	Cluster147	3.38721e-10	5.57347e-09	0.47577	85	-3.6541	-0.0046624	7.0316	0.69835	154
51	Cluster51	2.10441e-10	3.78941e-09	0.477857	86	3.7101	0.016797	1.9492	0.028508	38
310	Cluster310	1.51869e-10	3.07021e-09	0.480274	87	5.6429	0.013951	3.624	0.059736	45
321	Cluster321	2.25167e-10	5.47201e-09	0.483589	88	0.1293	0.00025616	4.3902	0.48825	99
420	Cluster420	1.71474e-10	4.28134e-09	0.484026	89	-16.779	-0.02696	5.2515	0.9993	451
172	Cluster172	2.0011e-10	5.25381e-09	0.484809	90	-15.28	-0.025668	5.4461	0.99749	435
236	Cluster236	1.43686e-10	4.23254e-09	0.486459	91	-7.3401	-0.011008	6.088	0.88602	245
311	Cluster311	1.0866e-10	3.38444e-09	0.487194	92	4.8417	0.014388	3.1097	0.059748	46
58	Cluster58	2.6406e-11	5.06243e-09	0.497919	93	4.4385	0.016289	2.4563	0.035394	40
259	Cluster259	-2.40091e-11	4.25021e-09	0.502254	94	-4.4093	-0.0057788	6.9227	0.73791	167
320	Cluster320	-1.04053e-10	4.88726e-09	0.508493	95	-1.2856	-0.0029757	3.9468	0.62768	129
351	Cluster351	-1.59926e-10	5.36227e-09	0.511896	96	3.3065	0.0059618	4.8664	0.24843	68
419	Cluster419	-1.34402e-10	3.3886e-09	0.515819	97	-7.8836	-0.01067	6.4863	0.88789	247
431	Cluster431	-3.78197e-10	8.39141e-09	0.517974	98	-5.6786	-0.015719	3.1663	0.96354	336
154	Cluster154	-1.97413e-10	4.02808e-09	0.519544	99	-2.6639	-0.0047693	5.2419	0.69433	153
319	Cluster319	-2.57386e-10	4.73343e-09	0.521682	100	-2.0873	-0.0043326	4.2624	0.68782	148
168	Cluster168	-3.00768e-10	4.76017e-09	0.52519	101	-5.1669	-0.0079164	5.8036	0.81333	199
129	Cluster129	-4.95628e-10	6.13651e-09	0.532186	102	-7.58	-0.010708	6.3153	0.88497	244
391	Cluster391	-4.10843e-10	4.33996e-09	0.53771	103	-6.8477	-0.012151	4.7184	0.92664	274
334	Cluster334	-4.77831e-10	4.11731e-09	0.546195	104	-5.2654	-0.017245	2.7251	0.97332	354
307	Cluster307	-9.31771e-10	7.25573e-09	0.551091	105	-0.77659	-0.0015666	4.2926	0.57178	114
357	Cluster357	-7.8818e-10	5.3224e-09	0.558863	106	-3.8551	-0.0064394	5.1841	0.77145	177
61	Cluster61	-7.37085e-10	4.90609e-09	0.559712	107	4.45	0.01815	2.2009	0.021601	33
59	Cluster59	-1.10319e-09	6.88388e-09	0.56366	108	6.2375	0.025764	2.1755	0.002074	17
440	Cluster440	-6.34409e-10	3.59571e-09	0.570024	109	-10.148	-0.015758	5.7361	0.96156	332
435	Cluster435	-6.50747e-10	3.65336e-09	0.570687	110	-3.3724	-0.0076005	3.9592	0.80283	192
64	Cluster64	-8.52035e-10	4.62566e-09	0.573071	111	0.38541	0.0019006	1.7498	0.41284	85
368	Cluster368	-1.00871e-09	5.41497e-09	0.573888	112	-11.734	-0.024037	4.7899	0.99285	407
406	Cluster406	-7.57583e-10	3.75978e-09	0.579845	113	-1.4728	-0.0026024	5.2451	0.61056	125
370	Cluster370	-7.89702e-10	3.82313e-09	0.581823	114	-6.5826	-0.0091327	6.3876	0.84861	219
128	Cluster128	-7.82974e-10	3.69358e-09	0.58394	115	-8.5366	-0.011962	6.4239	0.90805	266
150	Cluster150	-1.04839e-09	4.93239e-09	0.584162	116	-1.481	-0.0030679	4.1359	0.63986	132
318	Cluster318	-1.24687e-09	5.68569e-09	0.586791	117	-3.7027	-0.0079148	4.1935	0.81137	197
399	Cluster399	-8.70273e-10	3.722e-09	0.592437	118	-5.1923	-0.016672	2.6497	0.97497	360
313	Cluster313	-1.06462e-09	4.4387e-09	0.594776	119	1.9411	0.0075524	2.2986	0.19921	59
336	Cluster336	-1.9099e-09	7.81213e-09	0.59657	120	-7.6463	-0.018672	3.5406	0.98459	380
360	Cluster360	-8.64759e-10	3.4702e-09	0.598395	121	-14.651	-0.024527	5.3462	0.99693	433
308	Cluster308	-1.09711e-09	4.33091e-09	0.59999	122	3.0913	0.0079671	3.4193	0.18299	57
359	Cluster359	-9.99984e-10	3.91419e-09	0.600823	123	-8.677	-0.01434	5.1127	0.95515	321
146	Cluster146	-1.26961e-09	4.85312e-09	0.603187	124	0.22647	0.0003173	6.3448	0.48576	97
371	Cluster371	-9.89367e-10	3.72918e-09	0.604612	125	-7.7254	-0.01495	4.4695	0.95804	325
342	Cluster342	-1.88897e-09	6.92012e-09	0.607561	126	0.93141	0.0026039	3.1379	0.3833	80
337	Cluster337	-1.73075e-09	5.97805e-09	0.613907	127	-3.9165	-0.010089	3.3692	0.87746	240
418	Cluster418	-1.56134e-09	5.23916e-09	0.617154	128	-13.62	-0.027632	4.2876	0.99925	450
22	Cluster22	-1.51063e-09	5.0196e-09	0.618272	129	3.1643	0.01763	1.5915	0.0234	34
438	Cluster438	-1.19035e-09	3.83743e-09	0.621793	130	-4.5079	-0.0075592	5.3132	0.80189	191
331	Cluster331	-1.35579e-09	4.05111e-09	0.631064	131	-2.8765	-0.0050775	4.686	0.73034	164
372	Cluster372	-2.23354e-09	6.39177e-09	0.63662	132	-16.38	-0.026764	5.4283	0.99872	446.5
222	Cluster222	-1.47608e-09	4.07169e-09	0.641519	133	-8.6632	-0.015791	4.99	0.95872	327
309	Cluster309	-1.1486e-09	3.14363e-09	0.642584	134	-4.7188	-0.0095785	4.4106	0.85765	224
175	Cluster175	-2.10472e-09	5.72273e-09	0.643482	135	-9.2834	-0.016063	5.1309	0.96479	338
21	Cluster21	-2.05468e-09	5.3949e-09	0.648345	136	2.131	0.013031	1.4389	0.069325	48
302	Cluster302	-1.76378e-09	4.45213e-09	0.654009	137	-2.2796	-0.0071199	2.798	0.79238	184
53	Cluster53	-1.99904e-09	4.88086e-09	0.658938	138	5.7816	0.020207	2.5382	0.011375	28
303	Cluster303	-3.38871e-09	8.24243e-09	0.659511	139	1.1471	0.0035211	2.6955	0.33521	78
317	Cluster317	-2.01906e-09	4.89822e-09	0.659904	140	-1.1642	-0.0028152	3.8029	0.62025	126
294	Cluster294	-1.81604e-09	4.39541e-09	0.660258	141	-4.9153	-0.0068941	6.3284	0.78133	180
361	Cluster361	-2.4497e-09	5.82381e-09	0.662989	142	-5.7857	-0.010153	5.0251	0.8752	237
304	Cluster304	-3.31863e-09	7.77828e-09	0.665184	143	2.4293	0.0059276	3.4492	0.24063	66
375	Cluster375	-2.37165e-09	5.2742e-09	0.673526	144	-8.3982	-0.015239	4.7541	0.96133	331
439	Cluster439	-1.6523e-09	3.50601e-09	0.681279	145	-6.1484	-0.011111	4.8931	0.89553	254
159	Cluster159	-2.22561e-09	4.72049e-09	0.681351	146	-13.016	-0.020025	5.7248	0.9885	391
333	Cluster333	-2.41567e-09	4.8966e-09	0.689113	147	-8.414	-0.0175	4.2595	0.97587	363
352	Cluster352	-2.19044e-09	4.41766e-09	0.689995	148	-7.8501	-0.01299	5.3968	0.9271	277
194	Cluster194	-3.16565e-09	6.30431e-09	0.692216	149	-3.3043	-0.0073601	3.8206	0.80643	195
201	Cluster201	-1.81978e-09	3.60276e-09	0.693259	150	-5.0473	-0.0077556	5.8848	0.80446	193
97	Cluster97	-2.91677e-09	5.58625e-09	0.699211	151	-3.8404	-0.0090118	3.5876	0.85779	225
427	Cluster427	-2.16654e-09	3.93648e-09	0.708969	152	-21.729	-0.02845	6.7253	0.99938	452
296	Cluster296	-1.99622e-09	3.48722e-09	0.716487	153	-4.9617	-0.0076857	5.5237	0.81546	200
63	Cluster63	-2.47879e-09	4.295e-09	0.718076	154	4.356	0.018247	2.0747	0.017894	32
177	Cluster177	-2.24688e-09	3.85387e-09	0.72006	155	-15.215	-0.021301	6.4431	0.99089	401
24	Cluster24	-3.59922e-09	6.09539e-09	0.722566	156	1.0236	0.0063081	1.4142	0.2346	65
223	Cluster223	-2.03639e-09	3.44353e-09	0.722863	157	-10.976	-0.019469	4.9519	0.98666	387
209	Cluster209	-3.38254e-09	5.71458e-09	0.723046	158	-1.6474	-0.0040122	3.4571	0.68315	145
224	Cluster224	-2.10024e-09	3.54481e-09	0.723237	159	-18.706	-0.026668	6.2852	0.99854	444
151	Cluster151	-2.86688e-09	4.7937e-09	0.725097	160	0.28926	0.0007195	3.4893	0.46697	90
388	Cluster388	-2.89697e-09	4.8362e-09	0.72542	161	-5.5097	-0.01086	4.4047	0.8945	253
138	Cluster138	-2.64211e-09	4.37239e-09	0.727169	162	-10.002	-0.01686	5.4421	0.96695	345
327	Cluster327	-3.13588e-09	5.10473e-09	0.730494	163	-18.241	-0.031083	5.3728	0.99966	456
119	Cluster119	-4.03789e-09	6.55629e-09	0.731013	164	-4.5861	-0.010547	3.8874	0.88093	242
412	Cluster412	-3.80088e-09	6.15388e-09	0.731593	165	-5.7529	-0.014897	3.6423	0.94287	301
344	Cluster344	-2.29512e-09	3.69528e-09	0.732731	166	-8.587	-0.017635	4.3912	0.97473	359
423	Cluster423	-2.28247e-09	3.66663e-09	0.733193	167	-20.138	-0.022645	7.7874	0.99514	418
120	Cluster120	-2.79237e-09	4.42273e-09	0.7361	168	-4.4089	-0.0061299	6.5306	0.75019	169
325	Cluster325	-3.53014e-09	5.39141e-09	0.743692	169	-12.347	-0.022715	4.8285	0.99472	415.5
206	Cluster206	-2.87234e-09	4.35277e-09	0.745337	170	-1.6801	-0.0034271	4.2498	0.6537	138
444	Cluster444	-2.3031e-09	3.48358e-09	0.745735	171	-7.4968	-0.014664	4.5636	0.94977	308
358	Cluster358	-2.65141e-09	3.99645e-09	0.746476	172	-14.725	-0.020283	6.3379	0.98991	396
347	Cluster347	-2.62459e-09	3.89259e-09	0.749925	173	-14.185	-0.028253	4.7774	0.9985	443
102	Cluster102	-3.97366e-09	5.86164e-09	0.751085	174	-6.5713	-0.011591	4.9434	0.90811	267
169	Cluster169	-3.63471e-09	5.35803e-09	0.75123	175	-8.961	-0.013966	5.5988	0.94525	304
446	Cluster446	-3.02168e-09	4.40323e-09	0.75372	176	-7.7338	-0.0159	4.2606	0.96524	339
134	Cluster134	-2.72332e-09	3.87675e-09	0.758809	177	-13.799	-0.021353	5.7646	0.99166	403
350	Cluster350	-2.95965e-09	4.1719e-09	0.76097	178	-7.9276	-0.015945	4.738	0.95284	316
54	Cluster54	-3.3382e-09	4.57523e-09	0.767191	179	6.8233	0.020781	2.8919	0.0091582	27
198	Cluster198	-3.73229e-09	5.10924e-09	0.767457	180	-1.0504	-0.0023345	3.8579	0.60729	123
379	Cluster379	-4.12973e-09	5.5094e-09	0.773246	181	-7.719	-0.014896	4.5382	0.95551	322
429	Cluster429	-2.69906e-09	3.54068e-09	0.77706	182	-13.255	-0.020116	5.7293	0.98965	393
413	Cluster413	-3.47928e-09	4.55495e-09	0.777521	183	-0.25251	-0.00058312	3.7124	0.52711	104
41	Cluster41	-2.88445e-09	3.68027e-09	0.78341	184	9.1884	0.022814	3.5255	0.0045817	22
189	Cluster189	-5.19452e-09	6.57548e-09	0.785231	185	-3.4607	-0.0076667	3.8904	0.81314	198
155	Cluster155	-2.82114e-09	3.55401e-09	0.786341	186	0.72835	0.0009718	6.7453	0.45701	88
452	Cluster452	-4.94175e-09	6.20211e-09	0.787212	187	-8.1731	-0.018431	3.7779	0.98474	381
190	Cluster190	-4.55744e-09	5.70063e-09	0.787989	188	-2.5216	-0.0053294	4.1496	0.72829	163
246	Cluster246	-3.68924e-09	4.59481e-09	0.788988	189	-9.9152	-0.018242	4.989	0.97655	365
229	Cluster229	-2.57358e-09	3.19728e-09	0.789569	190	-9.2811	-0.01277	6.0856	0.93637	292
244	Cluster244	-3.17385e-09	3.91607e-09	0.791164	191	-4.7717	-0.0070939	5.8582	0.79232	183
225	Cluster225	-3.04419e-09	3.75538e-09	0.791208	192	-10.767	-0.016859	5.8737	0.9666	342
436	Cluster436	-2.92008e-09	3.59059e-09	0.791965	193	-8.018	-0.013499	5.2933	0.93507	290
383	Cluster383	-3.85289e-09	4.60496e-09	0.798615	194	-4.7426	-0.0092309	4.3947	0.85973	228
72	Cluster72	-3.62152e-09	4.28766e-09	0.800844	195	-1.9277	-0.0091221	1.7945	0.85862	226
105	Cluster105	-4.82549e-09	5.70436e-09	0.801204	196	-5.739	-0.011245	4.597	0.89405	252
141	Cluster141	-3.73588e-09	4.41331e-09	0.801364	197	-12.527	-0.018426	6.0926	0.9801	370
125	Cluster125	-3.79884e-09	4.48416e-09	0.80155	198	-3.1276	-0.0043652	6.425	0.68679	147
421	Cluster421	-5.16065e-09	6.08436e-09	0.801832	199	-20.119	-0.032177	5.6585	0.99981	458
276	Cluster276	-4.84449e-09	5.70738e-09	0.802007	200	-2.3224	-0.0035827	5.7276	0.65743	141
178	Cluster178	-2.90473e-09	3.4171e-09	0.802353	201	-10.986	-0.017876	5.385	0.97932	369
289	Cluster289	-2.74136e-09	3.18527e-09	0.805281	202	-6.3429	-0.011114	4.9551	0.89973	258
380	Cluster380	-3.87835e-09	4.49424e-09	0.80592	203	-8.1946	-0.014155	5.2864	0.93943	294
76	Cluster76	-5.11823e-09	5.92917e-09	0.805994	204	1.5649	0.0066441	2.0679	0.2246	63
345	Cluster345	-3.06528e-09	3.50295e-09	0.809229	205	-9.717	-0.026822	3.447	0.99759	436
393	Cluster393	-4.23932e-09	4.842e-09	0.809357	206	-9.6828	-0.013204	6.3499	0.93634	291
447	Cluster447	-3.42035e-09	3.90457e-09	0.809482	207	-8.0946	-0.015927	4.4344	0.96602	341
217	Cluster217	-2.97138e-09	3.37102e-09	0.810962	208	-14.889	-0.018332	7.3087	0.97918	368
323	Cluster323	-4.23665e-09	4.79053e-09	0.811754	209	-6.1455	-0.011812	4.6137	0.90856	269
408	Cluster408	-3.5794e-09	4.02543e-09	0.813051	210	1.6611	0.0049611	2.7747	0.2747	70
171	Cluster171	-5.16645e-09	5.79394e-09	0.813723	211	-5.8288	-0.012504	4.0072	0.92709	276
193	Cluster193	-4.73226e-09	5.25307e-09	0.816168	212	-1.5851	-0.0029248	4.7455	0.63082	130
442	Cluster442	-3.45189e-09	3.83105e-09	0.816214	213	-10.302	-0.017428	5.3087	0.97383	356
218	Cluster218	-3.35534e-09	3.69608e-09	0.81801	214	-20.412	-0.03224	5.5559	0.99988	460
78	Cluster78	-4.88408e-09	5.25862e-09	0.823497	215	1.0458	0.004577	1.9907	0.29967	72
458	Cluster458	-6.71418e-09	7.16847e-09	0.825525	216	-11.883	-0.024285	4.3831	0.99664	430
167	Cluster167	-3.79531e-09	4.0316e-09	0.826748	217	-0.9677	-0.001582	5.5365	0.56937	113
140	Cluster140	-4.28191e-09	4.5324e-09	0.827602	218	-10.115	-0.014031	6.5222	0.93951	295
241	Cluster241	-2.82602e-09	2.98688e-09	0.827963	219	-11.052	-0.015921	6.1468	0.9639	337
414	Cluster414	-4.49078e-09	4.74594e-09	0.827986	220	-4.0275	-0.0096364	3.8645	0.85133	221
52	Cluster52	-4.65007e-09	4.90478e-09	0.828453	221	5.0787	0.017417	2.5769	0.024382	35
293	Cluster293	-3.17253e-09	3.34567e-09	0.828499	222	-2.3344	-0.0045378	4.3832	0.70283	156
348	Cluster348	-3.29442e-09	3.46484e-09	0.829151	223	-0.74369	-0.0020065	3.8158	0.57726	116
284	Cluster284	-3.69403e-09	3.79726e-09	0.834677	224	-3.3739	-0.0049303	6.0403	0.71177	157
101	Cluster101	-5.78486e-09	5.87457e-09	0.837622	225	-7.2855	-0.017278	3.7473	0.97405	357
165	Cluster165	-4.62473e-09	4.66409e-09	0.839294	226	-9.0342	-0.017305	4.767	0.97095	348
443	Cluster443	-3.4762e-09	3.48192e-09	0.840947	227	-8.7076	-0.016096	4.7451	0.96674	343
422	Cluster422	-4.80893e-09	4.74824e-09	0.844418	228	-15.196	-0.019295	7.002	0.985	383
99	Cluster99	-4.80943e-09	4.73909e-09	0.84491	229	-12.462	-0.022715	4.8748	0.99471	414
100	Cluster100	-4.49673e-09	4.39195e-09	0.847048	230	-9.23	-0.019473	4.1801	0.98637	386
459	Cluster459	-7.89982e-09	7.56672e-09	0.851762	231	-13.344	-0.024163	5.0175	0.99608	423
40	Cluster40	-3.81155e-09	3.61745e-09	0.85398	232	3.8009	0.011749	2.8481	0.091027	53
188	Cluster188	-3.05297e-09	2.87528e-09	0.855836	233	-2.3805	-0.0038132	5.2797	0.67396	144
195	Cluster195	-4.9333e-09	4.59234e-09	0.858644	234	-3.0824	-0.0061918	4.4517	0.75565	172
39	Cluster39	-4.62578e-09	4.30569e-09	0.858665	235	0.26818	0.0012152	1.9953	0.44654	87
416	Cluster416	-6.20385e-09	5.69856e-09	0.86185	236	-8.8576	-0.016431	4.9911	0.96201	333
460	Cluster460	-6.7922e-09	6.23621e-09	0.861957	237	-0.30021	-0.0018377	1.7805	0.56695	112
382	Cluster382	-4.47517e-09	4.06807e-09	0.86435	238	-13.736	-0.024409	5.1539	0.99615	425
114	Cluster114	-6.67232e-09	6.04208e-09	0.86527	239	-6.3409	-0.013843	4.1873	0.93502	288
163	Cluster163	-5.2389e-09	4.73722e-09	0.865616	240	-6.6325	-0.012453	4.5697	0.92666	275
220	Cluster220	-5.6137e-09	5.05977e-09	0.866388	241	-5.4324	-0.0084122	5.7899	0.82594	204
191	Cluster191	-6.0525e-09	5.45382e-09	0.866452	242	-1.341	-0.0028206	4.2163	0.62477	127
216	Cluster216	-4.44427e-09	3.99647e-09	0.866941	243	-16.073	-0.023796	6.0337	0.99613	424
338	Cluster338	-4.46867e-09	4.00345e-09	0.867833	244	-0.096522	-0.00024914	3.5098	0.51097	102
405	Cluster405	-5.33146e-09	4.74082e-09	0.869618	245	-6.9759	-0.01032	5.6718	0.89063	250
106	Cluster106	-5.54257e-09	4.85358e-09	0.873263	246	-8.0889	-0.012952	5.5532	0.92738	278
445	Cluster445	-5.08375e-09	4.4324e-09	0.874299	247	-1.8577	-0.0051356	3.1681	0.72118	162
455	Cluster455	-6.36377e-09	5.52009e-09	0.875511	248	-10.58	-0.020993	4.1579	0.99452	412
174	Cluster174	-6.1131e-09	5.28638e-09	0.876239	249	-10.58	-0.018273	4.9817	0.98315	377.5
301	Cluster301	-4.94662e-09	4.27203e-09	0.876549	250	0.20658	0.00050866	3.5121	0.47655	94
29	Cluster29	-5.13808e-09	4.42596e-09	0.877158	251	0.079767	0.0005967	1.153	0.47242	92
441	Cluster441	-4.17392e-09	3.57085e-09	0.878775	252	-9.7284	-0.015343	5.7348	0.95508	320
238	Cluster238	-5.4529e-09	4.65865e-09	0.879098	253	-8.1996	-0.011587	6.356	0.90147	261
208	Cluster208	-5.81604e-09	4.96584e-09	0.879243	254	-5.1651	-0.0090724	5.0996	0.84442	213
47	Cluster47	-4.43183e-09	3.75598e-09	0.880988	255	4.7438	0.015488	2.6802	0.038382	42
203	Cluster203	-4.05601e-09	3.42589e-09	0.881779	256	-5.7451	-0.009535	5.4327	0.85485	223
448	Cluster448	-8.72284e-09	7.34054e-09	0.882644	257	-4.9724	-0.014134	3.1186	0.94457	302
164	Cluster164	-4.76586e-09	4.00057e-09	0.883231	258	0.1851	0.00035684	4.4284	0.48333	96
212	Cluster212	-5.59702e-09	4.67258e-09	0.884511	259	-5.1841	-0.0096033	4.817	0.85907	227
205	Cluster205	-4.05766e-09	3.36748e-09	0.88589	260	-6.1584	-0.010527	5.3118	0.87684	238
291	Cluster291	-4.85638e-09	4.02948e-09	0.885939	261	-10.411	-0.014996	6.2178	0.95295	317
267	Cluster267	-4.80673e-09	3.96024e-09	0.887578	262	-2.9831	-0.0043556	6.2125	0.68445	146
231	Cluster231	-4.43922e-09	3.65172e-09	0.887941	263	-14.124	-0.018914	6.6595	0.98303	376
324	Cluster324	-6.57034e-09	5.39314e-09	0.88844	264	-10.985	-0.021251	4.6886	0.99043	400
127	Cluster127	-5.91389e-09	4.84127e-09	0.889063	265	-6.4878	-0.013025	4.334	0.93279	285
211	Cluster211	-6.78496e-09	5.55254e-09	0.889138	266	-2.5476	-0.0062061	3.4185	0.77193	178
145	Cluster145	-8.09169e-09	6.56855e-09	0.891004	267	-11.064	-0.018612	5.2724	0.98206	373
451	Cluster451	-8.81178e-09	7.10835e-09	0.892445	268	-9.2183	-0.019023	4.3184	0.9836	379
214	Cluster214	-6.20317e-09	4.98568e-09	0.893287	269	-9.1817	-0.014924	5.558	0.95072	310
43	Cluster43	-4.99759e-09	4.00642e-09	0.893874	270	4.175	0.012495	2.8813	0.073684	50
233	Cluster233	-4.42937e-09	3.5352e-09	0.894885	271	-19.868	-0.026625	6.8312	0.99818	440
80	Cluster80	-6.51596e-09	5.1995e-09	0.894932	272	1.5965	0.0069504	2.0056	0.21302	62
110	Cluster110	-4.56535e-09	3.64149e-09	0.895025	273	-10.092	-0.017758	5.1335	0.97534	362
245	Cluster245	-4.04624e-09	3.20649e-09	0.896506	274	-8.5295	-0.012189	6.4083	0.90839	268
434	Cluster434	-5.33844e-09	4.22361e-09	0.896876	275	-8.1333	-0.014028	5.153	0.94275	299
343	Cluster343	-4.85934e-09	3.84366e-09	0.89693	276	-3.3698	-0.0097763	3.2957	0.84672	216
118	Cluster118	-5.87819e-09	4.63833e-09	0.897477	277	1.1272	0.0022529	4.3018	0.39665	81
157	Cluster157	-4.58255e-09	3.60102e-09	0.898415	278	-0.016191	-3.0498e-05	4.7812	0.50135	100
362	Cluster362	-8.73251e-09	6.85378e-09	0.898689	279	-9.8148	-0.015447	5.6606	0.95852	326
417	Cluster417	-5.7069e-09	4.42692e-09	0.901325	280	-18.413	-0.029861	5.5789	0.99952	453
363	Cluster363	-4.67754e-09	3.62739e-09	0.901389	281	-3.4462	-0.0071242	4.2727	0.79003	181
153	Cluster153	-4.60884e-09	3.57362e-09	0.90142	282	-1.8117	-0.0033068	4.7603	0.64825	134
111	Cluster111	-6.27522e-09	4.74534e-09	0.906982	283	-9.8445	-0.018681	4.7091	0.98171	371
73	Cluster73	-5.86028e-09	4.42759e-09	0.907179	284	-2.216	-0.010904	1.7248	0.90056	260
390	Cluster390	-6.12604e-09	4.58385e-09	0.909297	285	-16.302	-0.022259	6.375	0.99472	415.5
115	Cluster115	-6.54756e-09	4.86003e-09	0.911046	286	-1.6054	-0.0035487	3.9532	0.65767	142
126	Cluster126	-6.62115e-09	4.90483e-09	0.91148	287	-5.0676	-0.011108	4.1085	0.89128	251
122	Cluster122	-5.10183e-09	3.77378e-09	0.911799	288	-2.6367	-0.0035595	6.7462	0.65204	136
113	Cluster113	-7.28084e-09	5.38351e-09	0.911882	289	-5.0957	-0.013547	3.3643	0.93506	289
215	Cluster215	-7.69349e-09	5.66212e-09	0.912889	290	-3.6497	-0.007972	3.976	0.82067	202
210	Cluster210	-6.80351e-09	4.99048e-09	0.913606	291	-2.1207	-0.0043897	4.1947	0.69341	152
136	Cluster136	-8.88702e-09	6.51036e-09	0.913883	292	-3.7965	-0.0071023	4.5981	0.7955	186
433	Cluster433	-4.78513e-09	3.5013e-09	0.914136	293	-8.708	-0.017687	4.0999	0.98315	377.5
70	Cluster70	-5.56702e-09	4.04633e-09	0.915561	294	-2.1447	-0.010829	1.697	0.89683	255
185	Cluster185	-6.60886e-09	4.7992e-09	0.915755	295	-2.8165	-0.0049722	4.9226	0.71638	159
104	Cluster104	-6.50059e-09	4.71876e-09	0.915837	296	-12.053	-0.026289	3.9962	0.99872	446.5
328	Cluster328	-5.65296e-09	4.09425e-09	0.916316	297	-13.714	-0.023607	5.0655	0.9966	428
322	Cluster322	-6.31536e-09	4.56026e-09	0.916954	298	-2.9192	-0.0081009	3.0826	0.82817	205
228	Cluster228	-4.5482e-09	3.28341e-09	0.917005	299	-7.3149	-0.0092421	7.0385	0.85065	220
235	Cluster235	-6.35732e-09	4.54266e-09	0.919164	300	-8.4243	-0.020668	3.4761	0.99231	405
457	Cluster457	-7.96757e-09	5.68999e-09	0.919285	301	-8.4329	-0.015104	4.9422	0.95601	323
117	Cluster117	-9.05128e-09	6.43928e-09	0.920084	302	-5.5699	-0.010077	4.7259	0.88071	241
123	Cluster123	-5.52507e-09	3.92894e-09	0.920175	303	-2.9494	-0.0039073	6.7599	0.66869	143
186	Cluster186	-9.00197e-09	6.39362e-09	0.920429	304	-4.4696	-0.0089657	4.4117	0.84449	214
254	Cluster254	-5.05831e-09	3.58378e-09	0.920943	305	-11.477	-0.021472	4.9188	0.99017	398
298	Cluster298	-4.38276e-09	3.09955e-09	0.921319	306	-6.0586	-0.012547	4.0868	0.93088	282
160	Cluster160	-7.855e-09	5.53134e-09	0.922209	307	1.894	0.0040839	3.9404	0.31538	76
67	Cluster67	-7.17409e-09	5.04608e-09	0.922445	308	-2.2249	-0.012937	1.4843	0.93304	287
226	Cluster226	-5.48536e-09	3.79458e-09	0.925852	309	-11.619	-0.016018	6.6073	0.96066	329
332	Cluster332	-5.42885e-09	3.74837e-09	0.926237	310	-11.905	-0.019233	5.4019	0.98622	385
116	Cluster116	-8.91699e-09	6.14081e-09	0.926761	311	-6.7126	-0.01243	4.6755	0.92444	273
109	Cluster109	-5.7158e-09	3.87131e-09	0.930089	312	-9.6529	-0.013506	6.4889	0.93156	283
326	Cluster326	-8.14217e-09	5.49907e-09	0.930649	313	-9.319	-0.017808	4.7878	0.97419	358
265	Cluster265	-5.13664e-09	3.44446e-09	0.932055	314	-2.3272	-0.0035932	5.7772	0.65646	140
273	Cluster273	-5.31121e-09	3.55893e-09	0.932198	315	-1.093	-0.0015038	6.6814	0.56497	110
213	Cluster213	-7.3755e-09	4.92844e-09	0.932741	316	-4.4281	-0.0077162	5.1395	0.80553	194
453	Cluster453	-9.80058e-09	6.54778e-09	0.932775	317	-6.4869	-0.014085	3.9909	0.94795	306
264	Cluster264	-5.41142e-09	3.6148e-09	0.932806	318	-7.3745	-0.010807	6.0347	0.88914	249
170	Cluster170	-6.16623e-09	4.10769e-09	0.933341	319	-9.5891	-0.014731	5.7801	0.95143	314
48	Cluster48	-6.36344e-09	4.23356e-09	0.933593	320	2.9908	0.012134	2.1502	0.082138	51
253	Cluster253	-5.06862e-09	3.36762e-09	0.933852	321	-3.3474	-0.0050845	5.7718	0.71902	160
79	Cluster79	-7.67769e-09	5.06257e-09	0.935311	322	2.2895	0.01003	2.0021	0.12641	55
386	Cluster386	-5.19498e-09	3.39624e-09	0.936946	323	-6.0075	-0.011027	4.5302	0.90758	265
137	Cluster137	-7.22887e-09	4.72581e-09	0.936949	324	-9.3168	-0.015119	5.524	0.95415	319
197	Cluster197	-8.77062e-09	5.71348e-09	0.937617	325	-0.77772	-0.0014405	4.8707	0.56343	109
71	Cluster71	-6.69567e-09	4.34449e-09	0.938364	326	-2.2057	-0.011042	1.7229	0.89976	259
316	Cluster316	-7.86478e-09	5.09798e-09	0.938551	327	-3.0417	-0.0080209	3.5106	0.80686	196
250	Cluster250	-4.11976e-09	2.66528e-09	0.938913	328	0.42105	0.00071139	5.4271	0.46908	91
42	Cluster42	-5.4614e-09	3.50369e-09	0.940473	329	8.7162	0.021741	3.5329	0.0068166	24
196	Cluster196	-7.84473e-09	5.01227e-09	0.941221	330	-4.8472	-0.0088133	4.8119	0.84311	211
124	Cluster124	-7.34719e-09	4.68884e-09	0.941437	331	-0.083668	-0.00013453	5.6685	0.50589	101
283	Cluster283	-5.01616e-09	3.19205e-09	0.941961	332	-9.9931	-0.014292	6.3333	0.94269	298
392	Cluster392	-8.96971e-09	5.70748e-09	0.941975	333	-11.232	-0.016409	5.9883	0.96964	347
450	Cluster450	-1.24061e-08	7.84212e-09	0.943173	334	-10.978	-0.023161	4.2425	0.99516	419
77	Cluster77	-7.55344e-09	4.75849e-09	0.943785	335	1.1077	0.004962	1.9585	0.28584	71
314	Cluster314	-1.00856e-08	6.3499e-09	0.943891	336	0.69367	0.0040591	1.4306	0.31388	75
305	Cluster305	-5.53859e-09	3.48474e-09	0.944013	337	2.4377	0.0061331	3.3001	0.23006	64
82	Cluster82	-7.66198e-09	4.7932e-09	0.945035	338	2.9006	0.015348	1.6302	0.037614	41
425	Cluster425	-7.61413e-09	4.7315e-09	0.946219	339	-21.269	-0.026379	7.1803	0.99847	442
221	Cluster221	-7.51415e-09	4.6667e-09	0.946319	340	-3.9675	-0.0073319	4.7897	0.79626	187
156	Cluster156	-5.61128e-09	3.47569e-09	0.946783	341	3.0679	0.004448	6.0885	0.30717	73
449	Cluster449	-1.08837e-08	6.71267e-09	0.947531	342	-10.591	-0.020501	4.5456	0.99009	397
173	Cluster173	-1.04919e-08	6.46982e-09	0.947562	343	-6.554	-0.013576	4.096	0.9452	303
278	Cluster278	-6.23841e-09	3.83774e-09	0.947977	344	-6.7472	-0.0098467	6.196	0.8619	229
182	Cluster182	-8.58412e-09	5.24889e-09	0.949019	345	-3.4043	-0.0074187	4.0308	0.80082	190
295	Cluster295	-5.79288e-09	3.53947e-09	0.949149	346	-6.4331	-0.011174	5.0568	0.89833	256
45	Cluster45	-6.7171e-09	4.08645e-09	0.949886	347	4.2667	0.015993	2.3377	0.033999	39
166	Cluster166	-7.96801e-09	4.83766e-09	0.950229	348	-9.3739	-0.01772	4.6982	0.97698	366
187	Cluster187	-1.071e-08	6.49314e-09	0.950471	349	-3.4775	-0.0055844	5.4872	0.73687	166
92	Cluster92	-6.84044e-09	4.14586e-09	0.950523	350	-15.353	-0.024447	5.6948	0.99649	427
142	Cluster142	-8.59966e-09	5.19799e-09	0.950979	351	-7.2322	-0.014939	4.3661	0.95117	313
46	Cluster46	-6.83866e-09	4.11844e-09	0.951593	352	3.7915	0.012846	2.5737	0.070368	49
93	Cluster93	-6.15985e-09	3.70506e-09	0.951799	353	-16.6	-0.025534	5.8473	0.99773	437
252	Cluster252	-5.15365e-09	3.09201e-09	0.952219	354	-6.5008	-0.0095951	6.2365	0.85137	222
207	Cluster207	-7.58163e-09	4.53932e-09	0.952561	355	-3.3893	-0.0060673	4.9959	0.75124	170
282	Cluster282	-5.09258e-09	3.03068e-09	0.953555	356	-5.3878	-0.010521	4.4279	0.88814	248
66	Cluster66	-7.52688e-09	4.47928e-09	0.953558	357	-2.6519	-0.017182	1.3397	0.9761	364
202	Cluster202	-5.22475e-09	3.08288e-09	0.95494	358	-5.3658	-0.0089229	5.2841	0.84505	215
248	Cluster248	-6.44759e-09	3.78824e-09	0.955622	359	-4.4242	-0.0065264	6.2075	0.76198	173
286	Cluster286	-5.84239e-09	3.41728e-09	0.956335	360	-10.923	-0.015806	6.3267	0.95785	324
219	Cluster219	-5.80641e-09	3.3735e-09	0.957391	361	-20.052	-0.033699	5.2464	0.99993	461
112	Cluster112	-7.01641e-09	4.07314e-09	0.95752	362	-10.976	-0.016589	5.9573	0.96729	346
143	Cluster143	-7.78866e-09	4.5124e-09	0.957831	363	-15.585	-0.024335	5.7193	0.99678	431
91	Cluster91	-7.4121e-09	4.28655e-09	0.958109	364	-8.897	-0.016166	4.8914	0.96553	340
243	Cluster243	-5.05463e-09	2.91719e-09	0.958426	365	-6.0565	-0.0087888	6.3351	0.83046	206
200	Cluster200	-5.60258e-09	3.22099e-09	0.959018	366	-9.3659	-0.019114	4.0388	0.98979	395
397	Cluster397	-1.03457e-08	5.86623e-09	0.961101	367	-3.6843	-0.008309	3.7511	0.83699	209
227	Cluster227	-6.05811e-09	3.41576e-09	0.961934	368	-13.582	-0.019801	6.0132	0.98804	388
268	Cluster268	-6.58424e-09	3.71197e-09	0.961951	369	-1.4477	-0.0021539	6.1359	0.59326	119
329	Cluster329	-7.21703e-09	4.05398e-09	0.962481	370	-12.669	-0.01925	5.8431	0.98492	382
454	Cluster454	-9.44775e-09	5.26969e-09	0.963501	371	-11.778	-0.020428	5.1812	0.98849	390
184	Cluster184	-9.91826e-09	5.53172e-09	0.963512	372	-1.0469	-0.0027287	3.2593	0.62597	128
36	Cluster36	-5.88389e-09	3.27857e-09	0.963645	373	3.0242	0.007705	3.4766	0.1922	58
108	Cluster108	-6.6169e-09	3.68312e-09	0.963796	374	-11.665	-0.015181	7.0206	0.95168	315
86	Cluster86	-6.77963e-09	3.77219e-09	0.963853	375	-13.258	-0.021909	5.4278	0.9927	406
456	Cluster456	-5.88224e-09	3.23886e-09	0.965326	376	-8.729	-0.013004	5.866	0.93162	284
30	Cluster30	-8.85835e-09	4.86458e-09	0.965696	377	2.5066	0.011903	1.8228	0.084549	52
162	Cluster162	-7.95027e-09	4.35582e-09	0.966015	378	-9.711	-0.015561	5.4693	0.96208	334
288	Cluster288	-6.69259e-09	3.66168e-09	0.966205	379	-0.51724	-0.00073365	6.4233	0.53209	105
292	Cluster292	-6.75701e-09	3.69355e-09	0.966331	380	-6.1773	-0.0091075	6.0144	0.8478	218
249	Cluster249	-5.63739e-09	3.08118e-09	0.966347	381	-5.6856	-0.0074962	6.8215	0.79771	188
32	Cluster32	-6.14478e-09	3.35234e-09	0.966597	382	-3.8882	-0.011424	3.0498	0.89882	257
232	Cluster232	-6.63896e-09	3.59295e-09	0.967682	383	-14.826	-0.020217	6.5118	0.98859	392
330	Cluster330	-8.45208e-09	4.55954e-09	0.96811	384	-14.154	-0.02439	5.2251	0.99662	429
81	Cluster81	-8.79751e-09	4.73178e-09	0.968503	385	1.423	0.006107	2.0489	0.24369	67
280	Cluster280	-6.81113e-09	3.63954e-09	0.969357	386	-1.1753	-0.0020795	4.9632	0.59359	120
315	Cluster315	-8.44638e-09	4.48167e-09	0.970262	387	-3.7616	-0.0070599	4.652	0.79062	182
75	Cluster75	-1.24241e-08	6.58542e-09	0.970394	388	-0.8699	-0.003147	2.3594	0.64382	133
402	Cluster402	-6.17886e-09	3.26062e-09	0.970954	389	-14.898	-0.029656	4.4241	0.99962	455
426	Cluster426	-6.07529e-09	3.20409e-09	0.971027	390	-10.663	-0.012995	7.2921	0.92816	280
270	Cluster270	-6.6537e-09	3.50074e-09	0.971326	391	2.6842	0.0040374	6.0261	0.32801	77
395	Cluster395	-9.84662e-09	5.15936e-09	0.971836	392	-5.0631	-0.012356	3.5383	0.92377	272
204	Cluster204	-6.14045e-09	3.20805e-09	0.972195	393	-9.4366	-0.018324	4.4629	0.98275	374
158	Cluster158	-9.99368e-09	5.21966e-09	0.97223	394	-2.4109	-0.0034778	6.1109	0.6534	137
135	Cluster135	-8.17451e-09	4.2589e-09	0.972533	395	-5.0722	-0.010126	4.4073	0.87509	236
341	Cluster341	-6.4561e-09	3.34679e-09	0.973137	396	-4.0291	-0.0086611	4.0246	0.8416	210
346	Cluster346	-6.12639e-09	3.14724e-09	0.974208	397	-7.6822	-0.021971	3.3137	0.98978	394
83	Cluster83	-9.29154e-09	4.7624e-09	0.974473	398	-6.113	-0.012461	4.1938	0.92752	279
94	Cluster94	-8.11296e-09	4.15544e-09	0.974553	399	-13.796	-0.021821	5.699	0.99225	404
31	Cluster31	-9.89934e-09	5.06816e-09	0.974605	400	-1.016	-0.0063938	1.3692	0.77097	176
192	Cluster192	-1.2116e-08	6.16345e-09	0.975338	401	-4.2053	-0.010273	3.667	0.87425	235
242	Cluster242	-5.22477e-09	2.64759e-09	0.975775	402	-4.6748	-0.0060065	7.0264	0.74707	168
287	Cluster287	-6.53112e-09	3.27132e-09	0.977059	403	-0.75655	-0.0012361	5.4985	0.55472	107
404	Cluster404	-5.61347e-09	2.78379e-09	0.978125	404	-5.9329	-0.0069098	7.2266	0.79417	185
179	Cluster179	-6.85091e-09	3.38119e-09	0.978627	405	-4.7794	-0.0075351	5.6777	0.80004	189
180	Cluster180	-1.11046e-08	5.46272e-09	0.978963	406	-2.2021	-0.0050311	3.7837	0.71971	161
279	Cluster279	-8.8844e-09	4.36676e-09	0.979052	407	-6.005	-0.010599	5.0624	0.88222	243
33	Cluster33	-6.44251e-09	3.14784e-09	0.979654	408	-1.4104	-0.0036208	3.5554	0.65419	139
230	Cluster230	-6.92333e-09	3.33569e-09	0.981032	409	-16.6	-0.025363	5.6185	0.99843	441
400	Cluster400	-1.13284e-08	5.42993e-09	0.981524	410	-9.6491	-0.029722	2.8161	0.99969	457
335	Cluster335	-9.08651e-09	4.31788e-09	0.982328	411	-5.4003	-0.014864	3.2707	0.95063	309
275	Cluster275	-7.89364e-09	3.7477e-09	0.982409	412	4.895	0.0073338	5.9549	0.20554	60
69	Cluster69	-9.88968e-09	4.65163e-09	0.983251	413	-2.2092	-0.013477	1.4089	0.94155	297
407	Cluster407	-7.86662e-09	3.69126e-09	0.983462	414	-11.115	-0.016428	5.4578	0.97914	367
266	Cluster266	-7.43989e-09	3.42222e-09	0.985147	415	-8.7984	-0.012853	5.9891	0.92908	281
103	Cluster103	-1.09903e-08	5.04116e-09	0.985375	416	-7.6133	-0.016416	4.0136	0.97107	349
281	Cluster281	-8.91897e-09	4.07291e-09	0.985732	417	-2.738	-0.0050451	4.8373	0.7143	158
90	Cluster90	-9.3516e-09	4.25836e-09	0.985956	418	-11.724	-0.020316	5.179	0.9882	389
121	Cluster121	-1.03854e-08	4.67771e-09	0.986797	419	-1.153	-0.0021281	4.686	0.59718	122
181	Cluster181	-1.03254e-08	4.642e-09	0.986937	420	-2.2287	-0.0042527	4.4617	0.69129	151
50	Cluster50	-1.01366e-08	4.4015e-09	0.98936	421	0.051699	0.00025255	1.7328	0.4881	98
34	Cluster34	-7.11022e-09	3.08693e-09	0.98937	422	-0.65819	-0.0016251	3.5822	0.57289	115
251	Cluster251	-6.22456e-09	2.69299e-09	0.989595	423	-2.8797	-0.0045365	5.7692	0.69116	150
74	Cluster74	-8.81327e-09	3.79226e-09	0.989938	424	-2.701	-0.012827	1.8032	0.93291	286
428	Cluster428	-7.92774e-09	3.3974e-09	0.990188	425	-18.301	-0.02356	6.9062	0.99597	422
84	Cluster84	-1.12089e-08	4.79011e-09	0.990358	426	-5.2193	-0.0086666	5.4169	0.83235	208
430	Cluster430	-1.23122e-08	5.19617e-09	0.991093	427	-5.8089	-0.0093105	5.6656	0.84737	217
271	Cluster271	-8.3642e-09	3.48333e-09	0.991829	428	1.4694	0.0022326	5.9065	0.40177	83
269	Cluster269	-7.8712e-09	3.2512e-09	0.992261	429	-3.3996	-0.0044842	6.8845	0.68927	149
274	Cluster274	-8.88709e-09	3.66357e-09	0.992363	430	5.0911	0.0073949	6.2921	0.20923	61
290	Cluster290	-8.53661e-09	3.50753e-09	0.992529	431	-8.7428	-0.01387	5.537	0.94282	300
38	Cluster38	-1.14595e-08	4.6363e-09	0.993276	432	0.16617	0.00056189	2.6107	0.47463	93
424	Cluster424	-9.32327e-09	3.76983e-09	0.993303	433	-23.255	-0.031107	6.3491	0.99987	459
199	Cluster199	-8.6614e-09	3.42951e-09	0.994224	434	-8.1178	-0.020698	3.429	0.99104	402
234	Cluster234	-8.26682e-09	3.26828e-09	0.994287	435	-20.065	-0.025107	7.1772	0.99741	434
68	Cluster68	-1.32539e-08	5.22624e-09	0.994394	436	-2.0853	-0.015514	1.1687	0.9628	335
65	Cluster65	-1.10813e-08	4.34224e-09	0.994644	437	-0.46928	-0.0019517	2.0794	0.58928	118
144	Cluster144	-1.06608e-08	4.10189e-09	0.995325	438	-11.847	-0.017317	6.178	0.97241	351
364	Cluster364	-9.44578e-09	3.63043e-09	0.995364	439	-15.754	-0.026694	5.1057	0.99898	448
409	Cluster409	-9.51999e-09	3.59836e-09	0.995923	440	-7.0526	-0.019486	3.0151	0.99033	399
44	Cluster44	-1.16459e-08	4.36506e-09	0.996185	441	1.6204	0.0056157	2.4751	0.25634	69
247	Cluster247	-1.02695e-08	3.80833e-09	0.996497	442	-0.95037	-0.001482	5.7572	0.56556	111
272	Cluster272	-9.62702e-09	3.54725e-09	0.996676	443	1.5879	0.0029522	4.5917	0.36474	79
161	Cluster161	-1.38911e-08	5.09935e-09	0.996776	444	-4.677	-0.0096216	3.8779	0.88609	246
139	Cluster139	-1.21074e-08	4.43607e-09	0.996827	445	-9.0428	-0.013957	5.7842	0.941	296
306	Cluster306	-1.00151e-08	3.65226e-09	0.996948	446	1.971	0.0042026	4.0081	0.31145	74
277	Cluster277	-1.03746e-08	3.77203e-09	0.997024	447	-9.8879	-0.01586	5.6003	0.96126	330
35	Cluster35	-8.40269e-09	3.02776e-09	0.997242	448	-1.247	-0.0030841	3.6433	0.63393	131
37	Cluster37	-9.68536e-09	3.46606e-09	0.9974	449	3.2854	0.010403	2.8577	0.12516	54
239	Cluster239	-9.06543e-09	3.23956e-09	0.997432	450	-3.5747	-0.0048026	6.7974	0.70051	155
237	Cluster237	-1.00351e-08	3.56557e-09	0.997557	451	-6.9164	-0.0087391	7.2221	0.83088	207
98	Cluster98	-1.14764e-08	4.07309e-09	0.997581	452	-10.977	-0.01903	4.9879	0.98611	384
85	Cluster85	-1.06895e-08	3.71495e-09	0.997995	453	-10.139	-0.016881	5.2649	0.97292	353
49	Cluster49	-1.19062e-08	3.98363e-09	0.9986	454	0.51751	0.0023007	1.9778	0.39679	82
183	Cluster183	-1.52966e-08	5.00232e-09	0.998885	455	-0.67936	-0.0012627	4.5563	0.55926	108
95	Cluster95	-1.27935e-08	4.17737e-09	0.998903	456	-7.5764	-0.014647	4.5779	0.95102	311
96	Cluster96	-1.28785e-08	4.08433e-09	0.999192	457	-10.461	-0.022768	4.0145	0.99541	420
88	Cluster88	-1.28882e-08	3.75776e-09	0.999698	458	-13.391	-0.021809	5.3004	0.99423	410
403	Cluster403	-1.06687e-08	3.06587e-09	0.999749	459	-6.17	-0.011367	4.7535	0.90284	262
87	Cluster87	-1.3245e-08	3.80399e-09	0.999751	460	-11.81	-0.022378	4.6978	0.99403	408
89	Cluster89	-1.43457e-08	3.70702e-09	0.999946	461	-15.296	-0.025827	5.3621	0.99783	438

## Sheet: LDSC_BIPOLAR_DISORDER
Cluster	Name	LDSC_Coefficient	LDSC_Coefficient_std_error	LDSC_Coefficient_P_value	LDSC_Coefficient_P_value_rank	MAGMA_BETA	MAGMA_BETA_STD	MAGMA_SE	MAGMA_P	MAGMA_P_rank	Correlation
228	Cluster228	7.13586e-09	1.49827e-09	9.54921e-07	1	27.056	0.034164	7.0321	5.9932e-05	71	Spearman's on P	0.748023
250	Cluster250	6.48323e-09	1.56281e-09	1.67364e-05	2	30.88	0.052119	5.6802	2.7669e-08	13
233	Cluster233	6.44722e-09	1.6178e-09	3.37146e-05	3	26.512	0.035504	6.6202	3.1213e-05	58
241	Cluster241	6.76058e-09	1.70934e-09	3.82538e-05	4	37.148	0.053476	6.1627	8.5259e-10	6
188	Cluster188	5.70268e-09	1.50926e-09	7.89034e-05	5	11.447	0.018537	5.0629	0.011887	176
229	Cluster229	6.2006e-09	1.66745e-09	0.000100161	6	23.42	0.032212	6.3414	0.00011118	84
231	Cluster231	6.04609e-09	1.62696e-09	0.000101122	7	24.611	0.032969	6.5825	9.2816e-05	80
242	Cluster242	5.55999e-09	1.52472e-09	0.000132882	8	42.106	0.053789	6.8793	4.7884e-10	3
287	Cluster287	5.73477e-09	1.65456e-09	0.000264101	9	28.19	0.046019	5.5826	2.243e-07	24
202	Cluster202	5.02796e-09	1.45659e-09	0.000278358	10	14.316	0.023808	5.0608	0.0023404	132
217	Cluster217	5.24582e-09	1.55827e-09	0.000380722	11	40.241	0.049569	7.1683	1.0097e-08	11
252	Cluster252	5.97255e-09	1.77978e-09	0.000395711	12	29.191	0.043235	6.1281	9.6162e-07	34
230	Cluster230	5.53107e-09	1.67196e-09	0.000469585	13	18.244	0.027865	5.4332	0.0003938	103
404	Cluster404	4.80477e-09	1.46626e-09	0.000524782	14	31.781	0.037097	7.0462	3.2628e-06	36
403	Cluster403	5.36012e-09	1.63733e-09	0.000530758	15	14.147	0.02608	4.6603	0.0012028	122
225	Cluster225	5.85918e-09	1.79301e-09	0.000541964	16	20.33	0.031819	5.6191	0.00014897	92
243	Cluster243	5.28498e-09	1.6327e-09	0.000604079	17	30.284	0.043911	6.1859	4.9554e-07	31
270	Cluster270	5.71848e-09	1.79554e-09	0.000724202	18	35.17	0.053004	5.9313	1.5573e-09	7
311	Cluster311	5.50926e-09	1.75683e-09	0.000856626	19	1.4403	0.0042742	2.9911	0.31508	329
251	Cluster251	5.21917e-09	1.67262e-09	0.00090319	20	29.016	0.045709	5.8336	3.3202e-07	27
167	Cluster167	6.01023e-09	1.93583e-09	0.000952284	21	20.218	0.033046	5.2517	5.94e-05	70
234	Cluster234	4.6567e-09	1.51868e-09	0.00108372	22	26.025	0.03254	7.0769	0.00011827	88
249	Cluster249	5.48398e-09	1.80361e-09	0.00118068	23	33.622	0.04435	6.6838	2.48e-07	25
239	Cluster239	5.54554e-09	1.82683e-09	0.00120029	24	45.001	0.060441	6.5944	4.6163e-12	2
200	Cluster200	4.58955e-09	1.5296e-09	0.00134772	25	4.9301	0.010064	4.0142	0.1097	273
179	Cluster179	4.73097e-09	1.5854e-09	0.00142214	26	18.73	0.029452	5.6169	0.00042833	104
278	Cluster278	5.86113e-09	1.9731e-09	0.00148652	27	29.108	0.042457	6.0843	8.6848e-07	33
248	Cluster248	6.41058e-09	2.16023e-09	0.00150094	28	23.091	0.034063	6.0483	6.7626e-05	74
269	Cluster269	4.89718e-09	1.67318e-09	0.001712	29	34.615	0.045721	6.6768	1.0999e-07	19
253	Cluster253	5.70746e-09	1.95609e-09	0.00176265	30	22.239	0.033832	5.8208	6.6849e-05	73
260	Cluster260	6.2647e-09	2.16435e-09	0.00189884	31	34.022	0.047474	6.3374	4.0386e-08	17
227	Cluster227	4.71107e-09	1.6783e-09	0.00249984	32	19.455	0.028283	6.0282	0.00062621	109
146	Cluster146	6.55762e-09	2.33892e-09	0.00252603	33	25.63	0.036063	6.0346	1.09e-05	45
122	Cluster122	5.37078e-09	1.91864e-09	0.00256094	34	33.806	0.045683	6.5376	1.1811e-07	20
123	Cluster123	5.35638e-09	1.91929e-09	0.00262881	35	40.443	0.053719	6.6538	6.2406e-10	4
281	Cluster281	6.17434e-09	2.22689e-09	0.00278027	36	15.722	0.02896	4.7312	0.00044622	105
306	Cluster306	4.24628e-09	1.55244e-09	0.00311678	37	10.221	0.021878	3.8646	0.0040917	144
240	Cluster240	4.39589e-09	1.65177e-09	0.00389167	38	39.135	0.051843	6.491	8.4603e-10	5
147	Cluster147	7.2322e-09	2.72526e-09	0.00397999	39	27.426	0.035039	6.7814	2.6391e-05	54
280	Cluster280	5.4497e-09	2.11112e-09	0.00491965	40	21.688	0.036465	5.2122	1.5937e-05	50
226	Cluster226	4.46633e-09	1.73419e-09	0.00500543	41	21.731	0.029964	6.4349	0.00036735	102
254	Cluster254	4.48926e-09	1.75082e-09	0.00517239	42	10.966	0.020528	4.71	0.0099595	168
263	Cluster263	5.55682e-09	2.17576e-09	0.00532523	43	33.311	0.047894	6.1699	3.4094e-08	15
288	Cluster288	4.52161e-09	1.78287e-09	0.0056041	44	34.033	0.048244	6.3303	3.8666e-08	16
262	Cluster262	4.44837e-09	1.79244e-09	0.00653721	45	35.521	0.047477	6.6244	4.1803e-08	18
271	Cluster271	4.46763e-09	1.82054e-09	0.00706374	46	29.736	0.04517	5.8858	2.2132e-07	23
312	Cluster312	4.53091e-09	1.85054e-09	0.00717405	47	0.16381	0.00053447	2.7997	0.47667	357
282	Cluster282	4.53552e-09	1.85284e-09	0.00718512	48	15.494	0.030234	4.4881	0.00027896	99
272	Cluster272	4.19894e-09	1.72248e-09	0.00738981	49	24.664	0.045812	4.9235	2.7653e-07	26
178	Cluster178	3.63332e-09	1.49477e-09	0.00753492	50	10.931	0.017986	4.9639	0.01384	182
120	Cluster120	6.2737e-09	2.58526e-09	0.00761806	51	24.429	0.034171	6.2633	4.8279e-05	67
307	Cluster307	3.97841e-09	1.63978e-09	0.00762932	52	11.274	0.022796	4.176	0.0034748	140
261	Cluster261	5.11856e-09	2.14032e-09	0.00839014	53	27.858	0.040149	6.1793	3.2964e-06	37
286	Cluster286	4.2215e-09	1.78586e-09	0.00904326	54	30.361	0.043893	6.1905	4.7424e-07	30
149	Cluster149	5.4754e-09	2.36465e-09	0.010292	55	35.37	0.048275	6.5097	2.8134e-08	14
304	Cluster304	4.32713e-09	1.87531e-09	0.0105155	56	4.7338	0.011577	3.3777	0.080548	257
305	Cluster305	3.44932e-09	1.49633e-09	0.010578	57	10.271	0.025994	3.1262	0.00051011	108
203	Cluster203	3.93483e-09	1.72876e-09	0.0114202	58	13.55	0.02245	5.2286	0.0047825	147
245	Cluster245	4.26975e-09	1.8798e-09	0.0115619	59	19.8	0.02838	5.9646	0.00045199	107
221	Cluster221	5.01297e-09	2.2123e-09	0.0117271	60	17.024	0.03155	4.5869	0.00010343	83
259	Cluster259	4.28311e-09	1.89603e-09	0.0119421	61	38.09	0.049942	6.7463	8.3806e-09	9
290	Cluster290	3.73837e-09	1.6904e-09	0.0134996	62	17.329	0.027473	5.5569	0.000911	116
274	Cluster274	3.99695e-09	1.80815e-09	0.0135347	63	31.734	0.046044	6.1624	1.3232e-07	21
426	Cluster426	3.69739e-09	1.68791e-09	0.0142435	64	31.513	0.038387	7.1564	5.369e-06	40
405	Cluster405	5.12525e-09	2.37811e-09	0.015574	65	23.709	0.035573	6.0714	4.7351e-05	66
310	Cluster310	3.80758e-09	1.78416e-09	0.016417	66	1.7573	0.0043394	3.606	0.31302	328
140	Cluster140	5.57174e-09	2.63633e-09	0.0172812	67	35.686	0.049495	6.2633	6.2068e-09	8
224	Cluster224	3.82775e-09	1.84781e-09	0.0191559	68	22.101	0.031587	6.1102	0.00014957	93
264	Cluster264	3.41539e-09	1.65822e-09	0.0197153	69	26.423	0.038734	5.9176	4.0322e-06	38
177	Cluster177	4.1776e-09	2.0468e-09	0.0206235	70	31.047	0.043488	6.2437	3.3454e-07	28
279	Cluster279	4.52817e-09	2.25977e-09	0.0225445	71	19.68	0.034158	4.8834	2.8044e-05	56
155	Cluster155	3.56292e-09	1.78038e-09	0.0226848	72	24.523	0.033183	6.467	7.5038e-05	77
258	Cluster258	3.80348e-09	1.9207e-09	0.0238374	73	23.73	0.035327	5.9996	3.8426e-05	63
156	Cluster156	3.7051e-09	1.87297e-09	0.0239533	74	8.9411	0.013578	5.5925	0.054947	234
283	Cluster283	3.17604e-09	1.60557e-09	0.0239564	75	24.579	0.034418	6.4012	6.1871e-05	72
284	Cluster284	3.56435e-09	1.80843e-09	0.0243641	76	24.243	0.035382	6.0999	3.5478e-05	60
141	Cluster141	4.78972e-09	2.43761e-09	0.0247116	77	28.228	0.041485	5.8874	8.2352e-07	32
277	Cluster277	3.71611e-09	1.89466e-09	0.0249185	78	20.977	0.033592	5.4417	5.8165e-05	69
222	Cluster222	4.1812e-09	2.15278e-09	0.0260545	79	16.519	0.03013	4.8099	0.00029788	100
401	Cluster401	2.85831e-09	1.47428e-09	0.0262638	80	4.624	0.010633	3.6261	0.10113	267
265	Cluster265	3.34836e-09	1.72924e-09	0.0264144	81	23.614	0.036424	5.6864	1.6527e-05	51
237	Cluster237	3.43943e-09	1.7974e-09	0.027838	82	34.51	0.043582	6.8176	2.1031e-07	22
204	Cluster204	3.75405e-09	1.96543e-09	0.0280639	83	6.5796	0.012745	4.3661	0.065923	250
266	Cluster266	3.00677e-09	1.59459e-09	0.0296739	84	23.704	0.034605	5.8515	2.5654e-05	53
135	Cluster135	4.52021e-09	2.40008e-09	0.0298256	85	8.5647	0.01715	4.328	0.023923	203
273	Cluster273	3.15495e-09	1.7081e-09	0.0323696	86	29.518	0.040588	6.5069	2.8863e-06	35
223	Cluster223	3.47025e-09	1.8912e-09	0.0332568	87	14.243	0.025461	4.8636	0.0017061	126
244	Cluster244	3.45003e-09	1.92922e-09	0.0368631	88	21.606	0.032202	5.8936	0.0001237	89
2	Cluster2	5.39269e-09	3.03074e-09	0.0375927	89	-0.26508	-0.0041435	0.53422	0.69012	383
201	Cluster201	3.23141e-09	1.82647e-09	0.0384296	90	15.107	0.023299	5.6174	0.003585	141
132	Cluster132	4.01112e-09	2.30775e-09	0.0410962	91	37.449	0.060604	5.2869	7.3944e-13	1
289	Cluster289	2.7972e-09	1.63921e-09	0.043964	92	13.024	0.022802	5.0547	0.0049947	149
291	Cluster291	3.24314e-09	1.90127e-09	0.044025	93	21.293	0.030653	6.07	0.00022654	97
268	Cluster268	2.82251e-09	1.66704e-09	0.0452159	94	21.808	0.032493	5.9125	0.00011326	86
153	Cluster153	3.49846e-09	2.09831e-09	0.0477297	95	11.488	0.021129	4.5814	0.0060845	155
207	Cluster207	3.10232e-09	1.92383e-09	0.0534184	96	17.888	0.032167	4.961	0.00015617	94
121	Cluster121	3.28325e-09	2.10027e-09	0.058997	97	6.0909	0.011278	4.5112	0.088492	262
139	Cluster139	3.75695e-09	2.41264e-09	0.0597119	98	27.356	0.042232	5.566	4.4959e-07	29
117	Cluster117	3.68452e-09	2.39816e-09	0.0622206	99	5.617	0.011386	4.3016	0.095823	264
205	Cluster205	3.05873e-09	2.0308e-09	0.0660123	100	8.059	0.013743	5.1217	0.057814	235
109	Cluster109	2.76226e-09	1.8513e-09	0.0678414	101	24.273	0.033981	6.2097	4.6597e-05	65
256	Cluster256	2.3626e-09	1.62449e-09	0.0729231	102	18.503	0.027713	5.7833	0.00069041	113
303	Cluster303	2.64224e-09	1.85037e-09	0.0766528	103	0.88677	0.0027231	2.5432	0.36367	339
255	Cluster255	2.59161e-09	1.83581e-09	0.0790198	104	18.041	0.027882	5.5934	0.00063061	110
206	Cluster206	2.67753e-09	1.91734e-09	0.0812852	105	16.667	0.034105	4.2979	5.294e-05	68
247	Cluster247	3.11231e-09	2.26304e-09	0.0845226	106	11.358	0.017716	5.6721	0.022631	199
119	Cluster119	3.38567e-09	2.46842e-09	0.0850951	107	3.8261	0.0088896	3.8502	0.16019	293
124	Cluster124	2.84797e-09	2.08535e-09	0.0860158	108	19.423	0.031268	5.4359	0.00017702	95
148	Cluster148	3.44352e-09	2.64268e-09	0.09628	109	26.984	0.036916	6.4386	1.3974e-05	48
456	Cluster456	2.32347e-09	1.80475e-09	0.0989749	110	11.628	0.017353	5.7388	0.021385	196
110	Cluster110	2.66533e-09	2.07202e-09	0.0991621	111	15.596	0.027462	5.2076	0.0013756	123
137	Cluster137	2.87956e-09	2.24509e-09	0.0998159	112	16.731	0.027178	5.3349	0.00085793	115
275	Cluster275	2.13701e-09	1.67854e-09	0.101486	113	21.734	0.032543	5.9502	0.00013029	90
208	Cluster208	2.37473e-09	1.86569e-09	0.101537	114	13.008	0.022943	4.9757	0.0044765	146
115	Cluster115	2.99563e-09	2.42247e-09	0.108117	115	8.6059	0.019099	3.8357	0.012435	178
212	Cluster212	2.43547e-09	1.97513e-09	0.108776	116	12.448	0.023168	4.7455	0.0043606	145
292	Cluster292	2.44092e-09	1.98283e-09	0.109157	117	21.849	0.032976	5.8834	0.00010259	82
108	Cluster108	2.20282e-09	1.82668e-09	0.113926	118	37.731	0.04961	6.7595	1.2123e-08	12
296	Cluster296	2.15207e-09	1.80238e-09	0.116236	119	20.358	0.032469	5.5144	0.00011179	85
131	Cluster131	2.80638e-09	2.35523e-09	0.116718	120	24.782	0.034834	6.2594	3.7796e-05	62
125	Cluster125	2.52991e-09	2.18066e-09	0.122992	121	27.646	0.038736	6.2905	5.5851e-06	41
138	Cluster138	2.65833e-09	2.29408e-09	0.123273	122	21.467	0.036281	5.1389	1.4843e-05	49
238	Cluster238	2.47336e-09	2.15077e-09	0.125074	123	14.385	0.020324	6.285	0.011052	173
232	Cluster232	1.96115e-09	1.71172e-09	0.125956	124	24.123	0.032902	6.4922	0.00010175	81
438	Cluster438	2.02224e-09	1.76672e-09	0.126181	125	10.671	0.017881	5.3284	0.022615	198
154	Cluster154	2.30951e-09	2.02221e-09	0.126712	126	6.4668	0.011802	4.7187	0.085284	260
216	Cluster216	1.80913e-09	1.58412e-09	0.126718	127	22.726	0.033667	5.9675	7.0285e-05	76
126	Cluster126	2.27444e-09	2.07837e-09	0.136904	128	5.0175	0.010784	4.1673	0.1143	274
386	Cluster386	1.81585e-09	1.66683e-09	0.137988	129	10.359	0.018998	4.6279	0.012605	179
423	Cluster423	2.14311e-09	1.99793e-09	0.141711	130	27.744	0.031186	7.826	0.0001969	96
170	Cluster170	2.43926e-09	2.29022e-09	0.143421	131	5.4703	0.0086208	5.4323	0.15698	291
157	Cluster157	1.99314e-09	1.91214e-09	0.148622	132	7.4268	0.014134	4.089	0.034675	210
199	Cluster199	2.16182e-09	2.08081e-09	0.149417	133	3.5386	0.0090157	3.2783	0.14022	286
129	Cluster129	2.9252e-09	2.82368e-09	0.150112	134	25.49	0.036179	6.2437	2.2407e-05	52
295	Cluster295	1.96581e-09	1.94334e-09	0.155874	135	11.474	0.021319	4.8059	0.0084883	162
429	Cluster429	1.58444e-09	1.56705e-09	0.155984	136	14.998	0.022747	5.8713	0.0053241	152
168	Cluster168	2.69937e-09	2.71675e-09	0.160208	137	23.882	0.036845	5.6258	1.1004e-05	46
93	Cluster93	1.80322e-09	1.83768e-09	0.163235	138	22.429	0.034482	5.7301	4.5582e-05	64
164	Cluster164	2.00129e-09	2.07408e-09	0.167296	139	7.9531	0.015305	4.1793	0.028533	207
134	Cluster134	2.28027e-09	2.37009e-09	0.167999	140	24.162	0.037683	5.532	6.325e-06	42
150	Cluster150	2.12741e-09	2.26284e-09	0.173571	141	14.742	0.030666	3.9379	9.1106e-05	79
106	Cluster106	2.14339e-09	2.30876e-09	0.176608	142	22.065	0.035302	5.5688	3.7306e-05	61
406	Cluster406	1.60976e-09	1.73788e-09	0.177151	143	11.516	0.01981	5.0862	0.011788	175
113	Cluster113	2.16537e-09	2.40246e-09	0.183711	144	1.627	0.0043225	3.4739	0.31977	331
210	Cluster210	1.50552e-09	1.70257e-09	0.188276	145	10.733	0.022283	4.2778	0.0060587	154
236	Cluster236	1.76554e-09	2.00231e-09	0.188957	146	23.389	0.035075	5.7948	2.7315e-05	55
343	Cluster343	1.58539e-09	1.85427e-09	0.196277	147	1.9698	0.0057198	3.315	0.27619	321
171	Cluster171	2.50334e-09	3.00606e-09	0.202488	148	10.888	0.023371	3.9189	0.0027357	136
300	Cluster300	1.32669e-09	1.60759e-09	0.20461	149	0.83624	0.0019492	3.7327	0.41137	349
363	Cluster363	1.5803e-09	1.93557e-09	0.207122	150	8.5148	0.017588	4.0843	0.018554	189
133	Cluster133	2.05017e-09	2.51699e-09	0.20767	151	38.491	0.04937	6.8471	9.6546e-09	10
185	Cluster185	1.81488e-09	2.33302e-09	0.218311	152	11.743	0.020746	4.9177	0.0084796	161
158	Cluster158	1.68035e-09	2.18366e-09	0.220795	153	12.805	0.018536	5.8356	0.014116	183
144	Cluster144	1.54452e-09	2.03323e-09	0.223735	154	23.478	0.034407	5.8879	3.3566e-05	59
285	Cluster285	1.26483e-09	1.66871e-09	0.224234	155	26.882	0.038906	6.0967	5.2258e-06	39
424	Cluster424	1.26692e-09	1.7095e-09	0.229314	156	19.461	0.026023	6.3954	0.0011734	121
90	Cluster90	1.40097e-09	1.89737e-09	0.230144	157	16.026	0.027793	5.1027	0.00084479	114
428	Cluster428	1.16159e-09	1.6183e-09	0.236445	158	25.658	0.033004	6.7224	6.7917e-05	75
130	Cluster130	1.82407e-09	2.64099e-09	0.244884	159	22.624	0.030499	6.4829	0.00024248	98
435	Cluster435	1.13145e-09	1.7374e-09	0.257449	160	6.6302	0.014927	3.7711	0.039372	216
437	Cluster437	1.06676e-09	1.65339e-09	0.2594	161	11.443	0.019546	5.1853	0.013673	181
439	Cluster439	1.04316e-09	1.6223e-09	0.260108	162	14.254	0.025823	4.859	0.0016783	125
430	Cluster430	1.35329e-09	2.12472e-09	0.262086	163	13.515	0.021649	5.587	0.00779	160
213	Cluster213	1.16729e-09	1.83752e-09	0.262631	164	10.454	0.018214	5.0374	0.018987	192
85	Cluster85	1.1898e-09	1.93734e-09	0.269562	165	14.378	0.023929	5.0603	0.0022492	131
293	Cluster293	1.03466e-09	1.73385e-09	0.275341	166	15.111	0.025394	5.1845	0.0017837	127
308	Cluster308	1.19048e-09	2.00546e-09	0.276383	167	0.14747	0.00037971	3.2329	0.48181	358
257	Cluster257	1.2902e-09	2.18503e-09	0.277436	168	24.576	0.033091	6.4951	7.7565e-05	78
1	Cluster1	1.55898e-09	2.64545e-09	0.277828	169	-0.56315	-0.0073563	0.65341	0.80561	395
107	Cluster107	1.51734e-09	2.61252e-09	0.28069	170	11.668	0.023612	4.3108	0.0034023	139
434	Cluster434	1.15368e-09	2.03793e-09	0.285662	171	9.9371	0.017124	5.1835	0.027625	205
420	Cluster420	1.24937e-09	2.24168e-09	0.288649	172	8.1119	0.013013	5.1763	0.058553	236
364	Cluster364	1.12248e-09	2.17451e-09	0.302858	173	11.713	0.019831	5.1489	0.011464	174
174	Cluster174	1.39607e-09	2.73397e-09	0.304803	174	3.3163	0.0057804	4.9356	0.25082	314
163	Cluster163	1.07531e-09	2.12805e-09	0.306673	175	5.1819	0.0097273	4.5221	0.12593	277
301	Cluster301	9.55349e-10	1.89809e-09	0.307369	176	2.6809	0.0065958	3.3587	0.21239	303
128	Cluster128	1.08136e-09	2.21235e-09	0.312498	177	22.877	0.032102	6.3099	0.00014473	91
440	Cluster440	8.3433e-10	1.76855e-09	0.31855	178	8.757	0.013594	5.7461	0.063767	249
446	Cluster446	9.72836e-10	2.06785e-09	0.319014	179	8.4791	0.017547	4.0963	0.019239	193
294	Cluster294	9.07275e-10	1.99802e-09	0.324883	180	26.181	0.037524	6.1299	9.7933e-06	44
299	Cluster299	8.7264e-10	1.93158e-09	0.325716	181	7.8259	0.015565	4.281	0.03378	209
433	Cluster433	6.58201e-10	1.48112e-09	0.328379	182	11.263	0.022834	4.2396	0.00395	143
51	Cluster51	7.47506e-10	1.7333e-09	0.333139	183	0.56469	0.0025536	1.9044	0.38342	344
116	Cluster116	8.95653e-10	2.10397e-09	0.335165	184	10.934	0.020317	4.7061	0.010088	170
267	Cluster267	7.01142e-10	1.78323e-09	0.347091	185	25.725	0.037548	6.0641	1.1144e-05	47
111	Cluster111	8.32098e-10	2.1407e-09	0.348748	186	6.6041	0.012531	4.5883	0.075039	255
447	Cluster447	7.52207e-10	1.94119e-09	0.349194	187	9.8503	0.019362	4.3897	0.012426	177
219	Cluster219	5.96459e-10	1.59778e-09	0.354461	188	11.554	0.019306	4.9591	0.0099151	167
114	Cluster114	8.88171e-10	2.44497e-09	0.358204	189	-0.32503	-0.00071994	4.0283	0.53215	366
151	Cluster151	7.81803e-10	2.15383e-09	0.358309	190	7.26	0.018094	3.3474	0.015055	184
209	Cluster209	6.43251e-10	1.81779e-09	0.36172	191	5.95	0.014541	3.5147	0.045252	223
309	Cluster309	5.07139e-10	1.52037e-09	0.369355	192	12.558	0.025488	4.3249	0.0018479	128
180	Cluster180	7.14464e-10	2.20932e-09	0.373201	193	4.4361	0.010004	3.7547	0.11872	275
176	Cluster176	8.54015e-10	2.65349e-09	0.373785	194	6.9464	0.014001	4.1387	0.046645	226
427	Cluster427	4.95037e-10	1.57014e-09	0.376274	195	21.66	0.028392	6.5242	0.00045126	106
419	Cluster419	4.96099e-10	1.58763e-09	0.377339	196	9.5608	0.01295	6.2466	0.062951	246
444	Cluster444	4.41086e-10	1.53323e-09	0.386794	197	10.448	0.020425	4.4528	0.0094831	166
172	Cluster172	7.10946e-10	2.53162e-09	0.389422	198	8.4652	0.014247	5.2469	0.053344	233
91	Cluster91	5.40672e-10	1.96465e-09	0.391581	199	15.436	0.028023	4.8189	0.00068129	111
314	Cluster314	7.25806e-10	2.67163e-09	0.392937	200	0.098591	0.00057616	1.3741	0.4714	355
100	Cluster100	5.93163e-10	2.20852e-09	0.394127	201	8.3625	0.017626	4.2022	0.023306	201
37	Cluster37	4.06438e-10	1.56041e-09	0.397251	202	-2.1291	-0.006733	2.7912	0.77719	390
162	Cluster162	4.83141e-10	1.87985e-09	0.398585	203	13.247	0.021388	5.2394	0.0057357	153
118	Cluster118	5.91107e-10	2.39804e-09	0.402649	204	11.829	0.023628	4.2247	0.0025592	134
87	Cluster87	4.56758e-10	2.06933e-09	0.412652	205	11.61	0.021979	4.6602	0.0063692	156
136	Cluster136	5.46131e-10	2.50107e-09	0.413575	206	18.01	0.033777	4.474	2.8583e-05	57
92	Cluster92	4.46922e-10	2.0504e-09	0.413727	207	23.954	0.038158	5.5807	8.902e-06	43
86	Cluster86	3.84062e-10	1.99872e-09	0.423811	208	17.15	0.028449	5.3593	0.00068879	112
98	Cluster98	3.67026e-10	1.92674e-09	0.424462	209	15.444	0.026755	4.9858	0.00097773	120
59	Cluster59	3.44263e-10	1.91991e-09	0.428846	210	-0.011872	-4.8999e-05	2.1202	0.50223	362
181	Cluster181	3.41161e-10	2.01704e-09	0.432843	211	-0.23544	-0.00044852	4.5382	0.52069	365
169	Cluster169	4.3698e-10	2.63224e-09	0.434074	212	7.0759	0.01241	4.9478	0.076356	256
218	Cluster218	2.21156e-10	1.4041e-09	0.437422	213	10.603	0.016869	5.3215	0.023166	200
445	Cluster445	3.3189e-10	2.36694e-09	0.444244	214	5.3191	0.014705	3.0768	0.041937	218
83	Cluster83	2.89968e-10	2.27933e-09	0.449385	215	11.328	0.023118	3.9726	0.0021794	130
425	Cluster425	2.35564e-10	1.98638e-09	0.4528	216	18.447	0.022876	6.875	0.0036507	142
235	Cluster235	2.05934e-10	2.03357e-09	0.459669	217	2.4395	0.0059781	3.3518	0.23337	309
88	Cluster88	1.52777e-10	1.84657e-09	0.467031	218	16.617	0.027048	5.34	0.00093167	118
347	Cluster347	1.43272e-10	1.85444e-09	0.469209	219	5.8874	0.01172	4.6347	0.102	268
436	Cluster436	8.29516e-11	1.61103e-09	0.479468	220	11.967	0.020128	5.1422	0.0099819	169
214	Cluster214	7.03816e-11	1.78758e-09	0.484297	221	8.244	0.013479	5.3236	0.060754	245
94	Cluster94	6.33165e-11	1.90915e-09	0.486772	222	20.2	0.031853	5.4799	0.00011425	87
346	Cluster346	4.05532e-11	1.67957e-09	0.490369	223	2.3664	0.0067578	3.1189	0.22402	307
441	Cluster441	1.19642e-11	1.83467e-09	0.497398	224	8.4126	0.013264	5.6491	0.068231	251
193	Cluster193	-5.81993e-12	2.02841e-09	0.501145	225	4.8305	0.0089108	4.6683	0.15041	289
195	Cluster195	-7.89923e-12	2.06376e-09	0.501527	226	3.6284	0.0072932	4.2248	0.19522	298
161	Cluster161	-1.17787e-11	2.0065e-09	0.502342	227	5.8306	0.012003	3.9447	0.069704	253
97	Cluster97	-3.91561e-11	2.39748e-09	0.506515	228	5.9415	0.013987	3.5155	0.045519	224
220	Cluster220	-2.92954e-11	1.77491e-09	0.506584	229	14.654	0.022646	5.6851	0.0049797	148
160	Cluster160	-1.40983e-10	2.13711e-09	0.526299	230	0.86227	0.0019072	3.6456	0.40652	348
112	Cluster112	-1.90525e-10	2.18419e-09	0.534755	231	15.718	0.023767	5.7944	0.0033416	138
408	Cluster408	-2.0836e-10	1.89269e-09	0.54383	232	4.3887	0.013095	2.6847	0.051067	231
215	Cluster215	-2.87972e-10	1.82566e-09	0.562667	233	2.0215	0.0044191	3.982	0.30585	327
298	Cluster298	-3.00562e-10	1.78686e-09	0.56679	234	6.9516	0.014384	4.2088	0.049312	230
3	Cluster3	-5.13214e-10	2.93798e-09	0.569336	235	-1.1824	-0.018711	0.56659	0.98154	421
159	Cluster159	-3.33332e-10	1.80776e-09	0.573146	236	9.648	0.01495	5.6204	0.043038	221
60	Cluster60	-4.16723e-10	1.87391e-09	0.587991	237	-0.83786	-0.0030746	2.3803	0.63758	378
211	Cluster211	-4.58889e-10	1.99115e-09	0.591134	238	3.4947	0.0085628	3.5438	0.16204	294
152	Cluster152	-4.81447e-10	1.98432e-09	0.595852	239	12.101	0.028801	3.883	0.00091688	117
57	Cluster57	-4.02892e-10	1.62339e-09	0.598002	240	2.2022	0.0068779	2.8091	0.21654	305
95	Cluster95	-4.93087e-10	1.98476e-09	0.598102	241	12.424	0.024064	4.5316	0.003061	137
371	Cluster371	-5.87175e-10	2.35846e-09	0.598306	242	10.823	0.020931	4.4276	0.0072585	157
443	Cluster443	-4.98534e-10	1.80895e-09	0.60857	243	5.126	0.0094681	4.6313	0.13419	282
48	Cluster48	-5.69201e-10	1.7229e-09	0.629441	244	-0.30656	-0.0012421	2.1392	0.55697	369
89	Cluster89	-6.61557e-10	1.92291e-09	0.634592	245	10.73	0.018106	5.1973	0.019491	194
329	Cluster329	-6.0836e-10	1.70186e-09	0.639629	246	11.695	0.017849	5.7366	0.020749	195
182	Cluster182	-7.34514e-10	1.96626e-09	0.645634	247	1.6247	0.0035342	3.9402	0.34005	336
52	Cluster52	-7.55826e-10	1.98444e-09	0.648353	248	2.8742	0.0098481	2.5338	0.12834	279
127	Cluster127	-7.51528e-10	1.96137e-09	0.649201	249	9.5568	0.01923	4.5587	0.018034	187
393	Cluster393	-8.00298e-10	1.9834e-09	0.656709	250	13.652	0.018674	6.3744	0.016118	186
246	Cluster246	-8.2095e-10	2.02323e-09	0.657542	251	7.2939	0.013583	4.6713	0.059221	241
187	Cluster187	-9.13363e-10	2.23736e-09	0.658448	252	7.4453	0.011983	5.3967	0.083867	259
442	Cluster442	-7.84326e-10	1.87101e-09	0.662465	253	6.0011	0.010156	5.2254	0.1254	276
173	Cluster173	-9.11338e-10	2.15018e-09	0.66416	254	4.2691	0.0088665	3.9658	0.14087	287
84	Cluster84	-1.0192e-09	2.3469e-09	0.667956	255	8.7443	0.014522	5.2663	0.048426	228
47	Cluster47	-7.63531e-10	1.72936e-09	0.670579	256	-0.51387	-0.0016753	2.6878	0.57581	373
53	Cluster53	-9.03132e-10	1.9889e-09	0.675116	257	1.0181	0.0035551	2.4825	0.34087	337
186	Cluster186	-1.02519e-09	2.17491e-09	0.681311	258	3.0146	0.0060646	4.4394	0.24856	313
96	Cluster96	-9.81381e-10	2.02362e-09	0.686149	259	6.1739	0.013442	3.9431	0.058716	238
38	Cluster38	-8.07296e-10	1.64974e-09	0.687702	260	-2.5049	-0.0084605	2.5837	0.83384	397
344	Cluster344	-8.00959e-10	1.59746e-09	0.691953	261	7.7963	0.015996	4.3093	0.035223	211
58	Cluster58	-1.04944e-09	2.02176e-09	0.698144	262	1.3603	0.0049874	2.43	0.28781	323
452	Cluster452	-1.49937e-09	2.82886e-09	0.701954	263	2.2661	0.0051252	3.6449	0.26707	318
348	Cluster348	-9.9098e-10	1.81171e-09	0.707806	264	0.79049	0.0021298	3.7446	0.4164	350
345	Cluster345	-9.62254e-10	1.67467e-09	0.717216	265	0.99751	0.0027675	3.2225	0.37846	342
409	Cluster409	-9.72842e-10	1.66465e-09	0.720529	266	6.0273	0.016801	2.9956	0.022118	197
191	Cluster191	-1.22679e-09	2.04902e-09	0.725321	267	-0.97337	-0.0020337	4.0274	0.59549	375
42	Cluster42	-9.20498e-10	1.51885e-09	0.727759	268	3.5413	0.0088222	3.4948	0.15547	290
350	Cluster350	-1.17836e-09	1.93795e-09	0.728421	269	9.2153	0.01852	4.6411	0.023549	202
276	Cluster276	-1.26422e-09	2.0538e-09	0.730904	270	15.285	0.024422	5.3456	0.0021253	129
381	Cluster381	-1.43386e-09	2.30212e-09	0.733306	271	2.9428	0.0064858	3.6615	0.21079	302
39	Cluster39	-1.09558e-09	1.72716e-09	0.737066	272	-1.6403	-0.0074356	1.9835	0.79586	393
297	Cluster297	-1.11163e-09	1.7358e-09	0.739047	273	1.0501	0.0095127	0.94301	0.13274	281
56	Cluster56	-1.14078e-09	1.7809e-09	0.739097	274	1.0803	0.0028986	3.1962	0.36768	341
449	Cluster449	-1.9982e-09	3.10524e-09	0.740048	275	3.9705	0.0076859	4.3827	0.18249	296
388	Cluster388	-1.86427e-09	2.85947e-09	0.742788	276	9.5664	0.018862	4.2796	0.012705	180
142	Cluster142	-1.28723e-09	1.9678e-09	0.743492	277	10.956	0.02266	4.2728	0.0051772	150
333	Cluster333	-1.34142e-09	2.04422e-09	0.744152	278	1.834	0.0038075	4.408	0.33868	335
46	Cluster46	-1.18644e-09	1.78802e-09	0.746511	279	-0.062683	-0.00021207	2.5785	0.5097	363
451	Cluster451	-2.11909e-09	3.10098e-09	0.75281	280	-0.75609	-0.0015599	4.1621	0.57207	372
0	Cluster0	-1.65919e-09	2.37766e-09	0.757356	281	-0.77817	-0.0098391	0.65646	0.88206	402
189	Cluster189	-1.44896e-09	2.03902e-09	0.761339	282	5.9051	0.013037	3.8132	0.060749	244
165	Cluster165	-1.66111e-09	2.2975e-09	0.765162	283	5.052	0.0097138	4.5137	0.13153	280
184	Cluster184	-1.56293e-09	2.13521e-09	0.76791	284	-5.8692	-0.015172	3.4626	0.95495	413
54	Cluster54	-1.37079e-09	1.86734e-09	0.768552	285	1.771	0.0053897	2.8774	0.26912	319
101	Cluster101	-1.81594e-09	2.41878e-09	0.773603	286	3.9999	0.0094694	3.5061	0.12698	278
104	Cluster104	-1.48885e-09	1.92249e-09	0.780664	287	3.3572	0.0073262	3.9192	0.19584	299
453	Cluster453	-2.35219e-09	2.93799e-09	0.788322	288	-2.4218	-0.0052599	4.0129	0.72691	387
360	Cluster360	-1.65273e-09	2.03057e-09	0.792155	289	4.0535	0.0068412	5.1377	0.21507	304
35	Cluster35	-1.11009e-09	1.36284e-09	0.792331	290	0.97336	0.0024043	3.5381	0.39162	345
327	Cluster327	-1.60901e-09	1.95981e-09	0.794177	291	8.0896	0.013781	5.1998	0.059896	242
392	Cluster392	-2.28768e-09	2.6782e-09	0.803499	292	1.0936	0.0016054	5.7621	0.42474	351
353	Cluster353	-2.74571e-09	3.19117e-09	0.805218	293	5.3201	0.0092452	4.8244	0.13508	283
34	Cluster34	-1.18252e-09	1.35925e-09	0.807845	294	0.0085102	2.0986e-05	3.4846	0.49903	361
143	Cluster143	-1.74477e-09	1.9491e-09	0.814651	295	7.1815	0.011383	5.6094	0.10024	266
192	Cluster192	-1.89116e-09	2.01447e-09	0.82608	296	5.4495	0.013351	3.4814	0.05877	239
61	Cluster61	-2.01755e-09	2.10741e-09	0.830808	297	-0.91012	-0.0037097	2.1276	0.66558	379
359	Cluster359	-2.1112e-09	2.16136e-09	0.835664	298	8.311	0.013728	4.8265	0.04255	220
40	Cluster40	-1.53676e-09	1.56854e-09	0.836394	299	1.5039	0.0046427	2.8624	0.29966	325
145	Cluster145	-2.1124e-09	2.15604e-09	0.836398	300	2.2281	0.0037978	5.0185	0.32853	334
454	Cluster454	-2.66043e-09	2.5551e-09	0.851114	301	6.1756	0.010704	5.0276	0.10967	272
341	Cluster341	-1.83464e-09	1.76114e-09	0.851233	302	3.2928	0.0070763	3.8077	0.19359	297
183	Cluster183	-1.89621e-09	1.73591e-09	0.862659	303	1.165	0.0021709	4.6043	0.40012	347
328	Cluster328	-1.78253e-09	1.63011e-09	0.862914	304	11.642	0.02004	4.9554	0.0094093	165
352	Cluster352	-2.48522e-09	2.26544e-09	0.863682	305	14.696	0.024311	5.2621	0.002616	135
99	Cluster99	-2.27216e-09	2.06739e-09	0.864126	306	12.49	0.022842	4.8856	0.005292	151
105	Cluster105	-2.37763e-09	2.12493e-09	0.868414	307	7.7028	0.015069	4.4596	0.042073	219
55	Cluster55	-2.0958e-09	1.86635e-09	0.869268	308	1.2163	0.0040379	2.6338	0.32212	332
338	Cluster338	-1.95584e-09	1.72855e-09	0.871075	309	-3.6264	-0.0093525	3.337	0.86141	399
11	Cluster11	-2.56447e-09	2.25649e-09	0.872123	310	-4.194	-0.02738	1.2929	0.99941	440
175	Cluster175	-2.28621e-09	1.97882e-09	0.876025	311	9.1462	0.015971	5.0825	0.035977	212
41	Cluster41	-1.52398e-09	1.3074e-09	0.878122	312	5.4961	0.013636	3.5395	0.060248	243
374	Cluster374	-2.85792e-09	2.4484e-09	0.878447	313	8.5911	0.014526	5.0876	0.045656	225
198	Cluster198	-2.05971e-09	1.73832e-09	0.881969	314	2.0186	0.0044874	3.8814	0.30151	326
391	Cluster391	-2.55274e-09	2.14782e-09	0.882686	315	11.587	0.020638	4.7506	0.0073679	159
45	Cluster45	-1.8398e-09	1.5308e-09	0.88529	316	0.041732	0.0001562	2.3408	0.49289	360
33	Cluster33	-1.65721e-09	1.33864e-09	0.892138	317	-1.1313	-0.0029	3.3975	0.63042	377
334	Cluster334	-2.418e-09	1.922e-09	0.895816	318	5.4838	0.017934	2.803	0.025219	204
337	Cluster337	-3.14962e-09	2.4645e-09	0.899374	319	-4.2781	-0.011071	3.2855	0.90355	405
335	Cluster335	-2.54764e-09	1.95461e-09	0.903781	320	0.073385	0.00020209	3.2613	0.49102	359
102	Cluster102	-3.02379e-09	2.28874e-09	0.906776	321	8.0469	0.014186	4.8706	0.049265	229
196	Cluster196	-2.41909e-09	1.75669e-09	0.915755	322	7.7474	0.01412	4.7443	0.05125	232
385	Cluster385	-2.30706e-09	1.65954e-09	0.917763	323	3.9082	0.0065362	5.2215	0.22709	308
414	Cluster414	-3.10425e-09	2.19287e-09	0.921555	324	2.1441	0.0051603	3.9008	0.29129	324
43	Cluster43	-2.21128e-09	1.54275e-09	0.924119	325	2.1864	0.0065448	2.8438	0.221	306
36	Cluster36	-1.96531e-09	1.35051e-09	0.927199	326	-1.4912	-0.0037951	3.421	0.66855	380
103	Cluster103	-2.78674e-09	1.8835e-09	0.930504	327	7.1145	0.015376	3.954	0.035995	213
339	Cluster339	-5.23002e-09	3.46902e-09	0.934176	328	2.8916	0.0054855	4.3908	0.2551	316
44	Cluster44	-2.31378e-09	1.5118e-09	0.93705	329	-0.4126	-0.0013869	2.5776	0.56359	370
407	Cluster407	-2.50349e-09	1.63282e-09	0.93739	330	11.441	0.016906	5.5003	0.018769	190
400	Cluster400	-3.40582e-09	2.18154e-09	0.940762	331	-0.45667	-0.0014045	2.8275	0.56415	371
62	Cluster62	-2.95778e-09	1.89187e-09	0.941023	332	-1.1888	-0.0046144	2.2502	0.70136	384
432	Cluster432	-3.5209e-09	2.21719e-09	0.943857	333	-3.845	-0.013501	2.714	0.9217	408
390	Cluster390	-2.99437e-09	1.81374e-09	0.950624	334	21.525	0.02934	6.3205	0.00033113	101
349	Cluster349	-2.71927e-09	1.64636e-09	0.9507	335	4.6489	0.010357	4.2836	0.13891	285
166	Cluster166	-2.9597e-09	1.77824e-09	0.951984	336	7.4764	0.014238	4.4968	0.048209	227
376	Cluster376	-3.25254e-09	1.92088e-09	0.954797	337	7.0604	0.010765	5.598	0.10362	269
49	Cluster49	-2.66488e-09	1.53775e-09	0.95845	338	0.12371	0.00054924	1.9085	0.47416	356
315	Cluster315	-3.8421e-09	2.1945e-09	0.960008	339	1.2284	0.002306	4.5278	0.39308	346
18	Cluster18	-4.21571e-09	2.32475e-09	0.965115	340	-2.5131	-0.022047	0.95837	0.99563	430
332	Cluster332	-2.89141e-09	1.54374e-09	0.969465	341	7.1394	0.011549	5.2886	0.088524	263
20	Cluster20	-4.39647e-09	2.34215e-09	0.969748	342	-4.1732	-0.026935	1.2982	0.99935	438
17	Cluster17	-4.44324e-09	2.3499e-09	0.970676	343	-2.481	-0.022467	0.95354	0.99536	429
330	Cluster330	-3.76624e-09	1.97029e-09	0.972031	344	4.174	0.0072318	5.1399	0.20838	301
325	Cluster325	-3.84273e-09	2.00763e-09	0.972194	345	1.482	0.0027248	4.9188	0.3816	343
32	Cluster32	-2.70101e-09	1.41039e-09	0.972258	346	-5.1044	-0.014965	2.9914	0.95602	414
194	Cluster194	-3.95758e-09	2.03244e-09	0.974245	347	3.41	0.0075959	3.7578	0.1821	295
4	Cluster4	-4.1665e-09	2.13101e-09	0.974719	348	-2.0902	-0.01784	1.0157	0.98019	419
323	Cluster323	-3.70288e-09	1.88445e-09	0.975291	349	1.6359	0.0031543	4.4129	0.35543	338
398	Cluster398	-3.88585e-09	1.94936e-09	0.976891	350	-1.7235	-0.0040823	3.6383	0.68214	382
302	Cluster302	-3.63154e-09	1.7998e-09	0.978191	351	-2.5286	-0.0079243	2.694	0.82602	396
15	Cluster15	-4.7242e-09	2.3073e-09	0.979696	352	-4.5747	-0.035203	1.1254	0.99998	458.5
340	Cluster340	-5.88776e-09	2.83601e-09	0.981056	353	5.2086	0.012202	3.3263	0.058699	237
418	Cluster418	-3.67329e-09	1.76229e-09	0.981437	354	-0.97907	-0.0019846	4.2369	0.59137	374
351	Cluster351	-5.80741e-09	2.78431e-09	0.9815	355	-2.8093	-0.0050644	4.664	0.72652	386
396	Cluster396	-4.68276e-09	2.22417e-09	0.982372	356	6.9567	0.012333	5.0146	0.082686	258
13	Cluster13	-5.3001e-09	2.5127e-09	0.982542	357	-3.3435	-0.027896	0.99792	0.9996	444
448	Cluster448	-4.69835e-09	2.21363e-09	0.983101	358	-6.2644	-0.017791	3.0742	0.9792	418
378	Cluster378	-3.55183e-09	1.6733e-09	0.983108	359	10.793	0.018203	5.0304	0.015967	185
14	Cluster14	-4.73707e-09	2.21744e-09	0.983672	360	-3.842	-0.028049	1.1821	0.99942	441
63	Cluster63	-3.83251e-09	1.77122e-09	0.984759	361	-2.3651	-0.0098987	2.0559	0.875	401
375	Cluster375	-3.67904e-09	1.67745e-09	0.985855	362	7.4249	0.013465	4.8541	0.063066	247
326	Cluster326	-4.24715e-09	1.91237e-09	0.98682	363	3.3029	0.0063116	4.6863	0.24047	310
399	Cluster399	-3.76397e-09	1.69207e-09	0.986942	364	0.38503	0.0012341	2.83	0.44589	352
324	Cluster324	-4.417e-09	1.98313e-09	0.987036	365	2.9451	0.0056934	4.5975	0.2609	317
412	Cluster412	-4.36553e-09	1.91595e-09	0.988652	366	-3.1148	-0.0080488	3.6206	0.80518	394
455	Cluster455	-4.53219e-09	1.98371e-09	0.988835	367	-2.0022	-0.0039735	4.2639	0.68067	381
5	Cluster5	-5.34652e-09	2.3326e-09	0.98905	368	-3.7146	-0.029886	1.061	0.99977	445
73	Cluster73	-4.09158e-09	1.785e-09	0.989053	369	-4.9136	-0.024144	1.7554	0.99743	432
417	Cluster417	-3.62852e-09	1.56904e-09	0.989627	370	12.51	0.020273	5.4294	0.010618	172
377	Cluster377	-3.9184e-09	1.67902e-09	0.990196	371	9.2436	0.015406	5.2445	0.039002	215
50	Cluster50	-3.55489e-09	1.52312e-09	0.990201	372	-0.17449	-0.00085099	1.7823	0.53899	367
402	Cluster402	-3.33412e-09	1.41203e-09	0.990893	373	2.968	0.0058856	4.2854	0.24429	312
457	Cluster457	-4.7536e-09	1.959e-09	0.992378	374	4.2431	0.0087635	3.9452	0.14108	288
6	Cluster6	-5.14733e-09	2.10912e-09	0.992667	375	-3.7517	-0.026216	1.2163	0.99898	435
421	Cluster421	-4.42059e-09	1.8006e-09	0.992957	376	6.8638	0.010961	5.463	0.10449	270
397	Cluster397	-6.63966e-09	2.70367e-09	0.992971	377	2.5123	0.0056681	3.8021	0.25439	315
411	Cluster411	-5.02086e-09	2.02432e-09	0.993436	378	3.9781	0.0096446	3.6157	0.13563	284
370	Cluster370	-4.09139e-09	1.64681e-09	0.993512	379	9.6097	0.013333	6.3045	0.063733	248
362	Cluster362	-5.3395e-09	2.13499e-09	0.993807	380	3.1856	0.0050137	5.5359	0.2825	322
8	Cluster8	-4.74373e-09	1.88871e-09	0.993991	381	-4.3188	-0.028104	1.3139	0.99949	443
342	Cluster342	-5.27099e-09	2.0955e-09	0.994055	382	-4.1079	-0.011527	2.9752	0.9163	407
12	Cluster12	-5.0314e-09	1.98329e-09	0.994408	383	-4.1135	-0.03538	0.9944	0.99998	458.5
9	Cluster9	-5.82204e-09	2.24454e-09	0.995255	384	-3.7009	-0.026558	1.1891	0.99907	436
197	Cluster197	-4.43722e-09	1.70113e-09	0.995452	385	0.36488	0.00067826	4.7722	0.46953	354
74	Cluster74	-4.67185e-09	1.78692e-09	0.995532	386	-4.7325	-0.022444	1.8225	0.99529	427
450	Cluster450	-6.0393e-09	2.24575e-09	0.996419	387	1.7911	0.003786	4.0245	0.32815	333
410	Cluster410	-5.71768e-09	2.07806e-09	0.997033	388	7.7341	0.017813	3.7213	0.018848	191
387	Cluster387	-4.3531e-09	1.58016e-09	0.997064	389	14.282	0.027288	4.5964	0.000946	119
313	Cluster313	-4.30433e-09	1.55592e-09	0.997166	390	-1.7759	-0.0068997	2.2514	0.78488	391
319	Cluster319	-4.67802e-09	1.67822e-09	0.997344	391	-0.49959	-0.0010513	4.1333	0.5481	368
413	Cluster413	-4.8617e-09	1.73166e-09	0.997504	392	-1.2655	-0.0029191	3.856	0.62861	376
23	Cluster23	-6.14376e-09	2.18525e-09	0.997534	393	-2.1444	-0.011483	1.5643	0.91477	406
16	Cluster16	-5.26584e-09	1.85405e-09	0.997746	394	-5.1069	-0.032295	1.3599	0.99991	450
22	Cluster22	-5.11306e-09	1.79969e-09	0.997752	395	-3.4886	-0.01941	1.4907	0.99036	424
80	Cluster80	-5.16753e-09	1.81551e-09	0.997789	396	-7.6357	-0.033268	1.9568	0.99995	454
331	Cluster331	-4.40018e-09	1.54523e-09	0.997797	397	11.424	0.020151	4.6744	0.0072712	158
383	Cluster383	-4.73409e-09	1.65516e-09	0.997883	398	7.4314	0.014462	4.2843	0.041421	217
77	Cluster77	-5.1425e-09	1.78932e-09	0.997973	399	-8.0931	-0.036203	1.9107	0.99999	460.5
369	Cluster369	-4.94534e-09	1.7146e-09	0.998038	400	11.637	0.016088	6.202	0.030314	208
82	Cluster82	-4.89544e-09	1.69421e-09	0.998071	401	-4.8345	-0.025548	1.6141	0.99863	434
190	Cluster190	-5.0136e-09	1.71431e-09	0.998275	402	2.4658	0.0052218	4.1005	0.27381	320
322	Cluster322	-5.23832e-09	1.77497e-09	0.998417	403	-2.4932	-0.0069115	3.0421	0.79376	392
7	Cluster7	-5.91794e-09	1.97354e-09	0.998644	404	-3.8798	-0.028075	1.1827	0.99948	442
318	Cluster318	-5.76652e-09	1.90728e-09	0.99875	405	-4.5678	-0.0097695	4.1669	0.8635	400
21	Cluster21	-6.19176e-09	2.02684e-09	0.998874	406	-4.0037	-0.024456	1.3435	0.99856	433
320	Cluster320	-5.09653e-09	1.6541e-09	0.998969	407	-2.4135	-0.0056091	3.8512	0.73456	388
389	Cluster389	-5.2245e-09	1.69344e-09	0.998983	408	16.308	0.024724	5.5179	0.0015633	124
10	Cluster10	-5.87553e-09	1.90153e-09	0.998999	409	-4.1403	-0.027521	1.2831	0.99937	439
79	Cluster79	-5.49156e-09	1.76526e-09	0.999067	410	-7.5478	-0.033134	1.9592	0.99994	452
422	Cluster422	-4.84665e-09	1.54849e-09	0.999126	411	19.511	0.024793	6.9269	0.0024294	133
78	Cluster78	-5.54156e-09	1.76933e-09	0.999132	412	-7.7977	-0.034176	1.945	0.99997	456.5
72	Cluster72	-5.4718e-09	1.73449e-09	0.999197	413	-4.817	-0.022762	1.8518	0.99535	428
431	Cluster431	-7.94425e-09	2.48369e-09	0.999309	414	-4.8838	-0.013552	3.1732	0.93809	411
19	Cluster19	-6.80601e-09	2.12214e-09	0.99933	415	-4.4735	-0.03123	1.1576	0.99994	452
336	Cluster336	-7.33668e-09	2.27946e-09	0.999356	416	-5.898	-0.015416	3.2835	0.96376	416
395	Cluster395	-6.32408e-09	1.94017e-09	0.999442	417	0.28128	0.00068581	3.5583	0.4685	353
384	Cluster384	-6.49679e-09	1.95186e-09	0.999563	418	11.423	0.016862	5.9795	0.028056	206
321	Cluster321	-5.30927e-09	1.59474e-09	0.999565	419	-2.5023	-0.0049668	4.3944	0.71546	385
416	Cluster416	-6.18938e-09	1.84741e-09	0.999596	420	7.2685	0.013481	4.8886	0.06854	252
358	Cluster358	-7.03614e-09	2.05114e-09	0.999699	421	15.151	0.020887	6.3499	0.0085232	163
81	Cluster81	-5.93002e-09	1.71248e-09	0.999733	422	-7.2432	-0.031048	2.0167	0.99984	446
317	Cluster317	-5.88379e-09	1.68229e-09	0.999765	423	-4.7736	-0.011533	3.7943	0.89581	403
75	Cluster75	-7.19851e-09	2.05055e-09	0.999776	424	-6.2375	-0.022562	2.2785	0.9969	431
316	Cluster316	-6.49565e-09	1.84852e-09	0.999779	425	-3.4527	-0.0091102	3.4463	0.84179	398
71	Cluster71	-6.43129e-09	1.82829e-09	0.999782	426	-2.9237	-0.014591	1.7372	0.9538	412
66	Cluster66	-6.98404e-09	1.97456e-09	0.999798	427	-3.2507	-0.021033	1.3562	0.99173	425
368	Cluster368	-6.28893e-09	1.75852e-09	0.999826	428	1.422	0.002911	4.2036	0.36758	340
394	Cluster394	-7.08954e-09	1.96788e-09	0.999842	429	6.4754	0.011669	4.7836	0.087933	261
373	Cluster373	-8.0575e-09	2.22326e-09	0.999855	430	3.6452	0.0058462	5.2017	0.24173	311
458	Cluster458	-7.46984e-09	2.04995e-09	0.999866	431	-3.1149	-0.0063638	4.1677	0.77258	389
361	Cluster361	-6.79852e-09	1.8008e-09	0.99992	432	11.299	0.019819	4.8069	0.0093775	164
76	Cluster76	-6.35653e-09	1.67917e-09	0.999923	433	-7.5688	-0.032098	1.9717	0.99994	452
29	Cluster29	-6.57277e-09	1.71812e-09	0.999935	434	-2.3823	-0.017794	1.0972	0.98504	423
70	Cluster70	-6.79648e-09	1.77309e-09	0.999937	435	-3.513	-0.017717	1.6985	0.98068	420
354	Cluster354	-7.52877e-09	1.95217e-09	0.999943	436	9.9008	0.013403	6.3338	0.059018	240
356	Cluster356	-5.67295e-09	1.4687e-09	0.999944	437	15.524	0.020317	6.6827	0.010099	171
379	Cluster379	-6.93296e-09	1.7862e-09	0.999948	438	2.106	0.0040694	4.437	0.31752	330
67	Cluster67	-6.72502e-09	1.73052e-09	0.999949	439	-3.8441	-0.022321	1.5159	0.99438	426
367	Cluster367	-6.74421e-09	1.71772e-09	0.999957	440	14.407	0.018109	6.8884	0.01825	188
355	Cluster355	-6.97687e-09	1.76076e-09	0.999963	441	12.219	0.014897	7.1396	0.043516	222
460	Cluster460	-8.25025e-09	2.05377e-09	0.999971	442	-2.9664	-0.018134	1.7087	0.95871	415
357	Cluster357	-6.74578e-09	1.65705e-09	0.999977	443	6.6314	0.011088	5.1484	0.098877	265
382	Cluster382	-5.88776e-09	1.44511e-09	0.999977	444	7.0607	0.012542	4.7993	0.070631	254
372	Cluster372	-8.50467e-09	2.07772e-09	0.999979	445	-0.25076	-0.00040962	5.2554	0.51903	364
28	Cluster28	-8.32254e-09	1.97591e-09	0.999987	446	-5.15	-0.030816	1.4256	0.99985	447
24	Cluster24	-8.56956e-09	2.02104e-09	0.999989	447	-5.0046	-0.030799	1.3594	0.99988	448
64	Cluster64	-7.21204e-09	1.66424e-09	0.999993	448	-3.6361	-0.017909	1.6949	0.98403	422
68	Cluster68	-8.23242e-09	1.87183e-09	0.999995	449	-1.6942	-0.012587	1.1532	0.92909	409
365	Cluster365	-8.70528e-09	1.97614e-09	0.999995	450	7.9837	0.010953	6.3983	0.10607	271
65	Cluster65	-7.40862e-09	1.68105e-09	0.999995	451	-3.8819	-0.016128	2.0937	0.96813	417
415	Cluster415	-7.79217e-09	1.76222e-09	0.999995	452	9.1789	0.015364	5.2049	0.038919	214
380	Cluster380	-7.3785e-09	1.65986e-09	0.999996	453	4.3601	0.0075244	5.1696	0.1995	300
25	Cluster25	-8.26369e-09	1.81243e-09	0.999997	454	-6.7464	-0.034255	1.7057	0.99996	455
31	Cluster31	-7.16713e-09	1.55236e-09	0.999998	455	-4.8895	-0.030726	1.3191	0.99989	449
69	Cluster69	-7.7893e-09	1.68165e-09	0.999998	456	-1.8287	-0.011141	1.4101	0.90265	404
27	Cluster27	-7.53155e-09	1.62023e-09	0.999998	457	-7.5131	-0.034439	1.8879	0.99997	456.5
26	Cluster26	-9.06881e-09	1.74614e-09	1	458	-7.1753	-0.035983	1.7124	0.99999	460.5
459	Cluster459	-1.11338e-08	2.05298e-09	1	459	-7.4607	-0.013514	4.9013	0.93601	410
30	Cluster30	-8.70559e-09	1.51206e-09	1	460	-5.6145	-0.026712	1.7767	0.99921	437
366	Cluster366	-8.60665e-09	1.47234e-09	1	461	5.0434	0.0086827	5.0337	0.1582	292

## Sheet: LDSC_DEPRESSION
Cluster	Name	LDSC_Coefficient	LDSC_Coefficient_std_error	LDSC_Coefficient_P_value	LDSC_Coefficient_P_value_rank	MAGMA_BETA	MAGMA_BETA_STD	MAGMA_SE	MAGMA_P	MAGMA_P_rank	Correlation
287	Cluster287	7.04012e-09	1.5078e-09	1.5123e-06	1	19.464	0.031841	5.0865	6.5252e-05	35	Spearman's on P	0.702492
296	Cluster296	6.24178e-09	1.49237e-09	1.4419e-05	2	25.546	0.039633	5.3556	9.3087e-07	6
239	Cluster239	7.11526e-09	1.70855e-09	1.56008e-05	3	33.235	0.044692	6.1728	3.7013e-08	2
288	Cluster288	6.82214e-09	1.67326e-09	2.27951e-05	4	28.443	0.040386	5.974	9.7311e-07	7
262	Cluster262	6.11246e-09	1.62091e-09	8.12982e-05	5	31.584	0.042173	6.3158	2.8912e-07	3
256	Cluster256	6.49771e-09	1.73312e-09	8.87213e-05	6	21.199	0.031603	5.5464	6.6455e-05	37
404	Cluster404	5.28157e-09	1.42973e-09	0.000110335	7	27.924	0.032589	6.9205	2.7468e-05	22
227	Cluster227	5.45095e-09	1.48639e-09	0.000122595	8	14.812	0.021533	5.7025	0.0047007	116
255	Cluster255	6.92965e-09	1.89226e-09	0.000125074	9	12.062	0.018662	5.2286	0.01054	140
249	Cluster249	5.84836e-09	1.61854e-09	0.000151122	10	24.197	0.031933	6.2686	5.6961e-05	30
264	Cluster264	5.63157e-09	1.57469e-09	0.000174246	11	11.857	0.017376	5.6351	0.01769	155
229	Cluster229	5.19758e-09	1.48133e-09	0.000225132	12	16.818	0.023128	6.0577	0.0027528	104
248	Cluster248	6.17161e-09	1.77083e-09	0.000245933	13	13.025	0.019251	5.5566	0.0095452	138
178	Cluster178	5.70303e-09	1.64987e-09	0.000273467	14	12.702	0.020815	5.0298	0.0057858	121
253	Cluster253	6.11094e-09	1.77916e-09	0.000296575	15	13.103	0.019952	5.4703	0.0083097	133
259	Cluster259	6.7316e-09	1.98352e-09	0.000344693	16	29.754	0.039029	6.3917	1.6352e-06	10
167	Cluster167	5.24676e-09	1.58138e-09	0.000453574	17	3.3363	0.0054627	5.0522	0.25452	297
122	Cluster122	5.57119e-09	1.69704e-09	0.000513735	18	26.653	0.035952	6.3787	1.4769e-05	19
188	Cluster188	4.1737e-09	1.28658e-09	0.000589266	19	8.977	0.014413	4.8983	0.033438	191
250	Cluster250	4.3611e-09	1.36133e-09	0.000678709	20	18.92	0.032011	5.2602	0.00016163	46
231	Cluster231	4.81742e-09	1.50735e-09	0.000696833	21	27.077	0.036289	6.2738	8.0087e-06	17
278	Cluster278	5.90947e-09	1.85014e-09	0.000701403	22	16.444	0.024014	5.6954	0.0019464	93
260	Cluster260	6.58047e-09	2.06226e-09	0.000709153	23	27.031	0.037753	5.9988	3.3305e-06	12
275	Cluster275	5.34979e-09	1.71369e-09	0.000898726	24	24.351	0.036506	5.5836	6.5182e-06	15
271	Cluster271	5.22399e-09	1.67835e-09	0.000927337	25	19.841	0.030175	5.5768	0.00018758	49
243	Cluster243	4.14918e-09	1.33533e-09	0.00094426	26	24.838	0.03609	5.7149	6.9794e-06	16
241	Cluster241	4.13448e-09	1.33778e-09	0.000998918	27	23.402	0.033743	5.8405	3.0935e-05	25
242	Cluster242	3.73969e-09	1.21744e-09	0.00106399	28	31.471	0.040221	6.5087	6.7273e-07	5
286	Cluster286	5.05707e-09	1.64898e-09	0.00108188	29	23.408	0.0339	5.8563	3.2253e-05	26
252	Cluster252	4.68441e-09	1.53731e-09	0.00115508	30	20.946	0.03094	5.8024	0.00015374	45
274	Cluster274	5.18953e-09	1.70829e-09	0.00119134	31	19.046	0.027685	5.7809	0.000494	66
261	Cluster261	5.85277e-09	1.92982e-09	0.00121145	32	25.353	0.035589	5.9927	1.1734e-05	18
228	Cluster228	4.49329e-09	1.48865e-09	0.00127076	33	30.84	0.038967	6.61	1.554e-06	9
240	Cluster240	4.35375e-09	1.4585e-09	0.00141753	34	34.517	0.045705	6.195	1.2865e-08	1
223	Cluster223	4.76491e-09	1.61866e-09	0.00162137	35	8.9859	0.016042	4.6561	0.026817	181
295	Cluster295	4.88843e-09	1.67469e-09	0.00175578	36	17.786	0.030923	4.8148	0.00011079	42
401	Cluster401	4.71986e-09	1.63488e-09	0.00194488	37	9.8416	0.022553	3.4959	0.0024408	97
282	Cluster282	4.3284e-09	1.50293e-09	0.0019886	38	10.904	0.021327	4.2707	0.005342	118
269	Cluster269	4.71957e-09	1.63964e-09	0.00199839	39	28.071	0.037044	6.3805	5.4657e-06	14
266	Cluster266	4.4483e-09	1.54602e-09	0.00200575	40	19.847	0.029024	5.5388	0.00017022	47
265	Cluster265	4.90297e-09	1.71887e-09	0.00216929	41	21.424	0.033108	5.3084	2.7344e-05	21
270	Cluster270	4.78234e-09	1.67776e-09	0.00218305	42	18.734	0.028199	5.5891	0.00040244	63
233	Cluster233	4.2164e-09	1.49322e-09	0.00237362	43	23.734	0.031805	6.2716	7.7377e-05	39
406	Cluster406	4.22018e-09	1.5042e-09	0.00251111	44	16.13	0.027803	4.922	0.00052556	67
237	Cluster237	5.02313e-09	1.79556e-09	0.00257474	45	22.305	0.028206	6.4282	0.00026124	52
257	Cluster257	5.21804e-09	1.8769e-09	0.00271683	46	19.534	0.026168	6.2127	0.0008345	75
123	Cluster123	4.77812e-09	1.74582e-09	0.00310114	47	24.467	0.032492	6.3854	6.3912e-05	34
402	Cluster402	4.76988e-09	1.75987e-09	0.00336047	48	4.0974	0.0081259	4.1024	0.15896	260
290	Cluster290	4.80745e-09	1.78422e-09	0.00352542	49	16.124	0.025546	5.2235	0.0010137	78
420	Cluster420	5.85854e-09	2.17626e-09	0.00355097	50	14.6	0.023429	4.9209	0.0015062	87
426	Cluster426	4.30293e-09	1.59881e-09	0.00355828	51	19.751	0.024077	6.682	0.0015619	89
258	Cluster258	5.15051e-09	1.92173e-09	0.00367953	52	20.503	0.030491	5.6588	0.00014601	44
364	Cluster364	4.90781e-09	1.83188e-09	0.0036909	53	8.9862	0.015228	4.6678	0.027117	184
177	Cluster177	6.11908e-09	2.31138e-09	0.00405603	54	23.357	0.032766	5.9236	4.0439e-05	27
263	Cluster263	4.84553e-09	1.88557e-09	0.00508791	55	26.734	0.03833	5.8666	2.6178e-06	11
251	Cluster251	3.75292e-09	1.47784e-09	0.00555118	56	19.557	0.030761	5.3658	0.00013438	43
176	Cluster176	5.99656e-09	2.37766e-09	0.00583373	57	7.8403	0.015824	3.8645	0.021248	167
268	Cluster268	4.42459e-09	1.76837e-09	0.00617336	58	14.743	0.021956	5.4857	0.0036044	110
390	Cluster390	6.38142e-09	2.57667e-09	0.00663182	59	18.327	0.024987	6.0821	0.001295	85
230	Cluster230	3.83646e-09	1.55943e-09	0.00694345	60	12.772	0.019535	5.2352	0.0073578	126
280	Cluster280	4.37329e-09	1.78797e-09	0.00722341	61	14.552	0.024491	4.9411	0.0016168	90
424	Cluster424	5.30126e-09	2.19071e-09	0.00776282	62	17.32	0.023164	6.2318	0.002727	102
234	Cluster234	3.77711e-09	1.56423e-09	0.00787437	63	25.605	0.031978	6.7198	6.9686e-05	38
283	Cluster283	3.80701e-09	1.57836e-09	0.00793253	64	22.466	0.031516	6.028	9.7286e-05	40
303	Cluster303	3.99427e-09	1.65671e-09	0.00795512	65	5.6842	0.017489	2.5035	0.011597	144
428	Cluster428	4.36716e-09	1.82109e-09	0.0082403	66	26.032	0.033508	6.4624	2.8255e-05	24
311	Cluster311	3.83312e-09	1.60492e-09	0.00846219	67	2.549	0.007586	2.7101	0.17347	265
200	Cluster200	3.37938e-09	1.41737e-09	0.0085569	68	2.9767	0.0060863	3.9178	0.2237	291
245	Cluster245	3.6198e-09	1.51872e-09	0.00857551	69	15.997	0.02287	5.6673	0.0023841	96
456	Cluster456	3.58254e-09	1.50377e-09	0.00860081	70	16.562	0.024672	5.4336	0.0011537	81
179	Cluster179	4.14733e-09	1.7534e-09	0.00900752	71	17.781	0.027984	5.3024	0.00040012	62
236	Cluster236	4.14226e-09	1.7532e-09	0.00907132	72	24.041	0.036084	5.4374	4.9418e-06	13
217	Cluster217	3.40792e-09	1.45162e-09	0.00944552	73	23.069	0.028428	6.812	0.00035507	60
343	Cluster343	4.71157e-09	2.01356e-09	0.00964395	74	3.4585	0.010052	3.0334	0.12712	252
369	Cluster369	5.92054e-09	2.53126e-09	0.00966847	75	13.887	0.019193	6.0159	0.010496	139
244	Cluster244	4.0801e-09	1.74649e-09	0.00974121	76	14.689	0.021798	5.5064	0.0038235	114
273	Cluster273	3.82084e-09	1.65504e-09	0.0104825	77	28.688	0.039499	6.1158	1.3741e-06	8
292	Cluster292	4.05694e-09	1.78003e-09	0.0113293	78	15.946	0.023534	5.6754	0.0024831	98
429	Cluster429	3.73235e-09	1.64107e-09	0.0114726	79	20.932	0.031815	5.4563	6.2748e-05	32
367	Cluster367	5.01617e-09	2.21298e-09	0.0117044	80	24.625	0.030883	6.6348	0.00010344	41
224	Cluster224	4.09162e-09	1.80805e-09	0.0118178	81	11.893	0.016998	5.8493	0.021026	165
222	Cluster222	3.8763e-09	1.71375e-09	0.0118522	82	7.6352	0.013952	4.6181	0.049142	214
203	Cluster203	3.44192e-09	1.54353e-09	0.0128771	83	9.9346	0.016494	5.0942	0.025588	179
439	Cluster439	3.0852e-09	1.38415e-09	0.0129088	84	15.204	0.027517	4.6749	0.00057362	70
312	Cluster312	3.72547e-09	1.68504e-09	0.0135213	85	1.2416	0.0040596	2.541	0.31256	314
204	Cluster204	3.56821e-09	1.62646e-09	0.0141229	86	2.3253	0.0045145	4.363	0.29703	311
279	Cluster279	4.98836e-09	2.28151e-09	0.0143921	87	7.6272	0.01327	4.6396	0.050109	215
170	Cluster170	3.75155e-09	1.72074e-09	0.0146215	88	4.0668	0.0063824	5.2837	0.22075	290
221	Cluster221	3.80882e-09	1.75784e-09	0.0151266	89	2.6797	0.004976	4.4272	0.2725	304
139	Cluster139	4.52265e-09	2.13765e-09	0.0171845	90	10.454	0.016156	5.0827	0.019861	162
208	Cluster208	3.90371e-09	1.84818e-09	0.0173348	91	3.6104	0.0063807	4.7546	0.22383	292
291	Cluster291	4.51889e-09	2.14406e-09	0.0175314	92	15.781	0.022718	5.7697	0.003121	106
207	Cluster207	3.47455e-09	1.65418e-09	0.0178441	93	3.5035	0.0063081	4.7146	0.22871	293
281	Cluster281	4.37122e-09	2.08913e-09	0.0182032	94	11.951	0.022068	4.6081	0.0047572	117
447	Cluster447	3.52655e-09	1.69214e-09	0.0185767	95	7.5507	0.014861	4.0906	0.032467	189
302	Cluster302	3.97483e-09	1.91393e-09	0.0189108	96	-3.2604	-0.010102	2.5641	0.89822	421
134	Cluster134	3.82677e-09	1.8467e-09	0.0191226	97	21.259	0.033179	5.4072	4.2423e-05	28
232	Cluster232	3.52615e-09	1.71271e-09	0.0197558	98	17.504	0.023875	6.1002	0.00206	94
293	Cluster293	3.1358e-09	1.54869e-09	0.0214433	99	15.659	0.025332	5.1738	0.0012392	83
348	Cluster348	3.51352e-09	1.73728e-09	0.0215663	100	5.5916	0.015117	3.0818	0.034819	193
35	Cluster35	2.86706e-09	1.45072e-09	0.0240598	101	8.3753	0.020567	3.3595	0.0063398	123
33	Cluster33	2.92021e-09	1.48682e-09	0.0247611	102	5.0597	0.012937	3.3217	0.063863	228
370	Cluster370	4.17599e-09	2.13297e-09	0.0251253	103	14.031	0.019428	5.9403	0.0090962	137
454	Cluster454	3.97383e-09	2.03587e-09	0.0254745	104	4.587	0.0079484	4.8088	0.17008	263
289	Cluster289	3.10993e-09	1.59662e-09	0.0257182	105	15.943	0.027985	4.7346	0.0003807	61
294	Cluster294	3.45672e-09	1.78154e-09	0.0261719	106	18.718	0.026288	5.9291	0.00079908	74
272	Cluster272	3.26984e-09	1.68661e-09	0.0262686	107	12.725	0.023681	4.6095	0.0028894	105
32	Cluster32	3.11568e-09	1.60927e-09	0.0264289	108	5.6355	0.016488	2.8177	0.022758	169
423	Cluster423	3.9698e-09	2.06168e-09	0.0270822	109	26.194	0.029465	7.3209	0.00017372	48
202	Cluster202	2.56887e-09	1.34156e-09	0.0277565	110	10.234	0.016964	4.9593	0.019542	160
396	Cluster396	4.54073e-09	2.40116e-09	0.0293083	111	13.874	0.024585	4.7387	0.0017095	91
156	Cluster156	2.85519e-09	1.52277e-09	0.0303968	112	10.297	0.014891	5.6646	0.03456	192
246	Cluster246	3.94712e-09	2.10809e-09	0.0305778	113	8.3501	0.015593	4.3342	0.027027	182
306	Cluster306	2.95931e-09	1.58457e-09	0.0309107	114	9.0842	0.019403	3.7416	0.0075999	130
172	Cluster172	3.68679e-09	1.97725e-09	0.0311184	115	7.2478	0.012215	5.0801	0.076845	232
310	Cluster310	2.74316e-09	1.47644e-09	0.0315879	116	5.3109	0.01314	3.322	0.054954	221
399	Cluster399	4.22171e-09	2.2746e-09	0.0317253	117	5.137	0.016505	2.4718	0.018851	157
357	Cluster357	4.14662e-09	2.23585e-09	0.0318265	118	13.52	0.02262	4.8693	0.0027516	103
427	Cluster427	3.5702e-09	1.93243e-09	0.0323358	119	21.896	0.028734	6.3498	0.00028302	54
157	Cluster157	2.827e-09	1.53381e-09	0.0326554	120	6.3031	0.011913	4.3991	0.075967	231
254	Cluster254	3.49631e-09	1.90799e-09	0.0334421	121	11.004	0.02062	4.496	0.0072001	125
34	Cluster34	2.61494e-09	1.44672e-09	0.0353424	122	6.0622	0.014898	3.3422	0.034864	194
301	Cluster301	3.29559e-09	1.82661e-09	0.0355987	123	3.8587	0.0095133	3.2218	0.11554	246
277	Cluster277	3.82378e-09	2.13321e-09	0.0365264	124	14.225	0.022779	5.0891	0.002598	101
218	Cluster218	3.15374e-09	1.76354e-09	0.0368634	125	4.0783	0.0064692	5.0715	0.21066	283
434	Cluster434	3.06431e-09	1.71835e-09	0.0372696	126	4.9451	0.008541	4.879	0.15541	259
391	Cluster391	4.19338e-09	2.36499e-09	0.0381058	127	8.2474	0.014647	4.4018	0.030501	188
305	Cluster305	2.46977e-09	1.39409e-09	0.0382311	128	10.381	0.026165	3.0329	0.00031073	57
164	Cluster164	3.1239e-09	1.76629e-09	0.0384784	129	5.805	0.011161	4.1015	0.078494	233
155	Cluster155	2.54802e-09	1.44412e-09	0.0388312	130	16.735	0.022642	6.2441	0.0036837	111
376	Cluster376	3.28541e-09	1.87306e-09	0.0397122	131	11.396	0.017342	5.3548	0.016669	152
407	Cluster407	2.99271e-09	1.71702e-09	0.0406694	132	6.8849	0.010183	5.429	0.10238	241
225	Cluster225	3.00182e-09	1.72343e-09	0.0407745	133	9.6159	0.01507	5.3315	0.035658	196
162	Cluster162	2.96933e-09	1.7237e-09	0.0424763	134	16.446	0.026476	4.9544	0.00045222	65
395	Cluster395	3.67535e-09	2.13376e-09	0.0424917	135	5.1074	0.012469	3.2722	0.059292	225
304	Cluster304	2.90424e-09	1.68874e-09	0.0427372	136	6.9139	0.016918	3.2562	0.016873	153
238	Cluster238	3.68288e-09	2.15508e-09	0.0437323	137	13.415	0.018979	5.9095	0.011611	145
93	Cluster93	2.98613e-09	1.7562e-09	0.0445339	138	3.6826	0.0056691	5.4209	0.24847	296
444	Cluster444	2.29492e-09	1.3653e-09	0.0463926	139	10.106	0.019809	4.2248	0.0083841	135
331	Cluster331	3.46179e-09	2.07742e-09	0.0478178	140	14.852	0.026241	4.3523	0.00032295	59
132	Cluster132	3.26728e-09	1.99231e-09	0.0505083	141	20.592	0.033311	5.0313	2.1435e-05	20
433	Cluster433	2.45139e-09	1.49699e-09	0.0507577	142	13.459	0.027079	4.1214	0.00054748	69
455	Cluster455	3.60697e-09	2.20747e-09	0.0511313	143	5.5901	0.011091	3.9978	0.081023	235
419	Cluster419	2.39552e-09	1.51027e-09	0.0563528	144	16.385	0.022195	5.844	0.0025298	99
355	Cluster355	3.42286e-09	2.16993e-09	0.057351	145	26.211	0.031938	6.823	6.1426e-05	31
386	Cluster386	2.30129e-09	1.4705e-09	0.0587957	146	11.464	0.020894	4.2636	0.0035906	109
216	Cluster216	2.50204e-09	1.60371e-09	0.0593608	147	12.153	0.018013	5.6913	0.016374	151
210	Cluster210	3.13127e-09	2.01004e-09	0.0596381	148	-1.5983	-0.0033257	3.9688	0.65642	382
460	Cluster460	4.55711e-09	2.93471e-09	0.0602319	149	-1.8698	-0.011472	1.7336	0.85961	415
333	Cluster333	3.50067e-09	2.26197e-09	0.0608564	150	8.0253	0.0167	4.0995	0.025149	177
299	Cluster299	2.49442e-09	1.63097e-09	0.0630811	151	7.2438	0.014333	4.0458	0.036704	198
387	Cluster387	2.89581e-09	1.89836e-09	0.063576	152	13.826	0.026431	4.0463	0.00031754	58
416	Cluster416	3.98233e-09	2.63836e-09	0.065599	153	16.544	0.030487	4.7512	0.00024965	51
36	Cluster36	2.25595e-09	1.5299e-09	0.0701628	154	1.9482	0.0049516	3.2401	0.27383	305
438	Cluster438	2.2594e-09	1.53523e-09	0.0705507	155	9.8736	0.016579	5.0157	0.024513	171
381	Cluster381	3.11405e-09	2.12329e-09	0.0712411	156	3.1755	0.0070103	3.6106	0.18958	273
418	Cluster418	3.27867e-09	2.23741e-09	0.0714078	157	-2.4714	-0.0050181	4.0413	0.72958	389
332	Cluster332	2.50634e-09	1.72297e-09	0.0728813	158	15.29	0.024712	5.1623	0.0015317	88
383	Cluster383	3.5862e-09	2.49158e-09	0.0750287	159	2.6135	0.0050932	4.0702	0.26041	301
309	Cluster309	2.12303e-09	1.47904e-09	0.0755857	160	0.83581	0.0016955	4.0911	0.41906	342
354	Cluster354	4.58294e-09	3.20621e-09	0.0764454	161	19.627	0.026493	6.0886	0.00063454	72
153	Cluster153	2.18971e-09	1.53291e-09	0.0765788	162	6.4722	0.011924	4.3117	0.066681	229
276	Cluster276	3.30122e-09	2.32887e-09	0.0781654	163	4.4422	0.0068563	5.0925	0.19153	275
413	Cluster413	3.5046e-09	2.47872e-09	0.0786994	164	2.4257	0.0056086	3.4941	0.24377	295
113	Cluster113	2.61033e-09	1.85258e-09	0.0794141	165	5.7897	0.015423	3.0828	0.0302	187
168	Cluster168	3.11682e-09	2.21265e-09	0.0794715	166	13.293	0.020458	5.2692	0.0058264	122
346	Cluster346	2.00529e-09	1.43279e-09	0.0808214	167	2.7213	0.0078001	3.034	0.18488	269
213	Cluster213	2.65983e-09	1.9026e-09	0.0810574	168	1.5947	0.0027834	4.8065	0.37003	327
437	Cluster437	1.96937e-09	1.40925e-09	0.0811377	169	11.914	0.020399	4.8863	0.0073879	127
267	Cluster267	2.62577e-09	1.94524e-09	0.0885332	170	13.049	0.019071	5.7446	0.011566	143
347	Cluster347	2.29905e-09	1.7128e-09	0.0897528	171	5.3276	0.010614	4.4159	0.11383	244
442	Cluster442	2.0155e-09	1.50238e-09	0.0898736	172	5.1947	0.0088067	4.9487	0.14693	256
436	Cluster436	1.76092e-09	1.32466e-09	0.0918685	173	9.6213	0.016223	4.8922	0.024622	173
42	Cluster42	1.97246e-09	1.52973e-09	0.0986272	174	2.9333	0.0072917	3.2983	0.18692	270
284	Cluster284	1.85872e-09	1.44827e-09	0.0996745	175	15.123	0.022111	5.5873	0.0034027	108
154	Cluster154	1.8899e-09	1.4799e-09	0.100792	176	9.8096	0.017924	4.8002	0.020506	163
435	Cluster435	1.84213e-09	1.44968e-09	0.101915	177	7.3882	0.01668	3.5574	0.018916	158
368	Cluster368	3.3916e-09	2.68673e-09	0.103411	178	11.852	0.02431	3.7365	0.00075863	73
148	Cluster148	2.93524e-09	2.33255e-09	0.104126	179	14.295	0.019584	6.2407	0.011	142
363	Cluster363	1.99761e-09	1.59708e-09	0.105505	180	2.0716	0.0042908	3.7933	0.29249	310
107	Cluster107	2.30617e-09	1.85991e-09	0.1075	181	6.9821	0.014158	4.2153	0.048836	213
338	Cluster338	2.06705e-09	1.71279e-09	0.113749	182	0.8901	0.0022912	3.2582	0.39236	333
146	Cluster146	2.3783e-09	1.97337e-09	0.114064	183	10.185	0.014328	6.0073	0.045015	210
201	Cluster201	1.52648e-09	1.27689e-09	0.115953	184	7.6103	0.011751	5.5006	0.083262	238
226	Cluster226	2.00093e-09	1.67575e-09	0.116229	185	13.131	0.018116	6.0893	0.015534	150
329	Cluster329	1.81752e-09	1.52237e-09	0.116263	186	16.828	0.02566	5.414	0.00094278	77
285	Cluster285	2.1612e-09	1.815e-09	0.116876	187	17.754	0.025723	5.7575	0.0010248	79
351	Cluster351	2.23403e-09	1.89724e-09	0.119494	188	7.9428	0.014328	4.4799	0.038127	201
115	Cluster115	2.5285e-09	2.17559e-09	0.122574	189	7.4514	0.016577	3.6524	0.020678	164
394	Cluster394	3.42564e-09	2.96245e-09	0.123769	190	8.6395	0.015583	4.4922	0.027235	185
158	Cluster158	2.12051e-09	1.84734e-09	0.12551	191	12.497	0.018103	5.6864	0.013993	149
151	Cluster151	2.27539e-09	2.0024e-09	0.127909	192	3.6806	0.0091866	3.2076	0.1256	250
247	Cluster247	2.44892e-09	2.15752e-09	0.128175	193	17.524	0.027371	5.3953	0.00058261	71
219	Cluster219	1.72039e-09	1.51764e-09	0.128482	194	8.2799	0.013867	4.8258	0.043115	207
449	Cluster449	2.2709e-09	2.05918e-09	0.135052	195	1.1341	0.0021945	4.2141	0.39392	335
51	Cluster51	1.86758e-09	1.70002e-09	0.13598	196	-1.4222	-0.0064438	1.7971	0.78563	400
214	Cluster214	2.00068e-09	1.87135e-09	0.14251	197	-1.8204	-0.0029716	5.1133	0.63908	380
452	Cluster452	2.22383e-09	2.09214e-09	0.143903	198	-0.89192	-0.0020214	3.5346	0.59961	373
393	Cluster393	2.20025e-09	2.08262e-09	0.145374	199	14.557	0.019866	6.075	0.0082891	132
307	Cluster307	1.71694e-09	1.63683e-09	0.147102	200	6.4307	0.012992	4.0234	0.054997	222
209	Cluster209	2.03562e-09	1.94677e-09	0.147864	201	1.5049	0.003688	3.3365	0.32599	319
56	Cluster56	1.76495e-09	1.69284e-09	0.148568	202	1.1026	0.0029511	3.0214	0.35759	325
195	Cluster195	1.95079e-09	1.88782e-09	0.150719	203	3.5689	0.0071848	3.9292	0.18187	268
133	Cluster133	1.89035e-09	1.82946e-09	0.150736	204	32.493	0.041712	6.5952	4.2313e-07	4
345	Cluster345	1.91679e-09	1.86665e-09	0.152243	205	5.2034	0.014391	3.2156	0.052825	218
152	Cluster152	2.35647e-09	2.31292e-09	0.154143	206	2.4286	0.0057993	3.6979	0.25568	298
385	Cluster385	1.74443e-09	1.72732e-09	0.156271	207	15.539	0.025956	5.0732	0.0010978	80
308	Cluster308	1.82047e-09	1.80307e-09	0.156331	208	0.66646	0.001721	3.1129	0.41524	339
135	Cluster135	1.91528e-09	1.90113e-09	0.156861	209	5.6699	0.011375	4.0578	0.081174	236
356	Cluster356	2.31272e-09	2.29745e-09	0.157052	210	16.78	0.021953	6.2635	0.0036964	112
384	Cluster384	2.77112e-09	2.78278e-09	0.159671	211	11.36	0.016768	5.596	0.02119	166
443	Cluster443	1.38404e-09	1.39298e-09	0.160212	212	6.7352	0.012472	4.3827	0.062185	226
118	Cluster118	1.94534e-09	1.97147e-09	0.161883	213	2.2048	0.0044062	3.7199	0.2767	306
328	Cluster328	1.59342e-09	1.65809e-09	0.168277	214	9.3841	0.016162	4.7684	0.024545	172
353	Cluster353	2.45375e-09	2.57308e-09	0.170138	215	10.864	0.018859	4.5387	0.0083474	134
360	Cluster360	1.7684e-09	1.86759e-09	0.171847	216	10.292	0.017235	4.9748	0.019294	159
206	Cluster206	1.57855e-09	1.67596e-09	0.173126	217	1.7628	0.003614	3.9569	0.32799	320
430	Cluster430	1.49949e-09	1.59678e-09	0.173846	218	9.6987	0.015562	5.2611	0.03264	190
110	Cluster110	1.84476e-09	1.96671e-09	0.174124	219	4.5554	0.008036	4.8932	0.17595	266
300	Cluster300	1.45466e-09	1.55503e-09	0.174776	220	6.2949	0.014717	3.5272	0.03717	200
397	Cluster397	3.27034e-09	3.50827e-09	0.175622	221	6.9418	0.015688	3.5439	0.025077	176
421	Cluster421	2.73897e-09	2.95548e-09	0.17703	222	10.937	0.017477	5.3046	0.019622	161
109	Cluster109	1.56837e-09	1.71053e-09	0.179601	223	12.438	0.017435	5.9576	0.018422	156
120	Cluster120	1.65753e-09	1.81214e-09	0.180178	224	15.418	0.021585	6.0469	0.0053969	119
87	Cluster87	1.55961e-09	1.72327e-09	0.182725	225	0.39048	0.00073926	4.447	0.46502	349
358	Cluster358	1.86951e-09	2.08389e-09	0.184826	226	13.804	0.019007	5.9867	0.01057	141
141	Cluster141	1.66261e-09	1.89874e-09	0.190613	227	19.775	0.029078	5.5938	0.00020446	50
212	Cluster212	1.43759e-09	1.64305e-09	0.1908	228	2.5784	0.0048073	4.4522	0.28126	309
147	Cluster147	1.79431e-09	2.07903e-09	0.194054	229	9.1316	0.011668	6.5123	0.080437	234
432	Cluster432	1.81129e-09	2.14517e-09	0.199234	230	4.9823	0.017555	2.5425	0.025035	175
138	Cluster138	1.58419e-09	1.88242e-09	0.200014	231	19.251	0.032595	4.9152	4.513e-05	29
98	Cluster98	1.62588e-09	1.94252e-09	0.201298	232	-0.61104	-0.0010593	4.8952	0.54967	361
297	Cluster297	1.49805e-09	1.807e-09	0.203544	233	-0.37626	-0.0034163	0.90315	0.66152	383
140	Cluster140	1.79031e-09	2.16418e-09	0.204048	234	22.888	0.031788	5.9838	6.5704e-05	36
149	Cluster149	1.63341e-09	2.04957e-09	0.212741	235	21.543	0.02944	6.2175	0.0002661	53
137	Cluster137	1.54943e-09	1.97729e-09	0.216634	236	12.293	0.02001	4.9916	0.0069016	124
371	Cluster371	1.35766e-09	1.75857e-09	0.22005	237	6.9111	0.013323	4.2394	0.051542	217
446	Cluster446	1.23234e-09	1.60059e-09	0.22067	238	2.2986	0.0047554	3.9078	0.2782	308
405	Cluster405	1.22293e-09	1.60496e-09	0.223039	239	4.7536	0.0071443	5.3494	0.18711	271
205	Cluster205	1.06845e-09	1.40679e-09	0.223777	240	8.5591	0.014626	4.9522	0.041974	206
380	Cluster380	1.71142e-09	2.25998e-09	0.224444	241	4.1273	0.0071294	4.746	0.19226	276
441	Cluster441	1.12746e-09	1.50732e-09	0.227233	242	9.4448	0.014916	5.4219	0.04077	204
341	Cluster341	1.3204e-09	1.79429e-09	0.230899	243	2.3371	0.0050313	3.773	0.26782	302
121	Cluster121	1.35605e-09	1.87524e-09	0.234799	244	11.207	0.02078	4.275	0.0043819	115
400	Cluster400	1.53624e-09	2.12536e-09	0.234897	245	2.8943	0.00891	2.7598	0.14717	257
453	Cluster453	1.47333e-09	2.04063e-09	0.235148	246	1.2512	0.0027187	3.8072	0.37121	328
344	Cluster344	1.29196e-09	1.81688e-09	0.238516	247	4.0925	0.0084068	4.1286	0.16078	261
334	Cluster334	1.14072e-09	1.64075e-09	0.243451	248	2.0245	0.0066089	2.629	0.22064	289
3	Cluster3	1.3703e-09	1.99222e-09	0.245781	249	-0.81693	-0.012956	0.51215	0.94465	429
128	Cluster128	1.05813e-09	1.55431e-09	0.248008	250	23.447	0.032967	6.1134	6.2977e-05	33
398	Cluster398	1.60988e-09	2.41573e-09	0.252573	251	3.4572	0.0081852	3.3103	0.14817	258
349	Cluster349	1.2595e-09	1.90094e-09	0.253804	252	5.8645	0.01307	3.9386	0.068255	230
60	Cluster60	1.06465e-09	1.61224e-09	0.254513	253	0.49648	0.0018157	2.2779	0.41373	338
41	Cluster41	1.07042e-09	1.6472e-09	0.257897	254	2.5797	0.0064058	3.2718	0.21522	285
414	Cluster414	1.54103e-09	2.39477e-09	0.25995	255	4.2565	0.010261	3.3586	0.10253	242
375	Cluster375	1.36704e-09	2.13974e-09	0.26145	256	13.489	0.024452	4.5017	0.0013681	86
359	Cluster359	1.31975e-09	2.07846e-09	0.262726	257	9.1613	0.015153	4.5294	0.021565	168
440	Cluster440	9.67742e-10	1.52846e-09	0.263318	258	12.221	0.018984	5.4659	0.012688	148
451	Cluster451	1.31699e-09	2.08515e-09	0.263824	259	-0.78056	-0.00161	3.9886	0.57757	365
90	Cluster90	1.03947e-09	1.65576e-09	0.265072	260	2.3429	0.0040615	4.7577	0.31121	313
94	Cluster94	9.98028e-10	1.66298e-09	0.274205	261	-0.5405	-0.00085183	5.2052	0.54135	360
388	Cluster388	1.22495e-09	2.0498e-09	0.275055	262	2.6165	0.0051375	3.9863	0.2558	299
108	Cluster108	9.59869e-10	1.62986e-09	0.277955	263	9.8769	0.012897	6.4507	0.062879	227
445	Cluster445	9.65313e-10	1.6455e-09	0.278723	264	1.9305	0.0053045	2.9665	0.25761	300
422	Cluster422	1.33305e-09	2.29951e-09	0.281055	265	19.893	0.025246	6.588	0.0012681	84
169	Cluster169	1.36444e-09	2.42113e-09	0.286528	266	12.764	0.020131	5.245	0.007481	128
40	Cluster40	8.79909e-10	1.58349e-09	0.289215	267	1.2971	0.0039991	2.6828	0.31438	315
91	Cluster91	9.61833e-10	1.75086e-09	0.291383	268	-3.7928	-0.0068956	4.5299	0.79877	406
323	Cluster323	9.04692e-10	1.66586e-09	0.293539	269	4.8017	0.0092685	4.2105	0.12707	251
457	Cluster457	8.50226e-10	1.63487e-09	0.301512	270	8.8885	0.015852	4.6158	0.027082	183
366	Cluster366	1.06713e-09	2.08369e-09	0.304279	271	8.4464	0.014566	4.7321	0.03715	199
199	Cluster199	7.61251e-10	1.51085e-09	0.307181	272	-1.0971	-0.0028005	3.3044	0.63006	378
57	Cluster57	8.13922e-10	1.62187e-09	0.307889	273	2.186	0.0067975	2.6551	0.20518	281
163	Cluster163	8.4762e-10	1.69041e-09	0.308035	274	0.96589	0.0018158	4.1577	0.40815	336
136	Cluster136	1.16056e-09	2.33045e-09	0.309242	275	14.109	0.026505	4.0935	0.00028453	55
171	Cluster171	9.41748e-10	1.92538e-09	0.312377	276	-0.15439	-0.00033177	3.6948	0.51667	356
0	Cluster0	9.37247e-10	1.92701e-09	0.313351	277	-0.37364	-0.0047407	0.64635	0.71839	387
320	Cluster320	1.002e-09	2.06117e-09	0.313438	278	-4.9946	-0.011632	3.6929	0.91188	425
215	Cluster215	1.00066e-09	2.065e-09	0.313988	279	-5.3056	-0.011625	3.7689	0.92038	426
377	Cluster377	9.25339e-10	1.96493e-09	0.318846	280	14.883	0.024782	4.883	0.0011542	82
409	Cluster409	1.00819e-09	2.15584e-09	0.320016	281	5.6216	0.015519	2.8269	0.023382	170
62	Cluster62	7.96334e-10	1.73122e-09	0.322764	282	-0.4338	-0.0016777	2.1727	0.57912	366
319	Cluster319	9.38763e-10	2.11089e-09	0.32826	283	-3.9442	-0.0082722	3.9792	0.8392	412
448	Cluster448	9.37711e-10	2.12791e-09	0.329725	284	1.2178	0.0034644	3.0377	0.34425	324
126	Cluster126	8.54848e-10	1.94926e-09	0.330494	285	6.3376	0.013655	3.8626	0.050436	216
92	Cluster92	7.20026e-10	1.72342e-09	0.338051	286	-1.694	-0.0027022	5.1557	0.62876	377
362	Cluster362	9.22813e-10	2.2319e-09	0.339633	287	4.2922	0.0067518	5.4066	0.21364	284
85	Cluster85	7.89908e-10	1.91731e-09	0.340174	288	2.2449	0.0037203	4.8543	0.32188	318
298	Cluster298	6.008e-10	1.50891e-09	0.345253	289	8.2786	0.017159	3.921	0.017381	154
59	Cluster59	6.21227e-10	1.59351e-09	0.348325	290	0.081859	0.0003369	2.0135	0.48379	352
350	Cluster350	6.92287e-10	1.78625e-09	0.34917	291	7.4111	0.014923	4.1191	0.036004	197
37	Cluster37	6.403e-10	1.67071e-09	0.350767	292	4.4948	0.014159	2.6599	0.045537	211
86	Cluster86	7.69974e-10	2.0123e-09	0.350996	293	0.14763	0.00024519	5.009	0.48824	354
89	Cluster89	6.02843e-10	1.59e-09	0.352289	294	-3.144	-0.005314	4.8547	0.74138	394
327	Cluster327	6.21228e-10	1.65193e-09	0.353435	295	8.5908	0.01466	4.8593	0.038551	202
48	Cluster48	6.37769e-10	1.71395e-09	0.354907	296	-0.44294	-0.0017991	1.9923	0.58797	368
235	Cluster235	6.40431e-10	1.72661e-09	0.355349	297	3.7631	0.0092522	3.2621	0.12435	249
403	Cluster403	5.23019e-10	1.41076e-09	0.355417	298	17.709	0.032731	4.396	2.8231e-05	23
88	Cluster88	5.59865e-10	1.5892e-09	0.362309	299	4.256	0.0069388	5.0268	0.1986	279
44	Cluster44	6.05191e-10	1.7507e-09	0.36479	300	-2.253	-0.0075841	2.3693	0.82917	411
96	Cluster96	5.73234e-10	1.71697e-09	0.369241	301	-1.9658	-0.0042868	3.6667	0.70406	386
325	Cluster325	5.42801e-10	1.647e-09	0.370863	302	5.9974	0.011046	4.5752	0.094965	240
116	Cluster116	8.49478e-10	2.58467e-09	0.371206	303	3.9159	0.0072705	4.4114	0.18736	272
335	Cluster335	5.14139e-10	1.71599e-09	0.382235	304	-2.5008	-0.0068817	3.0676	0.79252	404
174	Cluster174	5.99789e-10	2.0325e-09	0.383959	305	2.1729	0.0037923	4.6935	0.3217	317
321	Cluster321	5.68666e-10	2.09649e-09	0.393101	306	0.90047	0.0017854	4.2335	0.41578	340
378	Cluster378	5.07542e-10	1.90261e-09	0.394827	307	16.269	0.027459	4.8907	0.00044074	64
389	Cluster389	6.28916e-10	2.46608e-09	0.399351	308	18.288	0.02773	5.332	0.00030281	56
54	Cluster54	3.9466e-10	1.70052e-09	0.408237	309	3.2861	0.0099645	2.7323	0.11456	245
95	Cluster95	3.88753e-10	1.83911e-09	0.416295	310	-0.97077	-0.0018751	4.2415	0.59052	369
415	Cluster415	5.03392e-10	2.43201e-09	0.41801	311	8.3169	0.01394	4.7995	0.041572	205
53	Cluster53	3.31786e-10	1.72524e-09	0.423748	312	0.38438	0.0013377	2.3618	0.43536	343
372	Cluster372	4.20296e-10	2.35331e-09	0.429127	313	3.9149	0.0063969	4.9767	0.21575	286
425	Cluster425	3.82548e-10	2.28085e-09	0.433401	314	9.2129	0.011434	6.6128	0.081794	237
49	Cluster49	2.92274e-10	1.83513e-09	0.43673	315	-2.0955	-0.0093282	1.7814	0.88025	416
119	Cluster119	3.33165e-10	2.22725e-09	0.440546	316	3.3276	0.0077469	3.6151	0.17867	267
150	Cluster150	2.48126e-10	1.93801e-09	0.449062	317	6.5353	0.013637	3.898	0.046824	212
165	Cluster165	2.2419e-10	2.09198e-09	0.457329	318	-0.82642	-0.0015886	4.3431	0.57546	364
144	Cluster144	1.71927e-10	1.99522e-09	0.465666	319	13.103	0.019232	5.5295	0.0089113	136
324	Cluster324	1.44309e-10	1.67494e-09	0.46567	320	1.7547	0.0033995	4.3054	0.3418	323
458	Cluster458	1.85507e-10	2.20944e-09	0.466544	321	2.4165	0.0049395	4.1039	0.27799	307
361	Cluster361	1.15086e-10	2.5666e-09	0.482117	322	13.403	0.023537	4.7156	0.0022435	95
313	Cluster313	4.62988e-11	1.55433e-09	0.488118	323	-0.4951	-0.0019304	2.1469	0.59119	370
21	Cluster21	4.91246e-11	1.90494e-09	0.489713	324	0.14628	0.00089314	1.2861	0.45472	347
43	Cluster43	2.96072e-11	1.73181e-09	0.49318	325	0.80075	0.002402	2.6284	0.38032	331
39	Cluster39	2.88413e-11	1.79497e-09	0.49359	326	-2.1343	-0.0097009	1.8138	0.88034	417
124	Cluster124	4.11327e-12	1.63557e-09	0.498997	327	15.367	0.024721	5.2504	0.001715	92
198	Cluster198	-2.21932e-11	2.02615e-09	0.50437	328	5.8224	0.012894	3.6044	0.053127	219
45	Cluster45	-2.67877e-11	1.71977e-09	0.506214	329	-1.5395	-0.0057738	2.1596	0.76202	398
317	Cluster317	-3.46143e-11	1.83309e-09	0.507533	330	-4.3365	-0.010494	3.4516	0.8955	420
330	Cluster330	-4.48603e-11	1.65683e-09	0.5108	331	4.1729	0.0072438	4.746	0.18964	274
220	Cluster220	-4.27135e-11	1.56742e-09	0.51087	332	9.9269	0.015327	5.4979	0.035503	195
450	Cluster450	-5.87902e-11	2.04762e-09	0.511453	333	1.0489	0.0022184	3.8567	0.39283	334
46	Cluster46	-7.39111e-11	1.81914e-09	0.516204	334	-0.23278	-0.00078787	2.4121	0.53844	359
19	Cluster19	-9.55756e-11	1.88114e-09	0.52026	335	-1.7902	-0.012507	1.1154	0.94575	430
411	Cluster411	-1.02797e-10	1.61492e-09	0.525377	336	7.6371	0.018409	3.3732	0.011793	146
161	Cluster161	-1.21876e-10	1.82115e-09	0.526678	337	3.2547	0.006714	3.7957	0.1956	278
100	Cluster100	-1.82956e-10	2.40667e-09	0.530298	338	0.53655	0.0011339	4.2447	0.44971	345
196	Cluster196	-1.49041e-10	1.90399e-09	0.531196	339	7.0242	0.012781	4.4623	0.057744	224
47	Cluster47	-1.42166e-10	1.76379e-09	0.532121	340	-0.59099	-0.0019272	2.5121	0.59299	371
166	Cluster166	-2.00197e-10	2.26556e-09	0.535207	341	0.59308	0.0011283	4.4237	0.44668	344
16	Cluster16	-1.54531e-10	1.66457e-09	0.536983	342	-0.84169	-0.0053397	1.3009	0.74118	393
50	Cluster50	-1.54468e-10	1.51881e-09	0.540504	343	-1.2912	-0.006317	1.6104	0.78865	401
315	Cluster315	-2.30914e-10	1.89849e-09	0.548404	344	-3.9557	-0.0074331	4.2654	0.82313	409
13	Cluster13	-2.22879e-10	1.8036e-09	0.549174	345	-0.81468	-0.0068154	0.95903	0.80219	407
193	Cluster193	-2.53102e-10	1.98256e-09	0.550793	346	-0.67475	-0.0012433	4.4008	0.56093	363
125	Cluster125	-2.48853e-10	1.89423e-09	0.55226	347	16.985	0.023785	6.075	0.002591	100
104	Cluster104	-3.34448e-10	2.27506e-09	0.558436	348	-6.9825	-0.015251	3.9256	0.96234	436
18	Cluster18	-2.95051e-10	1.74978e-09	0.566953	349	-0.57972	-0.0050852	0.90292	0.73958	392
175	Cluster175	-4.29111e-10	2.35377e-09	0.572329	350	1.9991	0.003487	4.8881	0.34128	322
1	Cluster1	-3.7949e-10	1.90161e-09	0.579088	351	-1.2083	-0.015841	0.6298	0.97246	439
392	Cluster392	-4.4377e-10	2.02505e-09	0.58673	352	5.2115	0.0076486	5.4203	0.16816	262
17	Cluster17	-4.53318e-10	2.03051e-09	0.588331	353	-0.62263	-0.0056583	0.89162	0.7575	397
58	Cluster58	-4.09902e-10	1.73291e-09	0.593493	354	1.6349	0.0059811	2.2891	0.23755	294
52	Cluster52	-4.33947e-10	1.80547e-09	0.594971	355	1.8477	0.0063125	2.3892	0.21966	288
459	Cluster459	-5.55082e-10	2.28798e-09	0.595845	356	5.3859	0.0097635	4.7477	0.12832	253
159	Cluster159	-3.426e-10	1.40654e-09	0.596221	357	13.44	0.02079	5.2768	0.0054399	120
211	Cluster211	-4.14028e-10	1.67091e-09	0.59785	358	-2.3442	-0.0057588	3.4607	0.75091	395
22	Cluster22	-4.3079e-10	1.54302e-09	0.609949	359	-0.29967	-0.0016671	1.4255	0.58325	367
431	Cluster431	-1.03048e-09	3.57329e-09	0.613474	360	1.3749	0.0038246	2.8579	0.31523	316
14	Cluster14	-4.71713e-10	1.6323e-09	0.613704	361	-0.2834	-0.0020687	1.1269	0.59928	372
318	Cluster318	-6.79826e-10	2.07042e-09	0.628677	362	-4.5172	-0.0096546	3.8121	0.88197	418
326	Cluster326	-5.55901e-10	1.60847e-09	0.635182	363	7.1665	0.013717	4.4465	0.053524	220
417	Cluster417	-7.36548e-10	2.07926e-09	0.638419	364	16.623	0.026891	5.0901	0.00054713	68
185	Cluster185	-7.02552e-10	1.94476e-09	0.641045	365	10.417	0.018404	4.6306	0.012243	147
102	Cluster102	-8.79074e-10	2.33438e-09	0.646756	366	-1.5984	-0.0028172	4.6324	0.63496	379
106	Cluster106	-7.74664e-10	1.97707e-09	0.652406	367	6.0162	0.0096403	5.1928	0.12333	248
342	Cluster342	-7.19666e-10	1.83466e-09	0.652567	368	0.86162	0.0024082	2.8433	0.38094	332
412	Cluster412	-9.74785e-10	2.42459e-09	0.656173	369	4.3089	0.011168	3.4037	0.10278	243
131	Cluster131	-8.53174e-10	2.09883e-09	0.657812	370	18.634	0.02624	5.9347	0.00084696	76
114	Cluster114	-8.69671e-10	2.08916e-09	0.661397	371	1.2548	0.0027495	3.8789	0.37316	329
130	Cluster130	-8.46305e-10	2.00063e-09	0.663859	372	16.872	0.022755	6.1996	0.0032537	107
352	Cluster352	-8.20246e-10	1.93197e-09	0.664423	373	13.433	0.022208	5.0171	0.0037145	113
374	Cluster374	-1.21075e-09	2.31013e-09	0.699897	374	8.5579	0.014461	4.9125	0.040759	203
101	Cluster101	-1.28709e-09	2.41096e-09	0.703277	375	-1.6252	-0.0038556	3.4167	0.68284	384
382	Cluster382	-9.9673e-10	1.74929e-09	0.71559	376	8.5169	0.015109	4.3535	0.025224	178
38	Cluster38	-1.10704e-09	1.83588e-09	0.726747	377	0.50495	0.0017036	2.4389	0.41799	341
29	Cluster29	-1.12668e-09	1.86664e-09	0.726941	378	-0.85034	-0.0063476	1.0449	0.79211	403
112	Cluster112	-1.24877e-09	2.02353e-09	0.731425	379	-0.72801	-0.0011021	5.5908	0.5518	362
105	Cluster105	-1.38051e-09	2.19977e-09	0.734857	380	1.784	0.0034964	4.2728	0.33815	321
4	Cluster4	-1.22316e-09	1.87706e-09	0.742683	381	-2.6539	-0.022671	0.95149	0.99735	451
99	Cluster99	-1.34152e-09	2.0487e-09	0.743706	382	-1.3384	-0.0024515	4.7355	0.61127	375
340	Cluster340	-1.65873e-09	2.51776e-09	0.744992	383	6.4171	0.013766	3.3772	0.02872	186
2	Cluster2	-1.3018e-09	1.9526e-09	0.747519	384	-1.0386	-0.016186	0.51277	0.97858	442
173	Cluster173	-1.23591e-09	1.82066e-09	0.751375	385	1.8988	0.0039482	3.8487	0.31088	312
103	Cluster103	-1.43874e-09	2.09737e-09	0.753635	386	-3.0348	-0.0065567	3.735	0.79175	402
127	Cluster127	-1.23985e-09	1.77963e-09	0.757001	387	4.5225	0.0091226	4.1402	0.13735	255
365	Cluster365	-1.69233e-09	2.42447e-09	0.757418	388	14.881	0.020411	6.1241	0.0075572	129
408	Cluster408	-1.08783e-09	1.53705e-09	0.760446	389	-1.2497	-0.0037401	2.5724	0.68645	385
55	Cluster55	-1.26174e-09	1.7719e-09	0.761793	390	0.28398	0.0009419	2.4833	0.45448	346
12	Cluster12	-1.21314e-09	1.64317e-09	0.769831	391	-1.718	-0.014255	0.96684	0.9622	435
61	Cluster61	-1.42068e-09	1.88523e-09	0.774451	392	0.20249	0.00082321	2.0713	0.46106	348
194	Cluster194	-1.67773e-09	2.22598e-09	0.774487	393	3.0591	0.0068183	3.5517	0.19454	277
63	Cluster63	-1.35147e-09	1.76019e-09	0.778696	394	-1.1846	-0.0049495	1.9611	0.7271	388
97	Cluster97	-1.73041e-09	2.1957e-09	0.784678	395	-6.204	-0.014613	3.3293	0.96879	437
5	Cluster5	-1.46577e-09	1.83673e-09	0.787574	396	-3.3729	-0.027102	1.0091	0.99958	455
117	Cluster117	-1.92135e-09	2.38876e-09	0.789397	397	8.9538	0.016324	4.6141	0.026169	180
20	Cluster20	-1.49055e-09	1.8477e-09	0.790082	398	-1.5609	-0.010075	1.2517	0.8938	419
160	Cluster160	-1.30649e-09	1.61692e-09	0.790458	399	1.1442	0.002506	3.6017	0.37537	330
314	Cluster314	-1.5643e-09	1.88835e-09	0.796278	400	-0.11301	-0.00066285	1.3115	0.53433	358
15	Cluster15	-1.46509e-09	1.75002e-09	0.798755	401	-0.99528	-0.0076713	1.0878	0.81988	408
197	Cluster197	-1.55193e-09	1.83042e-09	0.801741	402	-0.22692	-0.00042197	4.3832	0.52064	357
337	Cluster337	-1.52419e-09	1.74609e-09	0.808645	403	0.23257	0.00060114	3.0539	0.46965	350
190	Cluster190	-1.91934e-09	2.09095e-09	0.820672	404	0.12547	0.00026522	3.8208	0.4869	353
111	Cluster111	-1.70793e-09	1.76533e-09	0.833349	405	-2.7583	-0.0052404	4.4206	0.73367	391
11	Cluster11	-1.59042e-09	1.6171e-09	0.83732	406	-4.692	-0.030591	1.2706	0.99989	459
191	Cluster191	-1.96383e-09	1.98335e-09	0.838952	407	1.362	0.0028404	3.8381	0.36135	326
322	Cluster322	-1.75728e-09	1.77075e-09	0.839498	408	-1.8388	-0.0051066	2.9992	0.73009	390
84	Cluster84	-2.01797e-09	1.99221e-09	0.844453	409	-4.091	-0.0067928	4.9786	0.79437	405
192	Cluster192	-2.3435e-09	2.29248e-09	0.84667	410	2.7499	0.0067174	3.2916	0.20174	280
339	Cluster339	-2.17528e-09	2.10546e-09	0.849236	411	2.4308	0.0045951	4.0036	0.27188	303
180	Cluster180	-2.12495e-09	2.052e-09	0.849795	412	5.682	0.012841	3.5999	0.057252	223
142	Cluster142	-2.10737e-09	1.95401e-09	0.859591	413	-0.098515	-0.00020434	4.1629	0.50944	355
30	Cluster30	-1.75419e-09	1.53418e-09	0.873564	414	-2.7344	-0.012994	1.6611	0.95012	431
379	Cluster379	-3.00909e-09	2.61496e-09	0.875077	415	8.258	0.015951	4.2056	0.0248	174
336	Cluster336	-2.28548e-09	1.96352e-09	0.877782	416	2.9726	0.0077837	3.1458	0.17235	264
316	Cluster316	-2.31395e-09	1.98009e-09	0.87872	417	-5.3642	-0.014154	3.2351	0.95134	432
183	Cluster183	-2.24639e-09	1.90366e-09	0.881008	418	-1.4031	-0.0026061	4.3629	0.62612	376
145	Cluster145	-2.16916e-09	1.82752e-09	0.882374	419	3.808	0.0064796	4.8757	0.2174	287
6	Cluster6	-1.92265e-09	1.57866e-09	0.888369	420	-3.1117	-0.021664	1.1751	0.99595	449
181	Cluster181	-1.98578e-09	1.62681e-09	0.888893	421	5.1621	0.00985	4.3103	0.11555	247
23	Cluster23	-2.02621e-09	1.63811e-09	0.891942	422	-0.38254	-0.0020479	1.4635	0.6031	374
83	Cluster83	-2.08879e-09	1.6369e-09	0.899034	423	-2.7545	-0.0056134	3.7884	0.7664	399
182	Cluster182	-2.53065e-09	1.96383e-09	0.901236	424	0.85063	0.0018542	3.7111	0.40935	337
73	Cluster73	-2.10843e-09	1.61397e-09	0.904285	425	-2.065	-0.010142	1.6	0.90158	423
28	Cluster28	-2.20934e-09	1.59393e-09	0.917141	426	-0.90731	-0.0054426	1.3293	0.75255	396
26	Cluster26	-2.03512e-09	1.46323e-09	0.917864	427	-1.6683	-0.008384	1.5922	0.85263	414
129	Cluster129	-2.47854e-09	1.77991e-09	0.918116	428	14.531	0.020642	6.0239	0.0079361	131
25	Cluster25	-2.09228e-09	1.49632e-09	0.918986	429	-2.0915	-0.010652	1.575	0.90788	424
410	Cluster410	-2.73831e-09	1.94929e-09	0.919955	430	5.6516	0.013051	3.3117	0.043965	208
8	Cluster8	-2.38558e-09	1.55599e-09	0.937381	431	-4.2905	-0.027892	1.2759	0.99961	456
9	Cluster9	-2.55108e-09	1.64177e-09	0.93989	432	-4.0768	-0.029209	1.1593	0.99978	458
74	Cluster74	-2.66438e-09	1.69243e-09	0.94229	433	-3.1362	-0.014875	1.6797	0.96905	438
70	Cluster70	-2.73854e-09	1.73015e-09	0.94327	434	-3.0115	-0.015137	1.5693	0.97249	440
66	Cluster66	-3.50845e-09	2.16e-09	0.947842	435	-2.6626	-0.01716	1.2385	0.98421	445
31	Cluster31	-2.36936e-09	1.38757e-09	0.956141	436	-2.1976	-0.013809	1.2822	0.95672	433
187	Cluster187	-3.45143e-09	1.98989e-09	0.958584	437	4.1511	0.0066728	5.0793	0.2069	282
186	Cluster186	-3.67308e-09	2.11297e-09	0.958925	438	0.28637	0.00057009	4.2325	0.47303	351
72	Cluster72	-2.83922e-09	1.57127e-09	0.964615	439	-2.5734	-0.01216	1.677	0.93754	428
7	Cluster7	-2.69478e-09	1.48554e-09	0.965161	440	-4.6193	-0.033383	1.1484	0.99997	461
71	Cluster71	-3.51903e-09	1.85897e-09	0.970821	441	-3.2816	-0.016358	1.5778	0.98122	443
10	Cluster10	-2.9765e-09	1.51769e-09	0.975072	442	-4.8836	-0.032421	1.2475	0.99995	460
27	Cluster27	-2.60334e-09	1.29281e-09	0.97798	443	-1.7778	-0.0081755	1.7652	0.84306	413
64	Cluster64	-3.88693e-09	1.89593e-09	0.979825	444	-0.64265	-0.0031533	1.6189	0.6543	381
189	Cluster189	-3.4547e-09	1.67288e-09	0.980544	445	4.0847	0.0090117	3.6478	0.13142	254
67	Cluster67	-3.71221e-09	1.76611e-09	0.982219	446	-1.9976	-0.011593	1.3751	0.92683	427
75	Cluster75	-4.14012e-09	1.90082e-09	0.985299	447	-2.1132	-0.0076503	2.2251	0.82886	410
184	Cluster184	-4.53941e-09	2.01643e-09	0.987814	448	-7.5049	-0.019458	3.2533	0.98946	446
65	Cluster65	-4.01367e-09	1.73787e-09	0.989543	449	-2.5726	-0.010337	2.017	0.89892	422
373	Cluster373	-4.02273e-09	1.68565e-09	0.991494	450	6.7659	0.010838	5.0406	0.089761	239
143	Cluster143	-4.71724e-09	1.70932e-09	0.997107	451	8.8801	0.014027	5.2256	0.04464	209
77	Cluster77	-4.38735e-09	1.2965e-09	0.999643	452	-6.3787	-0.028511	1.8236	0.99976	457
81	Cluster81	-4.39999e-09	1.28868e-09	0.99968	453	-4.611	-0.019786	1.8915	0.9926	447
80	Cluster80	-4.59446e-09	1.34429e-09	0.999684	454	-5.5219	-0.02403	1.8374	0.99867	453
79	Cluster79	-4.59105e-09	1.3325e-09	0.999715	455	-4.6593	-0.020411	1.8492	0.99412	448
24	Cluster24	-4.78071e-09	1.34126e-09	0.999818	456	-2.6184	-0.016161	1.2554	0.98149	444
78	Cluster78	-4.80264e-09	1.3042e-09	0.999884	457	-5.2588	-0.023022	1.8333	0.99793	452
76	Cluster76	-5.53395e-09	1.41107e-09	0.999956	458	-6.1118	-0.025963	1.8949	0.99937	454
82	Cluster82	-5.12253e-09	1.15503e-09	0.999995	459	-4.22	-0.022281	1.5385	0.99695	450
68	Cluster68	-7.11598e-09	1.59634e-09	0.999996	460	-2.1397	-0.015898	1.0733	0.97689	441
69	Cluster69	-6.78504e-09	1.4182e-09	0.999999	461	-2.2587	-0.013777	1.295	0.95943	434
